# Supplementary material for: Conserved Transcriptional Responses to Nutrient Stress in Bloom-Forming Algae
Source: Front Microbiol. 2017 Jul 18;8:1279. doi: 10.3389/fmicb.2017.01279 (PMC5513979; doi:10.3389/fmicb.2017.01279)
Supplement: Supplementary file 1 [file Table1.XLSX]

## Sheet: amo low N vs replete
ContigID	Log2 Fold Change	Post-p (Low N /Replete > 2)	Post-p (Replete /Low N > 2)
Amo_1	-0.0704195	0	0
Amo_10	0.126604	0	0
Amo_100	-0.0962354	0	0
Amo_1000	0.0557688	0	0
Amo_10000	-0.220867	0	0
Amo_100005	-0.347088	0	1.30375e-05
Amo_10001	0.070288	0	0
Amo_10002	0.000635103	0	0
Amo_100023	-0.199532	0	0
Amo_100025	0.173888	0	0
Amo_10003	-0.0436022	0	0
Amo_100031	0.263829	2.21008e-05	0
Amo_100036	-0.0412586	0	0
Amo_10004	-0.165659	0	0
Amo_10005	0.0320639	0	0
Amo_100058	-0.152263	0	1.63763e-07
Amo_10006	0.0801084	0	0
Amo_100060	-0.190646	0	0
Amo_100061	-0.249539	0	0
Amo_10007	-0.0326487	0	0
Amo_100071	-0.0730253	0	0
Amo_100076	-0.321931	0	2.01857e-05
Amo_10008	0.0355643	0	0
Amo_100087	-0.12423	0	0
Amo_10009	-0.0300082	0	0
Amo_100097	-0.0937978	0	0
Amo_100098	-0.224197	0	0
Amo_100101	0.02597	0	0
Amo_100102	-0.211142	0	0
Amo_10011	0.0132185	0	0
Amo_100110	-0.0982743	0	0
Amo_100119	0.0225082	0	0
Amo_10012	0.0226759	0	0
Amo_100122	-0.307241	0	8.67871e-05
Amo_10013	-0.0721046	0	0
Amo_100130	0.0487431	0	0
Amo_100132	-0.104341	0	0
Amo_100137	-0.0546905	0	0
Amo_10014	0.0920665	0	0
Amo_100140	-0.10279	0	0
Amo_100146	-0.251827	5.14594e-17	5.25968e-05
Amo_100148	-0.0070026	0	0
Amo_100149	-0.111762	0	0
Amo_10015	0.031749	0	0
Amo_100155	0.0591082	0	0
Amo_100156	-0.135187	0	8.3918e-08
Amo_10016	-0.0927031	0	0
Amo_100163	-0.0623502	0	0
Amo_100165	-0.305567	0	0.000105813
Amo_10017	-0.0107696	0	0
Amo_100170	-0.110636	0	0
Amo_100173	-0.250514	0	0
Amo_100176	-0.221771	0	0
Amo_100179	0.0642596	0	0
Amo_10018	-0.0748324	0	0
Amo_100183	-0.0866521	0	0
Amo_100184	0.0420709	0	0
Amo_100189	0.0961214	0	0
Amo_10019	0.152756	0	0
Amo_100192	-0.173358	0	0
Amo_100194	-0.070748	0	0
Amo_100196	-0.127165	0	0
Amo_1002	0.0923399	0	0
Amo_10020	0.177671	0	0
Amo_100200	-0.089528	0	0
Amo_100202	-0.0866872	0	0
Amo_100207	0.0406901	0	0
Amo_10021	-0.203415	3.06661e-17	2.37774e-06
Amo_100211	-0.0855441	0	0
Amo_100216	-0.0619887	0	0
Amo_10022	-0.0943282	0	0
Amo_100229	-0.191803	0	0
Amo_10023	0.120794	0	0
Amo_100233	-0.09601	0	0
Amo_100235	0.00475266	0	0
Amo_100239	-0.126694	0	0
Amo_10024	-0.0330299	0	0
Amo_100243	-0.255448	0	0
Amo_100246	-0.302454	0	1.80741e-06
Amo_100247	-0.0624814	0	0
Amo_100249	-0.165201	0	0
Amo_10025	0.115291	0	0
Amo_100250	-0.0644172	0	0
Amo_100251	-0.185627	0	0
Amo_100257	-0.0364192	0	0
Amo_10026	-0.137037	0	0
Amo_100262	-0.0894799	0	0
Amo_100265	-0.0244243	0	0
Amo_100275	-0.310144	0	8.68454e-05
Amo_100283	0.0478228	0	0
Amo_10029	-0.0377789	0	0
Amo_100299	-0.207457	0	0
Amo_1003	-0.0722014	0	0
Amo_10030	-0.0085409	0	0
Amo_100306	0.0722074	0	0
Amo_10031	0.0649972	0	0
Amo_100310	-0.0810226	0	0
Amo_100313	-0.119481	0	0
Amo_100315	-0.169334	0	0
Amo_10032	0.0221561	0	0
Amo_100320	-0.123318	0	0
Amo_100329	-0.0648444	0	0
Amo_10033	-0.129797	0	0
Amo_100333	0.0815306	0	0
Amo_100337	-0.0481698	0	0
Amo_10034	0.120134	0	0
Amo_100342	-0.0330338	0	0
Amo_100343	0.0276145	0	0
Amo_100345	0.0118033	0	0
Amo_100346	-0.0703825	0	0
Amo_10035	0.108733	0	0
Amo_100351	0.0387785	0	0
Amo_100353	-0.0412586	0	0
Amo_100358	0.00438097	0	0
Amo_10036	0.0667013	0	0
Amo_100361	-0.145521	0	0
Amo_100366	-0.160815	0	0
Amo_100368	-0.0729526	0	0
Amo_10037	0.0683215	0	0
Amo_100370	-0.085588	0	0
Amo_100371	-0.0438106	0	0
Amo_100375	-0.00112073	0	0
Amo_100377	-0.194923	0	0
Amo_100378	-0.0738909	0	0
Amo_10038	-0.0763007	0	0
Amo_100382	-0.0577268	0	0
Amo_100389	-0.176188	0	0
Amo_10039	-0.203875	0	0
Amo_100392	-0.210582	0	0
Amo_100393	-0.00457238	0	0
Amo_100399	0.357476	0	0
Amo_1004	-0.102673	0	0
Amo_10041	0.00855153	0	0
Amo_100413	0.0197417	0	0
Amo_10042	-0.135575	0	0
Amo_100425	-0.0470449	0	0
Amo_10043	0.0297145	0	0
Amo_100439	0.021244	0	0
Amo_10044	-0.0570011	0	0
Amo_100440	-0.00432562	0	0
Amo_10045	-0.18058	0	0
Amo_100451	-0.116979	0	6.61737e-08
Amo_100456	-0.0214212	0	0
Amo_10046	-0.171036	0	0
Amo_100465	-0.0357955	0	0
Amo_10047	-0.104949	0	0
Amo_100476	-0.0181568	0	0
Amo_100477	-0.0207618	0	0
Amo_10048	-0.0833623	0	0
Amo_10049	0.117895	0	0
Amo_100491	-0.0206941	0	0
Amo_1005	0.0779396	0	0
Amo_10050	-0.0719509	0	0
Amo_100500	-0.0346502	0	0
Amo_100504	-0.140842	0	7.66687e-07
Amo_100508	-0.18447	0	0
Amo_10051	-0.264307	0	0
Amo_100510	0.00718056	0	0
Amo_100518	-0.0768602	0	0
Amo_100519	-0.239844	0	1.86407e-07
Amo_10052	0.161706	7.57228e-07	0
Amo_100520	-0.123358	0	0
Amo_100525	0.0872272	0	0
Amo_100527	-0.244027	0	0
Amo_100529	-0.142229	0	0
Amo_10053	-0.10913	0	0
Amo_100531	-0.376936	0	0.000401984
Amo_100532	0.047432	0	0
Amo_100538	-0.315678	0	0
Amo_10054	-0.191353	0	0
Amo_100545	-0.268116	0	0
Amo_10055	-0.0649855	0	0
Amo_100554	-0.0208534	0	0
Amo_100557	-0.088459	0	0
Amo_100558	-0.131402	0	0
Amo_10056	0.150828	0	0
Amo_100560	-0.408423	0	0.0029707
Amo_100561	-0.0628312	0	0
Amo_100563	-0.10101	0	0
Amo_100564	0.0928101	0	0
Amo_100565	-0.229949	0	0
Amo_10057	-0.0659005	0	0
Amo_100570	-0.0431274	0	0
Amo_100571	-0.055968	0	0
Amo_100574	-0.152339	0	2.21712e-06
Amo_100578	-0.0583586	0	0
Amo_100579	-0.223653	7.16045e-17	1.1144e-05
Amo_10058	-0.048097	0	0
Amo_100581	-0.156981	0	0
Amo_100586	-0.173239	0	6.21496e-06
Amo_100587	-0.036844	0	0
Amo_10059	-0.0129431	0	0
Amo_100590	-0.158595	0	0
Amo_100596	-0.0658838	0	0
Amo_1006	-0.195734	0	0
Amo_10060	-0.0217658	0	0
Amo_100601	-0.109363	0	0
Amo_10061	-0.239365	0	0
Amo_100613	-0.124815	0	0
Amo_100617	0.0742075	0	0
Amo_100618	0.0104048	0	0
Amo_10062	-0.134926	0	9.58613e-08
Amo_100623	-0.0827373	0	0
Amo_100624	-0.0188924	0	0
Amo_10063	0.0127824	0	0
Amo_100632	-0.102221	0	0
Amo_100633	0.0167217	0	0
Amo_100635	0.0403391	0	0
Amo_100637	-0.161395	0	0
Amo_100639	-0.10241	0	0
Amo_10064	0.0944421	0	0
Amo_100643	-0.0782559	0	0
Amo_10065	0.0185767	0	0
Amo_100652	-0.152764	0	0
Amo_100655	0.0222613	0	0
Amo_100656	-0.238516	0	0
Amo_100657	-0.0870576	0	0
Amo_100658	-0.02765	0	0
Amo_10066	-0.10487	0	0
Amo_100660	-0.068072	0	0
Amo_100661	-0.253656	0	8.02387e-06
Amo_100665	0.0396318	0	0
Amo_100668	0.140008	0	0
Amo_10067	0.0263685	0	0
Amo_100678	-0.12378	0	0
Amo_10068	0.0348314	0	0
Amo_100682	-0.166238	0	0
Amo_100685	-0.157863	0	0
Amo_100687	-0.0812198	0	0
Amo_100688	-0.115316	0	0
Amo_10069	-0.0258844	0	0
Amo_100696	-0.105833	0	0
Amo_100698	-0.081783	0	0
Amo_1007	0.159595	0	0
Amo_10070	0.071191	0	0
Amo_100700	-0.0890279	0	0
Amo_100705	-0.0453245	0	0
Amo_100706	-0.149214	0	0
Amo_100709	-0.114326	0	0
Amo_10071	-0.121899	0	0
Amo_100711	-0.0748609	0	0
Amo_100717	-0.588157	0	0.172214
Amo_100719	-0.0674828	0	0
Amo_10072	0.0889569	0	0
Amo_100720	-0.253187	0	1.77635e-06
Amo_100722	-0.040338	0	0
Amo_100727	-0.225969	0	0
Amo_100729	-0.198745	0	0
Amo_10073	0.0285757	0	0
Amo_100730	0.0078313	0	0
Amo_100731	-0.127294	0	4.9604e-07
Amo_100735	-0.158359	0	2.09154e-07
Amo_100738	-0.0587095	0	0
Amo_10074	0.26589	9.86079e-08	0
Amo_100740	-0.0233815	0	0
Amo_100742	-0.136192	0	0
Amo_100745	-0.0450612	0	0
Amo_100749	0.0291689	0	0
Amo_10075	-0.0549047	0	0
Amo_100750	-0.193763	0	0
Amo_100752	-0.00905469	0	0
Amo_100753	-0.0884418	0	0
Amo_10076	0.0307543	0	0
Amo_100762	-0.206325	0	0
Amo_100765	-0.204837	1.3783e-12	7.92229e-05
Amo_10077	-0.124307	0	0
Amo_100771	0.181962	0	0
Amo_100774	-0.125133	0	0
Amo_10078	-0.231192	0	2.31144e-06
Amo_100781	0.0683215	0	0
Amo_100782	0.0694306	0	0
Amo_100784	0.118786	0	0
Amo_100788	-0.00982345	0	0
Amo_10079	0.044495	0	0
Amo_100796	-0.212404	0	0
Amo_100797	-0.0669664	0	0
Amo_1008	0.0309309	0	0
Amo_10080	0.0889157	0	0
Amo_100803	0.122407	0	0
Amo_100806	0.0934284	0	0
Amo_100809	-0.11647	0	0
Amo_10081	-0.0289823	0	0
Amo_100810	-0.0165684	0	0
Amo_100814	-0.195552	0	0
Amo_100815	-0.194967	0	0
Amo_100816	-0.0327697	0	0
Amo_10082	0.1414	4.14836e-06	0
Amo_100823	-0.0027789	0	0
Amo_10083	-0.0956215	0	0
Amo_10084	-0.0279957	0	0
Amo_100841	-0.269584	0	9.93192e-07
Amo_100843	-0.0691198	0	0
Amo_100846	-0.242885	0	4.96621e-06
Amo_10085	0.349485	0	0
Amo_100850	-0.0247948	0	0
Amo_100859	-0.0533052	0	0
Amo_10086	-0.0668876	0	0
Amo_100860	-0.156379	0	0
Amo_100866	-0.216889	0	0
Amo_100868	-0.066977	0	0
Amo_10087	0.102084	0	0
Amo_100870	-0.122457	0	0
Amo_100871	-0.139018	0	8.36225e-06
Amo_100875	-0.103195	0	0
Amo_10088	0.035278	0	0
Amo_100888	0.076071	0	0
Amo_10089	0.0667013	0	0
Amo_100891	-0.172355	0	0
Amo_100893	-0.188729	0	0
Amo_100899	-0.0923568	0	0
Amo_1009	-0.328947	0	0.000276668
Amo_10090	0.178619	0	0
Amo_100902	0.122158	0	0
Amo_100903	-0.192166	0	0
Amo_100907	-0.0670925	0	0
Amo_10091	-0.114258	0	0
Amo_100911	-0.0561366	0	0
Amo_100913	-0.136814	0	0
Amo_10092	-0.0399568	0	0
Amo_100922	0.0691013	0	0
Amo_100927	-0.0391972	0	0
Amo_10093	0.0957277	0	0
Amo_100937	-0.164579	0	0
Amo_10094	0.221275	0	0
Amo_100942	-0.107701	0	0
Amo_100943	0.0365903	0	0
Amo_100949	-0.148816	0	6.11707e-07
Amo_100952	-0.11715	0	7.60417e-07
Amo_100953	0.017228	0	0
Amo_10096	-0.0529426	0	0
Amo_100960	-0.125158	0	0
Amo_100964	-0.0812323	0	0
Amo_100969	-0.122161	0	0
Amo_100970	0.136911	0	0
Amo_10098	0.0072386	0	0
Amo_100983	-0.0710046	0	0
Amo_100984	-0.124177	0	4.19749e-08
Amo_100987	-0.0381269	0	0
Amo_10099	-0.0126351	0	0
Amo_100993	-0.11085	0	0
Amo_100994	0.10013	0	0
Amo_101	0.0410358	0	0
Amo_1010	0.158963	0	0
Amo_10100	0.0672987	0	0
Amo_101001	-0.148674	0	0
Amo_10101	-0.00841318	0	0
Amo_101014	-0.097196	0	0
Amo_101016	-0.0738506	0	0
Amo_101018	-0.146104	0	0
Amo_10102	0.358306	0	0
Amo_101024	-0.0938092	0	0
Amo_101029	-0.0154055	0	0
Amo_10103	-0.105659	0	0
Amo_101037	-0.254651	0	0
Amo_10104	0.0820178	0	0
Amo_101042	-0.0739609	0	0
Amo_101043	-0.206718	0	6.98072e-07
Amo_101044	0.087202	0	0
Amo_101051	-0.136561	0	0
Amo_101053	-0.0501974	0	0
Amo_10106	0.281288	0	0
Amo_101066	-0.076093	0	0
Amo_10107	-0.0554039	0	0
Amo_101070	-0.404035	0	1.0488e-05
Amo_101073	-0.0514194	0	0
Amo_101074	-0.280925	0	1.34947e-06
Amo_101075	-0.180674	0	0
Amo_101078	-0.114038	0	0
Amo_10108	0.63127	0.243647	0
Amo_101082	-0.174106	0	0
Amo_101089	-0.157173	0	3.34867e-07
Amo_10109	0.128006	2.65648e-06	0
Amo_101092	-0.011008	0	0
Amo_101096	-0.229046	0	0
Amo_101097	-0.108873	0	0
Amo_101098	-0.205936	0	4.83897e-07
Amo_1011	-0.104372	0	0
Amo_10110	0.105802	0	0
Amo_101103	-0.117328	0	0
Amo_101115	-0.223905	0	0
Amo_10112	0.17042	0	0
Amo_101123	-0.0155094	0	0
Amo_101124	-0.155247	0	0
Amo_101125	0.0193114	0	0
Amo_101128	-0.0961055	0	0
Amo_10113	-0.184711	0	0
Amo_101135	-0.225934	0	0
Amo_101138	-0.094679	0	0
Amo_10114	-0.0906294	0	0
Amo_101144	0.0120673	0	0
Amo_101148	-0.0418737	0	0
Amo_10115	-0.114475	0	0
Amo_101155	-0.166997	0	0
Amo_10116	0.0649102	0	0
Amo_101165	-0.160194	0	0
Amo_10117	-0.12934	0	0
Amo_101173	-0.180659	0	0
Amo_101178	0.0169846	0	0
Amo_10118	-0.0579848	0	0
Amo_101180	-0.245564	0	8.00275e-06
Amo_101187	-0.0403516	0	0
Amo_101189	-0.067615	0	0
Amo_10119	0.0400643	0	0
Amo_101190	0.055773	0	0
Amo_101193	-0.169809	0	0
Amo_101197	-0.18049	4.7318e-16	8.69956e-07
Amo_10120	0.0277453	0	0
Amo_101200	0.0632117	0	0
Amo_101206	-0.179361	0	0
Amo_101208	0.156575	0	0
Amo_10121	0.00122129	0	0
Amo_101212	-0.102866	0	0
Amo_101216	-0.193079	0	0
Amo_101218	-0.0390015	0	0
Amo_10122	-0.119761	0	0
Amo_101221	0.120986	0	0
Amo_101222	-0.13807	0	0
Amo_101229	-0.192889	0	0
Amo_10123	-0.143322	0	4.35846e-07
Amo_101232	-0.0111986	0	0
Amo_10124	0.0868268	0	0
Amo_101241	-0.0355355	0	0
Amo_101242	0.0662934	0	0
Amo_101244	-0.148473	0	0
Amo_101247	-0.0361336	0	0
Amo_10125	-0.162967	0	0
Amo_101253	-0.0441525	0	0
Amo_10126	-0.0233976	0	0
Amo_101262	-0.134584	0	0
Amo_101267	0.0127134	0	0
Amo_10127	0.161738	0	0
Amo_101277	-0.0807827	0	0
Amo_101279	0.0393443	0	0
Amo_10128	0.0672363	0	0
Amo_101282	-0.0216905	0	0
Amo_101287	-0.321019	0	0
Amo_10129	0.0228915	0	0
Amo_101290	-0.00792428	0	0
Amo_101291	-0.13538	0	0
Amo_101295	-0.135002	0	5.18626e-07
Amo_1013	0.0624725	0	0
Amo_10130	-0.114072	0	0
Amo_101300	-0.128163	0	1.61309e-06
Amo_101302	0.143221	0	0
Amo_101307	-0.122998	0	0
Amo_10131	-0.00490435	0	0
Amo_101312	-0.172954	0	0
Amo_101316	-0.0797936	0	0
Amo_10132	-0.0459087	0	0
Amo_101325	-0.0353392	0	0
Amo_101327	-0.0994425	0	0
Amo_101328	-0.155857	0	5.60366e-07
Amo_10133	-0.073089	0	0
Amo_101330	-0.268748	8.86795e-18	0.000100511
Amo_101339	-0.170043	0	0
Amo_10134	-0.0423518	0	0
Amo_101348	-0.146797	0	0
Amo_10135	0.0338428	0	0
Amo_101352	-0.0165845	0	0
Amo_101359	-0.332667	0	0
Amo_10136	0.0457855	0	0
Amo_101360	-0.0979707	0	0
Amo_101361	-0.129643	0	0
Amo_101365	0.135689	0	0
Amo_10137	-0.0374091	0	0
Amo_101372	-0.0397058	0	0
Amo_101379	-0.0514768	0	0
Amo_10138	0.0440871	0	0
Amo_101381	-0.205936	0	4.83897e-07
Amo_101383	-0.163702	0	2.14439e-05
Amo_101384	0.0786713	0	0
Amo_101385	-0.0391133	0	0
Amo_101386	0.0226022	0	0
Amo_101389	-0.136584	0	0
Amo_10139	0.00542985	0	0
Amo_101396	-0.227459	0	0
Amo_101399	-0.086692	0	0
Amo_10140	0.16201	0	0
Amo_101402	-0.0769594	0	0
Amo_101403	-0.132487	0	0
Amo_101404	-0.136065	0	0
Amo_10141	-0.0447109	0	0
Amo_101410	-0.0583325	0	0
Amo_101411	-0.0361005	0	0
Amo_101413	0.00873609	0	0
Amo_101416	0.0342778	0	0
Amo_10142	0.024433	0	0
Amo_101420	-0.104091	0	0
Amo_101424	-0.14133	0	0
Amo_101426	-0.180564	0	0
Amo_101428	-0.213907	0	0
Amo_10143	-0.0154401	0	0
Amo_101433	-0.0973118	0	0
Amo_101435	0.00973935	0	0
Amo_10144	-0.00488709	0	0
Amo_101445	-0.0978123	0	0
Amo_10145	0.00976102	0	0
Amo_101455	-0.071274	0	0
Amo_101458	-0.245128	1.18765e-16	5.01545e-05
Amo_10146	-0.0474769	0	0
Amo_10147	0.026817	0	0
Amo_101473	0.0202165	0	0
Amo_101474	-0.0925269	0	0
Amo_101478	-0.205144	0	0
Amo_10148	-0.0296431	0	0
Amo_101483	-0.0415262	0	0
Amo_101488	-0.276811	0	0
Amo_101494	-0.231154	0	0
Amo_101496	0.00811482	0	0
Amo_1015	-0.161668	0	0
Amo_10150	0.148564	0	0
Amo_10151	0.336365	0	0
Amo_101510	-0.080164	0	0
Amo_101514	0.103258	0	0
Amo_101516	-0.323322	2.70686e-20	0.00041765
Amo_10152	-0.114439	0	0
Amo_101522	0.086995	0	0
Amo_101523	0.0337664	0	0
Amo_101526	-0.0861845	0	0
Amo_101527	-0.0772003	0	0
Amo_10153	0.00440674	0	0
Amo_101531	-0.0323014	0	0
Amo_101532	-0.0704108	0	0
Amo_101536	-0.131221	0	0
Amo_10154	0.0557972	0	0
Amo_101541	-0.19142	0	4.81219e-07
Amo_101544	0.152015	0	0
Amo_101547	0.0474484	0	0
Amo_10155	0.0787581	0	0
Amo_101555	-0.184343	0	0
Amo_101558	0.0806654	0	0
Amo_101559	-0.361349	5.65206e-18	0.00403014
Amo_10156	0.0388165	0	0
Amo_10157	0.0839169	0	0
Amo_101572	0.0476911	0	0
Amo_101573	-0.0719054	0	0
Amo_101575	0.00340057	0	0
Amo_101576	0.0660555	0	0
Amo_101577	0.0359224	0	0
Amo_10158	0.0706034	0	0
Amo_101580	-0.0724269	0	0
Amo_101582	-0.0585833	0	0
Amo_101584	0.132574	0	0
Amo_10159	-0.020063	0	0
Amo_101591	-0.0614719	0	0
Amo_101598	-0.000384807	0	0
Amo_1016	0.0909709	0	0
Amo_101605	-0.00842093	0	0
Amo_101608	-0.513676	0	1.30521e-05
Amo_10161	0.107728	0	0
Amo_101613	-0.106598	0	0
Amo_101616	-2.01914	0	1
Amo_101617	-0.241185	0	0
Amo_10162	0.0571332	0	0
Amo_101627	-0.0478563	0	0
Amo_101628	0.223275	0	0
Amo_10163	0.125566	0	0
Amo_101634	-0.107346	0	0
Amo_101635	-0.0524716	0	0
Amo_101638	-0.137956	0	9.56411e-06
Amo_101639	0.0276368	0	0
Amo_10164	0.118234	0	0
Amo_101640	-0.0837604	0	0
Amo_101643	-0.116188	0	3.29937e-09
Amo_101644	-0.267253	0	2.4704e-05
Amo_101645	-0.386462	0	1.64165e-05
Amo_101649	-0.0912112	0	0
Amo_10165	-0.0887098	0	0
Amo_101651	-0.00104612	0	0
Amo_101652	0.097157	0	0
Amo_101655	-0.204775	3.08093e-16	5.93884e-06
Amo_101657	-0.0917225	0	0
Amo_10166	0.124619	0	0
Amo_101661	-0.00888246	0	0
Amo_101665	-0.0486337	0	0
Amo_101668	-0.110192	0	0
Amo_101670	-0.186999	8.11439e-15	4.93091e-06
Amo_101679	0.124699	2.74524e-06	0
Amo_101680	-0.187421	0	0
Amo_101682	0.0724254	0	0
Amo_101686	-0.167337	0	0
Amo_10169	-0.125408	0	0
Amo_101690	-0.0975943	0	0
Amo_101691	-0.0452877	0	0
Amo_101696	-0.206993	0	0
Amo_101698	-0.0506047	0	0
Amo_101699	-0.0385915	0	0
Amo_1017	-0.201458	0	0
Amo_10170	0.1079	0	0
Amo_10171	0.0508648	0	0
Amo_101712	-0.111783	0	0
Amo_10172	-0.111563	0	0
Amo_101720	-0.111268	0	0
Amo_101723	-0.156428	0	0
Amo_101727	-0.0245247	0	0
Amo_10173	0.0904646	0	0
Amo_101732	-0.136594	0	0
Amo_101736	0.202002	0	0
Amo_101738	-0.171508	0	0
Amo_10174	-0.032587	0	0
Amo_101743	-0.0412586	0	0
Amo_10175	0.0105431	0	0
Amo_101754	-0.180462	2.53793e-15	1.62222e-06
Amo_101755	-0.0273255	0	0
Amo_101759	-0.0908259	0	0
Amo_10176	0.231364	0	0
Amo_101764	0.0636699	0	0
Amo_101766	-0.307747	4.53668e-20	0.000232735
Amo_101769	-0.0846206	0	0
Amo_10177	0.0259331	0	0
Amo_101776	-0.135359	0	0
Amo_10178	0.0972252	0	0
Amo_101783	-0.305202	0	0
Amo_101784	-0.0236872	0	0
Amo_101787	-0.0627455	0	0
Amo_101791	-0.210583	1.66248e-16	4.76983e-06
Amo_101795	-0.092545	0	0
Amo_101798	-0.0553623	0	0
Amo_1018	-0.115076	0	0
Amo_10180	0.144324	0	0
Amo_101803	-0.0128956	0	0
Amo_101805	-0.233198	4.79359e-16	3.57989e-05
Amo_101806	-0.235847	0	0
Amo_10181	0.0727708	0	0
Amo_101810	-0.343588	0	2.5215e-05
Amo_101818	-0.0842376	0	0
Amo_101819	-0.241607	1.87404e-17	2.52783e-05
Amo_10182	0.0652687	0	0
Amo_101821	-0.0141649	0	0
Amo_101823	0.0236143	0	0
Amo_101824	-0.0527491	0	0
Amo_101825	-0.194542	0	0
Amo_101827	-0.0815622	0	0
Amo_10183	-0.0214212	0	0
Amo_101830	-0.0495031	0	0
Amo_101832	-0.00725242	0	0
Amo_10184	0.0469795	0	0
Amo_101848	-0.0280806	0	0
Amo_10185	-0.12792	0	0
Amo_10186	0.0704778	0	0
Amo_10187	-0.157212	0	0
Amo_101871	-0.194361	0	0
Amo_101872	0.148184	0	0
Amo_10188	0.194528	9.422e-06	3.05955e-14
Amo_101880	-0.194111	0	0
Amo_101882	-0.0460047	0	0
Amo_101885	0.112854	0	0
Amo_101887	0.00401777	0	0
Amo_10189	-0.0887836	0	0
Amo_101892	0.00869367	0	0
Amo_101897	-0.0147269	0	0
Amo_101899	-0.168997	0	0
Amo_1019	-0.0154588	0	0
Amo_10190	-0.0154055	0	0
Amo_101901	-0.0219388	0	0
Amo_101902	0.0809431	0	0
Amo_101905	-0.00827536	0	0
Amo_10191	-0.0190602	0	0
Amo_101914	-0.105979	0	0
Amo_101919	-0.0819302	0	0
Amo_10192	0.0627305	0	0
Amo_101921	0.0714207	0	0
Amo_101922	0.262888	1.16142e-06	0
Amo_101926	-0.199241	0	0
Amo_10193	0.220487	0	0
Amo_101934	-0.161133	0	0
Amo_101936	0.0163782	0	0
Amo_10194	0.230336	0	0
Amo_101945	0.106563	0	0
Amo_101947	-0.208996	0	0
Amo_10195	0.0495279	0	0
Amo_101955	0.0813068	0	0
Amo_101956	-0.331618	0	1.29876e-05
Amo_101957	-0.191308	0	4.81131e-07
Amo_10196	-0.0239748	0	0
Amo_101962	-0.0665079	0	0
Amo_101965	-0.212363	0	1.31539e-06
Amo_101967	-0.241628	0	3.88063e-06
Amo_101969	0.182135	0	0
Amo_10197	0.24727	0	0
Amo_101977	-0.011925	0	0
Amo_10198	0.147946	0	0
Amo_101985	0.0400643	0	0
Amo_10199	0.116807	0	0
Amo_101992	-0.0842376	0	0
Amo_101993	-0.0864855	0	0
Amo_101997	-0.146415	0	1.50668e-06
Amo_10200	0.117387	0	0
Amo_102006	-0.169543	0	0
Amo_102009	-0.00090722	0	0
Amo_10201	-0.042724	0	0
Amo_102014	-0.132006	0	0
Amo_102015	-0.442188	0	0.00297574
Amo_10202	-0.196257	0	0
Amo_102022	-0.0510014	0	0
Amo_102024	0.060988	0	0
Amo_10203	0.00690472	0	0
Amo_102030	-0.267453	0	0
Amo_102039	-0.174847	0	0
Amo_10204	-0.211207	0	0
Amo_102043	-0.0404853	0	0
Amo_102045	0.113151	0	0
Amo_10205	0.0145614	0	0
Amo_102054	-0.238831	0	0
Amo_102056	-0.226588	0	0
Amo_10206	0.401317	8.56201e-07	0
Amo_102060	-0.116214	0	0
Amo_102066	-0.0681738	0	0
Amo_10207	0.0686437	0	0
Amo_102072	-0.192103	0	0
Amo_102074	-0.169334	0	0
Amo_102079	-0.122658	0	9.9713e-07
Amo_10208	-0.157354	0	0
Amo_102088	-0.0779334	0	0
Amo_10209	0.0226759	0	0
Amo_102091	-0.000166727	0	0
Amo_102092	0.0545806	0	0
Amo_10210	0.156486	0	0
Amo_102100	-0.118718	0	2.34947e-08
Amo_102106	-0.042698	0	0
Amo_102107	-0.0381496	0	0
Amo_10211	-0.0172778	0	0
Amo_102116	-0.248115	0	0
Amo_102123	-0.0898526	0	0
Amo_102124	-0.0391819	0	0
Amo_102127	-0.0684544	0	0
Amo_10213	0.0667445	0	0
Amo_102132	-0.234745	0	0
Amo_102135	-0.30429	2.71498e-19	0.000308221
Amo_10214	0.0813859	0	0
Amo_102141	0.0520275	0	0
Amo_102148	0.0255513	0	0
Amo_10215	-0.0717237	0	0
Amo_102154	0.261563	0	0
Amo_102157	-0.0707147	0	0
Amo_10216	-0.164809	0	0
Amo_102165	-0.0892932	0	0
Amo_10217	-0.114836	0	0
Amo_102176	-0.084315	0	0
Amo_102179	-0.0974365	0	0
Amo_10218	0.120228	0	0
Amo_10219	0.00760871	0	0
Amo_102194	-0.0551802	0	0
Amo_102196	-0.0547151	0	0
Amo_1022	-0.0480469	0	0
Amo_10220	0.00693655	0	0
Amo_102200	-0.142229	0	0
Amo_102202	0.0230325	0	0
Amo_102205	-0.0268637	0	0
Amo_102206	-0.322726	0	0.000156826
Amo_10221	-0.176627	0	0
Amo_10222	-0.0692635	0	0
Amo_102220	-0.167918	0	1.51114e-06
Amo_102224	-0.0304386	0	0
Amo_102229	-0.0705093	0	0
Amo_10223	-0.0763239	0	0
Amo_102236	0.0859611	0	0
Amo_10224	0.0950633	0	0
Amo_102244	0.0344407	0	0
Amo_10225	-0.107784	0	0
Amo_102257	-0.133453	0	0
Amo_102259	-0.14046	0	0
Amo_10226	0.0627832	0	0
Amo_102260	-0.162844	0	4.79031e-07
Amo_10227	-0.0239474	0	0
Amo_102270	-0.260639	8.43949e-17	9.6224e-05
Amo_10228	0.047714	0	0
Amo_102286	0.136395	0	0
Amo_10229	0.0398692	0	0
Amo_102292	-0.195937	0	0
Amo_102295	0.00841473	0	0
Amo_102297	-0.107818	0	0
Amo_1023	0.0130826	0	0
Amo_10230	0.101211	0	0
Amo_102300	-0.133299	0	1.53759e-07
Amo_102306	-0.118492	0	0
Amo_102307	-0.0603885	0	0
Amo_10231	-0.0458545	0	0
Amo_102316	0.0293627	0	0
Amo_102319	-0.187585	0	0
Amo_10232	-0.107784	0	0
Amo_10233	0.153475	8.86142e-07	0
Amo_10234	0.089174	0	0
Amo_102341	-0.0653293	0	0
Amo_10235	0.0113313	0	0
Amo_102352	-0.160685	0	0
Amo_102357	-0.171349	0	0
Amo_102359	-0.112326	0	0
Amo_10236	-0.0206735	0	0
Amo_102360	-0.0681259	0	0
Amo_102361	0.0173754	0	0
Amo_10237	0.0593593	0	0
Amo_102373	-0.215976	0	0
Amo_102374	-0.0950493	0	0
Amo_10238	-0.00930369	0	0
Amo_102382	-0.0592955	0	0
Amo_102383	-0.0997353	0	0
Amo_10239	-0.043028	0	0
Amo_102391	-0.180541	0	0
Amo_1024	-0.00324573	0	0
Amo_10240	-0.208631	0	0
Amo_102408	-0.0706969	0	0
Amo_10241	-0.142706	0	0
Amo_102418	0.0848668	0	0
Amo_10242	-0.170194	0	0
Amo_102422	-0.102119	0	0
Amo_102426	-0.220923	0	0
Amo_102428	-0.227945	2.72715e-17	8.46614e-06
Amo_10243	-0.00924237	0	0
Amo_102432	-0.0924241	0	0
Amo_102433	-0.245377	0	0
Amo_102434	-0.00921235	0	0
Amo_102436	-0.0417882	0	0
Amo_102438	-0.313762	0	3.10059e-05
Amo_102439	-0.118256	0	0
Amo_102443	-0.161068	0	0
Amo_102444	-0.142543	0	0
Amo_102445	0.0356487	0	0
Amo_102447	-0.0202528	0	0
Amo_102454	-0.03566	0	0
Amo_102458	-0.0729026	0	0
Amo_102459	-0.0610581	0	0
Amo_10246	-0.0977614	0	0
Amo_102460	-0.101866	0	0
Amo_102463	-0.0474705	0	0
Amo_10247	-0.000745372	0	0
Amo_102471	0.2566	2.23277e-07	0
Amo_102478	0.0241423	0	0
Amo_10248	0.044429	0	0
Amo_102481	0.047904	0	0
Amo_102483	-0.108666	0	0
Amo_102485	-0.0329238	0	0
Amo_102488	-0.129014	0	0
Amo_10249	-0.112523	0	0
Amo_102498	-0.248427	0	0
Amo_1025	0.107403	0	0
Amo_10250	0.128449	0	0
Amo_102500	-0.12293	0	0
Amo_102503	-0.00741283	0	0
Amo_102504	0.260643	0	0
Amo_10251	-0.0653651	0	0
Amo_102512	-0.18794	0	0
Amo_102514	-0.236955	0	0
Amo_102519	-0.289904	0	2.36093e-06
Amo_10252	-0.0295587	0	0
Amo_102522	0.182224	0	0
Amo_102525	-0.0558813	0	0
Amo_10253	-0.0149499	0	0
Amo_102531	0.0794276	0	0
Amo_102535	0.169873	0	0
Amo_102537	0.0864392	0	0
Amo_10254	0.0553505	0	0
Amo_102540	-0.0668101	0	0
Amo_102544	-0.0549243	0	0
Amo_102546	-0.10732	0	0
Amo_102547	-0.0458963	0	0
Amo_102548	-0.0322063	0	0
Amo_10255	0.0474484	0	0
Amo_102550	-0.0994696	0	0
Amo_102552	-0.0228424	0	0
Amo_102554	-0.108896	0	0
Amo_102555	-0.694008	0	0.502474
Amo_10256	0.0462403	0	0
Amo_102560	-0.254111	0	0
Amo_102566	-0.0116667	0	0
Amo_102567	-0.251359	0	2.32912e-06
Amo_102568	-0.1884	0	0
Amo_102569	-0.147463	0	0
Amo_102570	0.00845298	0	0
Amo_102574	-0.1547	0	0
Amo_102577	0.0664052	0	0
Amo_10258	0.0862003	0	0
Amo_102585	-0.0724857	0	0
Amo_10259	0.0469426	0	0
Amo_102595	-0.141303	0	4.52027e-06
Amo_102598	-0.157715	0	0
Amo_1026	-0.0852952	0	0
Amo_10260	0.0301877	0	0
Amo_10261	-0.075915	0	0
Amo_102611	-0.0742953	0	0
Amo_102612	-0.408246	3.67654e-20	0.00923465
Amo_102614	-0.174331	1.46435e-15	1.5639e-06
Amo_102617	-0.149414	0	6.18733e-07
Amo_10262	0.0183135	0	0
Amo_102625	-0.0724151	0	0
Amo_102626	-0.109309	0	0
Amo_102627	-0.0408675	0	0
Amo_102629	-0.0606158	0	0
Amo_10263	-0.145514	0	1.92346e-07
Amo_102633	0.123185	4.15004e-06	0
Amo_10264	0.0447496	0	0
Amo_102644	-0.0991567	0	0
Amo_102649	-0.0459608	0	0
Amo_10265	0.0647036	0	0
Amo_102651	-0.0347984	0	0
Amo_10266	-0.0105069	0	0
Amo_102666	0.0759647	0	0
Amo_10267	0.0327031	0	0
Amo_102671	-0.125417	0	0
Amo_102673	0.391836	0.00101924	0
Amo_10268	0.112269	0	0
Amo_102682	-0.0740187	0	0
Amo_102684	-0.137639	0	4.64306e-08
Amo_10269	0.150069	1.07745e-05	0
Amo_102690	-0.121501	0	5.32636e-08
Amo_102694	0.00741825	0	0
Amo_102697	0.0557583	0	0
Amo_102698	-0.296167	0	0
Amo_1027	-0.065183	0	0
Amo_10270	0.176367	0	0
Amo_102700	-0.0348109	0	0
Amo_102701	-0.0956549	0	0
Amo_102702	0.0254195	0	0
Amo_102704	-0.21253	0	1.31554e-06
Amo_102708	-0.202085	6.45399e-14	2.6022e-05
Amo_102709	-0.0535106	0	0
Amo_10271	0.0773919	0	0
Amo_102710	-0.0262429	0	0
Amo_102713	-0.128088	0	0
Amo_102717	0.202676	0	0
Amo_10272	-0.00385783	0	0
Amo_102720	-0.0989964	0	0
Amo_102721	-0.0386897	0	0
Amo_102723	-0.174077	4.7163e-15	2.44089e-06
Amo_102728	-0.00450186	0	0
Amo_10273	-0.00450722	0	0
Amo_102731	-0.19895	0	0
Amo_102733	0.00841737	0	0
Amo_102737	-0.157169	0	0
Amo_102739	-0.129441	0	0
Amo_10274	-0.027358	0	0
Amo_102740	-0.0545629	0	0
Amo_102741	-0.101406	0	0
Amo_102743	0.107342	0	0
Amo_102747	-0.125976	0	0
Amo_102748	0.045217	0	0
Amo_10275	0.260465	0	0
Amo_102750	-0.208312	0	0
Amo_102755	-0.0351294	0	0
Amo_102758	0.0286034	0	0
Amo_10276	-0.0127234	0	0
Amo_102761	-0.0958221	0	0
Amo_102767	-0.294788	0	0
Amo_102769	-0.280877	0	0
Amo_102779	-0.0490453	0	0
Amo_10278	0.0948055	0	0
Amo_102786	-0.188529	3.58413e-12	4.67628e-05
Amo_102787	-0.128163	0	1.61309e-06
Amo_10279	0.059183	0	0
Amo_102790	-0.0431712	0	0
Amo_102794	-0.208467	0	0
Amo_102796	-0.0914134	0	0
Amo_102797	-0.106034	0	0
Amo_1028	-0.0608026	0	0
Amo_10280	0.276334	0	0
Amo_102801	-0.0154597	0	0
Amo_102807	-0.080779	0	0
Amo_10281	-0.0844266	0	0
Amo_102811	-0.0982743	0	0
Amo_10282	0.0623408	0	0
Amo_102824	0.0863201	0	0
Amo_10283	0.0482256	0	0
Amo_102837	-0.0494686	0	0
Amo_102845	0.153609	0	0
Amo_102846	-0.00860211	0	0
Amo_10285	0.00169974	0	0
Amo_102852	-0.106353	0	0
Amo_10286	-0.049207	0	0
Amo_102863	-0.214144	0	0
Amo_102868	-0.0228598	0	0
Amo_10287	0.152487	7.56424e-06	0
Amo_102873	-0.244441	0	0
Amo_102874	0.0903119	0	0
Amo_10288	-0.0275934	0	0
Amo_102882	-0.103272	0	0
Amo_102884	-0.0392459	0	0
Amo_102887	-0.16482	0	0
Amo_102888	0.0648577	0	0
Amo_10289	0.0292414	0	0
Amo_102890	-0.106637	0	0
Amo_102895	-0.111707	0	0
Amo_102896	-0.108072	0	0
Amo_1029	-0.240271	0	0
Amo_10290	0.161802	0	0
Amo_102905	0.062566	0	0
Amo_10291	0.25396	0	0
Amo_102911	-0.140307	0	0
Amo_102912	-0.0259127	0	0
Amo_102921	-0.17412	3.88129e-15	2.26624e-06
Amo_102925	0.028221	0	0
Amo_102928	-0.124377	0	2.88231e-06
Amo_10293	-0.133207	0	0
Amo_10294	0.0136035	0	0
Amo_102944	-0.238993	0	0
Amo_10295	0.0561283	0	0
Amo_102952	0.0773524	0	0
Amo_10296	-0.0269415	0	0
Amo_102961	-0.119772	0	0
Amo_102965	-0.0639264	0	0
Amo_102967	0.043967	0	0
Amo_102969	-0.100483	0	0
Amo_10297	-0.0237289	0	0
Amo_102970	0.137719	0	0
Amo_102973	-0.0400124	0	0
Amo_102974	-0.0603131	0	0
Amo_102976	-0.0479496	0	0
Amo_10298	-0.0536393	0	0
Amo_102981	-0.139714	0	0
Amo_102994	-0.0474519	0	0
Amo_103	0.099287	0	0
Amo_1030	-0.000745372	0	0
Amo_10300	0.0646101	0	0
Amo_103002	-0.0391819	0	0
Amo_103003	-0.123376	0	0
Amo_103006	0.0268336	0	0
Amo_103008	0.0935822	0	0
Amo_10301	0.732676	0.659775	0
Amo_103016	-0.140077	0	0
Amo_10302	-0.0790807	0	0
Amo_103021	0.0887664	0	0
Amo_103027	-0.106624	0	0
Amo_10303	0.0874877	0	0
Amo_103033	-0.18051	1.28097e-16	5.3623e-07
Amo_103034	-0.154001	0	0
Amo_10304	-0.0134575	0	0
Amo_103040	-0.00970742	0	0
Amo_103043	-0.127365	0	2.17227e-06
Amo_103046	0.0175635	0	0
Amo_103048	-0.0581239	0	0
Amo_103049	-0.0875353	0	0
Amo_10305	-0.319717	0	0
Amo_103055	-0.0434736	0	0
Amo_103056	-0.204837	1.3783e-12	7.92229e-05
Amo_103059	-0.216732	0	0
Amo_10306	0.0348314	0	0
Amo_103064	0.260874	0	0
Amo_103066	-0.144663	0	0
Amo_103067	0.221258	0	0
Amo_103069	-0.0942669	0	0
Amo_10307	-0.0485438	0	0
Amo_103085	-0.0641996	0	0
Amo_103086	-0.120452	0	3.26651e-07
Amo_103089	-0.104318	0	0
Amo_10309	0.0516085	0	0
Amo_103096	0.0128089	0	0
Amo_103097	-0.0954913	0	0
Amo_1031	-0.102176	0	0
Amo_10310	0.172503	0	0
Amo_103108	-0.0700894	0	0
Amo_10311	0.0064718	0	0
Amo_103110	-0.064414	0	0
Amo_103112	0.0816105	0	0
Amo_103114	0.0262594	0	0
Amo_10312	0.157186	0	0
Amo_10313	0.207912	0	0
Amo_103133	0.0504578	0	0
Amo_10314	-0.0585681	0	0
Amo_103140	-0.143158	0	0
Amo_103141	-0.0612658	0	0
Amo_103142	-0.263165	0	0
Amo_103144	-0.0357955	0	0
Amo_10315	-0.116987	0	0
Amo_103151	-0.0839865	0	0
Amo_103157	0.0570442	0	0
Amo_103158	-0.07138	0	0
Amo_10316	0.0759526	0	0
Amo_103160	-0.253254	0	0
Amo_103163	-0.0096738	0	0
Amo_10317	0.12543	0	0
Amo_103170	-0.336777	0	2.51705e-05
Amo_103172	0.242714	0.000100499	5.70546e-15
Amo_103173	0.217753	0	0
Amo_10318	0.0243844	0	0
Amo_103184	-0.0836273	0	0
Amo_103189	0.291808	1.44837e-05	0
Amo_10319	0.0239923	0	0
Amo_103197	-0.202716	0	0
Amo_103198	-0.158378	0	0
Amo_1032	-0.0837865	0	0
Amo_10320	0.0288997	0	0
Amo_103200	-0.131498	0	0
Amo_103205	-0.124916	0	0
Amo_103207	-0.255822	0	7.11574e-07
Amo_103208	-0.192295	0	0
Amo_10321	0.0316748	0	0
Amo_103215	-0.0120862	0	0
Amo_103217	0.191624	3.13751e-06	8.68697e-16
Amo_10322	-0.177214	0	0
Amo_103224	-0.203903	3.568e-13	4.47004e-05
Amo_103225	0.0401921	0	0
Amo_10323	-0.0613792	0	0
Amo_103239	-0.0360111	0	0
Amo_10324	-0.0067448	0	0
Amo_103240	-0.211151	0	0
Amo_103245	-0.038289	0	0
Amo_10325	0.292338	0	0
Amo_103255	-0.095645	0	0
Amo_103257	0.0763437	0	0
Amo_103258	-0.197637	0	0
Amo_103259	0.0465901	0	0
Amo_10326	-0.116158	0	4.02849e-08
Amo_103266	-0.100162	0	0
Amo_103268	0.140732	0	0
Amo_103269	0.0343664	0	0
Amo_10327	0.0958453	0	0
Amo_103275	0.593704	0.000824919	0
Amo_103279	-0.016048	0	0
Amo_10328	-0.00266929	0	0
Amo_103284	-0.156135	0	0
Amo_103288	-0.0446989	0	0
Amo_10329	0.174812	9.9941e-06	0
Amo_103290	0.019743	0	0
Amo_103295	-0.215587	0	0
Amo_103299	0.0557583	0	0
Amo_1033	-0.0835696	0	0
Amo_10330	-0.030107	0	0
Amo_103301	-0.0908718	0	0
Amo_103305	-0.165588	0	0
Amo_103308	-0.163595	0	0
Amo_10331	0.128952	0	0
Amo_103319	0.0351986	0	0
Amo_10332	0.143548	0	0
Amo_10333	0.0497478	0	0
Amo_103333	-0.095073	0	0
Amo_103336	0.292094	3.54622e-06	0
Amo_103338	-0.113004	0	0
Amo_103339	-0.0899266	0	0
Amo_10334	-0.118116	0	0
Amo_103340	-0.180462	2.53793e-15	1.62222e-06
Amo_103342	-0.0691198	0	0
Amo_10335	-0.0172664	0	0
Amo_103350	-0.300303	0	0
Amo_103353	-0.157396	0	0
Amo_103354	-0.106654	0	0
Amo_103355	-0.265455	0	0
Amo_103358	-0.173934	0	0
Amo_10336	0.105489	0	0
Amo_103365	-0.128225	0	0
Amo_103369	0.00868255	0	0
Amo_10337	0.0511375	0	0
Amo_103371	-0.162627	0	0
Amo_10338	0.030822	0	0
Amo_103380	-0.0426415	0	0
Amo_10339	0.151707	0	0
Amo_103391	-0.107649	0	0
Amo_103392	-0.0500521	0	0
Amo_103395	0.0115342	0	0
Amo_103396	-0.180475	1.20318e-15	1.22964e-06
Amo_1034	0.0920665	0	0
Amo_10340	0.211981	4.89324e-05	9.01713e-14
Amo_103405	-0.215674	0	0
Amo_103407	0.0251901	0	0
Amo_10341	-0.0296666	0	0
Amo_103410	-0.0170739	0	0
Amo_103417	-0.117854	0	0
Amo_103419	-0.335494	0	3.30854e-07
Amo_10342	-0.0894908	0	0
Amo_103421	-0.240734	0	0
Amo_103424	-0.068094	0	0
Amo_103426	0.169488	0	0
Amo_103427	-0.0571456	0	0
Amo_10343	-2.21733e-05	0	0
Amo_103432	-0.00426337	0	0
Amo_103437	-0.184474	0	0
Amo_103439	-0.193607	0	0
Amo_10344	0.131147	0	0
Amo_103440	-0.211235	0	0
Amo_103441	-0.0799474	0	0
Amo_103443	-0.0165497	0	0
Amo_103449	-0.0575764	0	0
Amo_10345	-0.0149988	0	0
Amo_103456	-0.0723022	0	0
Amo_10346	0.118271	0	0
Amo_103461	0.0463463	0	0
Amo_103464	-0.0825095	0	0
Amo_103465	-0.129052	0	0
Amo_103467	0.0630412	0	0
Amo_10347	-0.0030936	0	0
Amo_103470	-0.0501672	0	0
Amo_103472	-0.1201	0	0
Amo_10348	0.247118	0	0
Amo_10349	-0.0911644	0	0
Amo_1035	-0.105798	0	0
Amo_10350	-0.0316916	0	0
Amo_103500	0.059693	0	0
Amo_103501	-0.0657522	0	0
Amo_103502	-0.158795	0	0
Amo_103505	-0.14859	0	0
Amo_103509	-0.827724	0	0.921998
Amo_10351	0.0932986	0	0
Amo_103513	-0.118138	0	9.23263e-07
Amo_103518	-0.153514	0	0
Amo_10352	0.105489	0	0
Amo_103527	-0.260922	0	0
Amo_103528	-0.280121	2.12351e-18	0.000132686
Amo_10353	-0.039332	0	0
Amo_103531	-0.202203	0	9.67702e-07
Amo_103533	-0.111183	0	0
Amo_103537	-0.193214	3.40975e-15	4.07373e-06
Amo_103539	0.0466931	0	0
Amo_10354	0.0519084	0	0
Amo_103540	0.0372464	0	0
Amo_103541	-0.124377	0	2.88231e-06
Amo_103548	-0.0273202	0	0
Amo_10355	-0.0101763	0	0
Amo_103554	-0.140662	0	0
Amo_10356	-0.121887	0	0
Amo_103576	-0.114349	0	0
Amo_103577	-0.248014	0	0
Amo_10358	0.075098	0	0
Amo_103581	-0.155961	0	0
Amo_103582	-0.180434	1.12919e-14	2.82548e-06
Amo_103589	-0.0106018	0	0
Amo_10359	0.00244449	0	0
Amo_103590	-0.194739	0	0
Amo_103594	-0.0668857	0	0
Amo_103595	0.0736261	0	0
Amo_1036	-0.270226	0	0
Amo_10360	0.104417	0	0
Amo_103600	0.0369252	0	0
Amo_103607	-0.180865	0	0
Amo_10361	-0.00930369	0	0
Amo_103614	-0.0077878	0	0
Amo_103618	-0.341913	0	0.000230183
Amo_10362	0.0488544	0	0
Amo_103624	-0.509611	0	0.0401645
Amo_103625	-0.136268	0	0
Amo_103627	-0.0881395	0	0
Amo_103628	-0.178838	0	0
Amo_103629	-0.151884	0	0
Amo_103632	-0.292572	0	8.64867e-05
Amo_103638	0.0265347	0	0
Amo_103639	0.0749192	0	0
Amo_10364	-0.037316	0	0
Amo_103649	-0.117061	0	0
Amo_10365	-0.0755808	0	0
Amo_103651	0.0501164	0	0
Amo_103655	-0.155857	0	5.60366e-07
Amo_103657	0.339491	1.18869e-06	0
Amo_10366	0.0207139	0	0
Amo_103660	-0.049749	0	0
Amo_103663	-0.230442	0	0
Amo_103665	-0.123831	0	0
Amo_103668	0.0342482	0	0
Amo_10367	0.205788	0	0
Amo_103673	-0.0744103	0	0
Amo_10368	-0.00866715	0	0
Amo_103682	-0.118045	0	0
Amo_103686	-0.123651	0	0
Amo_10369	-0.0268397	0	0
Amo_103693	-0.201712	0	0
Amo_103694	-0.0096512	0	0
Amo_103697	-0.0547132	0	0
Amo_1037	-0.0565552	0	0
Amo_10370	0.0277453	0	0
Amo_103701	-0.18063	0	0
Amo_103704	0.0499983	0	0
Amo_10371	0.0502658	0	0
Amo_103710	-0.110183	0	0
Amo_103712	-0.264598	0	0
Amo_103715	-0.203231	0	0
Amo_103719	-0.158849	0	1.4378e-07
Amo_10372	0.0262403	0	0
Amo_103722	-0.153973	0	0
Amo_103728	-0.0400596	0	0
Amo_10373	-0.0508988	0	0
Amo_103730	-0.155096	0	1.61595e-05
Amo_103732	0.0694248	0	0
Amo_103735	-0.12631	0	0
Amo_103738	-0.291339	0	7.07076e-05
Amo_10374	0.0507146	0	0
Amo_103744	-0.116414	0	0
Amo_103746	-0.0860465	0	0
Amo_103747	-0.028109	0	0
Amo_103749	0.0383571	0	0
Amo_10375	-0.0892624	0	0
Amo_103753	0.0411529	0	0
Amo_103757	-0.0835696	0	0
Amo_103759	0.237874	0	0
Amo_10376	0.038072	0	0
Amo_103765	0.0185661	0	0
Amo_103767	-0.228806	2.58418e-13	0.000152883
Amo_10377	0.0559554	0	0
Amo_103773	-0.383039	0	4.03817e-06
Amo_103776	-0.180364	2.689e-13	9.22041e-06
Amo_103777	-0.0689178	0	0
Amo_103778	0.0253521	0	0
Amo_10378	-0.660787	0	0.241401
Amo_103783	-0.0671206	0	0
Amo_10379	-0.166142	0	0
Amo_103791	-0.0150857	0	0
Amo_103794	-0.0268825	0	0
Amo_1038	-0.0307317	0	0
Amo_10380	0.0329462	0	0
Amo_103801	0.00532839	0	0
Amo_10381	0.0963799	0	0
Amo_103814	0.0309309	0	0
Amo_103816	-0.0038246	0	0
Amo_10382	-0.00983398	0	0
Amo_103823	-0.0573096	0	0
Amo_10383	-0.00488709	0	0
Amo_103830	-0.00888246	0	0
Amo_103836	-0.134489	0	0
Amo_103839	0.04309	0	0
Amo_10384	0.129085	0	0
Amo_103842	0.0576469	0	0
Amo_103851	-0.0103209	0	0
Amo_103857	-0.0827453	0	0
Amo_10386	-0.013631	0	0
Amo_103861	-0.0325374	0	0
Amo_103865	-0.051169	0	0
Amo_103871	-0.154477	0	0
Amo_103873	0.0500187	0	0
Amo_10388	-0.00226914	0	0
Amo_103881	-0.0287506	0	0
Amo_103882	-0.218952	0	4.86422e-07
Amo_103884	-0.104552	0	0
Amo_103888	0.119209	0	0
Amo_103889	-0.0726859	0	0
Amo_10389	-0.0454739	0	0
Amo_103893	0.155957	1.61551e-06	0
Amo_103895	0.0332107	0	0
Amo_1039	-0.110904	0	0
Amo_10390	-0.0349958	0	0
Amo_103900	-0.257683	0	0
Amo_103902	-0.00426337	0	0
Amo_10391	0.0779895	0	0
Amo_103910	-0.173358	0	0
Amo_103914	-0.0859505	0	0
Amo_103915	-0.204775	3.08093e-16	5.93884e-06
Amo_103918	-0.333145	0	3.11583e-05
Amo_10392	-0.0844542	0	0
Amo_10393	-0.0546573	0	0
Amo_103930	-0.0795614	0	0
Amo_103933	-0.180789	0	0
Amo_103934	-0.186402	0	0
Amo_103936	-0.218563	0	2.30116e-06
Amo_103938	-0.209556	0	0
Amo_10394	0.0557583	0	0
Amo_103941	0.0685956	0	0
Amo_103942	-0.142789	0	3.21682e-06
Amo_10395	0.0226759	0	0
Amo_103952	-0.12389	0	8.2968e-07
Amo_103956	0.111588	0	0
Amo_10396	-0.00353171	0	0
Amo_103964	-0.0214212	0	0
Amo_103966	-0.0240878	0	0
Amo_103967	-0.195348	0	0
Amo_10397	0.268595	0.000126476	5.91511e-17
Amo_103971	-0.02078	0	0
Amo_103972	-0.109662	0	0
Amo_103975	-0.121302	0	0
Amo_10398	0.0588986	0	0
Amo_103981	-0.0228807	0	0
Amo_103989	-0.000415566	0	0
Amo_10399	0.047714	0	0
Amo_103995	-0.0756023	0	0
Amo_103997	0.109449	0	0
Amo_103999	0.0446111	0	0
Amo_104	-0.0204245	0	0
Amo_10400	-0.109334	0	0
Amo_104008	-0.297147	0	0
Amo_10401	-0.0833674	0	0
Amo_104013	-0.295304	0	7.0777e-05
Amo_104014	-0.0132528	0	0
Amo_10402	0.117042	0	0
Amo_104027	-0.234632	0	0
Amo_104029	-0.0174153	0	0
Amo_10403	0.177599	0	0
Amo_104032	-0.0284358	0	0
Amo_104035	0.0282052	0	0
Amo_10404	0.0527987	0	0
Amo_104043	-0.127795	0	0
Amo_104048	-0.297423	0	3.08734e-05
Amo_10405	0.0896266	0	0
Amo_104050	-0.310295	2.70564e-20	0.000174411
Amo_104052	-0.0723902	0	0
Amo_104053	-0.0954506	0	0
Amo_104056	-0.392464	0	0.00217675
Amo_104057	-0.151111	0	0
Amo_10406	0.053591	0	0
Amo_104060	0.0572179	0	0
Amo_104063	-0.0611982	0	0
Amo_104064	-0.200132	0	8.03747e-08
Amo_104074	0.0936254	0	0
Amo_104078	-0.222533	0	2.30413e-06
Amo_10408	0.0231956	0	0
Amo_104083	0.0219707	0	0
Amo_104084	0.0505249	0	0
Amo_10409	-0.0311818	0	0
Amo_104090	-0.120792	0	7.37428e-08
Amo_104091	0.0113906	0	0
Amo_104094	-0.126958	0	1.94338e-06
Amo_104095	-0.201976	0	9.67461e-07
Amo_104098	-0.0449134	0	0
Amo_1041	-0.028109	0	0
Amo_10410	0.135986	0	0
Amo_104103	-0.0256534	0	0
Amo_10411	-0.0504089	0	0
Amo_104113	0.182898	1.10557e-06	0
Amo_104116	0.00502188	0	0
Amo_104117	-0.03397	0	0
Amo_10412	0.0781812	0	0
Amo_104121	-0.205422	0	0
Amo_104123	-0.115207	0	0
Amo_104127	0.038072	0	0
Amo_10413	-0.00252866	0	0
Amo_104134	0.0798425	0	0
Amo_104139	-0.220749	0	0
Amo_10414	-0.132559	0	4.3678e-06
Amo_104143	-0.122324	0	0
Amo_10415	-0.187496	0	0
Amo_104152	-0.129748	0	0
Amo_104154	-0.049749	0	0
Amo_104155	-0.0631744	0	0
Amo_10416	-0.0477188	0	0
Amo_104160	-0.0486337	0	0
Amo_104164	-0.0225962	0	0
Amo_104167	-0.135137	0	0
Amo_10417	-0.0404269	0	0
Amo_104172	-0.04059	0	0
Amo_104174	-0.0962291	0	0
Amo_104176	0.00369468	0	0
Amo_104177	-0.17277	0	1.15121e-05
Amo_10418	0.0176247	0	0
Amo_104181	0.06827	0	0
Amo_104182	-0.071725	0	0
Amo_104189	-0.0573096	0	0
Amo_10419	0.0344703	0	0
Amo_104193	0.091486	0	0
Amo_104194	-0.00210963	0	0
Amo_104196	-0.0717005	0	0
Amo_104197	-0.0763777	0	0
Amo_1042	-0.0205354	0	0
Amo_10420	0.0609066	0	0
Amo_104202	0.0100608	0	0
Amo_104204	0.0519444	0	0
Amo_104206	-0.214886	0	4.85666e-07
Amo_104208	-0.113987	0	0
Amo_10421	0.0602135	0	0
Amo_104210	-0.199766	0	0
Amo_104214	-0.154835	0	0
Amo_104216	-0.0915851	0	0
Amo_104218	-0.180564	0	0
Amo_10422	0.0190906	0	0
Amo_104220	-0.115487	0	4.6415e-09
Amo_104221	-0.200143	0	0
Amo_104222	-0.00512656	0	0
Amo_104225	-0.291993	0	3.80879e-05
Amo_10423	0.0663982	0	0
Amo_10424	0.0508648	0	0
Amo_104241	-0.177197	0	0
Amo_104243	-0.0549994	0	0
Amo_104248	0.0246746	0	0
Amo_104249	-0.166408	0	0
Amo_10425	-0.212241	0	0
Amo_104251	-0.0840734	0	0
Amo_104253	-0.180481	8.28272e-16	1.07064e-06
Amo_10426	-0.131853	0	1.61295e-07
Amo_104261	-0.0368796	0	0
Amo_104268	-0.251559	0	1.26846e-05
Amo_10427	0.0433904	0	0
Amo_104274	-0.185637	0	0
Amo_104277	-0.245544	1.31519e-16	5.14068e-05
Amo_10428	0.13771	0	0
Amo_104293	-0.0817851	0	0
Amo_104299	-0.215494	0	0
Amo_1043	0.209416	0	0
Amo_10430	0.0794293	0	0
Amo_104304	-0.114038	0	0
Amo_104305	0.0727433	0	0
Amo_10431	-0.0985674	0	0
Amo_104310	0.0336332	0	0
Amo_104311	0.0114333	0	0
Amo_104318	-0.176046	0	0
Amo_104319	-0.00728566	0	0
Amo_10432	0.0500269	0	0
Amo_104321	-0.0925262	0	0
Amo_10433	0.100686	0	0
Amo_104331	-0.180742	0	0
Amo_104335	-0.0404804	0	0
Amo_104336	-0.0783573	0	0
Amo_104341	-0.482139	0	0.0227944
Amo_104345	-0.14991	0	0
Amo_104349	-0.0931424	0	0
Amo_10435	0.013319	0	0
Amo_10436	-0.0187555	0	0
Amo_104360	-0.100388	0	0
Amo_104364	-0.067475	0	0
Amo_10437	-0.00587569	0	0
Amo_104373	-0.00548686	0	0
Amo_104378	0.0222512	0	0
Amo_104380	-0.0826389	0	0
Amo_104383	-0.208187	0	0
Amo_104388	-0.081655	0	0
Amo_10439	0.145401	0	0
Amo_104395	0.0253064	0	0
Amo_1044	-0.111842	0	0
Amo_10440	0.117666	0	0
Amo_104400	0.0146132	0	0
Amo_104405	-0.114309	0	0
Amo_104415	-0.112908	0	0
Amo_104417	-0.144817	0	0
Amo_10442	0.18421	0	0
Amo_104421	-0.0756638	0	0
Amo_104428	-0.0483637	0	0
Amo_10443	0.0772008	0	0
Amo_104437	-0.206476	0	0
Amo_104438	-0.0285048	0	0
Amo_10444	0.258991	4.47647e-06	0
Amo_10445	-0.0444897	0	0
Amo_104450	-0.0656344	0	0
Amo_104452	-0.313072	0	0
Amo_104455	0.0572713	0	0
Amo_104456	0.0610796	0	0
Amo_104457	-0.0236569	0	0
Amo_10446	0.00113701	0	0
Amo_104461	-0.0522204	0	0
Amo_104466	-0.279932	0	0
Amo_104467	-0.397762	0	0
Amo_10447	0.0113836	0	0
Amo_104473	-0.0929589	0	0
Amo_104475	-0.146001	0	0
Amo_104476	-0.0249484	0	0
Amo_10448	-0.0682352	0	0
Amo_104484	0.0440871	0	0
Amo_10449	0.278681	1.57703e-06	0
Amo_104496	-0.21933	1.35159e-13	7.58353e-05
Amo_104499	0.165867	0	0
Amo_1045	-0.218917	0	0
Amo_10450	0.0105655	0	0
Amo_10451	0.0327031	0	0
Amo_104512	-0.0974365	0	0
Amo_104516	0.0604829	0	0
Amo_104517	-0.0887612	0	0
Amo_10452	-0.00576699	0	0
Amo_104520	-0.0613302	0	0
Amo_104521	-0.1701	0	0
Amo_104528	0.101853	0	0
Amo_10453	-0.0978996	0	0
Amo_104533	-0.107346	0	0
Amo_104539	-0.0892932	0	0
Amo_10454	-0.169336	0	0
Amo_104545	-0.104003	0	0
Amo_104547	-0.165061	0	0
Amo_10455	-0.139192	0	1.19766e-06
Amo_104551	-0.153166	0	0
Amo_10456	-0.0905066	0	0
Amo_104560	0.0301698	0	0
Amo_10457	-0.0651405	0	0
Amo_104570	0.198567	1.11787e-06	0
Amo_104571	0.158332	0	0
Amo_104574	0.0595956	0	0
Amo_104577	-0.0805776	0	0
Amo_104578	-0.101189	0	0
Amo_10458	-0.0218026	0	0
Amo_104583	0.00384627	0	0
Amo_104587	-0.11283	0	0
Amo_10459	0.195044	0	0
Amo_104591	0.00429465	0	0
Amo_104594	0.0406613	0	0
Amo_104596	-0.126419	0	0
Amo_104599	0.133031	0	0
Amo_1046	-0.0649855	0	0
Amo_10460	-0.130231	0	0
Amo_104608	0.010764	0	0
Amo_10461	-0.0901985	0	0
Amo_104612	-0.172764	0	0
Amo_104617	-0.14831	0	0
Amo_10462	0.00819255	0	0
Amo_104620	-0.147083	0	0
Amo_104622	-0.170583	0	0
Amo_104627	-0.207192	0	0
Amo_104629	-0.111176	0	0
Amo_10463	-0.042199	0	0
Amo_104639	-0.240199	0	0
Amo_10464	-0.13037	0	0
Amo_104644	0.0446087	0	0
Amo_104645	-0.0939581	0	0
Amo_10465	0.0337047	0	0
Amo_104654	-0.0446989	0	0
Amo_10466	-0.013049	0	0
Amo_104663	-0.118069	0	0
Amo_104669	-0.0815158	0	0
Amo_10467	-0.0503401	0	0
Amo_10468	0.21319	3.72789e-07	0
Amo_104684	-0.0305061	0	0
Amo_10469	-0.144168	0	2.34684e-06
Amo_104692	0.00841473	0	0
Amo_104694	-0.138982	0	0
Amo_10470	0.0387072	0	0
Amo_104701	-0.091084	0	0
Amo_104707	-0.0413528	0	0
Amo_104710	-0.218346	0	0
Amo_104715	-0.157582	0	2.50729e-07
Amo_10472	0.0404144	0	0
Amo_104720	-0.0182111	0	0
Amo_104721	-0.0807903	0	0
Amo_104722	-0.121716	0	0
Amo_104724	-0.0677723	0	0
Amo_104726	-0.243663	0	0
Amo_104738	-0.308009	0	8.16324e-06
Amo_10474	0.202591	0	0
Amo_104741	0.245423	0	0
Amo_104744	-0.0448857	0	0
Amo_104747	-0.0639969	0	0
Amo_10475	0.253232	0	0
Amo_104752	0.0248952	0	0
Amo_104755	-0.121065	0	0
Amo_104758	-0.00880066	0	0
Amo_10476	0.161692	0	0
Amo_104760	-0.180541	0	0
Amo_104764	-0.019975	0	0
Amo_104765	-0.287283	0	0
Amo_10477	0.0585717	0	0
Amo_104771	-0.0264298	0	0
Amo_104777	-0.180536	0	7.973e-08
Amo_10478	-0.0149489	0	0
Amo_104781	-0.130433	0	0
Amo_104785	0.0136035	0	0
Amo_10479	-0.116523	0	0
Amo_104795	0.0993055	0	0
Amo_1048	-0.030852	0	0
Amo_10480	-0.163114	0	0
Amo_104806	-0.0631604	0	0
Amo_104808	-0.140676	0	5.78354e-06
Amo_104817	0.00257799	0	0
Amo_10482	0.00964687	0	0
Amo_104820	-0.0844355	0	0
Amo_104822	-0.295485	0	3.06962e-06
Amo_104825	-0.587985	0	0.147435
Amo_10483	-0.0912297	0	0
Amo_104833	-0.0890279	0	0
Amo_104837	0.0543345	0	0
Amo_104838	-0.0717518	0	0
Amo_10484	-0.122348	0	0
Amo_104841	-0.0981091	0	0
Amo_104842	-0.0756376	0	0
Amo_104844	-0.306617	3.09879e-19	0.000315193
Amo_104846	-0.15425	0	0
Amo_104849	-0.0293769	0	0
Amo_10485	0.0378782	0	0
Amo_104850	-0.20216	0	0
Amo_104856	0.000185129	0	0
Amo_104857	0.219838	7.20569e-06	3.94659e-17
Amo_104858	-0.00433076	0	0
Amo_104859	0.28275	0.000244783	3.26172e-17
Amo_10486	-0.0664183	0	0
Amo_104863	0.0326233	0	0
Amo_104866	0.143175	0	0
Amo_104867	-0.259881	2.31175e-14	0.000327659
Amo_10487	-0.158882	0	0
Amo_104873	-0.155582	0	0
Amo_104874	-0.299327	0	0
Amo_104876	-0.214386	0	0
Amo_104877	0.412295	0.00826209	2.65391e-21
Amo_104878	-0.226671	0	0
Amo_10488	0.0275329	0	0
Amo_104880	-0.172564	0	0
Amo_104881	-0.0978023	0	0
Amo_104885	0.0466703	0	0
Amo_104886	-0.0761461	0	0
Amo_104887	-0.136722	0	3.19785e-07
Amo_104888	-0.168972	0	4.83267e-07
Amo_10489	-0.00711919	0	0
Amo_104892	-0.18742	4.87504e-14	9.20871e-06
Amo_104894	-0.0453518	0	0
Amo_104896	-0.289715	0	0
Amo_1049	-0.0831678	0	0
Amo_10490	0.0663052	0	0
Amo_104900	0.00933031	0	0
Amo_104901	-0.340498	1.38795e-20	0.000627479
Amo_104904	0.182728	0	0
Amo_104905	-0.379234	2.64835e-21	0.00220015
Amo_104908	-0.174663	0	0
Amo_104911	-0.0378832	0	0
Amo_104913	-0.0185749	0	0
Amo_104915	0.0496783	0	0
Amo_104916	-0.288829	1.41564e-17	0.000250044
Amo_104917	0.00097823	0	0
Amo_104918	-0.480722	0	0
Amo_104919	-0.0149654	0	0
Amo_10492	0.0239394	0	0
Amo_104920	-0.0221815	0	0
Amo_104924	-0.0921056	0	0
Amo_104931	0.133981	0	0
Amo_104933	0.495899	0.00024731	0
Amo_104934	-0.118205	0	0
Amo_104935	-0.128317	0	0
Amo_10494	-0.145901	0	0
Amo_104941	-0.0125603	0	0
Amo_104943	0.266288	0	0
Amo_104945	-0.0596353	0	0
Amo_104946	0.0478926	0	0
Amo_104947	0.0627091	0	0
Amo_10495	-0.195277	0	0
Amo_104950	-0.192514	0	0
Amo_104952	0.0824408	0	0
Amo_104954	-0.247993	0	0
Amo_104955	-0.0676183	0	0
Amo_104957	-0.144106	0	0
Amo_104959	-0.10851	0	0
Amo_10496	0.266967	0	0
Amo_104961	0.0938252	0	0
Amo_104962	0.0110473	0	0
Amo_104963	0.0275155	0	0
Amo_104965	-0.138315	0	1.31229e-06
Amo_104969	-0.0922337	0	0
Amo_10497	0.1368	0	0
Amo_104972	-0.126599	0	1.10703e-07
Amo_104974	0.068985	0	0
Amo_104976	-0.0494705	0	0
Amo_104977	-0.0559093	0	0
Amo_10498	0.0213033	0	0
Amo_104981	-0.193482	0	0
Amo_104982	-0.131994	0	0
Amo_104983	-0.0327839	0	0
Amo_104985	-0.00102516	0	0
Amo_10499	0.065383	0	0
Amo_104990	-0.103963	0	0
Amo_104993	-0.0567336	0	0
Amo_104995	-0.0869997	0	0
Amo_104998	-0.427636	1.08954e-20	0.0167611
Amo_104999	-0.211465	0	0
Amo_105	0.0636699	0	0
Amo_1050	-0.0190123	0	0
Amo_10500	0.143581	0	0
Amo_105003	-0.229949	0	0
Amo_105005	0.0364504	0	0
Amo_105006	0.119944	0	0
Amo_105007	-0.17277	0	1.15121e-05
Amo_105009	-0.225359	0	1.85272e-07
Amo_105011	0.0846394	0	0
Amo_105013	-0.0176393	0	0
Amo_105015	-0.120794	0	0
Amo_105018	-0.0236262	0	0
Amo_10502	-0.110359	0	0
Amo_105021	0.285723	0	0
Amo_105023	0.0126726	0	0
Amo_105024	-0.123623	0	0
Amo_105026	-0.136253	0	0
Amo_105027	-0.130726	0	0
Amo_105028	-0.107744	0	0
Amo_105029	-0.142265	0	0
Amo_10503	0.288199	2.76698e-05	0
Amo_105030	0.0340057	0	0
Amo_105031	-0.164775	0	1.06395e-05
Amo_105032	-0.116537	0	0
Amo_105035	-0.165394	0	0
Amo_105038	-0.0150554	0	0
Amo_10504	-0.0710379	0	0
Amo_105040	-0.0858601	0	0
Amo_105042	-0.0956395	0	0
Amo_105044	-0.0738879	0	0
Amo_105045	-0.244467	9.34692e-14	0.000171114
Amo_105046	-0.0101752	0	0
Amo_105048	-0.119495	0	0
Amo_10505	-0.101464	0	0
Amo_105051	-0.194795	6.9805e-14	1.64683e-05
Amo_105053	-0.295865	0	0
Amo_105054	-0.0790319	0	0
Amo_105059	-0.103476	0	0
Amo_10506	0.355609	0.000248883	0
Amo_105060	0.0819486	0	0
Amo_105064	-0.0104848	0	0
Amo_105065	-0.0468104	0	0
Amo_105067	-0.193898	0	0
Amo_105068	-0.489582	0	0.00938033
Amo_105070	0.147241	0	0
Amo_105071	-0.175841	0	0
Amo_105074	-0.111749	0	0
Amo_105076	-0.171207	0	0
Amo_105077	-0.0383722	0	0
Amo_10508	0.0494035	0	0
Amo_105080	-0.00246519	0	0
Amo_105081	-0.0403938	0	0
Amo_105083	-0.0726127	0	0
Amo_105085	0.0756485	0	0
Amo_105089	0.0393266	0	0
Amo_10509	-0.0287343	0	0
Amo_105094	-0.0192747	0	0
Amo_105096	-0.344803	0	0.000129821
Amo_105097	-0.262871	0	0
Amo_105099	-0.052765	0	0
Amo_1051	-0.437755	0	0.00134849
Amo_10510	-0.218917	0	0
Amo_105100	-0.101406	0	0
Amo_105101	-0.146334	0	0
Amo_105102	0.293394	2.23991e-05	0
Amo_105103	-0.207694	0	0
Amo_105104	-0.0411718	0	0
Amo_105108	-0.100737	0	0
Amo_10511	-0.00389876	0	0
Amo_105114	-0.0838241	0	0
Amo_105115	0.0118147	0	0
Amo_105117	0.0924535	0	0
Amo_10512	0.105602	0	0
Amo_105120	-0.166484	0	0
Amo_105122	-0.142359	0	0
Amo_105123	-0.136899	0	0
Amo_105124	0.104154	0	0
Amo_105125	-0.0489837	0	0
Amo_105127	-0.140194	0	0
Amo_105131	-0.262825	0	1.01416e-05
Amo_105132	0.0249324	0	0
Amo_105136	-0.0954522	0	0
Amo_105137	0.0215324	0	0
Amo_10514	0.0926626	0	0
Amo_105141	-0.268748	8.86795e-18	0.000100511
Amo_105142	-0.0163575	0	0
Amo_105143	-0.0495845	0	0
Amo_105145	-0.324482	0	3.9882e-06
Amo_105146	0.0438346	0	0
Amo_105147	-0.153514	0	0
Amo_105148	-0.128547	0	0
Amo_10515	0.0171083	0	0
Amo_105150	-0.122829	0	0
Amo_105151	-0.101136	0	0
Amo_105154	0.0875771	0	0
Amo_105155	-0.128317	0	0
Amo_105157	0.120236	0	0
Amo_105159	-0.0218578	0	0
Amo_10516	-0.012758	0	0
Amo_105160	-0.162298	0	0
Amo_105161	-0.275188	0	0
Amo_105162	-0.160454	0	0
Amo_105163	0.0964157	0	0
Amo_105164	-0.214578	0	0
Amo_105167	-0.120915	0	0
Amo_105168	0.0459273	0	0
Amo_10517	0.00199172	0	0
Amo_105170	-0.145902	0	0
Amo_105171	-0.0552146	0	0
Amo_105172	-0.0888813	0	0
Amo_105174	-0.211192	0	0
Amo_105177	0.0847192	0	0
Amo_105178	-0.14067	0	0
Amo_10518	0.11475	0	0
Amo_105180	0.16079	0	0
Amo_105183	-0.0547717	0	0
Amo_105186	-0.532349	0	0.0201541
Amo_105189	-0.15692	0	0
Amo_10519	-0.0708868	0	0
Amo_105193	0.119665	0	0
Amo_105195	-0.0512832	0	0
Amo_105196	-0.0829408	0	0
Amo_1052	-0.097416	0	0
Amo_10520	-0.0880197	0	0
Amo_105200	-0.0243174	0	0
Amo_105203	-0.0244852	0	0
Amo_105209	-0.108183	0	0
Amo_10521	-0.264096	0	0
Amo_105210	-0.0459425	0	0
Amo_105212	-0.193957	1.54336e-14	9.97871e-06
Amo_105214	-0.318441	0	0
Amo_10522	-0.0732173	0	0
Amo_105224	0.104218	0	0
Amo_105231	-0.0728704	0	0
Amo_105232	-0.10455	0	0
Amo_105234	-0.000231873	0	0
Amo_105240	0.0148925	0	0
Amo_105241	-0.041575	0	0
Amo_105245	-0.0695932	0	0
Amo_105247	-0.0934763	0	0
Amo_105248	-0.0756376	0	0
Amo_10525	-0.163272	0	0
Amo_105254	-0.196261	0	0
Amo_105255	-0.0261889	0	0
Amo_105257	-0.292759	0	0
Amo_105258	-0.188372	0	0
Amo_10526	0.0976293	0	0
Amo_105260	-0.00375868	0	0
Amo_105261	-0.125473	0	0
Amo_105265	-0.190286	0	0
Amo_10527	0.105521	0	0
Amo_105270	-0.084082	0	0
Amo_105275	-0.133017	0	1.272e-07
Amo_105278	0.0801652	0	0
Amo_105279	0.198861	0	0
Amo_10528	0.150069	1.07745e-05	0
Amo_105280	-0.0579848	0	0
Amo_105281	-0.0728133	0	0
Amo_105282	-0.211647	2.81974e-13	6.69979e-05
Amo_105283	-0.0776913	0	0
Amo_105285	0.0237613	0	0
Amo_105287	0.0647036	0	0
Amo_105289	-0.19202	9.41131e-17	1.53132e-06
Amo_10529	0.0258033	0	0
Amo_105290	-0.0048564	0	0
Amo_105291	-0.0348559	0	0
Amo_105295	0.581995	0.0403733	0
Amo_105296	-0.0790884	0	0
Amo_105299	-0.365023	0	0.000960566
Amo_1053	0.0137013	0	0
Amo_10530	-0.0373209	0	0
Amo_105300	-0.0342403	0	0
Amo_105302	-0.195593	0	0
Amo_105303	-0.266761	0	0
Amo_105304	-0.182375	0	0
Amo_105306	-0.144111	0	0
Amo_105309	-0.0358487	0	0
Amo_10531	0.0462984	0	0
Amo_105310	0.0741406	0	0
Amo_105312	-0.424845	0	0.00713636
Amo_105315	-0.00756317	0	0
Amo_105316	-0.190217	0	0
Amo_105319	-0.0804256	0	0
Amo_10532	0.123875	0	0
Amo_105323	0.0756791	0	0
Amo_105324	-0.0952206	0	0
Amo_105325	-0.0624587	0	0
Amo_105326	-0.190883	0	1.82666e-07
Amo_105327	0.0165295	0	0
Amo_105328	-0.0513353	0	0
Amo_10533	0.169273	5.80826e-06	0
Amo_105331	-0.0406109	0	0
Amo_105332	-0.186736	2.31221e-15	3.18707e-06
Amo_105333	-0.0826549	0	0
Amo_105335	-0.0934583	0	0
Amo_105337	-0.107564	0	0
Amo_105339	-0.217386	0	0
Amo_10534	0.135689	0	0
Amo_105340	0.131082	0	0
Amo_105342	-0.027536	0	0
Amo_105343	-0.203039	1.64064e-13	3.49479e-05
Amo_105344	-0.185033	0	0
Amo_105347	-0.0780763	0	0
Amo_105349	-0.103655	0	0
Amo_10535	-0.200884	0	0
Amo_105354	0.169943	0	0
Amo_105356	-0.193214	3.40975e-15	4.07373e-06
Amo_105357	-0.104829	0	0
Amo_10536	-0.093797	0	0
Amo_105360	-0.0042103	0	0
Amo_105365	0.112327	0	0
Amo_105366	0.0943871	0	0
Amo_10537	0.0436864	0	0
Amo_105370	0.0275677	0	0
Amo_105377	-0.0412126	0	0
Amo_10538	-0.125124	0	0
Amo_105380	-0.0851553	0	0
Amo_105382	0.103452	0	0
Amo_105383	-0.170742	0	0
Amo_105385	-0.0602678	0	0
Amo_105388	-0.00198959	0	0
Amo_10539	-0.0152569	0	0
Amo_105390	-0.0670495	0	0
Amo_105394	-0.216551	0	0
Amo_1054	-0.111	0	0
Amo_10540	0.117012	0	0
Amo_105400	-0.00261658	0	0
Amo_105402	-0.125024	0	0
Amo_105404	-0.0499036	0	0
Amo_105410	0.0333242	0	0
Amo_105411	0.0193704	0	0
Amo_105412	-0.185613	0	0
Amo_105413	0.0375423	0	0
Amo_105415	-0.057099	0	0
Amo_105418	-0.305276	0	7.09477e-05
Amo_10542	-0.0463782	0	0
Amo_105422	-0.261164	0	0
Amo_105423	-0.180753	0	0
Amo_105425	-0.145227	0	0
Amo_105427	-0.125949	0	0
Amo_105428	0.0440871	0	0
Amo_10543	0.127903	0	0
Amo_105431	-0.0700668	0	0
Amo_105432	-0.119099	0	0
Amo_105433	0.0483659	0	0
Amo_105434	0.0816925	0	0
Amo_105435	0.245357	0	0
Amo_105439	0.0955682	0	0
Amo_10544	0.0568143	0	0
Amo_105442	-0.190683	0	8.00532e-08
Amo_105446	-0.0795407	0	0
Amo_105447	-0.10857	0	0
Amo_10545	0.00129553	0	0
Amo_105451	-0.340075	0	2.39525e-06
Amo_105452	-0.0394108	0	0
Amo_105454	0.196644	0	0
Amo_105456	-0.0596775	0	0
Amo_105459	-0.151164	0	0
Amo_10546	0.1474	0	0
Amo_105463	-0.0277092	0	0
Amo_105464	0.0896266	0	0
Amo_105468	0.0498004	0	0
Amo_105469	-0.0690298	0	0
Amo_10547	-0.0991579	0	0
Amo_105471	-0.0681447	0	0
Amo_105474	-0.172798	0	0
Amo_105475	-0.00608929	0	0
Amo_105477	-0.092957	0	0
Amo_105479	0.0100678	0	0
Amo_10548	0.0104168	0	0
Amo_105480	-0.146256	0	0
Amo_105482	-0.0425758	0	0
Amo_105483	0.106945	0	0
Amo_105486	-0.086628	0	0
Amo_105487	0.0179323	0	0
[truncated: 88,476 more rows]

## Sheet: amo low P vs replete
ContigID	Log2 Fold Change	Post-p (Low P /Replete > 2)	Post-p (Replete /Low P > 2)
Amo_1	0.0801186	0	0
Amo_10	0.0777163	0	0
Amo_100	-0.102877	0	0
Amo_1000	0.00223704	0	0
Amo_10000	-0.13415	0	0
Amo_100005	-0.205945	0	0
Amo_10001	0.227081	0.000434232	2.33424e-11
Amo_10002	0.0709527	0	0
Amo_100023	-0.111237	0	0
Amo_100025	0.258879	0	0
Amo_10003	-0.0589378	0	0
Amo_100031	0.0669055	0	0
Amo_100036	-0.0956543	0	0
Amo_10004	-0.54297	0	0.089496
Amo_10005	-0.0568471	0	0
Amo_100058	-0.205033	2.62218e-12	8.09361e-05
Amo_10006	0.0309091	0	0
Amo_100060	-0.241568	0	0
Amo_100061	-0.369462	0	8.29816e-07
Amo_10007	-0.0229186	0	0
Amo_100071	-0.156	0	4.41978e-05
Amo_100076	-0.532036	0	0.0676696
Amo_10008	-0.0369766	0	0
Amo_100087	-0.174688	0	0
Amo_10009	0.0158029	0	0
Amo_100097	-0.108833	0	0
Amo_100098	-0.337818	0	9.66377e-08
Amo_100101	0.139115	0.000657666	0
Amo_100102	-0.506644	0	0.00355466
Amo_10011	-0.0388446	0	0
Amo_100110	-0.309255	1.04451e-15	0.00129538
Amo_100119	-0.156518	0	9.32559e-08
Amo_10012	0.0585901	0	0
Amo_100122	-0.0694626	0	0
Amo_10013	-0.0166925	0	0
Amo_100130	0.191104	2.56441e-06	0
Amo_100132	-0.259876	0	0
Amo_100137	-0.0922691	0	0
Amo_10014	-0.11268	0	0
Amo_100140	-0.168926	0	0.00147658
Amo_100146	-0.259998	4.14545e-12	0.00111608
Amo_100148	-0.0793515	0	0
Amo_100149	-0.284327	0	0.00042687
Amo_10015	-0.155576	0	0.000242505
Amo_100155	0.139919	0	0
Amo_100156	-0.190014	4.93303e-12	6.00517e-05
Amo_10016	-0.103713	0	0
Amo_100163	-0.0937965	0	0
Amo_100165	-0.477435	0	0.0504607
Amo_10017	0.082104	0	0
Amo_100170	-0.289389	1.35146e-14	0.000978837
Amo_100173	-0.286373	0	7.27506e-06
Amo_100176	0.0700264	0	0
Amo_100179	-0.00447411	0	0
Amo_10018	-0.102818	0	0
Amo_100183	-0.00386354	0	0
Amo_100184	-0.110884	0	0
Amo_100189	-0.0288067	0	0
Amo_10019	0.727977	0.639864	0
Amo_100192	-0.257318	0	0
Amo_100194	-0.146315	0	0
Amo_100196	-0.102353	0	0
Amo_1002	-0.0734294	0	0
Amo_10020	0.307011	1.12308e-06	0
Amo_100200	-0.0654729	0	0
Amo_100202	-0.0768338	0	0
Amo_100207	0.0510475	0	0
Amo_10021	-0.257958	9.72836e-14	0.000416324
Amo_100211	-0.217343	6.12911e-10	0.000796988
Amo_100216	-0.254028	0	0.000204151
Amo_10022	-0.0949806	0	0
Amo_100229	-0.278456	0	0
Amo_10023	0.116755	0	0
Amo_100233	-0.0213491	0	0
Amo_100235	-0.219818	6.91646e-13	0.000138245
Amo_100239	-0.428791	0	0.00844297
Amo_10024	-0.116531	0	7.86966e-07
Amo_100243	-0.326182	0	6.39924e-05
Amo_100246	-0.404461	0	0.00194816
Amo_100247	-0.117915	0	6.07937e-05
Amo_100249	-0.236794	0	0
Amo_10025	0.00335573	0	0
Amo_100250	-0.00943345	0	0
Amo_100251	-0.328886	0	3.50603e-06
Amo_100257	-0.0640463	0	0
Amo_10026	-0.389166	0	0.00482901
Amo_100262	-0.130538	0	0
Amo_100265	-0.0800384	0	0
Amo_100275	-0.569677	0	0.173289
Amo_100283	-0.000297331	0	0
Amo_10029	-0.0317001	0	0
Amo_100299	-0.160813	0	3.64797e-07
Amo_1003	-0.064851	0	0
Amo_10030	-0.0328937	0	0
Amo_100306	0.0242742	0	0
Amo_10031	0.123977	0	0
Amo_100310	-0.108464	0	0
Amo_100313	-0.414478	0	0.0162156
Amo_100315	-0.273621	0	5.77091e-07
Amo_10032	-0.235914	3.88055e-14	0.000130204
Amo_100320	-0.0975452	0	0
Amo_100329	-0.0778811	0	0
Amo_10033	0.0441322	0	0
Amo_100333	-0.0130011	0	0
Amo_100337	-0.0800384	0	0
Amo_10034	0.175563	0	0
Amo_100342	-0.12722	0	2.69369e-05
Amo_100343	-0.0124194	0	0
Amo_100345	0.107729	0	0
Amo_100346	-0.196183	0	0
Amo_10035	0.0334945	0	0
Amo_100351	-0.0163315	0	0
Amo_100353	-0.0956543	0	0
Amo_100358	-0.015853	0	0
Amo_10036	0.0328695	0	0
Amo_100361	-0.147651	0	0
Amo_100366	-0.134115	0	5.51912e-07
Amo_100368	-0.092357	0	0
Amo_10037	-0.0992495	0	9.07425e-08
Amo_100370	-0.19062	5.26191e-08	0.00136522
Amo_100371	-0.158838	0	1.99255e-06
Amo_100375	-0.122286	0	0
Amo_100377	-0.141247	0	0
Amo_100378	-0.240925	0	0
Amo_10038	-0.0204842	0	0
Amo_100382	-0.210131	1.22937e-07	0.00261272
Amo_100389	-0.18167	0	1.51582e-06
Amo_10039	-0.303666	0	0
Amo_100392	-0.162592	0	0
Amo_100393	0.0357434	0	0
Amo_100399	0.196585	0	0
Amo_1004	-0.394019	0	0.000140687
Amo_10040	0.0334945	0	0
Amo_10041	0.225649	0	0
Amo_100413	0.133987	0	0
Amo_10042	-0.0385481	0	0
Amo_100425	-0.161604	0	0
Amo_10043	-0.231355	1.86686e-10	0.0009517
Amo_100439	-0.253258	8.07387e-14	0.00032966
Amo_10044	-0.0139021	0	0
Amo_100440	-0.118621	0	6.47362e-07
Amo_10045	-0.125919	0	0
Amo_100451	-0.421129	2.42527e-14	0.0346232
Amo_100456	-0.031578	0	0
Amo_10046	-0.0918134	0	0
Amo_100465	-0.019412	0	0
Amo_10047	-0.381638	0	0
Amo_100476	0.0149002	0	0
Amo_100477	-0.270702	0	0
Amo_10048	0.0260835	0	0
Amo_10049	0.168343	0	0
Amo_100491	0.0878739	0	0
Amo_1005	0.0819388	0	0
Amo_10050	0.00268418	0	0
Amo_100500	-0.110884	0	0
Amo_100504	-0.306446	6.7731e-12	0.00507327
Amo_100508	-0.367752	0	0.00101829
Amo_10051	-0.338332	0	0
Amo_100510	-0.140205	0	2.5875e-06
Amo_100518	-0.162902	0	0
Amo_100519	-0.349794	0	0.00086064
Amo_10052	0.090873	0	0
Amo_100520	-0.141982	0	0
Amo_100525	0.136204	0	0
Amo_100527	-0.42763	0	4.20731e-05
Amo_100529	-0.43905	0	0.00265276
Amo_10053	-0.170862	0	0
Amo_100531	-0.385852	0	0.00266225
Amo_100532	-0.0304185	0	0
Amo_100538	-0.147493	0	0
Amo_10054	-0.131461	0	0
Amo_100545	-0.274278	0	0
Amo_10055	-0.164381	0	0.000350327
Amo_100554	-0.00510794	0	0
Amo_100557	-0.184034	6.20843e-13	2.3399e-05
Amo_100558	-0.208773	0	0
Amo_10056	0.265453	0	0
Amo_100560	-0.369535	0	0.0036029
Amo_100561	-0.0835862	0	0
Amo_100563	-0.219558	0	0
Amo_100564	-0.0941573	0	0
Amo_100565	-0.0383945	0	0
Amo_10057	0.0209128	0	0
Amo_100570	-0.496261	0	0.0453601
Amo_100571	-0.112038	0	0
Amo_100574	-0.380976	3.43328e-12	0.0201137
Amo_100578	-0.222159	1.70041e-13	0.000111531
Amo_100579	-0.0540173	0	0
Amo_10058	-0.071009	0	0
Amo_100581	-0.231644	0	5.67247e-06
Amo_100586	-0.220097	7.41391e-10	0.000946564
Amo_100587	-0.0870724	0	0
Amo_10059	-0.01851	0	0
Amo_100590	-0.0827143	0	0
Amo_100596	-0.405124	3.11281e-15	0.0233554
Amo_1006	-0.0337608	0	0
Amo_10060	-0.127981	0	0
Amo_100601	-0.179527	0	0
Amo_10061	-0.0810165	0	0
Amo_100613	-0.167313	0	5.59721e-07
Amo_100617	0.074654	0	0
Amo_100618	0.0141001	0	0
Amo_10062	0.123378	8.73957e-07	0
Amo_100623	-0.306821	0	0.00101465
Amo_100624	-0.10394	0	0
Amo_10063	-0.0143724	0	0
Amo_100632	-0.0476206	0	0
Amo_100633	-0.191782	0	0
Amo_100635	0.0237388	0	0
Amo_100637	-0.363398	0	0.00360121
Amo_100639	-0.112753	0	0
Amo_10064	0.0496024	0	0
Amo_100643	-0.13669	0	0
Amo_10065	-0.0315984	0	0
Amo_100652	-0.17385	0	0
Amo_100655	0.128758	0.000565363	0
Amo_100656	-0.254305	0	0
Amo_100657	-0.278594	3.50548e-09	0.00706243
Amo_100658	-0.103483	0	0
Amo_10066	-0.025179	0	0
Amo_100660	-0.165644	0	0
Amo_100661	-0.485801	0	0.0558471
Amo_100665	-0.155828	0	0
Amo_100668	-0.0161235	0	0
Amo_10067	-0.0904695	0	0
Amo_100678	-0.106744	0	0
Amo_10068	0.127049	0	0
Amo_100682	-0.252959	0	0
Amo_100685	-0.280915	0	0
Amo_100687	-0.16484	0	0.000617655
Amo_100688	-0.521303	0	0.055569
Amo_10069	-0.0142275	0	0
Amo_100696	-0.100674	0	0
Amo_100698	-0.256355	8.4703e-11	0.00182942
Amo_1007	-0.0131819	0	0
Amo_10070	0.0330923	0	0
Amo_100700	-0.15404	0	1.10961e-06
Amo_100705	-0.0618473	0	0
Amo_100706	-0.464035	0	0.0409525
Amo_100709	-0.0925844	0	0
Amo_10071	-0.149767	0	0
Amo_100711	-0.17336	0	0.000212742
Amo_100717	-0.945186	0	0.963223
Amo_100719	-0.14783	0	0
Amo_10072	-0.113028	0	0
Amo_100720	-0.238387	0	2.21931e-05
Amo_100722	-0.0549516	0	0
Amo_100727	-0.295182	0	0
Amo_100729	-0.248342	0	4.20023e-05
Amo_10073	0.289432	3.36392e-05	0
Amo_100730	0.0545104	0	0
Amo_100731	-0.559977	4.11669e-16	0.193513
Amo_100735	-0.197582	1.36355e-12	5.90542e-05
Amo_100738	-0.0803454	0	0
Amo_10074	0.443468	0.00478561	0
Amo_100740	-0.11863	0	0
Amo_100742	-0.179219	0	0
Amo_100745	0.0201405	0	0
Amo_100749	0.0243517	0	0
Amo_10075	-0.113677	0	0
Amo_100750	-0.125118	0	0
Amo_100752	-0.046211	0	0
Amo_100753	-0.174931	0	0
Amo_10076	-0.0839103	0	0
Amo_100762	-0.307855	0	0.000248054
Amo_100765	-0.110548	0	0
Amo_10077	0.013658	0	0
Amo_100771	-0.00985203	0	0
Amo_100774	-0.317251	0	5.21806e-05
Amo_10078	-0.254679	0	0.000139518
Amo_100781	-0.145697	0	3.35822e-06
Amo_100782	0.000283794	0	0
Amo_100784	-0.00572699	0	0
Amo_100788	-0.183012	4.41045e-11	9.25284e-05
Amo_10079	-0.194444	0	0
Amo_100796	-0.150166	0	0
Amo_100797	-0.287344	0	0.000140326
Amo_1008	0.0979767	0	0
Amo_10080	0.0711637	0	0
Amo_100803	0.120534	0	0
Amo_100806	-0.114824	0	0
Amo_100809	-0.217289	0	0
Amo_10081	-0.16126	0	0
Amo_100810	0.041248	0	0
Amo_100814	-0.402846	0	0
Amo_100815	-0.28516	0	0
Amo_100816	-0.0894857	0	0
Amo_10082	0.215401	0.00151265	8.56606e-09
Amo_100823	-0.0982431	0	0
Amo_10083	-0.0693483	0	0
Amo_10084	-0.0116596	0	0
Amo_100841	-0.29377	0	7.79396e-05
Amo_100843	-0.102891	0	0
Amo_100846	-0.350318	0	0.00309843
Amo_10085	0.408854	1.99849e-06	0
Amo_100850	-0.59269	0	0.185486
Amo_100859	-0.0219996	0	0
Amo_10086	-0.0799839	0	0
Amo_100860	-0.140581	0	0
Amo_100866	-0.163037	0	5.58472e-07
Amo_100868	-0.114779	0	0
Amo_10087	0.220296	0	0
Amo_100870	-0.226145	0	5.13354e-05
Amo_100871	-0.180945	6.21225e-08	0.00123852
Amo_100875	0.0999622	0	0
Amo_10088	0.0678871	0	0
Amo_100888	0.00129637	0	0
Amo_10089	0.0915699	0	0
Amo_100891	-0.32793	0	0.000511654
Amo_100893	-0.259638	0	2.23071e-05
Amo_100899	-0.0051514	0	0
Amo_1009	-0.33134	0	0.00194737
Amo_10090	0.0427127	0	0
Amo_100902	-0.0557243	0	0
Amo_100903	-0.227119	0	0
Amo_100907	-0.0793653	0	0
Amo_10091	0.0304976	0	0
Amo_100911	-0.130526	0	0.00027016
Amo_100913	-0.153648	0	0
Amo_10092	-0.10693	0	0
Amo_100922	-0.0548172	0	0
Amo_100927	-0.165883	0	1.99774e-06
Amo_10093	0.0982245	0	0
Amo_100937	-0.201046	2.40316e-13	3.99185e-05
Amo_10094	0.302944	0	0
Amo_100942	-0.0841653	0	0
Amo_100943	0.0388811	0	0
Amo_100949	-0.237159	2.37172e-11	0.000560334
Amo_100952	-0.199907	3.77626e-08	0.00136793
Amo_100953	-0.138311	0	0
Amo_10096	0.00571652	0	0
Amo_100960	-0.180229	0	4.37356e-06
Amo_100964	-0.0577746	0	0
Amo_100969	-0.559721	0	0.126565
Amo_100970	-0.17004	0	1.50789e-06
Amo_10098	-0.183013	7.36039e-10	0.000250385
Amo_100983	-0.416006	0	0.0142955
Amo_100984	-0.515371	1.48006e-18	0.102592
Amo_100987	-0.0227657	0	0
Amo_10099	0.0647141	0	0
Amo_100993	-0.189384	0	0
Amo_100994	0.219545	0	0
Amo_101	-0.175301	0	0
Amo_1010	0.13864	0	0
Amo_10100	-0.10693	0	0
Amo_101001	-0.300206	0	0
Amo_10101	0.0262346	0	0
Amo_101014	-0.0535385	0	0
Amo_101016	-0.0527071	0	0
Amo_101018	-0.318426	0	0
Amo_10102	0.345069	0	0
Amo_101024	-0.121124	0	0.000212204
Amo_101029	0.00375159	0	0
Amo_10103	0.0173787	0	0
Amo_101037	-0.293741	0	3.43387e-05
Amo_10104	0.0545865	0	0
Amo_101042	-0.0085138	0	0
Amo_101043	-0.197651	0	2.19484e-05
Amo_101044	-0.0281482	0	0
Amo_101051	-0.173787	0	0
Amo_101053	-0.166819	0	0
Amo_10106	0.460127	0.000599118	0
Amo_101066	-0.124038	0	0
Amo_10107	-0.122267	0	0
Amo_101070	-0.231667	0	0
Amo_101073	-0.125778	0	0.000458422
Amo_101074	-0.3432	0	0.000358445
Amo_101075	-0.471668	0	0.0206069
Amo_101078	-0.186446	4.8061e-12	5.27478e-05
Amo_10108	0.392707	0.00357527	0
Amo_101082	-0.285926	0	0
Amo_101089	-0.185988	1.28933e-11	5.53986e-05
Amo_10109	0.166046	0.000612361	0
Amo_101092	-0.0951301	0	0
Amo_101096	-0.269937	0	0
Amo_101097	-0.874068	0	0.915946
Amo_101098	-0.150097	0	1.98457e-06
Amo_1011	-0.23223	5.65528e-09	0.0023259
Amo_10110	0.151548	0	0
Amo_101103	-0.335126	0	0
Amo_101115	-0.361495	0	1.15553e-05
Amo_10112	0.26018	0	0
Amo_101123	-0.298546	6.19917e-14	0.00195826
Amo_101124	0.00388442	0	0
Amo_101125	-0.0860848	0	0
Amo_101128	-0.191949	0	0
Amo_10113	-0.00830503	0	0
Amo_101135	-0.254874	0	0
Amo_101138	-0.316648	0	0
Amo_10114	-0.128427	0	0
Amo_101144	-0.132538	0	0
Amo_101148	-0.325917	0	0.000206031
Amo_10115	-0.0623394	0	0
Amo_101155	-0.028976	0	0
Amo_10116	0.12594	0	0
Amo_101165	-0.22427	0	0
Amo_10117	-0.256288	0	0
Amo_101173	-0.349378	0	0.000610665
Amo_101178	-0.0727685	0	0
Amo_10118	0.167484	0	0
Amo_101180	-0.129982	0	1.48244e-06
Amo_101187	-0.44061	0	0.0125501
Amo_101189	-0.201189	0	0
Amo_10119	-0.030337	0	0
Amo_101193	-0.185637	8.53832e-13	2.15345e-05
Amo_101197	-0.210955	2.14082e-12	0.000120234
Amo_10120	-0.031578	0	0
Amo_101200	-0.012061	0	0
Amo_101206	-0.132317	0	0
Amo_101208	0.0081804	0	0
Amo_10121	-0.155432	0	0
Amo_101212	-0.373714	0	3.76051e-07
Amo_101216	-0.140737	0	0
Amo_101218	0.0352826	0	0
Amo_10122	-0.295761	0	2.78106e-05
Amo_101221	0.103791	0	0
Amo_101222	-0.0979187	0	0
Amo_101229	-0.235538	0	0
Amo_10123	-0.176519	7.64742e-11	8.05062e-05
Amo_101232	-0.274443	0	1.79925e-05
Amo_10124	-0.0257953	0	0
Amo_101241	0.0303068	0	0
Amo_101242	-0.0905848	0	0
Amo_101244	-0.118553	0	0
Amo_101247	-0.185732	0	0
Amo_10125	-0.215688	0	0
Amo_101253	-0.189419	3.50039e-09	0.000538391
Amo_10126	-0.0676744	0	0
Amo_101262	-0.275325	0	3.42697e-05
Amo_101267	-0.159245	0	2.62872e-05
Amo_10127	0.19504	0	0
Amo_101277	-0.120955	0	0
Amo_101279	-0.0480269	0	0
Amo_10128	0.113856	0	0
Amo_101282	-0.0419401	0	0
Amo_101287	-0.383769	0	0
Amo_10129	0.0386705	0	0
Amo_101290	-0.0724237	0	0
Amo_101291	-0.17215	0	0
Amo_101295	-0.227226	7.07537e-11	0.000645203
Amo_1013	-0.0589378	0	0
Amo_10130	-0.343626	0	0
Amo_101300	-0.0993143	0	0
Amo_101302	0.0331111	0	0
Amo_101307	-0.325314	0	2.785e-05
Amo_10131	-0.0399165	0	0
Amo_101312	-0.471022	0	0.0206245
Amo_101316	-0.292513	5.52454e-11	0.00383072
Amo_10132	-0.136472	0	0.000265951
Amo_101325	-0.283278	0	0.000356405
Amo_101327	-0.245571	1.80194e-08	0.00439262
Amo_101328	-0.214213	1.48375e-11	0.000242491
Amo_10133	-0.112162	0	0
Amo_101330	-0.244403	1.60635e-12	0.000458141
Amo_101339	-0.358199	0	0.00482987
Amo_10134	0.0166932	0	0
Amo_101348	-0.316062	0	0.000428134
Amo_10135	-0.121227	0	0
Amo_101352	0.0176772	0	0
Amo_101359	-0.449316	0	0.000168874
Amo_10136	-0.0251777	0	0
Amo_101360	-0.041236	0	0
Amo_101361	-0.204048	0	0
Amo_101365	-0.182995	2.64977e-12	3.45865e-05
Amo_10137	-0.101258	0	0
Amo_101372	0.0317223	0	0
Amo_101379	-0.147842	0	0
Amo_10138	0.0333152	0	0
Amo_101381	-0.37492	0	0.00557585
Amo_101383	-0.0889711	0	0
Amo_101384	-0.131689	0	2.6582e-05
Amo_101385	-0.211478	0	9.02716e-06
Amo_101386	0.015252	0	0
Amo_101389	-0.182321	0	0
Amo_10139	-0.0288067	0	0
Amo_101396	-0.156787	0	0
Amo_101399	-0.133395	0	0
Amo_10140	-0.0217127	0	0
Amo_101402	-0.0100627	0	0
Amo_101403	-0.175855	0	0
Amo_101404	-0.0354417	0	0
Amo_10141	0.0855692	0	0
Amo_101410	-0.079923	0	0
Amo_101411	-0.211854	0	1.13483e-05
Amo_101413	-0.105623	0	0
Amo_101416	-0.0425459	0	0
Amo_10142	0.136471	0	0
Amo_101420	-0.115076	0	0
Amo_101424	-0.111995	0	0
Amo_101426	-0.258702	0	0.000169099
Amo_101428	-0.347586	0	0.000860062
Amo_10143	-0.137866	0	0
Amo_101433	-0.113296	0	0
Amo_101435	0.0294306	0	0
Amo_10144	0.00129637	0	0
Amo_101445	-0.149105	0	0
Amo_10145	-0.020982	0	0
Amo_101455	-0.132906	0	0.000575791
Amo_101458	-0.0309733	0	0
Amo_10146	0.0999363	0	0
Amo_10147	-0.0394393	0	0
Amo_101473	-0.249472	0	0.000203923
Amo_101474	-0.33134	0	0.00194737
Amo_101478	-0.287561	0	0
Amo_10148	-0.320236	9.61122e-11	0.0108296
Amo_101483	-0.238051	0	0
Amo_101488	-0.172805	0	0
Amo_101494	-0.524268	0	0.055505
Amo_101496	0.0862724	0	0
Amo_1015	-0.0454989	0	0
Amo_10150	-0.147293	0	3.62843e-07
Amo_10151	0.375841	0	0
Amo_101510	-0.259763	2.16026e-11	0.00158606
Amo_101514	-0.0152492	0	0
Amo_101516	-0.442356	8.89693e-17	0.0406285
Amo_10152	-0.184558	0	0
Amo_101522	0.0972379	0	0
Amo_101523	0.0725636	0	0
Amo_101526	-0.177699	1.08453e-09	0.000276546
Amo_101527	-0.204097	0	2.65094e-06
Amo_10153	0.130869	0	0
Amo_101531	-0.143121	0	0
Amo_101532	-0.00748147	0	0
Amo_101536	-0.138246	0	0
Amo_10154	0.0780728	0	0
Amo_101541	-0.394892	3.03811e-17	0.0124321
Amo_101544	-0.13027	0	4.01357e-05
Amo_101547	-0.107659	0	0
Amo_10155	0.0805144	0	0
Amo_101555	-0.359916	0	0.000610671
Amo_101558	-0.10012	0	0
Amo_101559	0.0584327	0	0
Amo_10156	-0.109717	0	0
Amo_10157	0.178339	1.33092e-05	3.98474e-13
Amo_101572	-0.100076	0	0
Amo_101573	-0.150191	0	0
Amo_101575	-0.0691574	0	0
Amo_101576	-0.217754	0	4.42856e-06
Amo_101577	-0.031578	0	0
Amo_10158	0.086075	0	0
Amo_101580	0.0279692	0	0
Amo_101582	-0.178008	0	0
Amo_101584	-0.0443896	0	0
Amo_10159	-0.185732	0	7.09291e-06
Amo_101591	-0.0731994	0	0
Amo_101598	-0.206004	0	7.14103e-06
Amo_1016	0.159061	0	0
Amo_101605	-0.347586	0	0.000860062
Amo_101608	-0.268282	0	0
Amo_10161	0.143373	0	0
Amo_101613	-0.0462315	0	0
Amo_101616	-2.79576	0	1
Amo_101617	-0.488779	0	0.0292342
Amo_10162	0.14263	0	0
Amo_101627	-0.0162391	0	0
Amo_101628	-0.238742	0	0
Amo_10163	0.241941	0	0
Amo_101634	-0.123975	0	0
Amo_101635	-0.140906	0	0
Amo_101638	-0.223465	7.43357e-08	0.00318752
Amo_101639	-0.142464	0	0
Amo_10164	0.0908639	0	0
Amo_101640	-0.0570521	0	0
Amo_101643	-0.108773	0	0
Amo_101644	-0.368216	0	0.00557621
Amo_101645	-0.56985	0	0.0812476
Amo_101649	-0.447959	0	0.0294005
Amo_10165	-0.166125	0	0
Amo_101651	-0.0731407	0	0
Amo_101652	0.0276716	0	0
Amo_101655	-0.294815	1.8715e-13	0.00190746
Amo_101657	-0.0800405	0	0
Amo_10166	0.156236	0	0
Amo_101661	-0.0505078	0	0
Amo_101665	0.00464499	0	0
Amo_101668	-0.122702	0	0
Amo_101670	-0.329722	1.00312e-12	0.00686305
Amo_101679	0.119869	0.000157295	0
Amo_101680	-0.0969609	0	0
Amo_101682	-0.0884566	0	0
Amo_101686	-0.14353	0	0
Amo_10169	-0.403472	0	3.42565e-05
Amo_101690	-0.268631	0	0
Amo_101691	-0.249733	0	0
Amo_101696	-0.513741	0	0.0678106
Amo_101698	-0.231114	0	0
Amo_101699	-0.0398601	0	0
Amo_1017	-0.144588	0	0
Amo_10170	0.0553478	0	0
Amo_10171	0.0320672	0	0
Amo_101712	0.0273749	0	0
Amo_10172	-0.111348	0	0
Amo_101720	-0.449162	0	0.0142557
Amo_101723	-0.283121	0	0
Amo_101727	-0.11119	0	0
Amo_10173	0.0101781	0	0
Amo_101732	-0.476756	0	0.0063747
Amo_101736	0.0256844	0	0
Amo_101738	-0.181319	0	0
Amo_10174	0.0723538	0	0
Amo_101743	-0.0615855	0	0
Amo_10175	0.0673261	0	0
Amo_101754	-0.220201	9.06799e-12	0.000279942
Amo_101755	-0.224614	0	0
Amo_101759	-0.32372	0	0.000140888
Amo_10176	0.188879	0	0
Amo_101766	-0.212454	1.2915e-12	0.000120574
Amo_101769	-0.023545	0	0
Amo_10177	-0.146622	0	0
Amo_101776	-0.183113	0	0
Amo_10178	0.249349	0	0
Amo_101783	-0.332603	0	1.55967e-06
Amo_101784	-0.0251282	0	0
Amo_101787	-0.157406	0	0
Amo_101791	0.0369619	0	0
Amo_101795	-0.218007	0	0
Amo_101798	0.0275982	0	0
Amo_1018	-0.148803	0	0
Amo_10180	0.195991	0	0
Amo_101803	-0.225454	0	0
Amo_101805	-0.248463	1.04991e-11	0.000838079
Amo_101806	-0.250472	0	0
Amo_10181	0.234185	0	0
Amo_101810	-0.400823	0	0.00194779
Amo_101818	-0.197204	2.10151e-09	0.000600621
Amo_101819	-0.122314	0	5.28475e-06
Amo_10182	0.0293295	0	0
Amo_101821	-0.219818	6.91646e-13	0.000138245
Amo_101823	-0.063855	0	0
Amo_101824	-0.155819	0	0.000103019
Amo_101825	-0.371576	0	8.28156e-07
Amo_101827	-0.139486	0	4.90199e-06
Amo_10183	-0.031578	0	0
Amo_101830	-0.325621	0	0
Amo_101832	-0.0632114	0	0
Amo_10184	0.023062	0	0
Amo_101848	-0.230437	0	7.1973e-06
Amo_10185	-0.120544	0	0
Amo_10186	-0.0205437	0	0
Amo_10187	-0.182106	0	0
Amo_101871	-0.394977	0	0.00557692
Amo_101872	-0.0514353	0	0
Amo_10188	0.0317223	0	0
Amo_101880	-0.312574	0	4.24056e-05
Amo_101882	-0.0436417	0	0
Amo_101885	-0.0799332	0	0
Amo_101887	-0.36966	6.0302e-11	0.0245853
Amo_10189	-0.16945	0	0
Amo_101892	-0.0890516	0	0
Amo_101897	-0.0256468	0	0
Amo_101899	-0.216658	0	0
Amo_1019	0.000151962	0	0
Amo_10190	-0.0564579	0	0
Amo_101901	-0.157665	0	0.000622584
Amo_101902	0.18575	0	0
Amo_101905	-0.0224345	0	0
Amo_10191	-0.0798278	0	0
Amo_101914	-0.417386	0	0.0125772
Amo_101919	-0.185766	0	0
Amo_10192	0.131257	0	0
Amo_101921	0.215222	0.00298104	8.29349e-08
Amo_101922	0.185541	1.95431e-06	0
Amo_101926	-0.421119	0	0.012566
Amo_10193	0.226796	0	0
Amo_101934	-0.241511	0	5.73221e-07
Amo_101936	0.0538287	0	0
Amo_10194	-0.0565175	0	0
Amo_101945	0.0333152	0	0
Amo_101947	-0.232257	0	0
Amo_10195	-0.0931753	0	0
Amo_101955	-0.0744923	0	0
Amo_101956	-0.514997	0	0.0406513
Amo_101957	-0.328395	5.92787e-16	0.00254044
Amo_10196	-0.305562	0	3.44036e-05
Amo_101962	-0.15131	0	1.98658e-06
Amo_101965	-0.251909	0	0.000203982
Amo_101967	-0.510167	0	0.0748049
Amo_101969	0.0870391	0	0
Amo_10197	0.190147	0	0
Amo_101977	-0.16484	0	0.000617655
Amo_10198	0.101923	0	0
Amo_101985	0.0330923	0	0
Amo_10199	0.042256	0	0
Amo_101992	-0.147548	0	0.000140721
Amo_101993	0.00191659	0	0
Amo_101997	-0.114355	0	0
Amo_10200	-0.0467832	0	0
Amo_102006	-0.294553	0	0
Amo_102009	-0.0135377	0	0
Amo_10201	0.059188	0	0
Amo_102014	-0.143956	0	0
Amo_102015	-0.402107	0	0.00265938
Amo_10202	-0.26894	0	2.23466e-05
Amo_102022	-0.116787	0	0
Amo_102024	-0.0216949	0	0
Amo_10203	-0.1013	0	0
Amo_102030	-0.510625	0	0.00633952
Amo_102039	-0.219147	0	0
Amo_10204	-0.137341	0	0
Amo_102043	-0.0792852	0	0
Amo_102045	0.166325	0	0
Amo_10205	-0.166118	0	0
Amo_102054	-0.154237	0	0
Amo_102056	-0.0607295	0	0
Amo_10206	0.396716	7.09649e-06	0
Amo_102060	0.03994	0	0
Amo_102066	-0.163503	0	0
Amo_10207	-0.116725	0	0
Amo_102072	-0.250117	0	0
Amo_102074	-0.173806	0	0
Amo_102079	-0.181364	5.6609e-09	0.000422115
Amo_10208	-0.123485	0	0
Amo_102088	-0.0533601	0	0
Amo_10209	-0.0818449	0	0
Amo_102091	-0.187127	0	0
Amo_102092	-0.0849769	0	0
Amo_10210	0.100694	0	0
Amo_102100	-0.430621	1.25994e-16	0.0316423
Amo_102106	-0.15216	0	8.22516e-05
Amo_102107	-0.0831281	0	0
Amo_10211	0.0486896	0	0
Amo_102116	-0.285314	0	5.77943e-07
Amo_102123	-0.140617	0	1.16363e-05
Amo_102124	-0.030337	0	0
Amo_102127	-0.140617	0	1.16363e-05
Amo_10213	0.0561284	0	0
Amo_102132	-0.0504352	0	0
Amo_102135	-0.585907	4.12195e-20	0.211573
Amo_10214	0.114878	0	0
Amo_102141	0.140165	0	0
Amo_102148	-0.315362	6.71872e-13	0.00431717
Amo_10215	0.0310942	0	0
Amo_102154	0.243947	0	0
Amo_102157	-0.19062	5.26191e-08	0.00136522
Amo_10216	-0.256516	0	1.79281e-05
Amo_102165	-0.00502993	0	0
Amo_10217	-0.398848	0	0.00266212
Amo_102176	-0.0812017	0	0
Amo_102179	-0.365553	0	0.00195054
Amo_10218	-0.0414106	0	0
Amo_10219	0.166584	2.06389e-07	0
Amo_102194	-0.00680575	0	0
Amo_102196	0.0203425	0	0
Amo_1022	-0.024382	0	0
Amo_10220	-0.0333717	0	0
Amo_102200	-0.164411	0	0
Amo_102202	0.107714	0	0
Amo_102205	-0.182774	0	0
Amo_102206	-0.145406	0	1.10513e-06
Amo_10221	-0.282742	0	0
Amo_10222	-0.167878	0	0
Amo_102220	-0.218783	2.54529e-11	0.000371803
Amo_102224	-0.157942	0	0
Amo_102229	-0.061911	0	0
Amo_10223	0.0547029	0	0
Amo_102236	0.217061	5.88593e-05	2.12754e-13
Amo_10224	-0.0193111	0	0
Amo_102244	0.0593361	0	0
Amo_10225	-0.295987	0	6.37934e-05
Amo_102257	-0.258194	0	3.76329e-07
Amo_102259	-0.286652	0	0.000509695
Amo_10226	0.127361	0	0
Amo_102260	-0.32129	4.27737e-14	0.0035823
Amo_10227	-0.294681	0	0.00085654
Amo_102270	0.211383	6.87581e-05	3.33353e-13
Amo_10228	0.0660249	0	0
Amo_102286	0.187012	0	0
Amo_10229	-0.141978	0	0
Amo_102292	-0.248015	0	0
Amo_102295	0.00187265	0	0
Amo_102297	-0.147585	0	0.000563578
Amo_1023	0.030334	0	0
Amo_10230	0.0478953	0	0
Amo_102300	-0.126136	0	8.05507e-06
Amo_102306	-0.316826	0	9.5336e-05
Amo_102307	-0.140395	0	0.000889707
Amo_10231	-0.015028	0	0
Amo_102316	-0.250154	0	0.000139456
Amo_102319	-0.250943	0	2.05328e-06
Amo_10232	-0.0759398	0	0
Amo_10233	0.155618	9.20553e-05	0
Amo_10234	0.173641	0	0
Amo_102341	-0.121653	0	0
Amo_10235	0.0492727	0	0
Amo_102352	-0.169828	0	0
Amo_102357	-0.0711892	0	0
Amo_102359	-0.179282	0	0
Amo_10236	-0.207284	0	0
Amo_102360	-0.0447411	0	0
Amo_102361	-0.217669	0	6.27837e-05
Amo_10237	-0.106898	0	0
Amo_102373	-0.434274	0	0.00556331
Amo_102374	-0.177285	0	0
Amo_10238	0.160241	0	0
Amo_102382	-0.273055	1.71489e-13	0.00084001
Amo_102383	-0.166192	0	0
Amo_10239	-0.0255153	0	0
Amo_102391	-0.262838	0	0.00029623
Amo_1024	-0.0348561	0	0
Amo_10240	-0.0655622	0	0
Amo_102408	-0.200709	0	1.41553e-05
Amo_10241	-0.0850298	0	0
Amo_102418	0.0256852	0	0
Amo_10242	-0.287291	0	0
Amo_102422	-0.109425	0	0
Amo_102426	-0.311802	0	3.44179e-05
Amo_102428	-0.3195	2.37625e-14	0.00329645
Amo_10243	0.141552	0	0
Amo_102432	-0.332182	0	0.000609755
Amo_102433	-0.193144	0	0
Amo_102434	-0.0958232	0	0
Amo_102436	-0.220328	0	0
Amo_102438	-0.479403	0	0.0327693
Amo_102439	-0.285439	0	7.78618e-05
Amo_102443	-0.726002	0	0.621404
Amo_102444	-0.280876	0	0
Amo_102445	0.114004	0	0
Amo_102447	-0.202962	0	0
Amo_102454	-0.169842	0	0
Amo_102458	-0.33977	0	0.00101709
Amo_102459	-0.0317524	0	0
Amo_10246	-0.150676	0	0
Amo_102460	-0.058092	0	0
Amo_102463	-0.217043	0	4.16731e-05
Amo_10247	0.173011	0	0
Amo_102471	0.306437	0.000113947	0
Amo_102478	0.130261	1.39896e-05	0
Amo_10248	0.153246	0	0
Amo_102481	0.0086405	0	0
Amo_102483	-0.2986	0	0
Amo_102485	-0.182867	2.24425e-07	0.00172943
Amo_102488	-0.214551	0	0
Amo_10249	-0.463442	3.17125e-17	0.0506342
Amo_102498	-0.341466	0	0
Amo_1025	0.0635762	0	0
Amo_10250	0.089409	0	0
Amo_102500	-0.2433	0	0
Amo_102503	0.0330923	0	0
Amo_102504	0.0388247	0	0
Amo_10251	-0.112632	0	0
Amo_102512	-0.194292	0	0
Amo_102514	-0.213823	0	0
Amo_102519	-0.480263	0	0.0232093
Amo_10252	-0.0200624	0	0
Amo_102522	0.162331	0	0
Amo_102525	-0.0788891	0	0
Amo_10253	-0.197631	0	3.36091e-05
Amo_102531	0.12232	0	0
Amo_102535	0.118317	1.30227e-06	0
Amo_102537	0.266594	0.00184941	2.68958e-11
Amo_10254	0.0438894	0	0
Amo_102540	0.0427584	0	0
Amo_102544	0.0407576	0	0
Amo_102546	-0.282996	0	0.000169771
Amo_102547	-0.128361	0	0
Amo_102548	-0.193968	2.18457e-08	0.00108544
Amo_10255	-0.27116	0	2.19858e-07
Amo_102550	0.0175694	0	0
Amo_102552	-0.00843782	0	0
Amo_102554	-0.461763	0	0.0110001
Amo_102555	-0.812823	0	0.845883
Amo_10256	-0.127454	0	9.1184e-06
Amo_102560	-0.372802	0	0.000860284
Amo_102566	-0.268968	0	0
Amo_102567	-0.246274	0	4.19908e-05
Amo_102568	-0.292064	0	6.37629e-05
Amo_102569	-0.336723	0	0
Amo_102570	-0.154747	0	1.06025e-05
Amo_102574	-0.197752	0	3.42621e-06
Amo_102577	-0.187174	0	0
Amo_10258	0.0146524	0	0
Amo_102585	-0.350202	0	0.000610224
Amo_10259	-0.0424536	0	0
Amo_102595	-0.266354	3.01215e-09	0.00525457
Amo_102598	-0.345252	0	0.000512488
Amo_1026	-0.0591772	0	0
Amo_10260	-0.0351341	0	0
Amo_10261	-0.0292523	0	0
Amo_102611	-0.132965	0	1.79632e-05
Amo_102612	-0.439902	2.90154e-14	0.0413339
Amo_102614	-0.307105	2.90866e-13	0.00309471
Amo_102617	-0.135872	0	2.23123e-05
Amo_10262	-0.114502	0	5.46348e-07
Amo_102625	-0.174904	0	1.12069e-05
Amo_102626	-0.203937	0	0
Amo_102627	-0.115746	0	0
Amo_102629	-0.153134	0	1.79531e-05
Amo_10263	-0.17821	9.50846e-12	4.83602e-05
Amo_10264	0.222164	0	0
Amo_102644	-0.157395	0	0
Amo_102649	-0.189855	0	0
Amo_10265	0.134478	0.000231051	0
Amo_102651	-0.100009	0	0
Amo_10266	0.0213337	0	0
Amo_102666	0.0650662	0	0
Amo_10267	-0.0272751	0	0
Amo_102671	-0.229654	0	0
Amo_102673	0.021013	0	0
Amo_10268	-0.0437731	0	0
Amo_102682	-0.193968	2.18457e-08	0.00108544
Amo_102684	0.0969273	0	0
Amo_10269	0.266565	0.00657253	9.90765e-09
Amo_102690	-0.165789	0	3.88255e-05
Amo_102694	-0.110281	0	0
Amo_102697	0.0330923	0	0
Amo_102698	-0.322685	0	8.32635e-07
Amo_1027	-0.0722117	0	0
Amo_10270	0.0930657	0	0
Amo_102700	-0.261134	0	4.21117e-05
Amo_102701	-0.167348	0	0
Amo_102702	-0.221736	4.19182e-10	0.000708729
Amo_102704	-0.228025	0	9.39084e-05
Amo_102708	-0.0647998	0	0
Amo_102709	0.0140571	0	0
Amo_10271	0.0895707	0	0
Amo_102710	-0.302251	0	0.000608423
Amo_102713	-0.206004	0	7.14103e-06
Amo_102717	0.0853237	0	0
Amo_10272	0.0911825	0	0
Amo_102720	-0.306408	0	0.000115923
Amo_102721	-0.137878	0	3.93156e-05
Amo_102723	-0.169844	0	7.55353e-05
Amo_102728	0.00567583	0	0
Amo_10273	-0.0418582	0	0
Amo_102731	-0.370728	0	0.000248643
Amo_102733	0.190715	9.37054e-05	2.01865e-11
Amo_102737	-0.193089	0	3.69667e-07
Amo_102739	-0.133364	0	0
Amo_10274	-0.268486	6.73435e-12	0.00128011
Amo_102740	-0.178194	0	0
Amo_102741	-0.489165	0	0.0365907
Amo_102743	-0.064554	0	0
Amo_102747	-0.0318132	0	0
Amo_102748	0.0288856	0	0
Amo_10275	0.0464735	0	0
Amo_102750	-0.246274	0	4.19908e-05
Amo_102755	-0.294679	0	0
Amo_102758	-0.0981866	0	0
Amo_10276	0.121151	0	0
Amo_102761	-0.250772	0	0
Amo_102767	-0.477668	0	9.22563e-08
Amo_102769	-0.186719	0	0
Amo_102779	-0.0695826	0	0
Amo_10278	0.107625	0	0
Amo_102786	-0.142963	0	0.0004316
Amo_102787	-0.112022	0	0
Amo_10279	0.061364	0	0
Amo_102790	-0.0878188	0	0
Amo_102794	-0.292625	0	0
Amo_102796	-0.0647998	0	0
Amo_102797	-0.138824	0	0
Amo_1028	-0.0857875	0	0
Amo_10280	0.261489	8.03585e-07	0
Amo_102801	-0.16246	0	3.62496e-05
Amo_102807	-0.262838	0	0.00029623
Amo_10281	-0.0925745	0	0
Amo_102811	-0.0873945	0	0
Amo_10282	-0.165448	0	0
Amo_102824	0.0936632	0	0
Amo_10283	-0.0772314	0	0
Amo_102837	-0.253241	0	0
Amo_102845	0.0151964	0	0
Amo_102846	-0.0333242	0	0
Amo_10285	-0.201085	0	0
Amo_102852	-0.076896	0	0
Amo_10286	-0.0417033	0	0
Amo_102863	-0.143883	0	0
Amo_102868	-0.0190146	0	0
Amo_10287	0.133763	0.000462147	0
Amo_102873	-0.417895	0	0
Amo_102874	-0.270879	0	7.26194e-06
Amo_10288	-0.076787	0	0
Amo_102882	-0.165974	0	0.00137982
Amo_102884	-0.171341	0	0
Amo_102887	-0.266806	0	0
Amo_102888	-0.197408	0	0
Amo_10289	-0.0257953	0	0
Amo_102890	-0.223529	2.58142e-11	0.000429157
Amo_102895	-0.0791782	0	0
Amo_102896	-0.0605624	0	0
Amo_1029	-0.131124	0	0
Amo_10290	0.123785	0	0
Amo_102905	-0.230539	0	9.57411e-08
Amo_10291	0.0959483	0	0
Amo_102911	-0.393202	0	8.24488e-07
Amo_102912	-0.0826646	0	0
Amo_102921	-0.147481	0	3.64119e-05
Amo_102925	-0.0769656	0	0
Amo_102928	-0.172568	0	0.000796345
Amo_10293	-0.259132	0	0
Amo_10294	0.0334945	0	0
Amo_102944	-0.268317	0	9.15382e-06
Amo_10295	0.211185	4.93903e-05	1.09558e-13
Amo_102952	0.175824	0	0
Amo_10296	0.0990163	0	0
Amo_102961	-0.154628	0	0
Amo_102965	-0.100019	0	0
Amo_102967	-0.064823	0	0
Amo_102969	-0.158562	0	0
Amo_10297	0.0187103	0	0
Amo_102970	0.11577	1.63867e-07	0
Amo_102973	-0.0872854	0	0
Amo_102974	-0.117734	0	0
Amo_102976	-0.0220965	0	0
Amo_10298	-0.182644	0	0
Amo_102981	-0.184228	0	0
Amo_102994	-0.216921	0	1.13611e-05
Amo_103	-0.00985352	0	0
Amo_1030	0.142238	0	0
Amo_10300	-0.07888	0	0
Amo_103002	0.0175709	0	0
Amo_103003	-0.115469	0	0
Amo_103006	-0.129982	0	1.48244e-06
Amo_103008	0.0275509	0	0
Amo_10301	0.158369	3.96381e-05	0
Amo_103016	-0.326293	0	0
Amo_10302	0.0645386	0	0
Amo_103021	-0.0607391	0	0
Amo_103027	-0.262548	1.05298e-09	0.00366825
Amo_10303	-0.0584869	0	0
Amo_103033	-0.311972	9.3867e-15	0.00228892
Amo_103034	-0.234039	0	2.2179e-05
Amo_10304	-0.0386744	0	0
Amo_103040	-0.197119	5.30479e-09	0.000650594
Amo_103043	-0.16911	0	0.000511133
Amo_103046	-0.0606179	0	0
Amo_103048	-0.151379	0	0
Amo_103049	-0.246739	0	0
Amo_10305	-0.253719	0	0
Amo_103055	-0.0146907	0	0
Amo_103056	-0.242757	9.08834e-09	0.00368726
Amo_103059	-0.376456	0	7.27429e-06
Amo_10306	-0.105709	0	0
Amo_103064	0.268543	0	0
Amo_103066	-0.136721	0	0
Amo_103067	0.101597	0	0
Amo_103069	-0.18131	3.37998e-12	3.76255e-05
Amo_10307	-0.0302435	0	0
Amo_103085	-0.318977	0	0.000858653
Amo_103086	-0.330865	4.21465e-12	0.00834471
Amo_103089	-0.246349	0	0
Amo_10309	-0.0615855	0	0
Amo_103096	-0.154001	0	0
Amo_103097	-0.205945	0	0
Amo_1031	-0.13661	0	0
Amo_10310	-0.112528	0	3.56779e-07
Amo_103108	-0.146333	0	7.8333e-05
Amo_10311	-0.105587	0	0
Amo_103110	-0.311972	9.3867e-15	0.00228892
Amo_103112	-0.130111	0	8.64385e-06
Amo_103114	-0.060396	0	0
Amo_10312	0.0498434	0	0
Amo_10313	-0.0079015	0	0
Amo_103133	0.0189543	0	0
Amo_10314	-0.0203195	0	0
Amo_103140	-0.257783	0	0
Amo_103141	-0.359142	4.04653e-15	0.00609278
Amo_103142	-0.152266	0	0
Amo_103144	-0.0533601	0	0
Amo_10315	-0.0636332	0	0
Amo_103151	0.0216061	0	0
Amo_103157	0.132642	0	0
Amo_103158	-0.0125481	0	0
Amo_10316	0.0564412	0	0
Amo_103160	-0.546869	0	0.0553441
Amo_103163	-0.0038932	0	0
Amo_10317	0.101148	0	0
Amo_103170	-0.34091	0	0.000248499
Amo_103172	0.0614779	0	0
Amo_103173	0.227355	0	0
Amo_10318	0.0647421	0	0
Amo_103184	-0.172592	0	0
Amo_103189	-0.12507	0	4.03786e-06
Amo_10319	0.165227	0	0
Amo_103197	-0.302041	0	2.70334e-06
Amo_103198	-0.29174	0	0
Amo_1032	-0.00227545	0	0
Amo_10320	0.0939734	0	0
Amo_103200	-0.316947	0	0
Amo_103205	-0.226751	0	0
Amo_103207	-0.409985	0	0.00556901
Amo_103208	-0.507543	0	0.0231283
Amo_10321	0.204843	0	0
Amo_103215	0.048641	0	0
Amo_103217	-0.0599872	0	0
Amo_10322	-0.211719	0	0
Amo_103224	-0.255048	2.60188e-09	0.00310882
Amo_103225	-0.214268	0	1.53317e-06
Amo_10323	0.00267473	0	0
Amo_103239	-0.133779	0	0
Amo_10324	-0.00478738	0	0
Amo_103240	-0.222421	0	1.53523e-06
Amo_103245	-0.0845945	0	0
Amo_10325	0.0877219	0	0
Amo_103255	-0.0607391	0	0
Amo_103257	0.170555	0	0
Amo_103258	-0.296795	0	2.70256e-06
Amo_103259	-0.0544425	0	0
Amo_10326	-0.0260665	0	0
Amo_103266	-0.137709	0	0
Amo_103268	-0.0780776	0	0
Amo_103269	-0.182975	1.23967e-08	0.00069082
Amo_10327	-0.0413884	0	0
Amo_103275	0.335446	0	0
Amo_103279	-0.119537	0	0
Amo_10328	-0.0182874	0	0
Amo_103284	-0.0948139	0	0
Amo_103288	-0.127633	0	3.0903e-06
Amo_10329	0.137427	0.000293556	0
Amo_103290	-0.33511	6.31095e-11	0.0110158
Amo_103295	-0.177256	0	0
Amo_103299	0.0330923	0	0
Amo_1033	-0.149834	0	0
Amo_10330	0.0675788	0	0
Amo_103301	-0.232646	1.71501e-12	0.000242461
Amo_103305	-0.116586	0	0
Amo_103308	-0.365788	0	0
Amo_10331	0.13255	0	0
Amo_103319	-0.17837	0	2.14323e-07
Amo_10332	0.211403	0	0
Amo_10333	-0.0619699	0	0
Amo_103333	-0.118	0	0
Amo_103336	0.167403	3.53919e-07	0
Amo_103338	-0.221207	0	0
Amo_103339	-0.28181	0	0
Amo_10334	-0.0621649	0	0
Amo_103340	-0.413761	4.93282e-15	0.0221955
Amo_103342	-0.0721154	0	0
Amo_10335	0.0688373	0	0
Amo_103350	-0.472824	0	0.00554084
Amo_103353	-0.371636	0	0
Amo_103354	-0.190596	1.22937e-12	3.16761e-05
Amo_103355	-0.25848	0	0
Amo_103358	-0.0720818	0	0
Amo_10336	0.0614779	0	0
Amo_103365	-0.12195	0	0
Amo_103369	0.187673	1.56876e-05	4.18344e-13
Amo_10337	-0.020456	0	0
Amo_103371	-0.208893	0	9.02179e-06
Amo_10338	-0.201046	2.40316e-13	3.99185e-05
Amo_103380	-0.00590267	0	0
Amo_10339	0.172301	0	0
Amo_103391	-0.146306	0	0
Amo_103392	-0.284659	0	1.80083e-05
Amo_103395	-0.118864	0	0
Amo_103396	-0.350332	2.87443e-14	0.00601637
Amo_1034	-0.156599	0	0
Amo_10340	0.220872	0.00216299	1.37867e-08
Amo_103405	-0.132938	0	0
Amo_103407	0.0486546	0	0
Amo_10341	-0.246108	0	9.10943e-06
Amo_103410	-0.0348569	0	0
Amo_103417	-0.0622144	0	0
Amo_103419	-0.286782	0	0
Amo_10342	-0.131555	0	0
Amo_103421	-0.212876	0	3.7191e-07
Amo_103424	-0.0703719	0	0
Amo_103426	0.151186	0	0
Amo_103427	-0.00984774	0	0
Amo_10343	-0.16016	0	0.000667799
Amo_103432	-0.0478297	0	0
Amo_103437	-0.44094	0	0
Amo_103439	-0.182053	0	0
Amo_10344	0.0492068	0	0
Amo_103440	-0.806706	0	0.922098
Amo_103441	-0.0644833	0	0
Amo_103443	-0.129982	0	1.48244e-06
Amo_103449	-0.350318	0	0.00309843
Amo_10345	-0.0419223	0	0
Amo_103456	-0.125146	0	0
Amo_10346	0.0659319	0	0
Amo_103461	-0.170489	0	0
Amo_103464	-0.0217589	0	0
Amo_103465	-0.106659	0	0
Amo_103467	-0.0402482	0	0
Amo_10347	-0.0573891	0	0
Amo_103470	-0.0519074	0	0
Amo_103472	-0.241232	0	0.000139119
Amo_10348	-0.118816	0	0
Amo_10349	0.107436	0	0
Amo_1035	-0.0749804	0	0
Amo_10350	-0.040632	0	0
Amo_103500	0.0751723	0	0
Amo_103501	-0.148956	0	0
Amo_103502	-0.161611	0	0
Amo_103505	-0.17428	0	0
Amo_103509	-1.03922	0	0.998749
Amo_10351	0.104805	0	0
Amo_103513	-0.208827	2.10187e-08	0.00147929
Amo_103518	-0.240687	0	4.19009e-05
Amo_10352	-0.0272751	0	0
Amo_103527	-0.315231	0	0
Amo_103528	-0.365855	4.62824e-15	0.00890325
Amo_10353	0.0856246	0	0
Amo_103531	-0.150815	0	5.30762e-06
Amo_103533	-0.262841	0	7.75976e-05
Amo_103537	-0.221133	1.96497e-11	0.000346373
Amo_103539	-0.245188	0	0
Amo_10354	0.072323	0	0
Amo_103540	-0.269351	0	5.76217e-07
Amo_103541	-0.157665	0	0.000622584
Amo_103548	-0.209811	1.46798e-11	0.000210809
Amo_10355	-0.16911	0	0.000511133
Amo_103554	-0.30183	0	0.000856978
Amo_10356	-0.16605	0	0
Amo_103576	-0.417327	0	0.00482685
Amo_103577	-0.419996	0	0.000140345
Amo_10358	-0.0396714	0	0
Amo_103581	-0.171247	0	0
Amo_103582	-0.298154	3.0464e-12	0.00271049
Amo_103589	-0.182867	2.24425e-07	0.00172943
Amo_10359	-0.0290945	0	0
Amo_103590	-0.176286	0	2.62616e-06
Amo_103594	-0.33532	6.14232e-10	0.0153529
Amo_103595	-0.0232732	0	0
Amo_1036	-0.361797	0	0.000116127
Amo_10360	-0.0200624	0	0
Amo_103600	0.0127001	0	0
Amo_103607	-0.284859	0	0
Amo_10361	-0.124386	0	0
Amo_103614	0.000459955	0	0
Amo_103618	-0.196285	0	7.11882e-06
Amo_10362	0.138234	0	0
Amo_103624	-0.540886	0	0.107135
Amo_103625	-0.309067	0	0
Amo_103627	-0.054361	0	0
Amo_103628	-0.0948066	0	0
Amo_103629	-0.238888	0	0
Amo_103632	-0.381119	0	0.00846124
Amo_103638	-0.139387	0	0.000529956
Amo_103639	-0.0335799	0	0
Amo_10364	0.0289715	0	0
Amo_103649	-0.207032	0	0
Amo_10365	-0.116024	0	0
Amo_103651	-0.187265	6.68205e-13	2.72042e-05
Amo_103655	-0.302109	4.52133e-13	0.00270849
Amo_103657	0.22231	0	0
Amo_10366	0.00779607	0	0
Amo_103660	-0.0894391	0	0
Amo_103663	-0.326379	0	0.000116061
Amo_103665	-0.351606	0	0.0010182
Amo_103668	-0.0708039	0	0
Amo_10367	0.261555	0	0
Amo_103673	-0.352943	1.1995e-15	0.00597989
Amo_10368	-0.078887	0	0
Amo_103682	-0.236151	0	0
Amo_103686	-0.174656	0	0
Amo_10369	0.114807	0	0
Amo_103693	-0.59847	0	3.27693e-07
Amo_103694	0.0752607	0	0
Amo_103697	-0.0803958	0	0
Amo_1037	-0.111888	0	0
Amo_10370	0.0333152	0	0
Amo_103701	-0.366009	0	0.00194914
Amo_103704	-0.217403	8.97235e-09	0.0017196
Amo_10371	-0.0983642	0	0
Amo_103710	-0.119261	0	0
Amo_103712	-0.236408	0	0
Amo_103715	-0.383781	0	0.00417546
Amo_103719	-0.34026	4.95953e-16	0.00321802
Amo_10372	-0.0205657	0	0
Amo_103722	-0.207405	0	0
Amo_103728	-0.129844	0	0
Amo_10373	-0.0579686	0	0
Amo_103730	-0.249552	2.08465e-08	0.0050913
Amo_103732	-0.0614084	0	0
Amo_103735	-0.30559	0	0
Amo_103738	-0.364805	0	0.00557514
Amo_10374	0.0666807	0	0
Amo_103744	-0.156424	0	0
Amo_103746	-0.285572	0	0
Amo_103747	-0.0589378	0	0
Amo_103749	-0.0682692	0	0
Amo_10375	-0.133445	0	4.8012e-05
Amo_103753	0.0300689	0	0
Amo_103757	-0.376753	0	0.00120123
Amo_103759	0.125081	0	0
Amo_10376	0.048641	0	0
Amo_103765	-0.136865	0	0
Amo_103767	-0.202771	1.68322e-08	0.00114445
Amo_10377	0.169554	0	0
Amo_103773	-0.551109	0	0.0404069
Amo_103776	-0.0114771	0	0
Amo_103777	-0.239187	0	0
Amo_103778	0.130397	0	0
Amo_10378	-0.035504	0	0
Amo_103783	-0.280815	0	0
Amo_10379	-0.29103	0	0
Amo_103791	-0.187804	0	0
Amo_103794	-0.0280363	0	0
Amo_1038	-0.115343	0	0
Amo_10380	0.0884111	0	0
Amo_103801	-0.146125	0	0.000318998
Amo_10381	-0.0478488	0	0
Amo_103816	-0.202474	0	0
Amo_10382	-0.103417	0	0
Amo_103823	-0.0615855	0	0
Amo_10383	0.0333152	0	0
Amo_103830	-0.127073	0	4.63298e-05
Amo_103836	-0.160794	0	0
Amo_103839	0.0477977	0	0
Amo_10384	0.172841	0	0
Amo_103842	-0.192873	0	1.76137e-05
Amo_103851	-0.0668313	0	0
Amo_103857	-0.358909	0	9.20649e-06
Amo_10386	0.0834027	0	0
Amo_103861	-0.0560562	0	0
Amo_103865	-0.168804	0	4.35445e-06
Amo_103871	-0.069303	0	0
Amo_103873	0.0332046	0	0
Amo_10388	0.0731101	0	0
Amo_103881	-0.292361	0	0
Amo_103882	-0.489651	0	0.0503835
Amo_103884	-0.143463	0	0
Amo_103888	-0.0502967	0	0
Amo_103889	-0.116343	0	0
Amo_10389	0.0556922	0	0
Amo_103893	0.0312644	0	0
Amo_103895	-0.12438	0	0
Amo_1039	-0.313812	0	1.15305e-06
Amo_10390	-0.0620462	0	0
Amo_103900	-0.24133	0	0
Amo_103902	-0.0205437	0	0
Amo_10391	0.126815	0	0
Amo_103910	-0.208816	0	0
Amo_103914	-0.097263	0	0
Amo_103915	-0.56222	6.31531e-19	0.171017
Amo_103918	-0.197811	0	9.47557e-08
Amo_10392	-0.0683567	0	0
Amo_10393	-0.250262	0	0
Amo_103930	-0.166419	0	0
Amo_103933	-0.234628	0	0
Amo_103934	-0.211481	0	0
Amo_103936	-0.0639505	0	0
Amo_103938	-0.272745	0	0
Amo_10394	0.00187265	0	0
Amo_103941	-0.0889711	0	0
Amo_103942	-0.177878	6.90254e-09	0.000553918
Amo_10395	0.0320672	0	0
Amo_103952	-0.078213	0	0
Amo_103956	0.139566	0	0
Amo_10396	-0.0607766	0	0
Amo_103964	0.0333152	0	0
Amo_103966	-0.0286917	0	0
Amo_103967	-0.230462	0	0
Amo_10397	0.223132	0.00129223	1.72505e-09
Amo_103971	-0.201418	0	0
Amo_103972	-0.0694088	0	0
Amo_103975	-0.393834	0	0.0096759
Amo_10398	-0.158008	0	0
Amo_103981	-0.165883	0	1.99774e-06
Amo_103989	-0.0108997	0	0
Amo_103995	-0.0408317	0	0
Amo_103997	-0.0215532	0	0
Amo_103999	-0.238558	0	1.54207e-06
Amo_104	-0.156467	0	5.57074e-07
Amo_10400	-0.134422	0	0
Amo_104008	-0.275756	0	0
Amo_10401	-0.192331	0	0
Amo_104013	-0.0602913	0	0
Amo_104014	-0.157005	0	0
Amo_10402	0.0234878	0	0
Amo_104027	-0.317156	0	0.00014084
Amo_104029	0.0576233	0	0
Amo_10403	0.0232591	0	0
Amo_104032	-0.00405144	0	0
Amo_104035	-0.0298787	0	0
Amo_10404	0.0920216	0	0
Amo_104043	-0.163014	0	0
Amo_104048	-0.358973	0	0.00228096
Amo_10405	0.139402	4.67646e-06	0
Amo_104050	-0.230171	2.24246e-13	0.000169009
Amo_104052	-0.155235	0	0.000491888
Amo_104053	-0.11358	0	0
Amo_104056	-0.651303	0	0.36744
Amo_104057	-0.431248	0	0.000426947
Amo_10406	0.191637	0	0
Amo_104060	-0.34424	0	1.15813e-05
Amo_104063	0.00377245	0	0
Amo_104064	-0.0865357	0	0
Amo_104074	-0.0405528	0	0
Amo_104078	-0.306821	0	0.00101465
Amo_10408	0.0595653	0	0
Amo_104083	0.0909003	0	0
Amo_104084	-0.0849617	0	0
Amo_10409	-0.213445	0	0
Amo_104090	-0.2737	1.64648e-12	0.00114235
Amo_104091	-0.0754536	0	0
Amo_104094	-0.0651216	0	0
Amo_104095	-0.322743	0	0.00194605
Amo_104098	-0.227261	1.33709e-08	0.0026291
Amo_1041	0.0614779	0	0
Amo_10410	0.100605	0	0
Amo_104103	-0.0615855	0	0
Amo_10411	-0.148925	0	0
Amo_104113	0.208742	0.000151172	7.52329e-12
Amo_104116	0.0689271	0	0
Amo_104117	-0.0298105	0	0
Amo_10412	0.22492	0	0
Amo_104121	-0.257865	0	0
Amo_104123	-0.119676	0	4.18376e-05
Amo_104127	0.0300213	0	0
Amo_10413	0.192077	0	0
Amo_104134	-0.0683647	0	0
Amo_104139	-0.312767	0	1.15414e-06
Amo_10414	-0.155235	0	0.000491888
Amo_104143	0.0195641	0	0
Amo_10415	-0.320442	0	6.3985e-05
Amo_104152	-0.186202	0	0
Amo_104154	-0.16911	0	0.000511133
Amo_104155	0.0289696	0	0
Amo_10416	0.0500279	0	0
Amo_104160	-0.381093	0	0.0048309
Amo_104164	-0.0699208	0	0
Amo_104167	0.0577944	0	0
Amo_10417	-0.308973	2.38733e-14	0.00209885
Amo_104172	0.00431309	0	0
Amo_104174	-0.172664	0	0
Amo_104176	-0.0679444	0	0
Amo_104177	-0.413425	5.28443e-12	0.0417283
Amo_10418	0.143903	0.000467449	0
Amo_104181	0.0677504	0	0
Amo_104182	-0.234596	1.75632e-11	0.000598822
Amo_104189	-0.0956543	0	0
Amo_10419	-0.094615	0	0
Amo_104193	0.0333152	0	0
Amo_104194	-0.0312353	0	0
Amo_104196	-0.23327	0	0
Amo_104197	-0.0278151	0	0
Amo_1042	-0.0519074	0	0
Amo_10420	0.107598	0	0
Amo_104202	-0.0272751	0	0
Amo_104204	0.0151964	0	0
Amo_104206	-0.529544	0	0.0982831
Amo_104208	-0.155009	0	0.000782411
Amo_10421	0.187433	0	0
Amo_104210	-0.35242	0	0.00228038
Amo_104214	-0.180915	0	0
Amo_104216	-0.192841	2.2801e-10	0.000238129
Amo_104218	-0.179118	0	7.0778e-06
Amo_10422	-0.0389403	0	0
Amo_104220	0.0143437	0	0
Amo_104221	-0.228111	0	0
Amo_104222	-0.125778	0	0.000458422
Amo_104225	-0.182944	0	5.58575e-06
Amo_10423	0.0681085	0	0
Amo_10424	-0.0818449	0	0
Amo_104241	-0.16205	0	0
Amo_104243	-0.149619	0	0
Amo_104248	-0.0727862	0	0
Amo_104249	-0.44262	0	4.18765e-05
Amo_10425	-0.257865	0	0
Amo_104251	-0.105116	0	0
Amo_104253	-0.365855	4.62824e-15	0.00890325
Amo_10426	-0.257275	2.8463e-12	0.000867849
Amo_104261	-0.190696	0	0
Amo_104268	-0.329414	0	0.00227745
Amo_10427	-0.18523	0	8.107e-07
Amo_104274	-0.160253	0	0
Amo_104277	-0.0967345	0	0
Amo_10428	0.178339	1.33092e-05	3.98474e-13
Amo_104293	-0.254788	0	3.47989e-06
Amo_104299	-0.317332	0	0
Amo_1043	0.132453	0	0
Amo_10430	0.155117	3.27595e-06	0
Amo_104304	-0.186446	4.8061e-12	5.27478e-05
Amo_104305	0.114495	0	0
Amo_10431	-0.0513825	0	0
Amo_104310	-0.226145	0	5.13354e-05
Amo_104311	0.00129637	0	0
Amo_104318	-0.183516	0	0
Amo_104319	-0.104326	0	0
Amo_10432	0.184134	0	0
Amo_104321	-0.112022	0	0
Amo_10433	0.178352	0.000476136	5.37672e-09
Amo_104331	-0.294511	0	4.49849e-06
Amo_104335	-0.149464	0	0
Amo_104336	-0.0639294	0	0
Amo_104341	-0.435984	0	0.0183309
Amo_104345	-0.118082	0	0
Amo_104349	-0.0405049	0	0
Amo_10435	0.178624	0	0
Amo_10436	-0.0211291	0	0
Amo_104360	-0.27116	0	2.19858e-07
Amo_104364	-0.0767164	0	0
Amo_10437	-0.0701881	0	0
Amo_104373	-0.143828	0	0
Amo_104378	-0.150828	0	3.63372e-07
Amo_104380	-0.0797059	0	0
Amo_104383	-0.266538	0	9.47209e-05
Amo_104388	-0.14079	0	0
Amo_10439	0.209074	0	0
Amo_104395	-0.227592	0	5.67001e-06
Amo_1044	-0.242731	0	0
Amo_10440	0.0804031	0	0
Amo_104400	-0.271494	0	0.00035577
Amo_104405	-0.159335	0	0
Amo_104415	-0.00972615	0	0
Amo_104417	-0.23206	0	0
Amo_10442	0.210338	0	0
Amo_104421	-0.00763868	0	0
Amo_104428	-0.2737	1.64648e-12	0.00114235
Amo_10443	0.117655	1.94629e-05	0
Amo_104437	-0.212153	0	0
Amo_104438	-0.14565	0	0.000128988
Amo_10444	0.401572	0.00553579	0
Amo_10445	-0.0893282	0	0
Amo_104450	-0.166569	0	0
Amo_104452	-0.239345	0	0
Amo_104455	-0.0444479	0	0
Amo_104456	0.00113943	0	0
Amo_104457	-0.211526	0	0
Amo_10446	-0.10012	0	0
Amo_104461	-0.170854	0	0.00105855
Amo_104466	-0.213266	0	0
Amo_104467	-0.465226	0	9.28634e-08
Amo_10447	0.00433587	0	0
Amo_104473	-0.0505178	0	0
Amo_104475	-0.0459342	0	0
Amo_104476	-0.00684781	0	0
Amo_10448	-0.0646344	0	0
Amo_104484	0.00129637	0	0
Amo_10449	0.355293	0.000603197	0
Amo_104496	-0.124876	0	0.000104205
Amo_104499	0.0125558	0	0
Amo_1045	-0.28062	0	2.77532e-05
Amo_10450	-0.199086	0	3.42986e-06
Amo_10451	-0.0919523	0	0
Amo_104512	-0.208326	0	4.41979e-06
Amo_104516	0.0461332	0	0
Amo_104517	-0.100731	0	0
Amo_10452	-0.0168965	0	0
Amo_104520	-0.0800877	0	0
Amo_104521	-0.364805	0	0.00557514
Amo_104528	-0.0372157	0	0
Amo_10453	-0.0741252	0	0
Amo_104533	-0.200675	0	0
Amo_104539	-0.179163	0	0
Amo_10454	-0.105789	0	0
Amo_104545	-0.328139	0	0.00101674
Amo_104547	-0.49824	0	0.0407276
Amo_10455	-0.0728708	0	0
Amo_104551	-0.154728	0	0
Amo_10456	-0.149195	0	0
Amo_104560	-0.0235571	0	0
Amo_10457	-0.310162	0	7.81182e-05
Amo_104570	0.180884	4.09977e-05	6.83034e-12
Amo_104571	0.306819	0	0
Amo_104574	-0.00516938	0	0
Amo_104577	-0.0670317	0	0
Amo_104578	-0.148409	0	1.78423e-05
Amo_10458	-0.0137024	0	0
Amo_104583	-0.237055	3.00271e-10	0.00108001
Amo_104587	-0.210131	1.22937e-07	0.00261272
Amo_10459	0.0158291	0	0
Amo_104591	-0.044216	0	0
Amo_104594	-0.0934814	0	0
Amo_104596	-0.00742031	0	0
Amo_104599	0.0532256	0	0
Amo_1046	-0.0993143	0	0
Amo_10460	0.00600545	0	0
Amo_104608	0.00686626	0	0
Amo_10461	-0.0526917	0	0
Amo_104612	-0.253462	0	1.43633e-05
Amo_104617	-0.338061	0	0
Amo_10462	-0.00521004	0	0
Amo_104620	-0.242484	0	1.78803e-05
Amo_104622	-0.134207	0	0
Amo_104627	-0.21448	0	0
Amo_104629	-0.17666	8.38206e-09	0.000683689
Amo_10463	-0.0857875	0	0
Amo_104639	-0.306941	0	0
Amo_10464	-0.150847	0	0
Amo_104644	-0.282036	0	0.000426518
Amo_104645	-0.0646597	0	0
Amo_10465	0.0960176	0	0
Amo_104654	-0.0780776	0	0
Amo_10466	-0.0762323	0	0
Amo_104663	-0.140355	0	7.96311e-07
Amo_104669	-0.234851	1.2407e-09	0.00176117
Amo_10467	-0.0175189	0	0
Amo_10468	0.187809	1.37664e-05	0
Amo_104684	-0.115439	0	0
Amo_10469	-0.245367	9.16669e-10	0.00186509
Amo_104692	0.0936632	0	0
Amo_104694	-0.271002	0	0
Amo_10470	-0.000124384	0	0
Amo_104701	-0.28026	0	0.000205089
Amo_104707	-0.119676	0	4.18376e-05
Amo_104710	-0.347051	0	0.000429086
Amo_104715	-0.3195	2.37625e-14	0.00329645
Amo_10472	0.187902	0	0
Amo_104720	-0.17231	0	0
Amo_104721	0.0297662	0	0
Amo_104722	-0.149918	0	0
Amo_104724	-0.120123	0	5.48041e-07
Amo_104726	-0.257529	0	0
Amo_104738	-0.119421	0	0
Amo_10474	0.0867	0	0
Amo_104741	0.132083	0	0
Amo_104744	-0.191099	0	2.18867e-05
Amo_104747	-0.222591	0	0
Amo_10475	0.304952	1.51556e-06	0
Amo_104752	-0.0975046	0	0
Amo_104755	-0.262717	0	0
Amo_104758	-0.166893	0	0
Amo_10476	0.257795	0	0
Amo_104760	-0.374564	0	0.00642474
Amo_104764	-0.125268	0	0
Amo_104765	-0.244922	0	0
Amo_10477	-0.058671	0	0
Amo_104771	-0.00757369	0	0
Amo_104777	-0.249472	0	0.000203923
Amo_10478	-0.197042	0	0
Amo_104781	-0.289013	0	0.000607198
Amo_10479	-0.0304118	0	0
Amo_104795	-0.0579078	0	0
Amo_1048	-0.0945725	0	0
Amo_10480	-0.0276205	0	0
Amo_104806	-0.0294615	0	0
Amo_104808	-0.110548	0	0
Amo_104817	-0.140617	0	1.16363e-05
Amo_10482	-0.0195549	0	0
Amo_104820	-0.0165462	0	0
Amo_104822	-0.347882	0	0.000358693
Amo_104825	-1.14953	0	0.999712
Amo_10483	-0.161948	0	0
Amo_104833	-0.112141	0	0
Amo_104837	-0.240687	0	4.19009e-05
Amo_104838	-0.0313399	0	0
Amo_10484	-0.0901345	0	0
Amo_104841	-0.236602	3.68447e-08	0.00427631
Amo_104842	-0.125778	0	0.000458422
Amo_104844	-0.29966	1.20222e-13	0.00218141
Amo_104846	-0.202256	0	0
Amo_104849	-0.0510554	0	0
Amo_10485	0.0865045	0	0
Amo_104850	-0.235681	0	1.14221e-06
Amo_104856	-0.165114	0	0
Amo_104857	0.142069	5.55176e-05	0
Amo_104858	0.0190223	0	0
Amo_104859	-0.223465	7.43357e-08	0.00318752
Amo_10486	-0.236848	0	0
Amo_104863	-0.225896	1.91511e-10	0.000839909
Amo_104866	0.123609	0	0
Amo_104867	-0.164381	0	0.000350327
Amo_10487	-0.0679176	0	0
Amo_104873	-0.193861	0	0
Amo_104874	-0.37531	0	6.39765e-05
Amo_104876	-0.277244	0	0
Amo_104877	0.434223	0.058645	2.51811e-12
Amo_104878	-0.306059	0	0.00017042
Amo_10488	0.0160029	0	0
Amo_104880	-0.194151	0	8.13247e-07
Amo_104881	-0.158752	0	0
Amo_104885	0.0944377	0	0
Amo_104886	-0.133206	0	0
Amo_104887	-0.510624	2.75078e-16	0.119586
Amo_104888	-0.0496348	0	0
Amo_10489	0.0570558	0	0
Amo_104892	-0.117294	0	1.20763e-05
Amo_104894	-0.0627805	0	0
Amo_104896	-0.195001	0	0
Amo_1049	-0.168549	0	0
Amo_10490	-0.0189674	0	0
Amo_104900	-0.037603	0	0
Amo_104901	-0.406927	1.51597e-16	0.0186154
Amo_104904	0.372585	0	0
Amo_104905	-0.483141	6.81371e-18	0.0623532
Amo_104908	-0.377448	0	0.000358623
Amo_104911	-0.0607669	0	0
Amo_104913	-0.0957433	0	0
Amo_104915	-0.0982589	0	0
Amo_104916	-0.171713	0	8.79881e-05
Amo_104917	-0.174754	5.97414e-12	4.37447e-05
Amo_104918	-0.549655	0	0.000700379
Amo_104919	-0.0811021	0	0
Amo_10492	0.0919286	0	0
Amo_104920	-0.154209	0	0
Amo_104924	-0.0109159	0	0
Amo_104931	0.0802409	0	0
Amo_104933	0.444422	3.34093e-05	0
Amo_104934	-0.271961	7.70074e-15	0.000456387
Amo_104935	-0.30286	0	9.52317e-05
Amo_10494	-0.049275	0	0
Amo_104941	-0.070315	0	0
Amo_104943	0.310008	0	0
Amo_104945	-0.166509	0	0
Amo_104946	-0.0163766	0	0
Amo_104947	-0.00839954	0	0
Amo_10495	-0.0737421	0	0
Amo_104950	-0.367221	0	0.00120222
Amo_104952	0.108317	0	0
Amo_104954	-0.254391	0	5.7023e-06
Amo_104955	-0.288174	0	0
Amo_104957	-0.338376	0	0.000298963
Amo_104959	-0.123322	0	0
Amo_10496	0.125119	0	0
Amo_104961	0.106423	0	0
Amo_104962	-0.21359	0	3.37754e-05
Amo_104963	-0.0278668	0	0
Amo_104965	0.069792	0	0
Amo_104969	-0.0479241	0	0
Amo_10497	-0.0624082	0	0
Amo_104972	-0.149518	0	2.57436e-05
Amo_104974	-0.210235	0	2.72995e-05
Amo_104976	-0.109678	0	0
Amo_104977	-0.262734	1.6431e-11	0.00149685
Amo_10498	0.279413	0	0
Amo_104981	-0.294722	0	0
Amo_104982	-0.172211	0	0
Amo_104983	-0.0446243	0	0
Amo_104985	-0.0879347	0	0
Amo_10499	0.0701072	0	0
Amo_104990	-0.174254	0	0
Amo_104993	-0.116066	0	0
Amo_104995	-0.0728905	0	0
Amo_104998	-0.411577	1.65542e-14	0.0265473
Amo_104999	-0.237437	0	0
Amo_105	0.0334945	0	0
Amo_1050	-0.232646	1.71501e-12	0.000242461
Amo_10500	0.203333	0	0
Amo_105003	-0.306433	0	0
Amo_105005	-0.0540811	0	0
Amo_105006	-0.170996	0	0
Amo_105007	-0.413425	5.28443e-12	0.0417283
Amo_105009	-0.33977	0	0.00101709
Amo_105011	-0.102643	0	0
Amo_105013	-0.160546	0	0
Amo_105015	-0.195218	0	0
Amo_105018	0.0519659	0	0
Amo_10502	-0.0325073	0	0
Amo_105021	-0.0556019	0	0
Amo_105023	0.0767283	0	0
Amo_105024	-0.294826	0	4.2357e-05
Amo_105026	-0.129568	0	0
Amo_105027	-0.326355	0	0.000511934
Amo_105028	-0.254473	0	0.000168919
Amo_105029	-0.178228	0	0
Amo_10503	0.214077	4.503e-05	1.52839e-13
Amo_105030	0.0332046	0	0
Amo_105031	-0.289347	9.33099e-10	0.00720375
Amo_105032	-0.277376	0	0
Amo_105035	-0.0186135	0	0
Amo_105038	-0.0304913	0	0
Amo_10504	-0.168647	0	0
Amo_105040	-0.259017	0	0
Amo_105042	-0.160091	0	0
Amo_105044	-0.296075	0	0
Amo_105045	-0.16911	0	0.000511133
Amo_105046	-0.0549826	0	0
Amo_105048	-0.12773	0	0
Amo_10505	-0.0661577	0	0
Amo_105051	-0.299976	5.89811e-11	0.00604939
Amo_105053	-0.647082	0	0.309542
Amo_105054	-0.211939	0	0
Amo_105059	-0.039508	0	0
Amo_10506	0.216793	4.0819e-05	0
Amo_105060	-0.0938784	0	0
Amo_105064	-0.17232	0	0
Amo_105065	0.0564306	0	0
Amo_105067	-0.313452	0	2.70997e-06
Amo_105068	-0.420104	0	0.00265715
Amo_105070	-0.183471	0	0
Amo_105071	-0.1906	0	0
Amo_105074	-0.144711	0	0
Amo_105076	-0.202126	0	0
Amo_105077	0.0411518	0	0
Amo_10508	0.161467	0	0
Amo_105080	0.0552817	0	0
Amo_105081	-0.0135001	0	0
Amo_105083	-0.118196	0	0
Amo_105085	-0.0795034	0	0
Amo_105089	0.0130852	0	0
Amo_10509	-0.0199182	0	0
Amo_105094	-0.00110194	0	0
Amo_105096	-0.113782	0	0
Amo_105097	-0.145868	0	0
Amo_105099	-0.0768466	0	0
Amo_1051	-0.405938	0	0.00120121
Amo_10510	-0.200023	0	2.15939e-07
Amo_105100	-0.473051	0	0.0261228
Amo_105101	-0.143827	0	0
Amo_105102	0.135904	3.38942e-06	0
Amo_105103	0.0134228	0	0
Amo_105104	-0.143152	0	0
Amo_105108	-0.126937	0	0
Amo_10511	-0.157739	0	0
Amo_105114	-0.0613377	0	0
Amo_105115	-0.154858	0	9.12958e-06
Amo_105117	0.0690265	0	0
Amo_10512	0.0260919	0	0
Amo_105120	-0.17293	0	0
Amo_105122	-0.375391	0	6.39119e-05
Amo_105123	-0.0777953	0	0
Amo_105124	-0.117811	0	0
Amo_105125	-0.0785201	0	0
Amo_105127	-0.304282	0	0
Amo_105131	-0.45025	0	0.0261971
Amo_105132	-0.0669482	0	0
Amo_105136	-0.222636	0	4.17228e-05
Amo_105137	-0.0511559	0	0
Amo_10514	0.120084	0	0
Amo_105141	-0.297802	3.10997e-13	0.0018165
Amo_105142	-0.323457	0	0
Amo_105143	0.0677049	0	0
Amo_105145	-0.339896	0	9.55118e-05
Amo_105146	0.121821	0	0
Amo_105147	-0.0785816	0	0
Amo_105148	-0.318425	0	0.000511657
Amo_10515	-0.102877	0	0
Amo_105150	-0.195735	0	0
Amo_105151	-0.142668	0	0
Amo_105154	-0.0163491	0	0
Amo_105155	-0.30286	0	9.52317e-05
Amo_105157	0.104679	0	0
Amo_105159	-0.0678546	0	0
Amo_10516	-0.0589378	0	0
Amo_105160	-0.128664	0	0
Amo_105161	-0.0534247	0	0
Amo_105162	-0.287532	0	0
Amo_105163	0.0632447	0	0
Amo_105164	-0.328562	0	2.70681e-06
Amo_105167	-0.188185	0	0
Amo_105168	-0.0295781	0	0
Amo_10517	0.0618617	0	0
Amo_105170	-0.12773	0	0
Amo_105171	-0.00457468	0	0
Amo_105172	-0.038615	0	0
Amo_105174	-0.178517	0	0
Amo_105177	0.13299	8.66325e-06	0
Amo_105178	0.0041594	0	0
Amo_10518	-0.0212608	0	0
Amo_105180	0.217716	0	0
Amo_105183	-0.149105	0	4.11325e-05
Amo_105186	-0.385173	0	0.000170588
Amo_105189	-0.201378	0	0
Amo_10519	-0.0693594	0	0
Amo_105193	0.0123794	0	0
Amo_105195	-0.153015	0	0
Amo_105196	-0.064584	0	0
Amo_1052	-0.170241	0	1.57194e-05
Amo_10520	-0.120405	0	0
Amo_105200	-0.013115	0	0
Amo_105203	-0.361787	4.93596e-12	0.0186148
Amo_105209	-0.150358	0	0
Amo_10521	-0.300136	0	1.44706e-05
Amo_105210	-0.226878	0	4.4421e-06
Amo_105212	-0.19734	3.32367e-10	0.000333701
Amo_105214	-0.305355	0	0
Amo_10522	-0.219082	0	0
Amo_105224	-0.0533256	0	0
Amo_105231	0.00270557	0	0
Amo_105232	-0.252423	0	0
Amo_105234	-0.282761	0	7.78759e-05
Amo_105240	0.168907	0	0
Amo_105241	-0.1966	1.72034e-07	0.00237214
Amo_105245	-0.162264	0	0
Amo_105247	-0.0938228	0	0
Amo_105248	-0.125778	0	0.000458422
Amo_10525	-0.256133	0	9.62903e-08
Amo_105254	0.189255	0	0
Amo_105255	-0.204793	1.11633e-12	6.21747e-05
Amo_105257	-0.187544	0	0
Amo_105258	-0.341217	0	0.000429101
Amo_10526	0.22326	0	0
Amo_105260	-0.278963	0	0.000247126
Amo_105261	0.0742406	0	0
Amo_105265	-0.300788	0	9.67572e-08
Amo_10527	0.0898796	0	0
Amo_105270	-0.364482	0	0.00557736
Amo_105275	-0.289839	3.05689e-13	0.00169644
Amo_105278	-0.0418582	0	0
Amo_105279	0.176394	0	0
Amo_10528	0.0959782	0	0
Amo_105280	-0.309658	0	0.000608561
Amo_105281	-0.214049	0	0
Amo_105282	-0.391822	3.56556e-11	0.0311316
Amo_105283	-0.258236	3.92754e-14	0.000289217
Amo_105285	0.0647813	0	0
Amo_105287	-0.112632	0	0
Amo_105289	-0.344991	3.95227e-15	0.00533199
Amo_10529	0.134576	0	0
Amo_105290	-0.198657	0	0
Amo_105291	-0.104566	0	0
Amo_105295	0.491871	0.0026171	0
Amo_105296	-0.169622	0	8.06013e-07
Amo_105299	-0.416683	0	0.0162064
Amo_1053	0.0646401	0	0
Amo_10530	0.0500661	0	0
Amo_105300	-0.265855	5.1482e-11	0.0022312
Amo_105302	-0.305947	0	0
Amo_105303	-0.398448	0	0
Amo_105304	-0.29407	0	0
Amo_105306	-0.148875	0	0
Amo_105309	-0.118082	0	0
Amo_10531	0.0357531	0	0
Amo_105310	0.0966794	0	0
Amo_105312	-0.600817	0	0.24541
Amo_105315	-0.238822	3.68833e-12	0.000474765
Amo_105316	-0.340699	0	0.00166226
Amo_105319	-0.14025	0	0
Amo_10532	0.272883	0.00035106	0
Amo_105323	-0.261266	0	0
Amo_105324	-0.262792	0	2.69277e-06
Amo_105325	-0.118875	0	0.000103336
Amo_105326	-0.237293	0	9.41672e-05
Amo_105327	-0.397319	0	0.00557527
Amo_105328	-0.0499314	0	0
Amo_10533	0.205492	0.000917228	4.83979e-09
Amo_105331	0.00817294	0	0
Amo_105332	-0.259998	4.14545e-12	0.00111608
Amo_105333	-0.109167	0	0
Amo_105335	-0.0815833	0	0
Amo_105337	-0.167124	0	0
Amo_105339	-0.0163826	0	0
Amo_10534	0.0578553	0	0
Amo_105340	0.00452698	0	0
Amo_105342	0.0353384	0	0
Amo_105343	-0.210582	2.95138e-09	0.00100682
Amo_105344	-0.331351	0	0
Amo_105347	-0.288533	1.68566e-12	0.0022965
Amo_105349	-0.108718	0	0
Amo_10535	-0.26173	0	0
Amo_105354	-0.251012	0	0
Amo_105356	0.00366338	0	0
Amo_105357	-0.223331	0	0
Amo_10536	-0.0820564	0	0
Amo_105360	-0.0249757	0	0
Amo_105365	0.14253	0	0
Amo_105366	-0.448075	0	0.0125391
Amo_10537	-0.0635403	0	0
Amo_105370	-0.0232142	0	0
Amo_105377	-0.248434	0	0
Amo_10538	-0.164989	0	0
Amo_105380	-0.478153	0	0.00100589
Amo_105382	0.0549638	0	0
Amo_105383	-0.237836	0	0
Amo_105385	-0.0285012	0	0
Amo_105388	-0.00899932	0	0
Amo_10539	-0.018074	0	0
Amo_105390	-0.226783	0	0
Amo_105394	-0.190922	0	0
Amo_1054	0.0121818	0	0
Amo_10540	0.134717	0	0
Amo_105400	-0.0185067	0	0
Amo_105402	-0.30302	0	0
Amo_105404	-0.179203	0	0
Amo_105410	-0.00742167	0	0
Amo_105411	-0.051467	0	0
Amo_105412	-0.0300027	0	0
Amo_105413	-0.309666	0	1.80551e-05
Amo_105415	-0.190596	1.22937e-12	3.16761e-05
Amo_105418	-0.663418	0	0.405637
Amo_10542	-0.00750045	0	0
Amo_105422	-0.4309	0	0.00556287
Amo_105423	-0.0774963	0	0
Amo_105425	-0.31624	0	0
Amo_105427	-0.196125	0	0
Amo_105428	0.0959782	0	0
Amo_10543	0.13762	0	0
Amo_105431	-0.10156	0	0
Amo_105432	-0.0686924	0	0
Amo_105433	-0.0705319	0	0
Amo_105434	-0.0959081	0	0
Amo_105435	0.0614468	0	0
Amo_105439	-0.016133	0	0
Amo_10544	0.0292198	0	0
Amo_105442	-0.166536	0	4.35308e-06
Amo_105446	-0.185466	0	0
Amo_105447	-0.180096	0	0
Amo_10545	0.138326	0	0
Amo_105451	-0.279213	0	3.77325e-07
Amo_105452	0.0315984	0	0
Amo_105454	0.0728313	0	0
Amo_105456	0.0667012	0	0
Amo_105459	-0.0851605	0	0
Amo_10546	0.0287628	0	0
Amo_105463	-0.0994426	0	0
Amo_105464	0.0459384	0	0
Amo_105468	0.00189444	0	0
Amo_105469	-0.00649793	0	0
Amo_10547	-0.173338	0	0
Amo_105471	-0.160711	0	0
Amo_105474	-0.485164	0	0.00356722
Amo_105475	0.0015684	0	0
Amo_105477	-0.0797742	0	0
Amo_105479	-0.143012	0	0
Amo_10548	0.0268301	0	0
Amo_105480	-0.371895	0	0.00483224
Amo_105482	-0.0905311	0	0
Amo_105483	0.0170486	0	0
Amo_105486	-0.111107	0	0
Amo_105487	0.0604578	0	0
Amo_10549	-0.051115	0	0
Amo_105494	-0.0686924	0	0
Amo_105495	0.0205323	0	0
Amo_105496	-0.384425	0	4.47755e-06
Amo_105497	0.0485741	0	0
[truncated: 88,237 more rows]

## Sheet: pmi low N vs replete
ContigID	Log2 Fold Change	Post-p (Low N /Replete > 2)	Post-p (Replete /Low N > 2)
Pmi_1	0.410309	0.00113083	0
Pmi_10	-0.188752	7.28e-11	0.000138759
Pmi_100	0.0923819	0	0
Pmi_1000	0.0948991	0	0
Pmi_10000	-0.157959	0	0
Pmi_100001	-0.135894	0	2.06e-05
Pmi_100003	-0.0946367	0	0
Pmi_10001	-0.209131	0	0
Pmi_100011	-0.00349157	0	0
Pmi_100019	-0.0208425	0	0
Pmi_10002	-0.459514	0	0.00268827
Pmi_100026	-0.039258	0	0
Pmi_10003	-0.165833	0	0.000103452
Pmi_100030	0.0344223	0	0
Pmi_100035	-0.0229582	0	0
Pmi_100037	-0.226795	2.38e-16	2.79e-05
Pmi_100039	-0.0336852	0	0
Pmi_10004	-0.0605462	0	0
Pmi_100040	-0.0536273	0	0
Pmi_100044	-0.263653	0	0
Pmi_100046	-0.222721	6.6e-16	2.94e-05
Pmi_10005	0.125193	0	0
Pmi_100052	0.0792101	0	0
Pmi_100054	-0.431371	0	0.00971877
Pmi_100055	0.00368664	0	0
Pmi_100058	-0.428112	0	0
Pmi_100059	-0.295878	0	0.000301838
Pmi_10006	-0.0992765	0	0
Pmi_100060	-0.153861	0	0
Pmi_100061	-0.0302311	0	0
Pmi_100062	-0.216434	0	0
Pmi_100064	-0.34681	0	8.11e-05
Pmi_100067	0.151633	0	0
Pmi_100069	0.105158	0	0
Pmi_10007	0.00813992	0	0
Pmi_100074	-0.124751	0	0
Pmi_100077	-0.175266	0	0
Pmi_10008	0.127597	0	0
Pmi_100084	-0.432847	0	0
Pmi_100085	-0.406307	0	0.00168735
Pmi_100087	-0.0431365	0	0
Pmi_100089	-0.178961	0	0
Pmi_10009	0.0943735	0	0
Pmi_100091	-0.0955797	0	0
Pmi_100094	-0.135311	0	2.71e-05
Pmi_100096	0.069465	0	0
Pmi_1001	-0.0343412	0	0
Pmi_10010	0.0681928	0	0
Pmi_100100	-0.146308	0	0
Pmi_100106	-0.100473	0	0
Pmi_10011	0.327008	0.00327077	7.8e-14
Pmi_100117	-0.644007	0	0.292137
Pmi_10012	0.489492	0.000680102	0
Pmi_100120	-0.0699332	0	0
Pmi_100122	-0.322008	0	6.1e-06
Pmi_100126	0.014379	0	0
Pmi_10013	0.0518791	0	0
Pmi_100130	0.0833781	0	0
Pmi_100135	-0.211256	0	0
Pmi_10014	-0.0196578	0	0
Pmi_100141	-0.149117	0	8.99e-06
Pmi_100143	0.319407	0	0
Pmi_100147	-0.0616891	0	0
Pmi_100148	-0.149156	0	9.59e-05
Pmi_10015	-0.0155581	0	0
Pmi_100155	0.0229643	0	0
Pmi_100156	-0.131937	0	5.45e-05
Pmi_10016	0.147731	3.61e-06	0
Pmi_100168	0.0754075	0	0
Pmi_10017	0.0998955	0	0
Pmi_100177	-0.146316	0	0
Pmi_10018	-0.109493	0	0
Pmi_100187	-0.268067	0	1.23e-06
Pmi_100188	0.249436	0	0
Pmi_10019	0.114741	0	0
Pmi_100191	-0.018304	0	0
Pmi_100197	-0.179779	0	0
Pmi_100199	0.112106	0	0
Pmi_1002	-0.0559521	0	0
Pmi_100202	0.0396888	0	0
Pmi_100207	-0.672066	0	0.40238
Pmi_10021	-0.207546	0	0
Pmi_100215	-0.0360218	0	0
Pmi_10022	-0.116671	0	7.55e-08
Pmi_100222	0.343461	6.38e-06	0
Pmi_100226	0.247318	0	0
Pmi_10023	0.424296	3.84e-05	0
Pmi_100230	0.196433	0	0
Pmi_10024	-0.215519	0	0
Pmi_100241	0.203933	0	0
Pmi_100242	-0.379498	0	0.0003677
Pmi_100243	-0.0984806	0	0
Pmi_100245	-0.241795	6.89e-16	8.26e-05
Pmi_100247	0.244107	0	0
Pmi_100249	-0.441963	0	0.00421132
Pmi_10025	0.355616	0.000188745	0
Pmi_100252	0.0533312	0	0
Pmi_100257	0.146446	0	0
Pmi_10026	0.301549	3.87e-06	0
Pmi_100263	-0.18172	0	0
Pmi_100265	-0.117933	0	1.83e-06
Pmi_100268	-0.128074	0	0
Pmi_10027	0.309836	0.000740662	1.58e-16
Pmi_100271	-0.245723	1.06e-11	0.000739487
Pmi_100274	-0.246178	0	0
Pmi_100275	-0.194061	1.12e-11	9.48e-05
Pmi_100276	-0.229384	0	0
Pmi_10028	0.0776286	0	0
Pmi_10029	0.0323386	0	0
Pmi_100293	-0.176404	0	0
Pmi_100294	-0.228424	0	0
Pmi_100295	-0.00524518	0	0
Pmi_1003	0.259317	1.25e-05	0
Pmi_10030	0.260068	0	0
Pmi_100301	0.0955347	0	0
Pmi_100306	-0.000249128	0	0
Pmi_10031	0.00371617	0	0
Pmi_100311	-0.243012	8.51e-17	5.17e-05
Pmi_100313	-0.166805	0	0
Pmi_100317	-0.0394126	0	0
Pmi_10032	-0.362187	0	0
Pmi_100329	-0.185962	0	0
Pmi_10033	0.117533	0	0
Pmi_100331	0.150626	0	0
Pmi_100332	-0.0267021	0	0
Pmi_100337	-0.159583	0	0
Pmi_10034	0.047987	0	0
Pmi_10035	-0.065837	0	0
Pmi_100350	0.0769857	0	0
Pmi_10036	0.0581052	0	0
Pmi_100362	-0.259783	0	6.49e-05
Pmi_100365	-0.0527714	0	0
Pmi_100367	-0.196328	0	2.31e-07
Pmi_10037	-0.0360218	0	0
Pmi_100372	-0.161622	0	2.16e-06
Pmi_100374	-0.505265	0	2.69e-06
Pmi_100379	0.0767622	0	0
Pmi_10038	-0.288495	0	0
Pmi_100380	0.087427	0	0
Pmi_10039	0.117392	2.93e-08	0
Pmi_1004	-0.536958	0	0.0614827
Pmi_10040	-0.0043568	0	0
Pmi_100401	-0.276651	7.9e-17	0.000262767
Pmi_10041	-0.183574	0	0
Pmi_100410	-0.0576771	0	0
Pmi_100413	-0.148071	0	0
Pmi_100416	0.0843521	0	0
Pmi_10042	-0.299001	0	0
Pmi_10043	0.139851	2.68e-05	0
Pmi_100433	0.0626778	0	0
Pmi_100437	-0.208582	0	7.41e-06
Pmi_100438	-0.0383979	0	0
Pmi_10044	-0.171592	0	2.54e-05
Pmi_100441	-0.1712	0	1.88e-05
Pmi_100445	-0.0071339	0	0
Pmi_100446	-0.0807697	0	0
Pmi_100447	-0.252241	0	0
Pmi_10045	0.138078	0	0
Pmi_100451	-0.130906	0	0
Pmi_100453	0.143972	0	0
Pmi_100458	-0.218415	0	0
Pmi_10046	-0.203316	1e-14	2.06e-05
Pmi_100460	0.0150565	0	0
Pmi_100463	-0.0229642	0	0
Pmi_10047	0.200598	0	0
Pmi_100472	-0.0123267	0	0
Pmi_100477	-0.503482	1.17e-22	0.0536267
Pmi_10048	0.144221	7.85e-07	0
Pmi_100480	-0.0213206	0	0
Pmi_100484	-0.110555	0	0
Pmi_100489	-0.0375205	0	0
Pmi_10049	0.16526	5.92e-07	0
Pmi_100490	0.169331	5.58e-05	0
Pmi_100496	-0.224925	0	0
Pmi_1005	-0.031339	0	0
Pmi_10050	-0.00569311	0	0
Pmi_100501	-0.171826	0	0
Pmi_100502	-0.133982	0	0
Pmi_100510	-0.0241555	0	0
Pmi_100512	-0.150514	0	0
Pmi_100514	-0.07612	0	0
Pmi_100518	-0.207425	0	0
Pmi_100528	-0.00655309	0	0
Pmi_10053	0.235959	0	0
Pmi_100538	-0.0714244	0	0
Pmi_10054	0.06257	0	0
Pmi_100540	0.0667589	0	0
Pmi_100542	-0.23625	2.82e-13	0.000226588
Pmi_100547	0.174501	0	0
Pmi_10055	0.133301	0	0
Pmi_100553	-0.0510873	0	0
Pmi_100554	-0.176301	0	0
Pmi_10056	0.295079	0.000104246	0
Pmi_100560	0.0183739	0	0
Pmi_100564	-0.161674	0	4.29e-06
Pmi_100567	-0.20676	0	0
Pmi_100577	-0.0373624	0	0
Pmi_10058	-0.0680098	0	0
Pmi_100585	-0.0198854	0	0
Pmi_10059	0.170704	0	0
Pmi_100591	0.0325696	0	0
Pmi_1006	0.0751063	0	0
Pmi_10060	0.0795511	0	0
Pmi_100600	-0.103959	0	0
Pmi_100604	-0.00419018	0	0
Pmi_10061	0.224935	0	0
Pmi_100610	0.0898518	0	0
Pmi_100614	-0.0934714	0	0
Pmi_10062	0.223603	0	0
Pmi_100623	-0.241795	6.89e-16	8.26e-05
Pmi_100625	-0.331685	0	0
Pmi_100626	-0.0424707	0	0
Pmi_10063	0.0840373	0	0
Pmi_100630	-0.205283	0	2.78e-06
Pmi_100632	-0.256279	0	0
Pmi_100633	-0.134375	0	0
Pmi_100634	-0.107578	0	0
Pmi_10064	0.126067	0	0
Pmi_100640	-0.253139	0	0
Pmi_100643	0.251764	0	0
Pmi_100644	-0.103042	0	0
Pmi_100646	-0.0862013	0	0
Pmi_10065	0.273702	5.72e-05	1.18e-18
Pmi_100652	-0.389619	0	0.0019736
Pmi_100653	0.0900564	0	0
Pmi_100655	-0.0338182	0	0
Pmi_100658	-0.123364	0	0
Pmi_10066	0.290483	0	0
Pmi_100663	-0.238915	2.17e-14	0.000148424
Pmi_100665	-0.224746	1.07e-15	3.32e-05
Pmi_100666	0.240535	0	0
Pmi_100668	-0.700517	0	0.523905
Pmi_10067	-0.118853	0	0
Pmi_100672	0.0808012	0	0
Pmi_100675	0.125566	1.79e-05	0
Pmi_100677	-0.0523657	0	0
Pmi_100679	-0.415164	0	0
Pmi_10068	0.109514	0	0
Pmi_100683	-0.112693	0	0
Pmi_10069	-0.111911	0	0
Pmi_100690	-0.0481642	0	0
Pmi_100698	-0.120142	0	3.92e-07
Pmi_1007	-0.0619698	0	0
Pmi_10070	0.26437	0.000202129	7.27e-16
Pmi_100703	-0.163773	0	0
Pmi_100704	-0.209897	0	2.32e-07
Pmi_100705	0.0477392	0	0
Pmi_100706	-0.544075	0	0.0614005
Pmi_100708	-0.0454933	0	0
Pmi_10071	-0.01755	0	0
Pmi_100710	-0.0759494	0	0
Pmi_100715	-0.561025	0	0.137795
Pmi_100716	0.011635	0	0
Pmi_100719	0.130101	0	0
Pmi_10072	0.0875005	0	0
Pmi_100720	-0.0888336	0	0
Pmi_100726	-0.14149	0	5.44e-07
Pmi_10073	-0.0126561	0	0
Pmi_100731	-0.215988	2.53e-13	9.71e-05
Pmi_100735	-0.219156	0	0
Pmi_10074	0.00752537	0	0
Pmi_100741	-0.233779	0	0
Pmi_100742	-0.512222	0	6.38e-05
Pmi_100743	0.19988	0	0
Pmi_10075	0.116527	0	0
Pmi_100751	-0.367466	0	0.000622247
Pmi_100753	-0.0281683	0	0
Pmi_10076	0.297212	3e-06	0
Pmi_100766	-0.554645	0	0.0612862
Pmi_100768	0.0129811	0	0
Pmi_10077	0.114049	0	0
Pmi_100770	-0.225817	7.24e-13	0.000148493
Pmi_100775	-0.134135	0	0
Pmi_100777	-0.136981	0	1.49e-05
Pmi_10078	0.158481	0	0
Pmi_100785	-0.111973	0	0
Pmi_10079	-0.0402427	0	0
Pmi_100796	-0.0672806	0	0
Pmi_100798	0.128924	0	0
Pmi_100799	-0.0579096	0	0
Pmi_1008	0.298401	0	0
Pmi_10080	-0.0598325	0	0
Pmi_100803	-0.12328	0	0
Pmi_100807	0.0777118	0	0
Pmi_100808	0.267723	6.96e-07	0
Pmi_10081	0.190848	0	0
Pmi_10082	-0.140522	0	0
Pmi_10083	0.42742	0.00252987	0
Pmi_100832	0.0123062	0	0
Pmi_100834	-0.421508	0	0.00122173
Pmi_100839	0.115798	0	0
Pmi_10084	0.1862	0	0
Pmi_100841	0.0656895	0	0
Pmi_100845	-0.131937	0	5.45e-05
Pmi_100846	-0.156142	0	0
Pmi_100848	0.0766154	0	0
Pmi_10085	0.174801	0	0
Pmi_100851	-0.219325	0	0
Pmi_100858	0.100776	0	0
Pmi_10086	0.259242	0	0
Pmi_100864	-0.0149799	0	0
Pmi_10087	0.0510421	0	0
Pmi_100872	0.255109	0	0
Pmi_10088	-0.115222	0	0
Pmi_100882	0.0682007	0	0
Pmi_100886	0.106597	0	0
Pmi_100887	-0.0624218	0	0
Pmi_100888	-0.258092	0	0
Pmi_10089	0.310163	0	0
Pmi_100893	0.103771	0	0
Pmi_100894	-0.0732378	0	0
Pmi_1009	-0.076437	0	0
Pmi_10090	0.545931	0.0806505	0
Pmi_100902	-0.0500078	0	0
Pmi_100906	-0.0212391	0	0
Pmi_100909	-0.187875	0	2.11e-06
Pmi_10091	0.25042	0	0
Pmi_100910	0.0196328	0	0
Pmi_10092	0.130049	1.3e-07	0
Pmi_100924	0.0455026	0	0
Pmi_100925	-0.0627152	0	0
Pmi_10093	0.120699	0	0
Pmi_100930	-0.408767	0	0
Pmi_100931	-0.0611108	0	0
Pmi_100938	-0.275671	0	0.000117657
Pmi_10094	0.224536	0	0
Pmi_100940	-0.203211	4.17e-12	0.000117926
Pmi_100941	-0.0588274	0	0
Pmi_100945	-0.215379	0	9.37e-06
Pmi_100948	0.0301606	0	0
Pmi_10095	0.0617876	0	0
Pmi_100951	-0.0154835	0	0
Pmi_100952	-0.0158634	0	0
Pmi_100953	-0.156012	0	0
Pmi_100954	-0.0428742	0	0
Pmi_10096	0.133038	0	0
Pmi_100962	0.127735	0	0
Pmi_100964	-0.032224	0	0
Pmi_100968	-0.509878	0	0
Pmi_10097	0.206115	0	0
Pmi_100978	-0.159393	0	0
Pmi_100984	0.0524507	0	0
Pmi_100988	-0.0725861	0	0
Pmi_100989	-0.0849291	0	0
Pmi_10099	-0.0297326	0	0
Pmi_100993	-0.152034	0	1.36e-05
Pmi_100994	-0.0874539	0	0
Pmi_100997	-0.250288	0	1.04e-07
Pmi_101	-0.226825	0	0
Pmi_1010	0.312537	0	0
Pmi_10100	0.164009	7.12e-05	0
Pmi_101001	-0.0759443	0	0
Pmi_101002	-0.363101	0	1.67e-06
Pmi_101007	-0.099645	0	0
Pmi_101009	-0.00892516	0	0
Pmi_10101	0.105043	0	0
Pmi_101014	-0.119248	0	0
Pmi_101019	-0.00730425	0	0
Pmi_10102	0.104384	0	0
Pmi_101020	-0.271453	0	0
Pmi_101023	0.241532	0	0
Pmi_101028	-0.246012	0	1.85e-05
Pmi_101029	-0.0597015	0	0
Pmi_10103	0.250147	0.000179663	8.95e-15
Pmi_101031	0.0883053	0	0
Pmi_101032	-0.00214646	0	0
Pmi_101038	-0.0778918	0	0
Pmi_101039	0.0865308	0	0
Pmi_10104	0.0266472	0	0
Pmi_101041	0.0810626	0	0
Pmi_101044	-0.184802	0	0
Pmi_101048	0.111446	0	0
Pmi_101052	-0.237254	0	1.19e-05
Pmi_101054	-0.487543	0	0.00643708
Pmi_10106	-0.0366801	0	0
Pmi_101060	-0.203089	0	0
Pmi_101063	-0.355916	0	6.11e-06
Pmi_101066	0.156026	0	0
Pmi_101067	-0.152689	0	6.08e-06
Pmi_10107	-0.213686	0	0
Pmi_101070	-0.092684	0	0
Pmi_101071	-0.184569	0	0
Pmi_101072	-0.16182	0	0
Pmi_101079	0.0975636	0	0
Pmi_10108	0.204383	0	0
Pmi_101081	-0.172984	0	0
Pmi_10109	0.0398282	0	0
Pmi_101090	-0.439821	0	0.00972048
Pmi_101091	-0.181774	0	0
Pmi_1011	-0.110884	0	0
Pmi_10110	0.0404292	0	0
Pmi_101100	-0.0750996	0	0
Pmi_101101	-0.638463	0	0.258691
Pmi_10111	0.0267592	0	0
Pmi_101115	0.157509	0	0
Pmi_101116	0.0455965	0	0
Pmi_101117	0.0211866	0	0
Pmi_10112	-0.0455657	0	0
Pmi_101127	-0.0776516	0	0
Pmi_10113	0.039685	0	0
Pmi_101138	0.109982	0	0
Pmi_101139	-0.088808	0	0
Pmi_10114	0.109846	0	0
Pmi_101142	-0.250412	4.37e-16	0.000115148
Pmi_101144	-0.284493	0	3.55e-05
Pmi_101148	-0.0120854	0	0
Pmi_10115	0.649871	0.257351	0
Pmi_101151	0.234064	0	0
Pmi_101153	0.105802	0	0
Pmi_101157	-0.0804918	0	0
Pmi_10116	0.0887034	0	0
Pmi_10117	0.0490789	0	0
Pmi_101170	-0.279286	9.12e-14	0.000941791
Pmi_101174	-0.141187	0	0
Pmi_101177	-0.190878	0	2.76e-06
Pmi_10118	0.279708	0	0
Pmi_101181	0.11955	0	0
Pmi_101187	-0.129508	0	0
Pmi_101188	0.0922268	0	0
Pmi_101189	-0.183223	4.21e-13	2.05e-05
Pmi_101191	-0.0636179	0	0
Pmi_101194	-0.105435	0	0
Pmi_101197	-0.207327	0	0
Pmi_1012	-0.0983201	0	0
Pmi_10120	0.0963841	0	0
Pmi_101207	0.04988	0	0
Pmi_101208	0.0773975	0	0
Pmi_10121	-0.0671608	0	0
Pmi_101210	0.0988835	0	0
Pmi_101218	-0.138359	0	3.77e-05
Pmi_101219	-0.0870773	0	0
Pmi_10122	0.0981926	0	0
Pmi_101220	-0.343557	0	0
Pmi_101228	-0.032647	0	0
Pmi_10123	0.0540501	0	0
Pmi_101232	-0.237768	1.7e-15	8.25e-05
Pmi_101235	-0.095259	0	0
Pmi_10124	0.0625759	0	0
Pmi_101241	-0.0778918	0	0
Pmi_101242	-0.130388	0	3.05e-05
Pmi_101244	0.0839123	0	0
Pmi_101249	-0.181353	6.52e-14	7.93e-06
Pmi_10125	0.331689	8.05e-06	0
Pmi_101258	-0.026217	0	0
Pmi_101259	0.161018	0	0
Pmi_10126	0.388433	3.07e-06	0
Pmi_101260	-0.409571	0	0.00197597
Pmi_101263	-0.0641093	0	0
Pmi_101267	-0.387832	0	0.000739856
Pmi_10127	0.201959	3.5e-06	6.63e-17
Pmi_101271	-0.00962276	0	0
Pmi_101276	-0.0744848	0	0
Pmi_10128	-0.0926793	0	0
Pmi_101283	-0.0158322	0	0
Pmi_10129	0.0439651	0	0
Pmi_101297	0.330195	0	0
Pmi_1013	-0.0483066	0	0
Pmi_10130	-0.131501	0	0
Pmi_101306	-0.460336	0	0.00168267
Pmi_101307	-0.177882	2.2e-10	0.000125992
Pmi_101309	-0.338641	1.12e-16	0.00277653
Pmi_10131	-0.32383	0	4.41e-05
Pmi_101311	-0.133098	0	0
Pmi_101313	-0.0105595	0	0
Pmi_10132	0.174913	0	0
Pmi_101320	-0.213103	0	0
Pmi_101323	-0.333641	0	0.000436372
Pmi_101324	-0.114103	0	0
Pmi_101327	-0.328002	0	6.63e-05
Pmi_10133	-0.25935	0	2.85e-06
Pmi_101334	0.0661038	0	0
Pmi_101336	-0.434657	0	0.011093
Pmi_101337	-0.190349	0	0
Pmi_101338	-0.0499508	0	0
Pmi_101339	-0.0659375	0	0
Pmi_10134	0.170152	0	0
Pmi_101340	0.269162	0	0
Pmi_101345	-0.231434	3.44e-12	0.000355263
Pmi_101346	-0.405447	0	2.18e-06
Pmi_10135	-0.0439643	0	0
Pmi_101351	-0.0970566	0	0
Pmi_101355	0.00835911	0	0
Pmi_101362	-0.17499	0	0
Pmi_101367	0.125575	6.3e-07	0
Pmi_10137	0.344425	0.0015085	1.91e-19
Pmi_101372	-0.00390682	0	0
Pmi_101373	-0.336898	8.74e-18	0.00204921
Pmi_101374	-0.311618	0	5.4e-05
Pmi_101379	0.0590494	0	0
Pmi_10138	-0.290133	0	3.72e-06
Pmi_101380	-0.017161	0	0
Pmi_101384	-0.277897	0	0
Pmi_101386	-0.260796	0	1.5e-05
Pmi_101389	-0.309544	0	8.05e-05
Pmi_10139	-0.0175644	0	0
Pmi_101394	-0.000789216	0	0
Pmi_1014	-0.453033	0	0.00313077
Pmi_10140	0.612862	0.255439	1.61e-26
Pmi_101409	-0.144504	0	1.79e-05
Pmi_10141	0.359282	0.000105522	0
Pmi_101418	0.0205483	0	0
Pmi_10142	-0.0501408	0	0
Pmi_101420	-0.155016	0	0
Pmi_101429	-0.147628	0	0
Pmi_10143	0.117846	6.47e-06	0
Pmi_101430	-0.0531762	0	0
Pmi_101431	-0.125197	0	8.76e-07
Pmi_101434	0.126733	0	0
Pmi_101436	0.0076147	0	0
Pmi_101437	-0.0405658	0	0
Pmi_101439	-0.415424	3.39e-19	0.016594
Pmi_10144	0.0819925	0	0
Pmi_101442	-0.376336	0	0
Pmi_101444	-0.489301	0	1.82e-05
Pmi_101454	-0.0787231	0	0
Pmi_101456	-0.0484195	0	0
Pmi_101458	-0.315106	0	5.4e-05
Pmi_10146	0.0367957	0	0
Pmi_101461	-0.0670295	0	0
Pmi_101468	0.122965	0	0
Pmi_10147	0.197581	9.51e-05	8.82e-12
Pmi_101471	-0.206654	0	0
Pmi_101475	-0.193369	0	0
Pmi_10148	0.0453748	0	0
Pmi_101480	0.0634962	0	0
Pmi_101483	0.100362	0	0
Pmi_101487	0.00542756	0	0
Pmi_101488	0.150456	4.8e-07	0
Pmi_10149	0.208859	0	0
Pmi_101490	0.104365	0	0
Pmi_101493	-0.231097	0	0
Pmi_101499	-0.315169	0	0.000253038
Pmi_1015	-0.171492	0	0
Pmi_10150	0.00752537	0	0
Pmi_101506	-0.0946367	0	0
Pmi_10151	0.0871372	0	0
Pmi_10152	-0.0650844	0	0
Pmi_101521	-0.331982	0	9.85e-05
Pmi_101523	0.00464284	0	0
Pmi_101527	-0.0167784	0	0
Pmi_10153	-0.071106	0	0
Pmi_101532	-0.0885252	0	0
Pmi_101537	-0.0390808	0	0
Pmi_10154	-0.186768	0	0
Pmi_101540	-0.0264131	0	0
Pmi_101541	-0.382073	0	0.00143513
Pmi_101543	-0.0942155	0	0
Pmi_101545	-0.0976128	0	0
Pmi_101547	-0.0773112	0	0
Pmi_10155	-0.13783	0	0
Pmi_101550	-0.191298	0	0
Pmi_101552	0.0208906	0	0
Pmi_101557	-0.124298	0	0
Pmi_10156	0.1713	0	0
Pmi_101562	0.014808	0	0
Pmi_101563	-0.152106	0	0
Pmi_101566	-0.141399	0	0
Pmi_10157	0.243276	0	0
Pmi_101571	-0.375002	0	6.66e-05
Pmi_101572	-0.0978213	0	0
Pmi_101573	-0.088068	0	0
Pmi_101576	-0.565819	0	0.0978621
Pmi_101577	-0.14635	0	5.9e-06
Pmi_10158	-0.308266	0	4.4e-05
Pmi_101581	-0.16808	0	0
Pmi_101589	0.206905	6.8e-07	0
Pmi_101596	-0.111753	0	0
Pmi_101598	0.0320721	0	0
Pmi_1016	-0.0822537	0	0
Pmi_10160	-0.045907	0	0
Pmi_101603	-0.107715	0	0
Pmi_101604	0.0576162	0	0
Pmi_10161	-0.19624	0	0
Pmi_101612	0.0207927	0	0
Pmi_101613	-0.0202581	0	0
Pmi_101615	0.117864	0	0
Pmi_101617	0.172063	0	0
Pmi_10162	-0.219384	0	0
Pmi_101627	-0.150139	0	0
Pmi_10163	0.133448	0	0
Pmi_101633	0.102867	0	0
Pmi_101634	-0.066917	0	0
Pmi_101639	-0.0158634	0	0
Pmi_10164	-0.0715841	0	0
Pmi_101640	-0.105652	0	0
Pmi_101642	-0.128341	0	1.58e-05
Pmi_101643	-0.141195	0	6.88e-07
Pmi_101648	0.0132271	0	0
Pmi_101649	-0.0767605	0	0
Pmi_10165	-0.0102327	0	0
Pmi_101650	0.315253	0.000104669	0
Pmi_101651	0.043855	0	0
Pmi_101652	0.0729219	0	0
Pmi_101658	0.149641	0	0
Pmi_101660	-0.301612	2.26e-18	0.000416113
Pmi_101665	0.0282378	0	0
Pmi_10167	0.169508	3.37e-06	0
Pmi_101673	-0.131794	0	2.08e-05
Pmi_101675	-0.1042	0	0
Pmi_101676	-0.460712	0	0
Pmi_10168	0.178185	0	0
Pmi_101686	-0.0481642	0	0
Pmi_10169	0.0280794	0	0
Pmi_101690	-0.3166	0	2.35e-05
Pmi_101695	0.40744	0.00216108	0
Pmi_101699	-0.231686	1.92e-14	9.94e-05
Pmi_1017	0.0500821	0	0
Pmi_10170	0.0960507	0	0
Pmi_101701	-0.186021	4.63e-13	1.96e-05
Pmi_101705	0.00582391	0	0
Pmi_101706	-0.16896	0	0
Pmi_10171	-0.0525858	0	0
Pmi_101712	-0.0689377	0	0
Pmi_101717	-0.240559	0	2.36e-07
Pmi_101719	-0.0120854	0	0
Pmi_10172	0.158974	2.2e-07	0
Pmi_101721	-0.123146	0	0
Pmi_10173	-0.0714411	0	0
Pmi_101730	-0.245343	0	0
Pmi_101738	-0.0980626	0	0
Pmi_101739	-0.284468	2.48e-13	0.00137743
Pmi_10174	0.0598154	0	0
Pmi_101742	-0.250646	1.04e-14	0.000225948
Pmi_101743	0.0390945	0	0
Pmi_101746	0.0239667	0	0
Pmi_101747	0.254232	0	0
Pmi_101748	-0.0809653	0	0
Pmi_10175	0.171466	1.87e-05	0
Pmi_101750	-0.294587	0	0
Pmi_101758	-0.13224	0	6.87e-06
Pmi_10176	0.12871	4.16e-05	0
Pmi_101760	-0.529219	0	0.0452746
Pmi_101763	-0.039798	0	0
Pmi_10177	0.0283359	0	0
Pmi_101771	-0.201774	0	0
Pmi_101778	0.298495	1.76e-06	0
Pmi_101779	-0.224983	0	0
Pmi_10178	0.206651	0	0
Pmi_101780	-0.114364	0	0
Pmi_101782	-0.0152077	0	0
Pmi_101788	-0.33	0	0.00043601
Pmi_101789	-0.203119	0	0
Pmi_10179	0.0592645	0	0
Pmi_1018	-0.0501815	0	0
Pmi_10180	-0.277179	0	0
Pmi_101804	-0.0848274	0	0
Pmi_101805	-0.279286	9.12e-14	0.000941791
Pmi_10181	0.0509524	0	0
Pmi_101811	-0.102219	0	0
Pmi_101812	-0.0921573	0	0
Pmi_101815	0.0965313	0	0
Pmi_101816	-0.117691	0	0
Pmi_101817	-0.115835	0	0
Pmi_101818	-0.0727967	0	0
Pmi_101819	0.0334946	0	0
Pmi_10182	0.219394	0	0
Pmi_101820	0.0608056	0	0
Pmi_101823	-0.0725056	0	0
Pmi_101824	-0.0375205	0	0
Pmi_101827	-0.581926	0	0.015929
Pmi_101837	-0.195899	3.13e-13	3.58e-05
Pmi_10184	0.0871372	0	0
Pmi_101840	-0.299779	0	0
Pmi_101841	-0.216925	0	0
Pmi_101842	-0.0657513	0	0
Pmi_101848	-0.0503442	0	0
Pmi_10185	-0.0856971	0	0
Pmi_101852	-0.0872284	0	0
Pmi_101859	-0.2185	1.12e-11	0.000268999
Pmi_10186	0.341187	0.000565268	0
Pmi_101865	-0.125045	0	0
Pmi_101867	-0.18451	2.28e-12	4.02e-05
Pmi_10187	0.124803	1.12e-05	0
Pmi_101873	-0.0375205	0	0
Pmi_101883	-0.268139	0	1.66e-06
Pmi_10189	0.00790315	0	0
Pmi_101899	-0.23266	1.32e-14	7.55e-05
Pmi_10190	-0.206724	0	0
Pmi_101900	0.0431506	0	0
Pmi_101901	-0.189819	0	0
Pmi_101905	-0.220415	3.2e-15	3.64e-05
Pmi_101907	-0.164884	0	0
Pmi_101909	0.0713923	0	0
Pmi_10191	-0.129065	0	1.46e-05
Pmi_101910	-0.144598	0	0
Pmi_101916	-0.35783	0	9.75e-06
Pmi_101918	-0.23299	4.34e-12	0.000375783
Pmi_10192	0.285694	0	0
Pmi_101920	-0.0498922	0	0
Pmi_10193	0.0744162	0	0
Pmi_101931	-0.0364582	0	0
Pmi_101936	-0.18482	0	0
Pmi_101937	-0.100237	0	0
Pmi_101938	0.0208189	0	0
Pmi_10194	-0.0120248	0	0
Pmi_101949	0.314801	1.01e-05	0
Pmi_10195	0.193486	6.77e-07	0
Pmi_101955	-0.364285	0	0.00103266
Pmi_101958	-0.174615	4.95e-15	3.87e-06
Pmi_10196	0.264461	0	0
Pmi_101966	-0.0494502	0	0
Pmi_10197	-0.00998758	0	0
Pmi_101972	-0.147806	0	2.11e-06
Pmi_101978	-0.158168	0	4.17e-05
Pmi_10198	-0.126269	0	0
Pmi_101980	-0.094072	0	0
Pmi_101983	0.0603592	0	0
Pmi_101985	-0.142386	0	0
Pmi_10199	0.258639	0.000390861	4.76e-14
Pmi_101992	-0.663706	0	0.38428
Pmi_101994	-0.188752	7.28e-11	0.000138759
Pmi_101997	0.144613	0	0
Pmi_101999	-0.176048	0	0
Pmi_102	0.0378328	0	0
Pmi_1020	-0.152062	0	0
Pmi_10200	-0.0397388	0	0
Pmi_102000	0.135967	0	0
Pmi_102007	0.194766	0	0
Pmi_102008	-0.106366	0	0
Pmi_10201	0.047987	0	0
Pmi_102010	-0.0595794	0	0
Pmi_102011	-0.0771172	0	0
Pmi_102012	0.0166737	0	0
Pmi_10202	-0.202964	0	0
Pmi_102027	-0.282343	7.87e-15	0.000749508
Pmi_102029	-0.0830121	0	0
Pmi_10203	0.0125128	0	0
Pmi_102030	-0.00489701	0	0
Pmi_102031	-0.150044	0	5.73e-05
Pmi_102034	0.0974696	0	0
Pmi_10204	-0.0158634	0	0
Pmi_102040	-0.107594	0	0
Pmi_102043	-0.248976	0	0
Pmi_102049	-0.171799	0	2.95e-05
Pmi_10205	0.0458092	0	0
Pmi_102050	-0.398001	0	0.000876883
Pmi_102055	-0.0895039	0	0
Pmi_102058	-0.340071	0	0.000520814
Pmi_10206	0.298204	0	0
Pmi_102066	-0.103124	0	0
Pmi_10207	0.228676	0	0
Pmi_102070	-0.111911	0	0
Pmi_102079	-0.202735	4.51e-13	4.46e-05
Pmi_10208	-0.0300169	0	0
Pmi_102080	0.0207485	0	0
Pmi_102081	-0.44233	0	0
Pmi_102084	0.0626828	0	0
Pmi_102086	0.048375	0	0
Pmi_102088	-0.150611	0	0
Pmi_10209	0.143258	4.71e-06	0
Pmi_102093	0.215993	0	0
Pmi_102096	-0.087497	0	0
Pmi_102097	0.0780353	0	0
Pmi_102098	-0.0626155	0	0
Pmi_1021	-0.0448041	0	0
Pmi_10210	0.122183	6.96e-07	0
Pmi_102101	0.0449355	0	0
Pmi_102102	-0.0326605	0	0
Pmi_102103	-0.191989	2.53e-13	2.92e-05
Pmi_102105	-0.177066	4.66e-15	3.76e-06
Pmi_102109	0.00321558	0	0
Pmi_10211	0.0168385	0	0
Pmi_102110	-0.0576874	0	0
Pmi_102113	0.25097	0.000479747	6.84e-13
Pmi_102119	-0.312903	0	0.000363283
Pmi_10212	-0.306485	0	0
Pmi_102120	0.16857	0	0
Pmi_102121	-0.182285	0	0
Pmi_102124	0.0426541	0	0
Pmi_102127	-0.161843	0	8.73e-05
Pmi_10213	0.363078	2e-05	0
Pmi_102138	-0.195899	3.13e-13	3.58e-05
Pmi_10214	0.129019	8.78e-06	0
Pmi_102148	-0.280476	0	2.87e-06
Pmi_102149	-0.123196	0	3.57e-05
Pmi_10215	-0.0777038	0	0
Pmi_102151	0.0857142	0	0
Pmi_102157	-0.172098	0	0
Pmi_102158	0.0430232	0	0
Pmi_102159	-0.252049	0	8.86e-07
Pmi_10216	-0.0494822	0	0
Pmi_102166	0.0699544	0	0
Pmi_10217	0.0841549	0	0
Pmi_102170	-0.372741	6.8e-18	0.00629626
Pmi_102171	-0.015377	0	0
Pmi_102174	-0.836515	0	0.999426
Pmi_102176	-0.0566552	0	0
Pmi_102178	0.0500202	0	0
Pmi_10218	0.0200155	0	0
Pmi_102186	0.107751	0	0
Pmi_102187	-0.0269706	0	0
Pmi_10219	-0.0147961	0	0
Pmi_102194	0.0486857	0	0
Pmi_102195	-0.0155581	0	0
Pmi_102199	-0.18523	1.32e-10	0.000154672
Pmi_1022	0.0516978	0	0
Pmi_10220	-0.0229999	0	0
Pmi_102202	-0.159464	0	0
Pmi_102208	-0.0471044	0	0
Pmi_102210	0.0215602	0	0
Pmi_102213	-0.150311	0	4.57e-05
Pmi_10222	0.109479	0	0
Pmi_102220	0.106171	0	0
Pmi_10223	0.204254	3.33e-05	2.15e-13
Pmi_10224	-0.0401986	0	0
Pmi_102246	-0.0375205	0	0
Pmi_102248	-0.154659	0	0
Pmi_10225	0.0640397	0	0
Pmi_102254	-0.120136	0	4.23e-06
Pmi_102259	-0.277572	0	6.54e-05
Pmi_10226	-0.039719	0	0
Pmi_102263	-0.0788135	0	0
Pmi_10227	0.126548	0	0
Pmi_102271	-0.376963	0	0.000875434
Pmi_102275	-0.259289	0	0
Pmi_102277	0.203511	0	0
Pmi_102278	-0.0133494	0	0
Pmi_10228	0.0415416	0	0
Pmi_10229	0.23225	0	0
Pmi_102290	-0.231418	5.02e-15	7.17e-05
Pmi_102292	-0.100093	0	0
Pmi_102298	0.0314388	0	0
Pmi_102299	-0.0683338	0	0
Pmi_1023	-0.27614	1.37e-17	0.000192045
Pmi_10230	0.172215	0	0
Pmi_10231	0.0644377	0	0
Pmi_102310	0.127989	0	0
Pmi_102313	-0.0684737	0	0
Pmi_102316	-0.0797795	0	0
Pmi_102318	-0.0119246	0	0
Pmi_10232	0.616521	0.0662811	0
Pmi_102320	-0.0642572	0	0
Pmi_102328	-0.223444	5.71e-14	9.15e-05
Pmi_102329	-0.253339	0	0
Pmi_10233	-0.0873663	0	0
Pmi_102331	-0.124259	0	3.19e-05
Pmi_102333	0.0451074	0	0
Pmi_10234	0.074384	0	0
Pmi_102341	-0.0201332	0	0
Pmi_102346	-0.254057	0	0
Pmi_102349	-0.0098367	0	0
Pmi_10235	-0.106327	0	0
Pmi_102350	0.144952	0	0
Pmi_102352	-0.292339	0	3.56e-05
Pmi_102353	0.210687	5.38e-05	3.72e-13
Pmi_102356	-0.340848	0	6.64e-05
Pmi_10236	0.491036	0.000570938	0
Pmi_102360	-0.0338151	0	0
Pmi_102363	-0.240566	0	1.22e-06
Pmi_10237	0.348573	8.24e-08	0
Pmi_102372	-0.419656	0	0.00269226
Pmi_102375	-0.18698	0	0
Pmi_10238	-0.210088	0	0
Pmi_102380	-0.184875	0	0
Pmi_102386	0.147399	0	0
Pmi_102388	-0.0269867	0	0
Pmi_10239	-0.174685	0	2.28e-07
Pmi_102390	-0.000789216	0	0
Pmi_102394	-0.0424909	0	0
Pmi_102399	0.470356	0.00133756	0
Pmi_1024	-0.110233	0	0
Pmi_10240	0.0097488	0	0
Pmi_102402	-0.251059	0	5.99e-06
Pmi_102405	-0.158585	0	1.12e-05
Pmi_102406	-0.0465898	0	0
Pmi_10241	0.149809	0	0
Pmi_102413	-0.2312	0	0
Pmi_10242	-0.129135	0	0
Pmi_102425	-0.19678	0	0
Pmi_102426	-0.404553	0	0
Pmi_102427	-0.00949708	0	0
Pmi_10243	-0.63123	0	0.105479
Pmi_102432	-0.0382028	0	0
Pmi_102433	-0.289777	0	8.01e-05
Pmi_102434	0.0164619	0	0
Pmi_102438	-0.356844	0	0.00196521
Pmi_102442	-0.201797	0	0
Pmi_10245	0.035833	0	0
Pmi_102451	-0.188752	7.28e-11	0.000138759
Pmi_102453	-0.333668	0	4.09e-07
Pmi_102457	-0.172264	0	0
Pmi_102458	-0.154417	0	4.29e-05
Pmi_102459	0.0451074	0	0
Pmi_102468	0.411875	0.000477472	0
Pmi_10247	0.320385	0	0
Pmi_102471	-0.0642572	0	0
Pmi_102476	0.0274229	0	0
Pmi_10248	0.0283359	0	0
Pmi_102482	-0.311566	0	0
Pmi_102486	-0.147562	0	2.58e-05
Pmi_10249	0.0430297	0	0
Pmi_102491	-0.0612767	0	0
Pmi_102493	-0.255005	0	5.29e-05
Pmi_1025	-0.229924	0	0
Pmi_10250	0.384552	5.05e-06	0
Pmi_102503	-0.254034	3.18e-14	0.000241874
Pmi_10251	0.00414751	0	0
Pmi_102510	0.00697832	0	0
Pmi_102513	-0.208651	1.22e-15	1.62e-05
Pmi_102519	-0.311456	0	8.06e-05
Pmi_10252	0.0981245	0	0
Pmi_102528	-0.0757539	0	0
Pmi_10253	-0.104697	0	0
Pmi_102536	-0.158189	0	0
Pmi_10254	-0.198933	0	1.02e-07
Pmi_102543	0.0621491	0	0
Pmi_102548	-0.176812	0	0
Pmi_102549	-0.0294021	0	0
Pmi_10255	0.0773825	0	0
Pmi_10256	0.250919	0.000454986	5.41e-13
Pmi_10257	0.33346	5e-06	0
Pmi_102574	0.104175	0	0
Pmi_102575	-0.0502971	0	0
Pmi_102577	-0.178553	0	0
Pmi_102578	0.0625299	0	0
Pmi_10258	0.198656	4.52e-06	1.1e-15
Pmi_102580	0.0177769	0	0
Pmi_102581	-0.238495	0	0
Pmi_102586	-0.0248602	0	0
Pmi_10259	-0.000223417	0	0
Pmi_102591	-0.0809472	0	0
Pmi_102593	-0.32363	0	3.59e-05
Pmi_102599	0.0027566	0	0
Pmi_1026	-0.353913	0	0.00025506
Pmi_10260	0.288942	8.53e-05	0
Pmi_102602	0.141313	0	0
Pmi_102604	-0.0624904	0	0
Pmi_102606	-0.0241043	0	0
Pmi_10261	-0.0642801	0	0
Pmi_102613	-0.0985262	0	0
Pmi_102616	-0.161449	0	0
Pmi_102619	-0.173289	0	9.48e-06
Pmi_10262	0.180584	0.000165588	3.31e-10
Pmi_102620	0.0244813	0	0
Pmi_102627	0.0149675	0	0
Pmi_10263	-0.0850461	0	0
Pmi_102635	-0.199093	0	0
Pmi_102636	-0.0391241	0	0
Pmi_10264	0.167567	0	0
Pmi_102640	-0.279179	0	6.54e-05
Pmi_102642	-0.0762535	0	0
Pmi_102644	-0.190449	0	8.6e-07
Pmi_102646	-0.162968	0	0
Pmi_102647	-0.110044	0	0
Pmi_10265	-0.0538604	0	0
Pmi_102650	-0.120142	0	3.92e-07
Pmi_102653	-0.0824354	0	0
Pmi_102654	0.185133	0	0
Pmi_102656	-0.172953	0	6.31e-05
Pmi_102657	-0.219807	2.53e-11	0.000385758
Pmi_102658	-0.0242971	0	0
Pmi_102659	-0.540122	0	0.0898815
Pmi_10266	0.0585685	0	0
Pmi_102666	-0.23299	4.34e-12	0.000375783
Pmi_10267	0.0904317	0	0
Pmi_102672	-0.110683	0	0
Pmi_102677	-0.273973	0	6.04e-06
Pmi_10268	-0.134446	0	0
Pmi_102680	0.0236307	0	0
Pmi_102687	-0.0754367	0	0
Pmi_102688	-0.0627152	0	0
Pmi_10269	0.0422192	0	0
Pmi_102691	-0.0115072	0	0
Pmi_102695	-0.521294	0	0.00141096
Pmi_1027	0.417582	0.000333	0
Pmi_10270	0.0779774	0	0
Pmi_102704	-0.0778918	0	0
Pmi_10271	0.183456	0	0
Pmi_102711	-0.288017	0	0
Pmi_102713	-0.0847756	0	0
Pmi_102716	0.0166087	0	0
Pmi_10272	-0.0196644	0	0
Pmi_102722	-0.194322	0	0
Pmi_102725	0.210431	9.76e-06	1.22e-15
Pmi_10273	0.0583406	0	0
Pmi_102731	-0.308358	0	0
Pmi_102733	-0.176848	4.49e-13	1.33e-05
Pmi_10274	0.0973364	0	0
Pmi_102741	0.000427121	0	0
Pmi_10275	0.0676595	0	0
Pmi_102754	-0.389873	0	0
Pmi_10276	0.134807	7.57e-06	0
Pmi_102767	-0.033575	0	0
Pmi_10277	-0.379274	0	0
Pmi_102770	-0.275581	2.58e-12	0.00128317
Pmi_102773	-0.104596	0	0
Pmi_102777	0.0859233	0	0
Pmi_10278	0.05457	0	0
Pmi_102788	0.223573	1.63e-05	1.99e-16
Pmi_102790	-0.243039	0	0
Pmi_1028	-0.366719	0	0
Pmi_10280	-0.0992613	0	0
Pmi_102801	-0.083801	0	0
Pmi_102805	-0.0256244	0	0
Pmi_102807	0.0210706	0	0
Pmi_10281	-0.0846169	0	0
Pmi_102813	-0.188269	1.12e-13	1.71e-05
Pmi_102815	0.0213757	0	0
Pmi_102817	-0.0778918	0	0
Pmi_102824	-0.180161	0	0
Pmi_102831	-0.159241	0	0
Pmi_102834	0.129426	0	0
Pmi_10284	-0.0216461	0	0
Pmi_102840	-0.296182	1.45e-14	0.00128564
Pmi_102841	-0.286951	0	0.000118191
Pmi_102844	0.26269	0	0
Pmi_10285	-0.0169243	0	0
Pmi_102850	-0.182589	5.33e-10	0.000184136
Pmi_102853	0.177993	2.1e-05	2.59e-12
Pmi_102858	0.00204427	0	0
Pmi_102859	-0.246012	0	1.85e-05
Pmi_10286	-0.0409892	0	0
Pmi_102868	-0.0562513	0	0
Pmi_10287	-0.218184	0	0
Pmi_10288	0.15396	0	0
Pmi_102884	-0.00638352	0	0
Pmi_102885	-0.242102	0	0
Pmi_102886	-0.418957	0	0.00421255
Pmi_102887	0.0510421	0	0
Pmi_10289	-0.164487	0	0
Pmi_102892	-0.099167	0	0
Pmi_102894	0.0448162	0	0
Pmi_102896	-0.191384	1.16e-14	1.13e-05
Pmi_1029	-0.120963	0	0
Pmi_10290	-0.0575519	0	0
Pmi_102901	0.0168769	0	0
Pmi_102904	0.319022	0.00015485	0
Pmi_102908	-0.0521695	0	0
Pmi_10291	-0.165702	0	0
Pmi_102912	0.0131873	0	0
Pmi_102913	-0.379258	0	0.00230343
Pmi_102915	-0.107138	0	0
Pmi_102916	0.098921	0	0
Pmi_102917	0.0625348	0	0
Pmi_10292	0.0209392	0	0
Pmi_102921	-0.168578	0	5.92e-07
Pmi_102925	0.0603476	0	0
Pmi_10293	0.291332	0	0
Pmi_102934	0.0586709	0	0
Pmi_102937	-0.120904	0	0
Pmi_102938	-0.192403	2.29e-14	1.39e-05
Pmi_102939	0.0722348	0	0
Pmi_10294	0.473234	0.0370133	9.43e-20
Pmi_102941	0.119711	0	0
Pmi_102944	0.0377875	0	0
Pmi_10295	0.106443	0	0
Pmi_102950	0.0396428	0	0
Pmi_102952	0.272048	0	0
Pmi_102953	0.0719444	0	0
Pmi_102954	-0.125612	0	0
Pmi_102957	0.206006	0	0
Pmi_102958	0.159795	0	0
Pmi_102959	-0.227921	0	0
Pmi_10296	-0.01146	0	0
Pmi_102961	-0.190259	0	0
Pmi_102962	-0.178669	0	0
Pmi_102963	0.0169952	0	0
Pmi_102966	0.471779	0.0138197	0
Pmi_102968	0.103134	0	0
Pmi_102969	-0.096397	0	0
Pmi_10297	0.140333	0	0
Pmi_102972	-0.205786	0	0
Pmi_102974	0.0189366	0	0
Pmi_102975	0.0676425	0	0
Pmi_10298	0.144303	7.9e-06	0
Pmi_102981	-0.0442573	0	0
Pmi_102983	-0.0158634	0	0
Pmi_102984	-0.227138	9.19e-13	0.000218508
Pmi_102986	-0.159027	0	0
Pmi_102988	-0.00181893	0	0
Pmi_102989	-0.105766	0	0
Pmi_102990	-0.112292	0	0
Pmi_102993	0.0301608	0	0
Pmi_102994	-0.114364	0	0
Pmi_102995	0.131839	0	0
Pmi_102997	-0.229399	0	1.21e-06
Pmi_103	-0.0660984	0	0
Pmi_1030	-0.0579921	0	0
Pmi_10300	-0.0740741	0	0
Pmi_103001	-0.0140613	0	0
Pmi_103003	-0.0165727	0	0
Pmi_103004	0.0335165	0	0
Pmi_103005	-0.0201056	0	0
Pmi_103008	-0.173535	0	0
Pmi_103011	-0.0863592	0	0
Pmi_103016	0.180655	0	0
Pmi_103017	-0.0646901	0	0
Pmi_10302	-0.114364	0	0
Pmi_103025	-0.137541	0	0
Pmi_103028	-0.0701273	0	0
Pmi_103029	-0.00458698	0	0
Pmi_103030	-0.233848	0	1.18e-05
Pmi_103032	-0.351992	0	3.74e-06
Pmi_103035	-0.222602	4.39e-11	0.000447761
Pmi_10304	0.0337213	0	0
Pmi_103044	-0.0206045	0	0
Pmi_10305	0.0719825	0	0
Pmi_103066	-0.194079	0	0
Pmi_103067	-0.111858	0	0
Pmi_10307	0.0165384	0	0
Pmi_103072	-0.0157218	0	0
Pmi_103073	-0.235933	0	0
Pmi_103077	0.148585	0	0
Pmi_103078	0.0489946	0	0
Pmi_103079	0.0752403	0	0
Pmi_10308	-0.269037	0	0
Pmi_103085	-0.0889032	0	0
Pmi_103087	-0.131339	0	0
Pmi_10309	0.0760842	0	0
Pmi_103091	0.106377	0	0
Pmi_103093	0.019467	0	0
Pmi_103094	-0.178715	0	0
Pmi_103095	0.226675	0	0
Pmi_103098	-0.0354669	0	0
Pmi_1031	-0.169724	0	0
Pmi_103102	-0.0104659	0	0
Pmi_103105	-0.298594	0	0.000302142
Pmi_103106	-0.0029529	0	0
Pmi_103107	-0.336517	0	7.73e-06
Pmi_103108	0.0456602	0	0
Pmi_103109	-0.132313	0	0
Pmi_10311	-0.0356662	0	0
Pmi_103112	-0.00507563	0	0
Pmi_103115	0.298739	0.00242583	3.45e-13
Pmi_10312	-0.237885	0	1.22e-06
Pmi_103122	-0.0842867	0	0
Pmi_10313	-0.0226746	0	0
Pmi_103130	-0.11655	0	0
Pmi_103131	0.434183	8.17e-06	0
Pmi_103136	-0.0844403	0	0
Pmi_10314	-0.0100697	0	0
Pmi_103143	-0.426402	0	0.00486974
Pmi_10315	0.0985669	0	0
Pmi_103152	-0.224841	0	9.42e-06
Pmi_103153	-0.0267021	0	0
Pmi_103156	-0.269318	0	0
Pmi_103157	-0.170573	0	0
Pmi_103158	-0.0457383	0	0
Pmi_10316	0.248878	1.25e-05	0
Pmi_103160	-0.247059	3.55e-16	8.84e-05
Pmi_103162	-0.409929	0	0.00421069
Pmi_103166	-0.0771598	0	0
Pmi_10317	-0.0071339	0	0
Pmi_103170	-0.222602	4.39e-11	0.000447761
Pmi_103171	-0.0584631	0	0
Pmi_103172	-0.287532	0	0.000250924
Pmi_103173	0.0325491	0	0
Pmi_103175	-0.183666	0	0
Pmi_103176	-0.157638	0	0.000113202
Pmi_103177	-0.192365	0	0
Pmi_103178	-0.288257	0	0.000118249
Pmi_103179	-0.135587	0	0
Pmi_10318	-0.10181	0	0
Pmi_103181	-0.10907	0	0
Pmi_103189	-0.157518	0	0
Pmi_10319	0.244497	0	0
Pmi_103192	0.00740604	0	0
Pmi_103193	0.0122914	0	0
Pmi_103194	0.0986622	0	0
Pmi_103198	-0.145086	0	0
Pmi_1032	-0.165138	0	2.64e-05
Pmi_10320	0.00683481	0	0
Pmi_103204	0.173349	1.68e-06	3.15e-15
Pmi_103205	-0.0196494	0	0
Pmi_103206	-0.0926465	0	0
Pmi_103209	0.0578883	0	0
Pmi_10321	-0.0792284	0	0
Pmi_103211	-0.143863	0	0
Pmi_103215	0.0226348	0	0
Pmi_10322	0.0197887	0	0
Pmi_103222	-0.348826	0	0.00121403
Pmi_103227	0.21332	0	0
Pmi_103229	0.0991946	0	0
Pmi_10323	0.0593104	0	0
Pmi_103231	-0.140658	0	0
Pmi_103235	-0.0274371	0	0
Pmi_103238	0.130013	0	0
Pmi_103239	-0.174467	0	0
Pmi_10324	-0.231761	0	0
Pmi_103242	-0.138071	0	0
Pmi_103243	0.0744162	0	0
Pmi_103245	0.190467	7.22e-05	8.2e-12
Pmi_103246	0.0272163	0	0
Pmi_103248	-0.0286089	0	0
Pmi_10325	0.0540229	0	0
Pmi_103255	-0.166036	0	0.000150591
Pmi_103256	-0.174982	0	0
Pmi_103257	0.0322321	0	0
Pmi_10326	0.170974	0	0
Pmi_103262	0.0607709	0	0
Pmi_103264	0.0144137	0	0
Pmi_103265	0.0317709	0	0
Pmi_103268	0.00959162	0	0
Pmi_103269	-0.00233353	0	0
Pmi_10327	-0.0261135	0	0
Pmi_103270	-0.241577	0	0
Pmi_103276	-0.0774458	0	0
Pmi_10328	0.0658896	0	0
Pmi_103280	0.0746615	0	0
Pmi_103281	-0.323559	0	0.000732368
Pmi_103282	-0.152304	0	0
Pmi_103285	0.0804938	0	0
Pmi_103288	-0.71562	0	0.56544
Pmi_10329	0.306574	0.000618616	1.75e-17
Pmi_103290	0.136531	0	0
Pmi_103291	0.0256158	0	0
Pmi_103292	-0.253398	0	0
Pmi_103293	-0.180564	0	1.01e-07
Pmi_10330	0.120216	0	0
Pmi_103307	-0.166171	0	0
Pmi_103310	0.0719792	0	0
Pmi_103312	-0.0262964	0	0
Pmi_103318	-0.061804	0	0
Pmi_10332	0.179482	0	0
Pmi_103321	0.162345	0	0
Pmi_103324	0.347353	0	0
Pmi_103326	-0.181028	0	0
Pmi_103328	-0.157638	0	0.000113202
Pmi_103329	0.309053	0	0
Pmi_10333	-0.0290263	0	0
Pmi_103332	0.0476078	0	0
Pmi_103338	-0.0115443	0	0
Pmi_10334	0.0283359	0	0
Pmi_103340	-0.0892332	0	0
Pmi_103342	0.00251978	0	0
Pmi_103345	0.194513	0	0
Pmi_103348	0.125513	0	0
Pmi_103349	-0.0244794	0	0
Pmi_10335	0.10652	0	0
Pmi_103352	-0.129726	0	0
Pmi_103358	-0.106049	0	0
Pmi_103359	-0.0834906	0	0
Pmi_10336	-0.101869	0	0
Pmi_103360	-0.524585	0	0.000246934
Pmi_103361	-0.0411042	0	0
Pmi_103368	0.187263	0	0
Pmi_103369	-0.112779	0	0
Pmi_10337	0.220283	4.32e-06	3.35e-18
Pmi_103371	-0.115072	0	0
Pmi_10338	0.0685944	0	0
Pmi_103381	-0.00104407	0	0
Pmi_103384	-0.188836	0	0
Pmi_10339	0.280584	0	0
Pmi_103391	-0.229665	0	0
Pmi_103392	-0.211879	0	5.87e-06
Pmi_103393	0.0546456	0	0
Pmi_103397	-0.0906111	0	0
Pmi_1034	-0.0795446	0	0
Pmi_10340	-0.162513	0	0
Pmi_103400	-0.320905	0	7.72e-06
Pmi_103401	-0.211197	0	0
Pmi_103403	0.000202804	0	0
Pmi_103407	0.084585	0	0
Pmi_103409	-0.45533	0	0.00312904
Pmi_10341	-0.11087	0	0
Pmi_103410	-0.0663614	0	0
Pmi_103412	0.101858	0	0
Pmi_103414	-0.351498	6.89e-19	0.00277974
Pmi_103415	-0.325762	0	0.000617292
Pmi_103419	-0.649841	0	0.197346
Pmi_10342	-0.263437	0	0
Pmi_103420	-0.0459148	0	0
Pmi_103423	0.0543569	0	0
Pmi_103424	-0.0285824	0	0
Pmi_103426	0.039579	0	0
Pmi_103427	-0.283767	0	0
Pmi_103429	-0.121077	0	0
Pmi_10343	0.0291278	0	0
Pmi_103430	0.0205961	0	0
Pmi_103433	-0.101378	0	0
Pmi_103435	0.133002	7.03e-05	0
Pmi_103436	-0.00687783	0	0
Pmi_103439	-0.238062	0	0
Pmi_10344	0.161224	0	0
Pmi_103442	-0.17155	0	0
Pmi_103443	0.0488258	0	0
Pmi_103444	-0.415874	0	0.00043945
Pmi_103445	-0.142377	0	0
Pmi_103448	-0.552234	5.78e-23	0.145759
Pmi_10345	-0.011301	0	0
Pmi_10346	0.00107308	0	0
Pmi_103460	-0.147088	0	0
Pmi_103461	-0.125542	0	4.64e-06
Pmi_103462	-0.159324	0	0
Pmi_103464	-0.100953	0	0
Pmi_103465	-0.0122441	0	0
Pmi_103469	-0.10251	0	0
Pmi_10347	-0.0418607	0	0
Pmi_103470	0.229358	3.56e-05	8.01e-16
Pmi_103471	-0.105627	0	0
Pmi_103476	0.108297	0	0
Pmi_103478	-0.0538592	0	0
Pmi_10348	0.154089	0	0
Pmi_103484	-0.295476	0	0
Pmi_103488	-0.0676519	0	0
Pmi_103489	-0.172894	0	0
Pmi_10349	0.0653161	0	0
Pmi_103492	-0.224866	0	4.65e-06
Pmi_103498	-0.0794587	0	0
Pmi_1035	-0.0638976	0	0
Pmi_10350	0.13771	0	0
Pmi_103500	-0.33511	0	0
Pmi_103502	-0.00508153	0	0
Pmi_103506	-0.142593	0	0
Pmi_103507	0.0121434	0	0
Pmi_103509	-0.291413	1.17e-16	0.000387396
Pmi_10351	-0.306809	0	0
Pmi_103513	0.119476	0	0
Pmi_103515	-0.22938	4.71e-14	8.66e-05
Pmi_103516	0.138848	2.63e-05	0
Pmi_103517	-0.0186715	0	0
Pmi_10352	-0.122471	0	7.41e-06
Pmi_103521	-0.185388	0	0
Pmi_103522	0.0104436	0	0
Pmi_103524	0.0143313	0	0
Pmi_103526	0.120483	0	0
Pmi_103528	-0.335385	6.84e-19	0.00151679
Pmi_103529	-0.851726	0	0.992656
Pmi_10353	0.0209245	0	0
Pmi_103532	-0.113196	0	0
Pmi_103535	-0.0166492	0	0
Pmi_10354	-0.0594772	0	0
Pmi_103540	-0.645967	0	0.328598
Pmi_103543	-0.00508153	0	0
Pmi_103547	-0.0857902	0	0
Pmi_10355	-0.185903	0	0
Pmi_103558	-0.185179	0	0
Pmi_103559	-0.0261905	0	0
Pmi_103560	-0.154039	0	0
Pmi_103561	0.16083	0	0
Pmi_103563	0.122318	0	0
Pmi_103564	-0.139306	0	0
Pmi_10357	0.120955	0	0
Pmi_103570	-0.347783	0	0
Pmi_103575	-0.309418	0	0
Pmi_103576	0.0101363	0	0
Pmi_103579	-0.136833	0	0
Pmi_10358	0.242918	0	0
Pmi_103581	-0.168262	0	0
Pmi_103582	-0.00744062	0	0
Pmi_10359	0.0795752	0	0
Pmi_103593	0.33433	0	0
Pmi_103597	-0.392407	0	0.00122111
Pmi_1036	-0.0822537	0	0
Pmi_103600	0.168067	0	0
Pmi_103601	0.0692087	0	0
Pmi_103602	-0.0307998	0	0
Pmi_103603	0.0479393	0	0
Pmi_103604	0.459575	0.00157428	0
Pmi_103605	-0.431371	0	0.00971877
Pmi_103607	-0.249901	0	0
Pmi_103608	-0.158535	0	1.35e-05
Pmi_103609	-0.12689	0	0
Pmi_10361	0.0773866	0	0
Pmi_103611	-0.243936	0	0
Pmi_103614	-0.100275	0	0
Pmi_103615	0.0041486	0	0
Pmi_103619	-0.391845	0	9.71e-06
Pmi_10362	-0.229668	0	2.28e-05
Pmi_103620	0.0360936	0	0
Pmi_103621	-0.103352	0	0
Pmi_103624	-0.248404	0	2.3e-05
Pmi_10363	0.146446	0	0
Pmi_103635	-0.0642062	0	0
Pmi_103638	-0.173074	0	5.93e-07
Pmi_10364	-0.140726	0	0
Pmi_103640	0.154391	0	0
Pmi_103641	0.0336401	0	0
Pmi_103643	-0.076267	0	0
Pmi_103645	0.004642	0	0
Pmi_103647	0.0870986	0	0
Pmi_103648	-0.0499876	0	0
Pmi_103650	-0.127338	0	0
Pmi_103652	0.00724564	0	0
Pmi_103654	-0.170796	0	0
Pmi_103656	-0.270768	0	7.63e-06
Pmi_103657	0.0326325	0	0
Pmi_103658	-0.196447	4.69e-12	8.19e-05
Pmi_10366	-0.0151576	0	0
Pmi_103663	-0.245723	1.06e-11	0.000739487
Pmi_103664	-0.0976118	0	0
Pmi_103669	0.0565391	0	0
Pmi_10367	-0.306916	0	0
Pmi_103672	-0.0357108	0	0
Pmi_103674	-0.0521695	0	0
Pmi_103676	0.09118	0	0
Pmi_103677	-0.208656	0	0
Pmi_103678	-0.00537172	0	0
Pmi_10368	0.0912003	0	0
Pmi_103683	-0.00689649	0	0
Pmi_103685	-0.0973807	0	0
Pmi_103686	-0.298563	0	0
Pmi_103687	0.168761	0	0
Pmi_10369	0.140727	0	0
Pmi_103692	0.04203	0	0
Pmi_103693	-0.201234	0	0
Pmi_103695	0.266816	0	0
Pmi_103697	-0.327117	0	0
Pmi_1037	-0.170011	0	4.83e-06
Pmi_10370	-0.0549682	0	0
Pmi_103702	-0.18754	0	0
Pmi_103703	0.0555148	0	0
Pmi_103706	0.0743245	0	0
Pmi_10371	0.0458092	0	0
Pmi_103713	-0.311065	0	0.000174294
Pmi_103715	0.154869	0	0
Pmi_10372	0.131826	4.22e-07	0
Pmi_103722	-0.208638	0	0
Pmi_103729	-0.0870132	0	0
Pmi_10373	-0.0834512	0	0
Pmi_103730	-0.181172	0	0
Pmi_103732	-0.305576	0	0.000209824
Pmi_103733	-0.318037	6.58e-16	0.00139621
Pmi_103740	-0.166036	0	0.000150591
Pmi_103741	-0.237511	1.77e-14	0.000141866
Pmi_103742	0.0091104	0	0
Pmi_103748	-0.117037	0	1.15e-06
Pmi_10375	-0.04984	0	0
Pmi_103753	-0.180098	0	0
Pmi_103754	-0.0506437	0	0
Pmi_103756	0.195092	0	0
Pmi_103758	-0.224879	0	0
Pmi_103759	0.42764	1.29e-05	0
Pmi_10376	-0.217559	0	0
Pmi_103762	0.03347	0	0
Pmi_103765	0.178892	0	0
Pmi_10377	0.121498	3.64e-05	0
Pmi_103770	0.0769329	0	0
Pmi_103772	0.0322051	0	0
Pmi_103773	-0.0475984	0	0
Pmi_103778	-0.00338234	0	0
Pmi_10378	-0.0455016	0	0
Pmi_103781	-0.186935	0	0
Pmi_103784	-0.0554481	0	0
Pmi_10379	0.13504	0	0
Pmi_103790	-0.0332998	0	0
Pmi_103791	0.0538173	0	0
Pmi_103792	-0.143168	0	0
Pmi_103793	-0.0215763	0	0
Pmi_103794	-0.431073	0	0.000255003
Pmi_103795	-0.124298	0	0
Pmi_103796	0.153653	0	0
Pmi_103798	-0.0683036	0	0
Pmi_103799	-0.302877	0	2.34e-05
Pmi_1038	-0.232925	3.27e-16	3.01e-05
Pmi_10380	-0.29364	0	0
Pmi_103801	0.140649	0	0
Pmi_103802	0.00688895	0	0
Pmi_103804	0.0347581	0	0
Pmi_103807	-0.250201	0	5.28e-05
Pmi_103809	0.117287	0	0
Pmi_10381	0.0892337	0	0
Pmi_103811	0.0663599	0	0
Pmi_103812	-0.792877	0	0.833149
Pmi_103815	-0.611866	0	0.0808677
Pmi_10382	-0.171592	0	2.54e-05
Pmi_103821	-0.202151	0	0
Pmi_103826	-0.033575	0	0
Pmi_103827	0.0274778	0	0
Pmi_10383	0.175028	0	0
Pmi_103834	0.271438	3.73e-05	0
Pmi_103836	-0.131719	0	0
Pmi_103838	0.0255501	0	0
Pmi_10384	-0.151354	0	0
Pmi_103841	0.000904902	0	0
Pmi_103843	-0.266099	3.25e-17	0.000136459
Pmi_103846	-0.0208288	0	0
Pmi_103847	0.263793	9.96e-06	0
Pmi_10385	-0.0076404	0	0
Pmi_103850	-0.213024	5.91e-14	5.57e-05
Pmi_103851	0.0136442	0	0
Pmi_103853	0.0664468	0	0
Pmi_103857	-0.206113	2.68e-12	0.000119184
Pmi_10386	-0.0277989	0	0
Pmi_103860	0.174019	7.64e-07	1.32e-16
Pmi_103862	-0.0786272	0	0
Pmi_103864	0.127967	0	0
Pmi_103866	-0.172299	0	3.32e-06
Pmi_10387	-0.0305497	0	0
Pmi_103870	0.283312	0	0
Pmi_103872	-0.180699	0	0
Pmi_103875	0.360051	0	0
Pmi_103877	-0.0978213	0	0
Pmi_103879	-0.410011	0	0.000212249
Pmi_10388	0.101972	0	0
Pmi_103880	-0.0256409	0	0
Pmi_103882	0.163928	1.26e-05	0
Pmi_103883	0.111184	0	0
Pmi_103885	-0.172575	0	2.28e-07
Pmi_103886	-0.0428007	0	0
Pmi_103891	-0.0638412	0	0
Pmi_103897	-0.0710092	0	0
Pmi_103898	0.205095	0	0
Pmi_103899	-0.448846	0	0
Pmi_1039	-0.148481	0	0
Pmi_10390	0.0356184	0	0
Pmi_103900	-0.170869	0	0
Pmi_103903	-0.0872284	0	0
Pmi_103904	-0.0285898	0	0
Pmi_103905	0.0971364	0	0
Pmi_103906	-0.0941886	0	0
Pmi_103909	-0.177715	0	0
Pmi_10391	0.0690726	0	0
Pmi_103912	-0.133639	0	0
Pmi_103914	0.0266289	0	0
Pmi_103915	0.00840786	0	0
Pmi_103916	-0.413698	0	0
Pmi_103918	-0.231039	0	2.16e-06
Pmi_10392	0.401465	0.00252581	0
Pmi_103920	0.114969	0	0
Pmi_103923	0.0411867	0	0
Pmi_103926	0.113281	0	0
Pmi_103929	0.162418	0	0
Pmi_10393	-0.142921	0	0
Pmi_103931	-0.0300988	0	0
Pmi_103932	0.113647	0	0
Pmi_103933	-0.129461	0	0
Pmi_103935	0.0733227	0	0
Pmi_10394	0.0839123	0	0
Pmi_103959	-0.0349488	0	0
Pmi_10396	0.0186475	0	0
Pmi_103964	-0.0582669	0	0
Pmi_103966	-0.16621	0	0
Pmi_103967	-0.109944	0	0
Pmi_10397	0.0813064	0	0
Pmi_103970	0.168592	0	0
Pmi_103972	-0.105435	0	0
Pmi_103973	0.0395755	0	0
Pmi_103976	-0.18763	0	0
Pmi_103977	0.109537	0	0
Pmi_103978	-0.146823	0	0
Pmi_10398	0.10786	0	0
Pmi_103981	0.0494515	0	0
Pmi_103996	-0.268217	2.78e-12	0.00125373
Pmi_103999	-0.1712	0	1.88e-05
Pmi_104	-0.184728	8.66e-14	1.38e-05
Pmi_1040	-0.153724	0	1.71e-06
Pmi_10400	0.221261	0	0
Pmi_104005	0.0121815	0	0
Pmi_10401	-0.162943	0	0
Pmi_104017	-0.270527	9.76e-13	0.00122009
Pmi_104019	-0.0411667	0	0
Pmi_10402	-0.203561	0	0
Pmi_104023	-0.0332868	0	0
Pmi_104029	0.00487725	0	0
Pmi_10403	0.0261476	0	0
Pmi_10404	0.0290834	0	0
Pmi_104040	-0.0714244	0	0
Pmi_104046	0.185286	3.98e-05	2.84e-12
Pmi_10405	0.202579	0	0
Pmi_104051	-0.27495	0	0
Pmi_104057	0.00400441	0	0
Pmi_10406	0.624922	0.0801516	0
Pmi_104074	-0.0926866	0	0
Pmi_104079	-0.142541	0	3.83e-05
Pmi_10408	-0.131246	0	0
Pmi_104084	-0.243295	8.21e-15	0.000143962
Pmi_104089	-0.232619	0	0
Pmi_10409	0.0390887	0	0
Pmi_1041	0.182661	0	0
Pmi_10410	-0.0158634	0	0
Pmi_104109	0.456302	0.000333391	0
Pmi_10411	0.241232	0	0
Pmi_104111	-0.176032	5.18e-14	8.79e-06
Pmi_10412	0.111059	0	0
Pmi_104127	0.141945	2.41e-07	0
Pmi_10413	-0.0748847	0	0
Pmi_10414	-0.811432	0	0.987148
Pmi_104141	0.0226741	0	0
Pmi_104142	-0.32467	0	0.00073263
Pmi_104146	0.0274229	0	0
Pmi_10415	0.305792	4.89e-07	0
Pmi_104152	0.108696	0	0
Pmi_104155	0.0166737	0	0
Pmi_10416	0.122768	1.52e-07	0
Pmi_104169	0.0997795	0	0
Pmi_10417	1.1457	0.999978	0
Pmi_104171	-0.109944	0	0
Pmi_10418	0.00134947	0	0
Pmi_104186	0.00985336	0	0
Pmi_10419	0.0745576	0	0
Pmi_104191	-0.161583	0	1.17e-06
Pmi_104196	-0.127167	0	0
Pmi_10420	-0.0250857	0	0
Pmi_104205	-0.161843	0	8.73e-05
Pmi_10421	-0.0458937	0	0
Pmi_104211	-0.112015	0	0
Pmi_104218	0.0209332	0	0
Pmi_10422	0.472647	0	0
Pmi_104221	-0.151255	0	2.42e-05
Pmi_10423	0.2176	0.000121219	6.39e-13
Pmi_104237	0.137108	1.28e-06	0
Pmi_104238	-0.218865	4.43e-14	7.23e-05
Pmi_10424	0.253755	0	0
Pmi_104248	-0.0733336	0	0
Pmi_10425	-0.125705	0	0
Pmi_10426	-0.0685866	0	0
Pmi_104263	-0.0177672	0	0
Pmi_104266	0.0939765	0	0
Pmi_104269	-0.214751	8.28e-11	0.000412151
Pmi_104271	0.0166737	0	0
Pmi_104272	-0.0716698	0	0
Pmi_104283	-0.223345	0	1.21e-06
Pmi_104288	-0.145888	0	5.33e-05
Pmi_10429	0.0717095	0	0
Pmi_104296	-0.0263014	0	0
Pmi_1043	0.1208	0	0
Pmi_10430	-0.118798	0	6.17e-06
Pmi_104308	-0.0626428	0	0
Pmi_10431	-0.214439	0	0
Pmi_10432	0.209508	0	0
Pmi_104328	0.00748234	0	0
Pmi_104336	-0.0689446	0	0
Pmi_10434	0.0119608	0	0
Pmi_104342	0.0416874	0	0
Pmi_104345	-0.0627152	0	0
Pmi_104351	-0.0549923	0	0
Pmi_104354	-0.00638352	0	0
Pmi_10436	-0.164584	0	0
Pmi_104360	-0.0280046	0	0
Pmi_104362	-0.26395	0	1.66e-06
Pmi_104368	-0.0517466	0	0
Pmi_10437	0.0321531	0	0
Pmi_104371	0.0734303	0	0
Pmi_10438	-0.129422	0	0
Pmi_104383	-0.259299	0	0
Pmi_104387	-0.203303	0	2.32e-07
Pmi_10439	0.156516	0.000124269	0
Pmi_1044	-0.116849	0	0
Pmi_10440	0.0404413	0	0
Pmi_104406	-0.0343412	0	0
Pmi_10441	-0.285945	0	0
Pmi_104411	-0.0418863	0	0
Pmi_10442	-0.0900044	0	0
Pmi_104420	-0.297585	1.83e-16	0.000537269
Pmi_10443	-0.158585	0	1.12e-05
Pmi_10444	0.0729542	0	0
Pmi_104442	-0.0904056	0	0
Pmi_104444	-0.245415	7.67e-15	0.00011823
Pmi_10445	-0.0684115	0	0
Pmi_104451	0.139026	0	0
Pmi_104453	0.00400441	0	0
Pmi_10446	0.128961	0	0
Pmi_104467	-0.0557947	0	0
Pmi_104469	-0.0481642	0	0
Pmi_10447	-0.0421419	0	0
Pmi_104477	0.0249159	0	0
Pmi_10448	0.0826679	0	0
Pmi_104484	0.39552	0.000954994	0
Pmi_104487	-0.131937	0	5.45e-05
Pmi_104489	-0.0104219	0	0
Pmi_10449	0.136528	0	0
Pmi_104491	-0.0584806	0	0
Pmi_104492	-0.165554	0	6.12e-05
Pmi_104496	-0.0071339	0	0
Pmi_104498	-0.0375205	0	0
Pmi_1045	-0.201008	0	0
Pmi_10450	0.195216	0	0
Pmi_104509	-0.258671	0	4.33e-05
Pmi_10451	-0.194074	0	0
Pmi_104510	0.161957	1.47e-05	0
Pmi_104518	-0.229277	0	0
Pmi_104519	-0.115732	0	0
Pmi_10452	0.130098	0	0
Pmi_104529	-0.0264131	0	0
Pmi_10453	0.00465313	0	0
Pmi_104531	0.0188316	0	0
Pmi_10454	0.0082672	0	0
Pmi_10455	0.0127327	0	0
Pmi_10456	0.0949366	0	0
Pmi_104561	-0.096397	0	0
Pmi_104567	-0.803324	0	0.941923
Pmi_10457	-0.00468467	0	0
Pmi_104573	0.0283359	0	0
Pmi_10458	0.0590509	0	0
Pmi_10459	0.195491	8.09e-06	1.13e-14
Pmi_104593	-0.0481642	0	0
Pmi_104595	-0.0395071	0	0
Pmi_1046	0.0510421	0	0
Pmi_10460	0.107161	0	0
Pmi_10461	-0.131257	0	0
Pmi_104613	-0.213793	2.12e-12	0.00014803
Pmi_104614	-0.64933	0	0.348704
Pmi_10462	-0.190786	0	0
Pmi_104621	-0.177066	4.66e-15	3.76e-06
Pmi_10463	-0.226191	0	0
Pmi_104633	0.14423	0	0
Pmi_104637	-0.0264544	0	0
Pmi_104638	0.0379889	0	0
Pmi_10464	-0.0633373	0	0
Pmi_104647	-0.0226746	0	0
Pmi_104649	-0.0822537	0	0
Pmi_10465	0.177386	0	0
Pmi_10466	0.277337	4.61e-05	0
Pmi_104667	0.0582597	0	0
Pmi_10467	0.0512183	0	0
Pmi_104672	-0.181495	3.83e-12	3.22e-05
Pmi_104675	-0.0677328	0	0
Pmi_10468	-0.0130565	0	0
Pmi_104687	0.14496	0	0
Pmi_10469	0.43159	0.00343397	0
Pmi_104691	-0.154255	0	5.27e-05
Pmi_104694	0.012714	0	0
Pmi_1047	0.045999	0	0
Pmi_10470	-0.00749986	0	0
Pmi_104708	-0.470218	5.65e-19	0.0392802
Pmi_10471	0.136579	7.1e-07	0
Pmi_104713	0.100864	0	0
Pmi_10472	0.108047	0	0
Pmi_10473	0.22158	0	0
Pmi_10474	-0.182735	0	0
Pmi_104746	-0.032224	0	0
Pmi_104748	0.011257	0	0
Pmi_10475	-0.14747	0	0
Pmi_104766	0.0247632	0	0
Pmi_104767	0.0396428	0	0
Pmi_104775	-0.203316	1e-14	2.06e-05
Pmi_104779	-0.257929	0	7.91e-05
Pmi_10478	0.303246	0.000313453	4.82e-18
Pmi_104782	-0.0285883	0	0
Pmi_104789	-0.365534	2.3e-16	0.00666917
Pmi_10479	0.188712	0	0
Pmi_104792	-0.0753798	0	0
Pmi_104795	-0.350168	0	0.000145404
Pmi_104797	-0.124259	0	3.19e-05
Pmi_1048	-0.217064	0	0
Pmi_10480	-0.222469	1.09e-14	6.01e-05
Pmi_104804	-0.387296	0	0.000524176
Pmi_104807	-0.239653	0	2.17e-06
Pmi_10481	0.198244	0	0
Pmi_104810	-0.290644	0	4.38e-05
Pmi_10482	0.251914	0	0
Pmi_104823	0.0657339	0	0
Pmi_104828	0.0027566	0	0
Pmi_104829	-0.229912	0	0
Pmi_10483	0.195029	0	0
Pmi_104832	-0.380635	0	0.000739629
Pmi_104833	0.339289	0	0
Pmi_10484	-0.0478929	0	0
Pmi_104847	-0.150181	0	0
Pmi_104848	0.0412762	0	0
Pmi_104849	-0.0360977	0	0
Pmi_10485	0.0981245	0	0
Pmi_10486	0.721953	0.710198	0
Pmi_104862	-0.132798	0	5.2e-06
Pmi_10487	0.108661	0	0
Pmi_104874	-0.149156	0	9.59e-05
Pmi_104878	-0.00508153	0	0
Pmi_10488	0.767104	0.972272	0
Pmi_104881	-0.0142256	0	0
Pmi_104885	-0.115882	0	0
Pmi_10489	-0.292052	0	0
Pmi_104898	0.0967693	0	0
Pmi_1049	-0.472336	0	0.0162315
Pmi_10491	0.25117	0	0
Pmi_104911	0.203487	0	0
Pmi_104913	-0.245123	8.26e-16	7.08e-05
Pmi_104917	-0.0248473	0	0
Pmi_104919	-0.165298	0	3.68e-05
Pmi_10492	-0.0129469	0	0
Pmi_10494	-0.0984344	0	0
Pmi_104940	0.269234	1.74e-06	0
Pmi_104949	0.131605	2.2e-07	0
Pmi_10495	-0.0108629	0	0
Pmi_104955	-0.170354	0	0
Pmi_10496	0.239387	3.11e-07	0
Pmi_104961	0.0844402	0	0
Pmi_104966	0.00536857	0	0
Pmi_10498	0.294836	0.000535363	1.91e-16
Pmi_104985	-0.0198466	0	0
Pmi_10499	0.0636122	0	0
Pmi_104991	-0.0132944	0	0
Pmi_1050	0.0197887	0	0
Pmi_10500	-0.016431	0	0
Pmi_105002	0.0515925	0	0
Pmi_105009	0.252895	0	0
Pmi_10502	0.0524232	0	0
Pmi_105025	0.0719825	0	0
Pmi_105027	-0.31843	6.82e-14	0.00313395
Pmi_10503	-0.0158634	0	0
Pmi_105035	-0.184645	0	0
Pmi_105036	0.315641	0	0
Pmi_105038	-0.0778918	0	0
Pmi_10504	-0.0902013	0	0
Pmi_105044	-0.0369058	0	0
Pmi_10505	0.00414898	0	0
Pmi_10506	-0.0788131	0	0
Pmi_105062	-0.147119	0	4.02e-06
Pmi_105065	-0.437453	0	0.00646047
Pmi_105069	-0.344955	0	0.000620059
Pmi_10507	0.318281	0.00165354	4.62e-15
Pmi_10508	-0.193174	0	0
Pmi_105089	-0.00305345	0	0
Pmi_10509	0.0642605	0	0
Pmi_105092	0.00658736	0	0
Pmi_1051	-1.11216	0	1
Pmi_10510	0.0349647	0	0
Pmi_105109	-0.175472	0	0
Pmi_10511	0.109122	0	0
Pmi_105116	-0.0753445	0	0
Pmi_105117	-0.428859	0	0
Pmi_10512	0.0624015	0	0
Pmi_10513	-0.219562	0	0
Pmi_105131	-0.203162	0	0
Pmi_10514	-0.174329	0	0
Pmi_105148	-0.316618	0	0
Pmi_10515	0.0689488	0	0
Pmi_105150	-0.282343	7.87e-15	0.000749508
Pmi_105154	0.442844	0.00216564	0
Pmi_10516	-0.0174779	0	0
Pmi_105164	-0.174047	0	0.000151145
Pmi_105167	-0.167232	0	0
Pmi_105168	-0.205593	0	0
Pmi_10517	0.107328	0	0
Pmi_105170	-0.0445336	0	0
Pmi_105177	-0.394497	1.77e-20	0.00711286
Pmi_105178	0.108982	0	0
Pmi_105180	-0.110341	0	0
Pmi_105185	-0.397105	0	0.00168628
Pmi_105186	0.00960543	0	0
Pmi_105188	0.0458814	0	0
Pmi_10519	0.033009	0	0
Pmi_105192	0.0757101	0	0
Pmi_1052	-0.0876472	0	0
Pmi_10520	-0.0642572	0	0
Pmi_10521	-0.0559373	0	0
Pmi_105211	0.0169952	0	0
Pmi_105212	0.478972	0.00813838	0
Pmi_105216	-0.0987353	0	0
Pmi_10522	-0.096397	0	0
Pmi_105229	-0.0218399	0	0
Pmi_10523	-0.0319324	0	0
Pmi_105233	0.0533714	0	0
Pmi_10524	0.07844	0	0
Pmi_105240	-0.167043	0	0
Pmi_105246	-0.0267021	0	0
Pmi_10525	0.237049	0	0
Pmi_105262	-0.0877118	0	0
Pmi_105264	-0.0814478	0	0
Pmi_10527	0.13344	0	0
Pmi_10528	0.262193	0	0
Pmi_105281	0.00211894	0	0
Pmi_105285	0.0378839	0	0
Pmi_105286	-0.163437	0	0
Pmi_1053	0.134807	7.57e-06	0
Pmi_10530	0.0883398	0	0
Pmi_105308	0.0211866	0	0
Pmi_10531	0.0233463	0	0
Pmi_105318	-0.203137	0	0
Pmi_10532	0.264421	0	0
Pmi_10533	-0.0179892	0	0
Pmi_105331	-0.163838	0	2.26e-07
Pmi_105339	-0.0177172	0	0
Pmi_10534	0.0586611	0	0
Pmi_105342	-0.149124	0	0
Pmi_105343	0.0351783	0	0
Pmi_105345	-0.0342422	0	0
Pmi_10535	0.268048	0.000522726	1.55e-13
Pmi_105352	-0.312507	0	5.4e-05
Pmi_105359	0.0871874	0	0
Pmi_10536	0.140244	0	0
Pmi_105362	0.0365908	0	0
Pmi_10537	-0.0272305	0	0
Pmi_105381	0.240834	0	0
Pmi_105384	-0.0915823	0	0
Pmi_10539	-0.261828	0	0
Pmi_105390	-0.000792963	0	0
Pmi_105392	0.0713644	0	0
Pmi_105393	-0.487334	0	0.0206917
Pmi_105398	0.17114	0	0
Pmi_105399	-0.166036	0	0.000150591
Pmi_1054	0.0466908	0	0
Pmi_10540	0.20707	0	0
Pmi_105401	-0.298303	0	2.34e-05
Pmi_10541	0.132001	0	0
Pmi_105412	-0.136518	0	0
Pmi_105413	-0.209527	9.89e-15	2.88e-05
Pmi_105416	0.0151839	0	0
Pmi_10542	0.409568	0.00216136	0
Pmi_10543	0.076356	0	0
Pmi_105437	-0.0307581	0	0
Pmi_105439	-0.110214	0	0
Pmi_10544	-0.0176954	0	0
Pmi_105443	0.0237885	0	0
Pmi_105447	-0.274743	0	3.71e-06
Pmi_10546	0.0909815	0	0
Pmi_105464	-0.0137086	0	0
Pmi_105466	-0.180347	0	1.18e-06
Pmi_105469	0.018786	0	0
Pmi_105470	-0.0167784	0	0
Pmi_105477	0.215196	0	0
Pmi_105479	-0.378754	5.98e-16	0.00950718
Pmi_10548	0.0883398	0	0
Pmi_10550	0.0997434	0	0
Pmi_105507	0.0429114	0	0
Pmi_10551	0.0977326	0	0
Pmi_10552	-0.0106817	0	0
Pmi_105520	0.0245124	0	0
Pmi_105523	0.0892337	0	0
Pmi_10553	-0.178301	0	0
Pmi_105532	-0.53778	0	0.0182021
Pmi_10554	0.0330261	0	0
Pmi_10555	-0.0393747	0	0
Pmi_105555	-0.151852	0	1.29e-05
Pmi_10556	0.175126	0	0
Pmi_105560	0.0144137	0	0
Pmi_105562	-0.0451897	0	0
Pmi_10557	0.164765	0	0
Pmi_10558	0.119374	2.02e-06	0
Pmi_105580	0.137108	1.28e-06	0
Pmi_10559	-0.199047	0	0
Pmi_105593	-0.133382	0	4.26e-05
Pmi_1056	-0.240565	0	4.69e-06
Pmi_10560	0.159232	0	0
Pmi_105611	-0.164915	0	1.61e-05
Pmi_105612	-0.00638352	0	0
Pmi_10562	-0.310144	0	3.58e-05
Pmi_10563	0.162315	7.58e-05	0
Pmi_10564	0.128916	2.26e-06	0
Pmi_105647	-0.0900579	0	0
Pmi_105649	-0.275581	2.58e-12	0.00128317
Pmi_10565	-0.165833	0	0.000103452
Pmi_105655	-0.0926866	0	0
Pmi_10566	0.2365	3.51e-05	1.35e-16
Pmi_105660	0.135168	0	0
Pmi_105664	-0.0606834	0	0
Pmi_10567	0.0931396	0	0
Pmi_10569	0.413672	0.002528	0
Pmi_105692	-0.209416	0	0
Pmi_105695	-0.0955797	0	0
Pmi_1057	-0.2977	0	4.78e-06
Pmi_10570	0.114269	0	0
Pmi_105712	0.0956307	0	0
Pmi_105716	-0.143382	0	2.9e-05
Pmi_10572	-0.157855	0	0
Pmi_105729	0.216989	0	0
Pmi_10573	-0.110731	0	0
Pmi_10574	0.0668346	0	0
Pmi_105743	0.12636	0	0
Pmi_10575	0.29875	0	0
Pmi_105750	-0.103478	0	0
Pmi_105754	-0.136653	0	0
Pmi_10576	0.0340982	0	0
Pmi_105767	-0.142972	0	2.98e-05
Pmi_10577	-0.0265117	0	0
Pmi_10578	-0.0516775	0	0
Pmi_10579	0.0580875	0	0
Pmi_105792	0.00372398	0	0
Pmi_1058	-0.224547	3e-13	0.000139704
Pmi_10580	0.00257687	0	0
Pmi_10581	-0.0455657	0	0
Pmi_105814	0.0218355	0	0
Pmi_105819	-0.131937	0	5.45e-05
Pmi_10582	-0.407793	0	0
Pmi_10583	0.00544699	0	0
Pmi_105832	-0.26392	0	2.19e-06
Pmi_105836	0.0518791	0	0
Pmi_10584	0.0641074	0	0
Pmi_10585	0.310079	0	0
Pmi_105856	-0.0726145	0	0
Pmi_105859	-0.00537172	0	0
Pmi_10586	-0.0617559	0	0
Pmi_10587	0.050493	0	0
Pmi_105878	0.0443048	0	0
Pmi_10588	0.225538	0	0
Pmi_10589	0.0857651	0	0
Pmi_105896	-0.0615465	0	0
Pmi_105898	-0.203211	4.17e-12	0.000117926
Pmi_105899	0.0658303	0	0
Pmi_1059	-0.0858751	0	0
Pmi_10590	0.225065	0	0
Pmi_105901	-0.0120854	0	0
Pmi_10591	0.148117	0	0
Pmi_105917	0.00100917	0	0
Pmi_10592	0.119	0	0
Pmi_105925	-0.12551	0	0
Pmi_10593	-0.056724	0	0
Pmi_105933	-0.0754367	0	0
Pmi_105936	-0.401498	0	0.00230832
Pmi_105945	-0.0707293	0	0
Pmi_10595	-0.271068	0	0
Pmi_105950	-0.0627152	0	0
Pmi_10596	0.406274	0.0065731	2.4e-22
Pmi_105968	-0.0934714	0	0
Pmi_10597	-0.0251605	0	0
Pmi_105971	-0.245415	7.67e-15	0.00011823
Pmi_105979	-0.0332814	0	0
Pmi_10598	0.169235	0	0
Pmi_105981	-0.026567	0	0
Pmi_10599	0.320653	0.00424106	2.81e-13
Pmi_105996	0.0281703	0	0
Pmi_106	-0.0158634	0	0
Pmi_1060	-0.071538	0	0
Pmi_10600	0.500783	0.000156913	0
Pmi_10601	0.0027566	0	0
Pmi_106010	-0.124259	0	3.19e-05
Pmi_10602	0.0390865	0	0
Pmi_106021	-0.0569825	0	0
Pmi_106027	-0.161843	0	8.73e-05
[truncated: 90,207 more rows]

## Sheet: pmi low P vs replete
ContigID	Log2 Fold Change	Post-p (Low P /Replete > 2)	Post-p (Replete /Low P > 2)
Pmi_1	0.607884	0.199346	0
Pmi_10	-0.345771	2.45306e-07	0.0453859
Pmi_100	0.156428	0	0
Pmi_1000	0.137587	0	0
Pmi_10000	-0.201519	0	0
Pmi_100001	-0.211749	2.03135e-06	0.00659503
Pmi_100003	-0.205112	0.00011674	0.0212906
Pmi_10001	-0.197308	0	0
Pmi_100011	0.0166032	0	0
Pmi_100019	-0.357288	4.45911e-05	0.103406
Pmi_10002	-0.701179	0	0.540688
Pmi_100026	-0.268444	8.90456e-12	0.00141251
Pmi_10003	-0.0228727	0	0
Pmi_100030	-0.0511239	0	0
Pmi_100035	-0.296607	0	0
Pmi_100037	-0.251607	0	0.000320558
Pmi_100039	-0.280927	1.5189e-08	0.00908403
Pmi_10004	-0.0626581	0	0
Pmi_100040	0.0180485	0	0
Pmi_100044	-0.101923	0	0
Pmi_100046	0.158143	7.27958e-06	0
Pmi_10005	0.46451	0.00580037	0
Pmi_100052	-0.129648	0	0
Pmi_100054	-0.861374	0	0.897753
Pmi_100055	0.471143	0.0466599	0
Pmi_100058	-0.247632	0	0
Pmi_100059	-0.193064	0	3.5428e-05
Pmi_10006	0.366952	0.0045026	0
Pmi_100060	0.0468064	0	0
Pmi_100061	0.213176	0	0
Pmi_100062	0.0726368	0	0
Pmi_100064	-0.210944	0	0
Pmi_100067	-0.113758	0	0
Pmi_100069	0.195109	0	0
Pmi_10007	0.28597	0.0621681	0.000115245
Pmi_100074	-0.183329	0	0
Pmi_100077	-0.393866	0	0.000673325
Pmi_10008	-0.123467	0	0
Pmi_100084	-0.2106	0	0
Pmi_100085	-0.951903	0	0.988963
Pmi_100087	-0.281816	0	0
Pmi_100089	0.237201	0	0
Pmi_10009	0.144159	0.00141303	0
Pmi_100091	-0.088887	0	0
Pmi_100094	-0.800662	6.05682e-11	0.706293
Pmi_100096	0.204152	0	0
Pmi_1001	-0.251613	9.01713e-06	0.021324
Pmi_10010	-0.0110206	0	0
Pmi_100100	-0.626008	0	0.10493
Pmi_100106	0.365947	0.000802326	0
Pmi_10011	0.490118	0.173645	1.40544e-07
Pmi_100117	-0.970753	0	0.999048
Pmi_10012	0.826589	0.987373	0
Pmi_100120	-0.125976	0	0.00548764
Pmi_100122	-0.0678413	0	0
Pmi_100126	-0.0671152	0	0
Pmi_10013	-0.426301	1.42302e-05	0.14957
Pmi_100130	0.308474	4.68419e-07	0
Pmi_100135	-0.0686185	0	0
Pmi_10014	0.146099	0	0
Pmi_100141	-0.261099	2.73614e-09	0.00368212
Pmi_100143	0.450154	9.17615e-07	0
Pmi_100147	-0.150501	0	0
Pmi_100148	-0.626436	2.27622e-07	0.415134
Pmi_10015	-0.327341	6.23824e-13	0.00530418
Pmi_100155	0.309009	0	0
Pmi_100156	0.336954	0.0425708	3.12408e-07
Pmi_10016	0.426917	0.0381156	0
Pmi_100168	-0.0110272	0	0
Pmi_10017	0.0863419	0	0
Pmi_100177	-1.02634	0	0.999548
Pmi_10018	-0.247681	1.86552e-05	0.022512
Pmi_100187	-0.332842	0	3.71969e-05
Pmi_100188	0.34541	0	0
Pmi_10019	0.238683	0	0
Pmi_100191	0.159424	0	0
Pmi_100197	-0.0985822	0	0
Pmi_100199	-0.0847556	0	0
Pmi_1002	-0.756969	9.23435e-11	0.6384
Pmi_100202	0.557615	0.061733	0
Pmi_100207	-0.685736	0	0.46049
Pmi_10021	-0.4481	0	0.00342563
Pmi_100215	-0.152694	0	0.0179112
Pmi_10022	-0.124054	0	9.00833e-06
Pmi_100222	0.234018	0	0
Pmi_100226	0.356872	1.07761e-05	0
Pmi_10023	0.222063	0	0
Pmi_100230	0.177579	0	0
Pmi_10024	-0.261354	0	0
Pmi_100241	0.133316	0	0
Pmi_100242	-0.270021	0	6.70905e-07
Pmi_100243	-0.245734	0	0
Pmi_100245	-0.417991	4.67189e-15	0.0275241
Pmi_100247	-0.622967	0	0.0105099
Pmi_100249	-0.703945	0	0.540983
Pmi_10025	0.0515713	0	0
Pmi_100252	0.166166	0	0
Pmi_100254	0.0939329	0	0
Pmi_100257	0.145117	0	0
Pmi_10026	-0.154646	0	0
Pmi_100263	-0.760586	0	0.711616
Pmi_100265	-0.190388	2.53573e-07	0.00197746
Pmi_100268	0.0113923	0	0
Pmi_10027	0.230416	0.00260023	1.96115e-08
Pmi_100271	-0.463912	4.20849e-08	0.14222
Pmi_100274	-0.00487464	0	0
Pmi_100275	-0.308514	3.67481e-08	0.0180401
Pmi_100276	0.0581763	0	0
Pmi_10028	0.389425	0.116838	1.83505e-05
Pmi_10029	0.0622522	0	0
Pmi_100293	-0.0566015	0	0
Pmi_100294	-0.130069	0	0
Pmi_100295	-0.110272	0	0
Pmi_1003	0.240613	0.000113005	0
Pmi_10030	0.0650762	0	0
Pmi_100301	0.0207777	0	0
Pmi_100306	-0.38595	0	0.00928833
Pmi_10031	-0.0726569	0	0
Pmi_100311	-0.0466834	0	0
Pmi_100313	0.111042	0	0
Pmi_100317	-0.168688	0	0.0176574
Pmi_10032	-0.982621	0	1
Pmi_100329	-0.0560125	0	0
Pmi_10033	0.207875	0	0
Pmi_100331	0.462557	0.000317729	0
Pmi_100332	-0.151345	0	0.0281888
Pmi_100337	0.138152	0	0
Pmi_10034	0.000652562	0	0
Pmi_10035	0.0890321	0	0
Pmi_100350	0.430275	1.02118e-05	0
Pmi_10036	0.372805	1.14692e-07	0
Pmi_100362	-0.636925	0	0.345591
Pmi_100365	-0.103828	0	0
Pmi_100367	-0.274821	0	6.82371e-05
Pmi_10037	-0.397116	3.99808e-05	0.14282
Pmi_100372	-0.131096	0	9.04212e-06
Pmi_100374	-0.706056	0	0.637399
Pmi_100379	0.077667	0	0
Pmi_10038	-0.0966128	0	0
Pmi_100380	-0.882545	0	0.999911
Pmi_10039	0.3156	0.00133724	0
Pmi_1004	-0.658266	0	0.363561
Pmi_10040	0.132188	0	0
Pmi_100401	-0.680636	9.95615e-20	0.502338
Pmi_10041	-0.210168	0	0
Pmi_100410	-0.353839	1.70382e-05	0.0902772
Pmi_100413	-0.017548	0	0
Pmi_100416	-0.175994	0	5.35361e-05
Pmi_10042	-0.425665	0	4.65787e-05
Pmi_10043	0.337388	0.0363157	1.22528e-07
Pmi_100433	0.0742467	0	0
Pmi_100437	-0.544832	0	0.135768
Pmi_100438	-0.15549	0	0
Pmi_10044	-0.431654	6.41629e-11	0.0677098
Pmi_100441	-0.313506	3.97204e-10	0.00973171
Pmi_100445	-0.0430661	0	0
Pmi_100446	0.0192484	0	0
Pmi_100447	-0.354074	0	0
Pmi_10045	-0.307083	0	1.5498e-05
Pmi_100451	-0.0535019	0	0
Pmi_100453	0.255908	0	0
Pmi_100458	-0.175706	0	0
Pmi_10046	-0.466635	4.1258e-15	0.0554869
Pmi_100460	0.0814029	0	0
Pmi_100463	-0.152609	0	0.00175172
Pmi_10047	0.320186	3.28988e-06	0
Pmi_100472	-0.260976	4.24483e-12	0.000836015
Pmi_100477	-1.53917	0	0.999998
Pmi_10048	-0.197893	6.36623e-09	0.00055985
Pmi_100480	0.00736882	2.85622e-07	0
Pmi_100484	0.0609741	0	0
Pmi_100489	-0.194643	0.000755739	0.0413034
Pmi_10049	-0.0584652	0	1.46874e-06
Pmi_100490	-0.074812	0	0
Pmi_100496	-0.273077	0	0
Pmi_1005	0.0215965	0	0
Pmi_10050	-0.245771	0	0
Pmi_100501	-0.373567	0	0.00251295
Pmi_100502	0.00474531	0	0
Pmi_100510	-0.154131	0	0
Pmi_100512	-0.150345	0	4.3164e-07
Pmi_100514	-0.816913	0	1
Pmi_100518	-0.464344	0	0.0025215
Pmi_100528	0.274645	0	0
Pmi_10053	0.232315	0	0
Pmi_100538	-0.357288	4.45911e-05	0.103406
Pmi_10054	0.254736	0	0
Pmi_100540	-0.0974237	0	0
Pmi_100542	-0.340864	1.45233e-09	0.0177921
Pmi_100547	0.0625924	0	0
Pmi_10055	0.333598	0	0
Pmi_100553	-0.0662363	0	0
Pmi_100554	0.148967	0	0
Pmi_10056	0.440214	0.0241559	0
Pmi_100560	0.224747	9.33017e-05	0
Pmi_100564	-1.23577	1.58403e-27	0.999013
Pmi_100567	-0.162113	0	0
Pmi_100577	0.191763	0	0
Pmi_10058	0.249064	0	0
Pmi_100585	-0.375825	1.16316e-14	0.010629
Pmi_10059	0.163024	0	0
Pmi_100591	0.195708	0.00240712	2.87206e-07
Pmi_1006	-0.114516	0	0
Pmi_10060	0.161001	0	0
Pmi_100600	-0.473921	1.12574e-07	0.171769
Pmi_100604	0.386665	0	0
Pmi_10061	-0.431871	0	3.77803e-05
Pmi_100610	0.101491	0	0
Pmi_100614	-0.0809825	0	0
Pmi_10062	0.159171	0	0
Pmi_100623	-0.317858	4.06382e-13	0.00399531
Pmi_100625	-0.0506281	0	0
Pmi_100626	-0.0941025	0	0
Pmi_10063	0.301104	0.0087296	1.20442e-09
Pmi_100630	-0.173797	0	3.53241e-06
Pmi_100632	-0.293986	0	0
Pmi_100633	-0.363847	0	0
Pmi_100634	-0.46518	0	0.0177542
Pmi_10064	-0.124802	0	0
Pmi_100640	-0.0421097	0	0
Pmi_100643	0.104248	0	0
Pmi_100644	-0.1044	0	2.00454e-06
Pmi_100646	-0.240423	0	0
Pmi_10065	0.109396	2.24597e-05	0
Pmi_100652	-0.33408	0	0.000391901
Pmi_100653	-0.0071696	0	0
Pmi_100655	0.381366	0	0
Pmi_100658	0.153173	0	0
Pmi_10066	0.226509	0	0
Pmi_100663	-0.646092	1.01754e-15	0.351911
Pmi_100665	-0.750893	6.21221e-21	0.599144
Pmi_100666	0.0651299	0	0
Pmi_100668	-0.0698626	0	0
Pmi_10067	-0.213984	0	7.458e-08
Pmi_100672	-0.208104	0	9.01873e-07
Pmi_100675	0.0292383	0	0
Pmi_100677	0.0277646	0	0
Pmi_100679	-0.355034	0	0
Pmi_10068	0.315558	0	0
Pmi_100683	-0.176367	0	0
Pmi_10069	-0.394753	3.08725e-07	0.0860243
Pmi_100690	-0.0639906	0	0
Pmi_100698	-0.488457	7.8311e-15	0.0992145
Pmi_1007	-0.133673	0	0
Pmi_10070	0.492884	0.100424	0
Pmi_100703	-0.000514713	0	0
Pmi_100704	0.408386	0.000931855	0
Pmi_100705	0.0680531	0	0
Pmi_100706	-0.108049	0	0
Pmi_100708	-0.471769	1.16035e-06	0.194932
Pmi_10071	0.121509	0	0
Pmi_100710	-0.0235343	0	0
Pmi_100715	-0.554891	0	0.146968
Pmi_100716	-0.0902824	0	0
Pmi_100719	0.152148	0	0
Pmi_10072	0.149344	7.73893e-05	0
Pmi_100720	-0.145185	0	0
Pmi_100726	-0.259774	0	0.000462069
Pmi_10073	-0.0462337	0	0
Pmi_100731	0.416893	0.0216312	0
Pmi_100735	-0.101082	0	0
Pmi_10074	-0.168688	0	0.0176574
Pmi_100741	-0.0701549	0	0
Pmi_100742	-0.626673	0	0.05422
Pmi_100743	-0.197559	0	0
Pmi_10075	0.232729	0	0
Pmi_100751	-0.190476	0	0
Pmi_100753	0.016442	0	0
Pmi_10076	-0.273395	0	2.95577e-05
Pmi_100766	-0.680731	0	0.440811
Pmi_100768	-0.00928505	0	0
Pmi_10077	0.112754	1.08747e-06	0
Pmi_100770	-0.203674	5.29687e-08	0.00140747
Pmi_100775	-0.492284	0	0.0493204
Pmi_100777	-0.684992	1.42868e-11	0.505201
Pmi_10078	-0.293087	0	0
Pmi_100785	0.194073	1.07727e-06	0
Pmi_10079	-0.0385274	0	0
Pmi_100796	-0.0735101	0	0
Pmi_100798	0.360712	0	0
Pmi_100799	0.00530654	0	0
Pmi_1008	-0.567537	0	0.0120637
Pmi_10080	0.226983	0	0
Pmi_100803	-0.0861073	0	0
Pmi_100807	-0.00481523	0	0
Pmi_100808	-0.12655	0	0
Pmi_10081	0.396373	7.17042e-05	0
Pmi_10082	0.137585	0	0
Pmi_10083	0.381967	0.00246576	0
Pmi_100832	-0.136132	0	0
Pmi_100834	0.0280382	0	0
Pmi_100839	0.0980885	0	0
Pmi_10084	0.416958	0.000390236	0
Pmi_100841	0.174824	0	0
Pmi_100845	-0.0781688	0	0
Pmi_100846	0.0539946	0	0
Pmi_100848	-0.103846	0	0
Pmi_10085	0.232158	0	0
Pmi_100851	-0.184079	0	0
Pmi_100858	-0.149704	0	0
Pmi_10086	0.0560122	0	0
Pmi_100864	0.230072	0	0
Pmi_100872	0.457139	0.00377124	0
Pmi_10088	-0.146649	0	3.46783e-05
Pmi_100882	-0.0148752	0	0
Pmi_100886	0.28528	0	0
Pmi_100887	0.130476	0	0
Pmi_100888	-0.0374097	0	0
Pmi_10089	0.406353	0	0
Pmi_100893	0.170082	0	0
Pmi_100894	0.113708	0	0
Pmi_1009	-0.0681993	0	0
Pmi_10090	0.548652	0.150159	0
Pmi_100902	-0.263359	5.26882e-08	0.00821502
Pmi_100906	0.0820616	0	0
Pmi_100909	-1.03004	0	0.987717
Pmi_10091	0.513745	0.000881062	0
Pmi_100910	0.314587	0	0
Pmi_10092	0.0217621	0	0
Pmi_100924	0.170834	0	0
Pmi_100925	-0.200227	3.30985e-05	0.0140019
Pmi_10093	0.013027	0	0
Pmi_100930	-0.302901	0	0
Pmi_100931	-0.216569	3.85585e-08	0.00186383
Pmi_100938	-0.352313	0	0.00395868
Pmi_100939	0.0506234	0	0
Pmi_10094	0.212002	0	0
Pmi_100940	-0.115664	0	6.73053e-05
Pmi_100941	0.155319	0	0
Pmi_100945	0.0449747	0	0
Pmi_100948	-0.22713	0	0
Pmi_10095	0.222254	0	0
Pmi_100951	-0.426301	1.42302e-05	0.14957
Pmi_100952	-0.109014	0	0.00107608
Pmi_100953	-0.0421435	0	0
Pmi_100954	0.259185	0	0
Pmi_10096	0.0663863	0	0
Pmi_100962	-0.0441524	0	0
Pmi_100964	-0.133835	0	0.0158574
Pmi_100968	-0.899769	0	1
Pmi_10097	0.0918396	0	0
Pmi_100978	-0.0934761	0	0
Pmi_100984	-0.0603794	0	0
Pmi_100988	-0.0804098	0	0
Pmi_100989	0.473231	0.0572043	0
Pmi_10099	0.178489	0	0
Pmi_100993	-0.641977	2.80909e-13	0.365806
Pmi_100994	-0.505907	3.85319e-12	0.153807
Pmi_100997	0.316096	4.67465e-07	0
Pmi_101	-0.259447	0	0
Pmi_1010	-0.59739	0	0.0802443
Pmi_10100	-0.158339	0	0.0180175
Pmi_101001	0.0721106	0	0
Pmi_101002	-0.062327	0	0
Pmi_101007	-0.0182659	0	0
Pmi_101009	0.0744306	0	0
Pmi_10101	0.230098	0.00115577	0
Pmi_101014	0.0302279	0	0
Pmi_101019	0.0160152	0	0
Pmi_10102	-0.142501	0	0
Pmi_101020	-0.472803	0	0
Pmi_101023	0.337411	7.01891e-07	0
Pmi_101028	-0.392654	0	0.00613783
Pmi_101029	-0.505275	0	0.0807052
Pmi_10103	0.394255	0.0317142	4.59996e-12
Pmi_101031	-0.261792	0	0
Pmi_101032	-0.0875857	0	0
Pmi_101038	-0.0329363	0	0
Pmi_101039	-0.23773	0	0
Pmi_10104	-0.0883954	0	2.58214e-06
Pmi_101041	0.178636	0.000482363	1.26266e-08
Pmi_101044	-0.267381	0	0
Pmi_101048	0.295606	0	0
Pmi_101052	-0.165831	0	1.58893e-06
Pmi_101054	-0.38183	0	1.57738e-05
Pmi_10106	0.133881	5.18351e-05	0
Pmi_101060	-0.386907	0	0
Pmi_101063	-0.0630879	0	0
Pmi_101066	-0.114233	0	0
Pmi_101067	-0.14859	0	0.00014623
Pmi_10107	-0.20478	0	0
Pmi_101070	-0.347648	8.36399e-07	0.0538473
Pmi_101071	-0.31368	0	4.73516e-07
Pmi_101072	-0.000982068	0	0
Pmi_101079	-0.428826	0	0.00811852
Pmi_10108	0.306301	6.13946e-05	0
Pmi_101081	-0.101761	0	0
Pmi_10109	-0.133835	0	0.0158574
Pmi_101090	-0.799559	0	0.8056
Pmi_101091	-0.438907	0	0
Pmi_1011	-0.039032	0	0
Pmi_10110	0.847219	0.916242	0
Pmi_101100	-0.152242	0	8.7791e-05
Pmi_101101	-0.0298053	0	0
Pmi_10111	0.193579	0	0
Pmi_101115	0.377131	0	0
Pmi_101116	0.438286	0.0471108	0
Pmi_101117	-0.359396	9.34017e-05	0.110952
Pmi_10112	-0.286389	0.000109715	0.0624717
Pmi_101127	-0.755368	1.70983e-21	0.692265
Pmi_10113	-0.139572	0	0
Pmi_101138	0.0572857	0	0
Pmi_101139	-0.252556	0	0
Pmi_10114	0.0243772	0	0
Pmi_101142	-0.386891	1.20339e-14	0.0137672
Pmi_101144	-0.299325	0	0.000125306
Pmi_101148	-0.024535	0	0
Pmi_10115	0.412806	5.80765e-05	0
Pmi_101151	0.537897	0.0263803	0
Pmi_101153	0.13102	0	0
Pmi_101157	-0.526067	7.19229e-14	0.16735
Pmi_10116	-0.0807155	0	0
Pmi_10117	0.0857818	0	0
Pmi_101170	-0.141208	0	0.000531553
Pmi_101174	-0.556005	0	0.00214394
Pmi_101177	-0.228054	0	8.23393e-05
Pmi_10118	0.0219648	0	0
Pmi_101181	-0.278975	0	0
Pmi_101187	-0.31455	0	4.57086e-05
Pmi_101188	-0.21835	0	0
Pmi_101189	-0.136306	0	9.37782e-05
Pmi_101191	0.0102983	0	0
Pmi_101194	-0.321506	5.48597e-05	0.0778838
Pmi_101197	-0.197163	0	0
Pmi_1012	-0.0383987	0	0
Pmi_10120	0.0599489	0	0
Pmi_101207	0.114426	0	0
Pmi_101208	-0.0618894	0	0
Pmi_10121	-0.552734	4.84508e-13	0.214769
Pmi_101210	0.198817	0	0
Pmi_101218	-0.42154	2.32026e-07	0.107735
Pmi_101219	0.0442567	0	0
Pmi_10122	0.0111727	0	0
Pmi_101220	-0.0831039	0	0
Pmi_101228	0.126924	0	0
Pmi_10123	0.239813	0	0
Pmi_101232	-0.153367	0	3.47718e-05
Pmi_101235	-0.431654	6.41629e-11	0.0677098
Pmi_10124	0.2012	0.0234879	0.000119253
Pmi_101241	-0.146724	0	0.018042
Pmi_101242	0.0110304	0	0
Pmi_101244	-0.0333288	0	0
Pmi_101249	-0.359008	6.7118e-13	0.00937027
Pmi_10125	-0.136731	0	0
Pmi_101258	-0.354682	0	0.0015569
Pmi_101259	0.153371	0	0
Pmi_10126	0.369083	6.84948e-07	0
Pmi_101260	-0.610114	0	0.211703
Pmi_101263	-0.100478	0	0
Pmi_101267	-0.180682	0	0
Pmi_10127	0.407732	0.0116267	0
Pmi_101271	-0.237621	0.000577879	0.0567744
Pmi_101276	0.0392073	0	0
Pmi_10128	-0.0603794	0	0
Pmi_101283	0.0575741	0	0
Pmi_10129	0.335949	0.0610435	3.81731e-06
Pmi_101297	0.00208944	0	0
Pmi_1013	-0.00167865	0	0
Pmi_10130	0.0836693	0	0
Pmi_101306	-0.180763	0	0
Pmi_101307	-0.690441	3.23077e-09	0.508252
Pmi_101309	-0.467237	5.15755e-13	0.071944
Pmi_10131	-0.0476249	0	0
Pmi_101311	0.0269478	0	0
Pmi_101313	0.000988865	0	0
Pmi_10132	0.359836	0.000192533	0
Pmi_101320	0.0742278	0	0
Pmi_101323	-0.456404	0	0.0200706
Pmi_101324	-0.736408	3.50595e-11	0.573208
Pmi_101327	-0.498625	0	0.0254327
Pmi_10133	-0.0517069	0	0
Pmi_101334	0.101101	0	0
Pmi_101336	-1.42485	0	0.999998
Pmi_101337	-0.165932	0	0
Pmi_101338	-0.172329	0	0
Pmi_101339	-0.216034	1.48982e-06	0.00591779
Pmi_10134	0.073143	0	0
Pmi_101340	0.280311	0	0
Pmi_101345	-0.986752	5.12836e-15	0.915727
Pmi_101346	-0.552924	0	0.00808638
Pmi_10135	-0.0682507	0	0
Pmi_101351	-0.600433	0	0.0962926
Pmi_101355	0.0346233	0	0
Pmi_101362	-0.374912	0	0.000272973
Pmi_101367	-0.18792	2.33513e-08	0.0007736
Pmi_10137	0.414089	0.0342591	0
Pmi_101372	-0.218931	1.29087e-07	0.00330478
Pmi_101373	-0.767349	1.70746e-20	0.688032
Pmi_101374	-0.463564	0	0.0138018
Pmi_101379	0.235592	0	0
Pmi_10138	-0.720039	0	0.600209
Pmi_101380	0.07842	0	0
Pmi_101384	0.132342	0	0
Pmi_101386	-0.0575397	0	0
Pmi_101389	-0.238115	0	4.69292e-06
Pmi_10139	-0.405363	1.53767e-06	0.112934
Pmi_101394	-0.590016	1.46435e-14	0.241178
Pmi_1014	-0.453923	0	0.00252096
Pmi_10140	-0.502264	3.98531e-06	0.234132
Pmi_101409	-0.276961	4.87943e-08	0.010231
Pmi_10141	0.324213	0.000110175	0
Pmi_101418	-0.719934	0	0.6749
Pmi_10142	0.166275	0	0
Pmi_101420	-0.717468	0	0.674772
Pmi_101429	-0.105851	0	0
Pmi_10143	0.273548	0.0209118	1.85862e-06
Pmi_101430	0.235365	0	0
Pmi_101431	-0.157562	0	8.11327e-05
Pmi_101434	0.174444	0	0
Pmi_101436	0.42338	0.00151439	0
Pmi_101437	-0.209534	0	0
Pmi_101439	-0.579795	1.23277e-16	0.228839
Pmi_10144	0.0189734	0	0
Pmi_101442	-0.490424	0	0
Pmi_101444	-0.266731	0	0
Pmi_101454	-0.455958	6.74692e-14	0.0681416
Pmi_101456	0.260199	0	0
Pmi_101458	-0.404221	0	0.00215246
Pmi_10146	-0.176984	6.47744e-06	0.00628058
Pmi_101461	-0.293875	2.88074e-11	0.00367313
Pmi_101468	0.325698	1.89389e-06	0
Pmi_10147	0.222689	0.00858898	3.05074e-06
Pmi_101471	0.178092	0	0
Pmi_101475	-0.201599	0	0
Pmi_10148	0.267508	0.0002877	0
Pmi_101480	0.293944	0	0
Pmi_101483	0.238025	0	0
Pmi_101487	-0.176649	0	0
Pmi_101488	0.808882	0.834348	0
Pmi_10149	0.581182	0.0980401	0
Pmi_101490	-0.0412395	0	0
Pmi_101493	-0.0389644	0	0
Pmi_101499	-0.463639	0	0.0285839
Pmi_1015	-0.433558	0	0.000105023
Pmi_10150	-0.28919	7.3504e-05	0.0548425
Pmi_101506	-0.205112	0.00011674	0.0212906
Pmi_10151	0.622937	0.312771	0
Pmi_10152	-0.0666846	0	0
Pmi_101521	-0.64339	0	0.32657
Pmi_101523	0.157329	0	0
Pmi_101527	-1.43749	0	1
Pmi_10153	-0.150071	0	0
Pmi_101532	-0.0974237	0	0
Pmi_101537	-0.359396	9.34017e-05	0.110952
Pmi_10154	-0.00770074	0	0
Pmi_101540	-0.0329363	0	0
Pmi_101541	-0.277902	0	4.5206e-05
Pmi_101543	0.083716	0	0
Pmi_101545	0.273199	3.34475e-05	0
Pmi_101547	0.290722	0	0
Pmi_10155	-0.20413	0	0
Pmi_101550	-0.131856	0	0
Pmi_101552	0.0207777	0	0
Pmi_101557	-0.58933	0	0.170893
Pmi_10156	-0.00147276	0	0
Pmi_101562	0.109396	2.24597e-05	0
Pmi_101563	-0.177732	0	0
Pmi_101566	-0.71849	0	0.674776
Pmi_10157	-0.0617725	0	0
Pmi_101571	-0.279062	0	0
Pmi_101572	0.0799492	0	0
Pmi_101573	-0.304149	6.41348e-07	0.0298231
Pmi_101576	-0.526973	0	0.0443605
Pmi_101577	-1.00891	1.67788e-20	0.947526
Pmi_10158	-0.0227291	0	0
Pmi_101581	-0.0981022	0	0
Pmi_101589	0.366414	0.00212414	0
Pmi_101596	0.181801	0	0
Pmi_101598	0.323109	0	0
Pmi_1016	-0.291655	3.98613e-05	0.0543854
Pmi_10160	-0.0153507	0	0
Pmi_101603	0.121951	0.000323279	0
Pmi_101604	-0.888959	0	0.999506
Pmi_10161	-0.132137	0	0
Pmi_101612	-0.381262	0	0
Pmi_101613	-0.962773	1.33953e-19	0.94327
Pmi_101615	-0.0410399	0	0
Pmi_101617	0.0906672	0	0
Pmi_10162	-0.412921	0	0
Pmi_101627	-0.276042	0	0
Pmi_10163	0.113508	0	0
Pmi_101633	0.124557	9.2135e-06	0
Pmi_101634	0.217569	0	0
Pmi_101639	-0.109014	0	0.00107608
Pmi_10164	0.219287	0	0
Pmi_101640	-0.478966	0	0.0156684
Pmi_101642	-0.345442	1.92003e-07	0.0438738
Pmi_101643	-0.192872	0	5.39426e-05
Pmi_101648	0.00250444	0	0
Pmi_101649	-0.164607	0	0
Pmi_10165	0.00719457	0	0
Pmi_101650	0.320497	0.000960108	0
Pmi_101651	0.185762	0	0
Pmi_101652	0.424745	0	0
Pmi_101658	0.278532	0	0
Pmi_101660	-0.448764	0	0.0358277
Pmi_101665	0.00640064	0	0
Pmi_10167	0.593793	0.230033	0
Pmi_101673	-0.345771	2.45306e-07	0.0453859
Pmi_101675	-0.191168	0	0
Pmi_101676	-0.681522	0	0.343901
Pmi_10168	0.259895	1.05162e-06	0
Pmi_101686	-0.126937	0	0.0132433
Pmi_10169	-0.104068	0	0
Pmi_101690	-0.591511	0	0.14656
Pmi_101695	0.227527	7.67707e-05	0
Pmi_101699	-0.70251	1.8984e-17	0.503161
Pmi_1017	-0.394568	0	0.0156621
Pmi_10170	0.228639	0	0
Pmi_101701	-0.223872	1.56449e-09	0.000875355
Pmi_101705	0.143165	0	0
Pmi_101706	-0.27959	0	3.66465e-05
Pmi_10171	0.551472	0.11749	0
Pmi_101712	-0.240754	0	0
Pmi_101717	0.14808	0	0
Pmi_101719	-0.119706	0	0.0100744
Pmi_10172	0.314392	0.000815643	0
Pmi_101721	0.192157	0	0
Pmi_10173	-0.113184	0	0
Pmi_101730	-0.0877138	0	0
Pmi_101738	-0.284017	0	0
Pmi_101739	-0.454084	1.85879e-09	0.0966674
Pmi_10174	-0.166205	0	0
Pmi_101742	-0.00260841	2.84652e-07	2.47746e-07
Pmi_101743	0.102138	0	0
Pmi_101746	0.313291	0.0629357	2.89655e-05
Pmi_101747	0.442655	0.000103379	0
Pmi_101748	-0.340398	6.99637e-10	0.0160081
Pmi_10175	0.652065	0.388037	0
Pmi_101750	-0.045174	0	0
Pmi_101758	-0.470316	7.48155e-11	0.118979
Pmi_10176	0.336022	0.0649771	7.57051e-06
Pmi_101760	-0.361194	0	0.000126876
Pmi_101763	-0.350019	4.05725e-06	0.0640737
Pmi_101771	0.441404	0.0015045	0
Pmi_101778	0.660727	0.345632	0
Pmi_101779	-0.579752	0	0.00291699
Pmi_10178	0.515009	0.014511	0
Pmi_101780	-0.35545	2.75392e-05	0.0965551
Pmi_101782	-0.587041	3.22213e-13	0.253506
Pmi_101788	-0.375963	0	0.00341464
Pmi_101789	-0.323319	0	0
Pmi_10179	0.419657	0.0794448	5.5101e-09
Pmi_1018	-0.623621	2.75516e-11	0.381257
Pmi_10180	-0.0143593	0	0
Pmi_101804	-0.23416	0	0
Pmi_101805	-0.514328	3.91221e-11	0.166627
Pmi_10181	0.120062	0	0
Pmi_101811	-0.427035	0	0.000951215
Pmi_101812	-0.366039	0	0.000798315
Pmi_101815	-0.0174078	0	0
Pmi_101816	0.302886	0	0
Pmi_101817	-0.177134	0	0
Pmi_101818	-0.137271	0	0
Pmi_101819	0.195529	0	0
Pmi_10182	0.265015	1.2298e-07	0
Pmi_101820	0.211661	0	0
Pmi_101823	-0.186295	0	5.82262e-06
Pmi_101824	-0.194643	0.000755739	0.0413034
Pmi_101827	-0.417824	0	0
Pmi_101837	-0.176168	4.97899e-09	0.000352869
Pmi_10184	0.11199	0	0
Pmi_101840	-0.421876	0	6.30994e-06
Pmi_101841	-0.0810972	0	0
Pmi_101842	-0.03782	0	0
Pmi_101848	-0.0893511	0	0
Pmi_10185	-0.281663	0	0
Pmi_101852	-0.250033	0.000199054	0.0473545
Pmi_101859	-0.663286	8.15214e-11	0.443472
Pmi_10186	0.122682	2.2448e-05	0
Pmi_101865	-0.619468	0	0.241945
Pmi_101867	-0.137255	0	0.000226512
Pmi_10187	0.312334	0.0215003	6.16539e-08
Pmi_101873	-0.0868208	0	0
Pmi_101883	-0.291279	0	4.80414e-06
Pmi_10189	0.391476	0.00386421	0
Pmi_101899	-0.809865	8.00213e-20	0.7697
Pmi_10190	-0.101225	0	0
Pmi_101900	-0.0771967	0	0
Pmi_101901	0.124185	0	0
Pmi_101905	-0.170304	0	6.56162e-05
Pmi_101907	0.0251669	0	0
Pmi_101909	0.131496	0	0
Pmi_10191	-0.102628	0	0
Pmi_101910	-0.1205	0	0
Pmi_101916	-0.125261	0	0
Pmi_101918	-0.306959	1.15153e-07	0.0220269
Pmi_10192	0.156025	0	0
Pmi_101920	-0.0175801	0	0
Pmi_10193	0.0506234	0	0
Pmi_101931	-0.0253712	0	0
Pmi_101936	-0.00575461	0	0
Pmi_101937	-0.428068	2.43759e-08	0.103231
Pmi_101938	-0.0174932	0	0
Pmi_10194	0.307262	2.73628e-07	0
Pmi_101949	0.0401057	0	0
Pmi_10195	0.137886	4.49865e-06	0
Pmi_101955	0.147963	0	0
Pmi_101958	0.135716	2.67511e-06	0
Pmi_10196	0.252148	0	0
Pmi_101966	0.0818316	0	0
Pmi_10197	0.18302	0	0
Pmi_101972	-0.191071	2.45129e-10	0.000165971
Pmi_101978	-0.218063	9.86073e-07	0.00612735
Pmi_10198	-0.218205	0	0
Pmi_101980	-0.129848	0	0.000550952
Pmi_101983	0.20791	0	0
Pmi_101985	-0.295555	0	0.000269033
Pmi_10199	0.0960027	0	0
Pmi_101992	-1.15763	0	0.999981
Pmi_101994	-0.389185	1.38879e-07	0.0664199
Pmi_101997	0.163652	0	0
Pmi_101999	-0.374773	0	0
Pmi_102	-0.189401	0	0
Pmi_1020	-0.424351	0	0.00614301
Pmi_10200	-0.0878071	0	0
Pmi_102000	-0.0212401	0	0
Pmi_102007	0.249649	0	0
Pmi_102008	0.0260872	0	0
Pmi_10201	0.182967	0.0135501	3.66e-05
Pmi_102010	-0.392541	2.11963e-09	0.0531786
Pmi_102011	0.0469246	0	0
Pmi_102012	-0.203421	0.000597559	0.0408371
Pmi_10202	-0.539478	0	0.0492268
Pmi_102027	-1.05859	7.85244e-21	0.975084
Pmi_102029	-0.507612	0	0.0200333
Pmi_10203	0.201666	0	0
Pmi_102030	0.0343821	0	0
Pmi_102031	-0.587191	9.79615e-09	0.309592
Pmi_102034	-0.929104	8.38275e-22	0.912852
Pmi_10204	0.0293361	0	0
Pmi_102040	0.00590689	0	0
Pmi_102043	-0.181425	0	0
Pmi_102049	-0.721954	5.86478e-14	0.579684
Pmi_10205	-0.200227	3.30985e-05	0.0140019
Pmi_102050	-1.02286	0	0.998702
Pmi_102055	-0.444581	1.32407e-07	0.1335
Pmi_102058	-0.762045	0	0.711717
Pmi_10206	-0.17013	0	0
Pmi_102066	0.212365	0	0
Pmi_10207	0.109564	0	0
Pmi_102070	-0.551993	1.85411e-08	0.273821
Pmi_102079	0.0606297	1.15089e-05	0
Pmi_10208	0.171548	0.00112955	6.76264e-08
Pmi_102080	-0.0103056	0	0
Pmi_102081	-0.326279	0	0
Pmi_102084	-0.00895392	0	0
Pmi_102086	-0.219238	4.98761e-06	0.0100814
Pmi_102088	0.141327	0	0
Pmi_10209	0.0408178	0	0
Pmi_102093	0.19047	0	0
Pmi_102096	0.161792	0	0
Pmi_102097	0.467751	0.00323612	0
Pmi_102098	0.0052215	0	0
Pmi_1021	-0.247433	0	0.000460561
Pmi_10210	0.109868	0	0
Pmi_102101	-0.156913	0	0
Pmi_102102	0.0549838	0	0
Pmi_102103	-0.679125	3.08531e-16	0.503012
Pmi_102105	-0.382692	0	0.0106242
Pmi_102109	0.126053	0	0
Pmi_10211	-0.306162	0	0
Pmi_102110	-0.0927119	0	0
Pmi_102113	0.435368	0.0926803	4.53862e-09
Pmi_102119	0.0307092	0	0
Pmi_10212	-0.371557	0	0
Pmi_102120	0.42113	0	0
Pmi_102121	-0.0984208	0	0
Pmi_102124	0.171453	0	0
Pmi_102127	0.15267	0.00177963	0
Pmi_10213	0.278066	2.78398e-07	0
Pmi_102138	-0.597444	1.60266e-14	0.299989
Pmi_10214	0.383855	0.0354953	8.7112e-10
Pmi_102148	-0.536424	0	0.05455
Pmi_102149	-0.201378	0.00012532	0.0223936
Pmi_10215	0.0705673	0	0
Pmi_102151	0.37894	0	0
Pmi_102157	0.0045728	0	0
Pmi_102158	0.102279	0	0
Pmi_102159	-0.0743208	0	0
Pmi_10216	0.120115	0	0
Pmi_102166	-0.158339	0	0.0180175
Pmi_10217	0.329258	0	0
Pmi_102170	0.293842	0.00114321	0
Pmi_102171	-0.0325926	0	0
Pmi_102174	-0.973172	0	1
Pmi_102176	-0.258873	0	2.93829e-05
Pmi_102178	0.177516	0	0
Pmi_10218	0.0868767	0	0
Pmi_102186	0.00486048	0	0
Pmi_102187	0.0140065	0	0
Pmi_10219	-0.0518617	0	0
Pmi_102194	-0.0824917	0	0
Pmi_102195	-0.771837	4.64546e-21	0.690524
Pmi_102199	-0.324528	7.81059e-07	0.036033
Pmi_1022	0.202902	0	0
Pmi_10220	-0.0956038	0	0
Pmi_102202	-0.237275	0	0
Pmi_102208	-0.153858	0	0
Pmi_102210	0.339721	0	0
Pmi_102213	-0.71516	5.20668e-10	0.507704
Pmi_10222	0.338022	0.00182857	0
Pmi_102220	-0.017801	0	0
Pmi_10223	0.207004	0.00152375	2.73765e-08
Pmi_10224	-0.430131	2.88367e-08	0.104561
Pmi_102246	-0.194643	0.000755739	0.0413034
Pmi_102248	-0.877971	0	0.999154
Pmi_10225	0.243207	0.000240627	0
Pmi_102254	-0.60088	4.05687e-11	0.328321
Pmi_102259	-0.171985	0	1.19696e-06
Pmi_10226	-0.0181108	0	0
Pmi_102263	-0.10723	0	0
Pmi_10227	-0.598855	0	0.211994
Pmi_102271	-0.240174	0	2.18286e-06
Pmi_102275	-0.0866979	0	0
Pmi_102277	0.0562901	0	0
Pmi_102278	0.0664733	0	0
Pmi_10228	-0.0422195	0	0
Pmi_10229	0.0822795	0	0
Pmi_102290	-0.526613	1.73238e-15	0.151855
Pmi_102292	0.0121859	0	0
Pmi_102298	0.0293361	0	0
Pmi_102299	0.00402907	0	0
Pmi_1023	-0.336453	0	0.00340419
Pmi_10230	-0.641555	0	0.226017
Pmi_10231	0.0359457	0	0
Pmi_102310	0.348286	8.61884e-06	0
Pmi_102313	-0.0972796	0	0
Pmi_102316	0.0469955	0	0
Pmi_102318	-0.510397	0	0.000155042
Pmi_10232	-0.260303	0	0
Pmi_102320	-0.0647993	0	0
Pmi_102328	-0.41498	2.96126e-12	0.0443615
Pmi_102329	-0.537221	0	0.0137638
Pmi_10233	0.375994	0	0
Pmi_102331	-0.414573	4.82366e-06	0.139432
Pmi_102333	-0.151345	0	0.0281888
Pmi_10234	0.116922	0	0
Pmi_102341	0.13381	0	0
Pmi_102346	-0.326299	0	0
Pmi_102349	0.825116	0.990332	0
Pmi_10235	0.140321	0	0
Pmi_102350	0.00875432	0	0
Pmi_102352	-0.356004	0	0.000670548
Pmi_102353	0.484353	0.0939819	5.52189e-14
Pmi_102356	-0.561125	0	0.0881957
Pmi_10236	0.89881	0.99986	0
Pmi_102360	-0.190143	0	9.9218e-05
Pmi_102363	-0.579838	0	0.146659
Pmi_10237	-0.106439	0	0
Pmi_102372	-0.537381	0	0.0603313
Pmi_102375	0.137334	0	0
Pmi_10238	-0.303676	0	0
Pmi_102380	-0.438702	0	0
Pmi_102386	0.208612	0	0
Pmi_102388	0.14566	0	0
Pmi_10239	-0.145718	0	2.79898e-07
Pmi_102390	-0.138453	0	0.000100446
Pmi_102394	-0.0757751	0	0
Pmi_102399	0.285827	0	0
Pmi_1024	-0.129569	0	9.79472e-05
Pmi_10240	-0.140127	0	0
Pmi_102402	-0.18711	0	1.67452e-07
Pmi_102405	0.443449	0.0379206	0
Pmi_102406	-0.28672	0	0
Pmi_10241	-0.372197	0	0
Pmi_102413	-0.0702974	0	0
Pmi_10242	-0.252159	0	0
Pmi_102425	-0.351507	0	0.000796607
Pmi_102426	-0.125889	0	0
Pmi_102427	-0.230172	0	0
Pmi_10243	-0.41546	0	0
Pmi_102432	0.0175169	0	0
Pmi_102433	-0.458138	0	0.0226284
Pmi_102434	-0.247718	0	0
Pmi_102438	-0.209904	0	5.43204e-05
Pmi_102442	-0.282277	0	0
Pmi_10245	0.49508	0.0146356	0
Pmi_102451	-0.583765	1.8071e-09	0.299578
Pmi_102453	-0.308063	0	0
Pmi_102457	-0.395	0	0.000800428
Pmi_102458	-0.726841	3.68044e-11	0.572745
Pmi_102459	-0.112728	0	0.00603349
Pmi_102468	0.983612	0.999815	0
Pmi_10247	0.0629807	0	0
Pmi_102471	-0.28919	7.3504e-05	0.0548425
Pmi_102476	-0.414573	4.82366e-06	0.139432
Pmi_10248	0.135867	0.00389396	0
Pmi_102482	-0.157808	0	0
Pmi_102486	-0.239981	3.54697e-07	0.00774802
Pmi_10249	-0.189002	0	0
Pmi_102491	-0.261713	0	4.49597e-05
Pmi_102493	-0.756764	0	0.676831
Pmi_1025	-0.0944078	0	0
Pmi_10250	0.0516442	0	0
Pmi_102503	-0.736585	8.32079e-17	0.587124
Pmi_10251	-0.0513437	0	0
Pmi_102510	0.051151	0	0
Pmi_102513	-0.53521	0	0.135822
Pmi_102519	-0.230118	0	2.17245e-06
Pmi_10252	0.321728	0.090037	0.000107568
Pmi_102528	0.0278931	0	0
Pmi_10253	-0.332974	0	4.59254e-05
Pmi_102536	-0.180417	0	0
Pmi_10254	-0.582118	0	0.170971
Pmi_102543	0.0107477	0	0
Pmi_102548	-0.090212	0	0
Pmi_102549	-0.115946	0	0
Pmi_10255	0.319764	0.00292149	0
Pmi_10256	-0.00535839	0	0
Pmi_10257	0.125978	0	0
Pmi_102574	0.0739363	0	0
Pmi_102575	-0.00419336	0	0
Pmi_102577	-0.583329	0	0.073107
Pmi_102578	0.116552	0	0
Pmi_10258	0.40245	0.0150335	0
Pmi_102580	0.0883263	0	0
Pmi_102581	-0.18562	0	0
Pmi_102586	0.0488966	0	0
Pmi_10259	-0.46657	0	0.0320202
Pmi_102591	-0.104023	0	0
Pmi_102593	-0.201007	0	0
Pmi_102599	-0.357288	4.45911e-05	0.103406
Pmi_1026	0.076577	0	0
Pmi_10260	0.549946	0.117595	0
Pmi_102602	-0.873589	0	0.906621
Pmi_102604	-0.191408	1.31837e-08	0.000682256
Pmi_102606	0.328976	0	0
Pmi_10261	0.453035	1.00235e-05	0
Pmi_102613	-0.0110077	1.24921e-07	3.8456e-07
Pmi_102616	-0.149134	0	2.80528e-07
Pmi_102619	-0.37256	1.47069e-12	0.0176187
Pmi_10262	-0.0639906	0	0
Pmi_102620	-0.0376031	0	0
Pmi_102627	0.0159838	0	0
Pmi_10263	0.0591635	0	0
Pmi_102635	0.256815	0	0
Pmi_102636	0.176806	0	0
Pmi_10264	-0.368355	0	0.0053134
Pmi_102640	-0.0422089	0	0
Pmi_102642	0.0700875	0	0
Pmi_102644	-0.544303	0	0.115017
Pmi_102646	-0.29224	0	0
Pmi_102647	0.261464	0	0
Pmi_10265	-0.110132	0	0
Pmi_102650	-0.235713	9.51304e-11	0.000589436
Pmi_102653	0.0366931	0	0
Pmi_102654	-0.157726	0	0
Pmi_102656	-0.269081	4.59085e-07	0.0148988
Pmi_102657	-0.387937	6.91213e-08	0.0649643
Pmi_102658	-0.769073	0	0.934744
Pmi_102659	-0.0972658	0	0
Pmi_10266	0.430479	0.0131506	0
Pmi_102666	-0.38241	2.44603e-08	0.0581903
Pmi_10267	0.23896	0	0
Pmi_102672	-0.251265	0	0.000101345
Pmi_102677	-0.883073	0	0.952911
Pmi_10268	-0.245521	0	0
Pmi_102680	0.300142	0	0
Pmi_102687	-0.322702	1.39353e-05	0.0617406
Pmi_102688	-0.350019	4.05725e-06	0.0640737
Pmi_10269	-0.114994	0	0.000286124
Pmi_102691	-0.21642	0.000282239	0.0356697
Pmi_102695	0.105375	0	0
Pmi_1027	0.247894	0	0
Pmi_10270	-0.290555	0	0
Pmi_102704	-0.283178	0.000205095	0.0642974
Pmi_10271	0.591291	0.106689	0
Pmi_102711	-0.210084	0	0
Pmi_102713	0.135004	0	0
Pmi_102716	0.146659	0.00420071	0
Pmi_10272	0.194986	0	0
Pmi_102722	-0.0834599	0	0
Pmi_102725	0.15602	0.000114509	0
Pmi_10273	0.169502	0	0
Pmi_102731	-0.165546	0	0
Pmi_102733	-0.830077	6.3338e-19	0.764424
Pmi_10274	0.459696	0	0
Pmi_102741	-0.176913	0	0
Pmi_10275	-0.0765768	0	0
Pmi_102754	-0.31407	0	0
Pmi_10276	-0.264192	1.26422e-06	0.0170082
Pmi_102767	0.367086	0.0528538	9.62273e-08
Pmi_10277	-0.28387	0	0
Pmi_102770	-0.999704	1.20415e-13	0.905245
Pmi_102773	-0.289794	0	0
Pmi_102777	-0.676123	0	0.381799
Pmi_10278	0.0293361	0	0
Pmi_102788	0.534922	0.118046	0
Pmi_102790	-0.341482	0	0
Pmi_1028	-0.256553	0	0
Pmi_10280	0.228121	0	0
Pmi_102801	-0.68215	5.55522e-11	0.50556
Pmi_102805	0.0400986	0	0
Pmi_102807	0.147613	0	0
Pmi_10281	-0.233717	0	0
Pmi_102813	-0.189203	1.14544e-09	0.000259133
Pmi_102815	0.329967	0	0
Pmi_102817	-0.359396	9.34017e-05	0.110952
Pmi_102824	0.0334619	0	0
Pmi_102831	-0.239182	0	5.49044e-05
Pmi_102834	0.0135385	0	0
Pmi_10284	0.175405	0.00216865	5.46051e-07
Pmi_102840	-0.765241	4.15169e-15	0.662352
Pmi_102841	-0.84877	0	0.867989
Pmi_102844	-0.423713	0	0
Pmi_10285	-0.644538	0	0.273882
Pmi_102850	-0.494353	3.64974e-07	0.206959
Pmi_102853	-0.746439	3.31574e-11	0.573719
Pmi_102858	-0.394139	0	0
Pmi_102859	-0.179837	0	2.74631e-06
Pmi_10286	-0.0561634	0	0
Pmi_102868	-0.410477	0	4.94887e-06
Pmi_10287	-0.0168929	0	0
Pmi_10288	0.194668	0	0
Pmi_102884	-0.468473	8.47518e-06	0.199271
Pmi_102885	-0.0535022	0	0
Pmi_102886	-1.01735	0	0.995383
Pmi_102887	0.135867	0.00389396	0
Pmi_10289	-0.801802	0	0.961362
Pmi_102892	-0.0527109	0	0
Pmi_102894	-0.442926	6.89273e-09	0.109751
Pmi_102896	-0.505917	1.62735e-16	0.111133
Pmi_1029	-0.382124	0	0.00215041
Pmi_10290	0.308214	0	0
Pmi_102901	0.0596597	0	0
Pmi_102904	0.817834	0.869416	0
Pmi_102908	-0.439269	3.06222e-15	0.0321531
Pmi_10291	-0.355183	0	0
Pmi_102912	0.234407	0	0
Pmi_102913	-0.0288733	0	0
Pmi_102915	0.093776	0	0
Pmi_102916	-0.131419	0	0.00626393
Pmi_102917	0.246699	0	0
Pmi_10292	-0.0948452	0	0
Pmi_102921	0.117051	0	0
Pmi_102925	0.216516	0	0
Pmi_10293	0.381935	5.91574e-05	0
Pmi_102934	-0.826317	1.02564e-14	0.736421
Pmi_102937	-0.0410509	0	0
Pmi_102938	-1.136	6.88186e-27	0.995812
Pmi_102939	-0.241029	0	0
Pmi_10294	0.181979	0.00946628	1.68073e-05
Pmi_102941	-0.187504	0	0
Pmi_102944	-0.121572	0	0
Pmi_10295	0.164657	0.000681726	0
Pmi_102952	0.440878	0	0
Pmi_102953	-0.254737	0	0
Pmi_102954	-0.187165	0	0
Pmi_102957	-0.134305	0	0
Pmi_102958	0.411286	0.00027197	0
Pmi_102959	-0.00697269	0	0
Pmi_10296	0.000545277	0	0
Pmi_102961	-0.0890847	0	0
Pmi_102962	-0.119115	0	0
Pmi_102966	0.372033	0.00518763	0
Pmi_102968	-0.0246968	0	0
Pmi_102969	0.243289	0.0217692	2.04202e-05
Pmi_10297	-0.783306	0	0.99895
Pmi_102972	-0.214034	0	0
Pmi_102974	0.160784	0.0145391	0
Pmi_102975	-0.0158957	0	0
Pmi_10298	0.0676427	0	0
Pmi_102981	-0.219712	0	0
Pmi_102983	-0.109014	0	0.00107608
Pmi_102984	-0.472603	8.5488e-11	0.119788
Pmi_102986	-0.0131906	0	0
Pmi_102988	0.146725	0	0
Pmi_102989	-0.787351	1.06498e-20	0.693385
Pmi_102990	-0.325198	0	0
Pmi_102993	0.147666	0	0
Pmi_102994	-0.502264	3.98531e-06	0.234132
Pmi_102995	0.040952	0	0
Pmi_102996	0.64172	0.4253	2.79138e-08
Pmi_102997	-0.451084	0	0.0121335
Pmi_103	0.137373	0	0
Pmi_1030	0.0226402	0	0
Pmi_10300	0.182728	0	0
Pmi_103001	0.202496	0	0
Pmi_103003	-0.119741	0	0
Pmi_103004	-0.0150826	0	0
Pmi_103005	-0.396559	0	0
Pmi_103008	-0.0928126	0	0
Pmi_103010	0.443479	0.166145	9.51204e-06
Pmi_103011	-0.454758	0	0.0121277
Pmi_103016	0.253334	0	0
Pmi_103017	-0.0820827	0	0
Pmi_10302	-0.197417	0.000161805	0.0237567
Pmi_103025	-0.154325	0	0
Pmi_103028	-0.100486	0	0
Pmi_103029	0.523612	0.000143607	0
Pmi_103030	-0.960552	0	0.970258
Pmi_103032	-0.361706	0	1.30803e-06
Pmi_103035	-0.855693	1.20202e-10	0.767378
Pmi_10304	-0.108092	0	0
Pmi_103044	-0.948989	0	0.999981
Pmi_10305	0.194333	0.0249834	0.000140425
Pmi_103066	-0.795494	0	0.905391
Pmi_103067	-0.877398	0	0.957621
Pmi_10307	0.265615	0.0245151	8.55235e-06
Pmi_103072	-0.389553	1.16838e-09	0.0399164
Pmi_103073	-0.459393	0	0.00132968
Pmi_103077	0.129707	0	0
Pmi_103078	-0.00080142	0	0
Pmi_103079	0.204635	0	0
Pmi_10308	-0.18748	0	0
Pmi_103085	-0.0528308	0	0
Pmi_103087	0.054143	0	0
Pmi_10309	0.0239646	0	0
Pmi_103091	0.482715	0.145872	2.05474e-09
Pmi_103093	0.348792	2.61899e-05	0
Pmi_103094	0.0920846	0	0
Pmi_103095	0.140314	0	0
Pmi_103098	0.222374	0.00147351	6.27104e-09
Pmi_1031	-0.142506	0	0
Pmi_103102	-0.51581	0	3.76454e-05
Pmi_103105	-0.182982	0	1.83813e-05
Pmi_103106	-0.00125467	0	0
Pmi_103107	-0.12886	0	0
Pmi_103108	0.0682917	0	0
Pmi_103109	0.18562	0	0
Pmi_10311	0.269467	0	0
Pmi_103112	-0.378695	0	3.84777e-06
Pmi_103115	0.18441	0.018091	5.64424e-05
Pmi_10312	0.186716	0	0
Pmi_103122	0.102503	0	0
Pmi_10313	0.337821	0.0310665	4.82075e-08
Pmi_103130	-0.00904346	0	0
Pmi_103131	0.760917	0.887674	0
Pmi_103136	0.107678	0	0
Pmi_103138	0.0939329	0	0
Pmi_10314	-0.0340154	0	0
Pmi_103143	-0.741437	0	0.657671
Pmi_10315	0.0557887	0	0
Pmi_103152	-0.146837	0	8.66601e-07
Pmi_103153	-0.151345	0	0.0281888
Pmi_103156	-0.291504	0	0
Pmi_103157	-0.0802534	0	0
Pmi_103158	-0.0548742	0	0
Pmi_10316	0.263511	0.000344729	0
Pmi_103160	-0.611676	2.15587e-18	0.269184
Pmi_103162	-0.547022	0	0.105492
Pmi_103166	-0.127047	0	0
Pmi_10317	-0.240751	0.000492445	0.0520838
Pmi_103170	-0.648603	5.78819e-09	0.397265
Pmi_103171	-0.16412	0	0
Pmi_103172	-0.207989	0	6.66427e-05
Pmi_103173	0.34548	0	0
Pmi_103175	-0.284821	0	0
Pmi_103176	0.62073	0.368597	2.03744e-13
Pmi_103177	-0.292632	0	0
Pmi_103178	-0.342246	0	0.00155452
Pmi_103179	-0.0939674	0	0
Pmi_10318	-0.0368549	0	0
Pmi_103181	-0.275381	0	0.000786464
Pmi_103189	-0.258651	0	0
Pmi_10319	-0.29339	0	0
Pmi_103192	-0.0311267	0	0
Pmi_103193	-0.0330745	0	0
Pmi_103194	0.192893	0.0357745	0
Pmi_103198	0.0487681	0	0
Pmi_1032	0.0349103	0	0
Pmi_10320	-0.0181023	0	0
Pmi_103204	-0.0944319	0	0
Pmi_103205	-0.0957997	0	0
Pmi_103206	-0.373995	1.64611e-09	0.0374563
Pmi_103209	-0.0657682	0	0
Pmi_10321	-0.277502	5.17239e-12	0.00151583
Pmi_103211	-0.266319	0	2.94736e-05
Pmi_103215	-0.088659	0	0
Pmi_10322	0.107383	0	0
Pmi_103222	0.283811	9.22066e-05	0
Pmi_103227	-0.74653	0	0.710891
Pmi_103229	0.354959	0.068512	2.11408e-06
Pmi_10323	-0.15816	0	0.00011571
Pmi_103231	-0.280247	0	0
Pmi_103235	-0.172722	0	0
Pmi_103238	0.391168	0	0
Pmi_103239	0.0790408	0	0
Pmi_10324	-0.785964	0	0.984944
Pmi_103242	-0.131329	0	0
Pmi_103245	0.236195	0.00731783	4.67996e-07
Pmi_103246	0.323118	0	0
Pmi_103248	-0.136689	0	0
Pmi_10325	0.195579	0	0
Pmi_103255	-0.68274	5.10072e-08	0.458175
Pmi_103256	-1.38355	0	1
Pmi_103257	-0.206602	0	0
Pmi_10326	-0.269446	0	0.00010198
Pmi_103262	-0.290413	8.02436e-13	0.00134777
Pmi_103264	0.11463	0	0
Pmi_103265	-0.225502	3.48523e-07	0.00532782
Pmi_103268	0.0210092	0	0
Pmi_103269	0.0213253	0	0
Pmi_10327	-0.0196937	0	0
Pmi_103270	-0.433309	0	0.000274385
Pmi_103276	-0.0502405	0	0
Pmi_10328	0.26	0.00484618	8.52323e-09
Pmi_103280	0.124302	0	0
Pmi_103281	-0.256556	0	0.000266471
Pmi_103282	-0.161663	0	0
Pmi_103285	0.237295	0	0
Pmi_103288	-0.799415	0	0.776988
Pmi_10329	-0.0443351	0	0
Pmi_103290	0.234422	0	0
Pmi_103291	0.223589	0.0182579	3.19849e-05
Pmi_103292	-0.682834	0	0.440448
Pmi_103293	0.0145615	0	0
Pmi_10330	-0.557595	0	0.000272141
Pmi_103307	-0.221447	0	0
Pmi_103310	0.235647	0	0
Pmi_103312	-0.19606	0	0
Pmi_103318	-0.831053	0	0.914077
Pmi_10332	0.358425	0	0
Pmi_103321	0.0950415	0	0
Pmi_103324	0.355968	0	0
Pmi_103326	-0.147047	0	0
Pmi_103328	0.536298	0.19218	1.21031e-11
Pmi_103329	-0.026878	0	0
Pmi_10333	-0.243754	0	0
Pmi_103332	-0.0433375	0	0
Pmi_103338	0.375088	0	0
Pmi_10334	0.0506234	0	0
Pmi_103340	-0.206036	0	1.69664e-07
Pmi_103342	0.0859292	0	0
Pmi_103345	0.0648085	0	0
Pmi_103348	0.412186	0	0
Pmi_103349	0.0450778	0	0
Pmi_10335	0.308278	2.15694e-05	0
Pmi_103352	-0.15303	0	0
Pmi_103358	-0.14814	0	0
Pmi_103359	-0.0162804	0	0
Pmi_10336	-0.253431	0	0
Pmi_103360	-0.414843	0	0
Pmi_103361	-0.209918	0	0
Pmi_103368	-0.190469	0	0
Pmi_103369	-0.0524582	0	0
Pmi_10337	0.4397	0.0190532	0
Pmi_103371	0.139499	0	0
Pmi_10338	0.496635	0.0514071	0
Pmi_103381	-0.00395608	0	0
Pmi_103384	-0.00772309	0	0
Pmi_10339	0.0361129	0	0
Pmi_103391	0.0936774	0	0
Pmi_103392	0.270724	6.2218e-05	0
Pmi_103393	0.0378319	0	0
Pmi_103397	0.0796754	0	0
Pmi_1034	-0.121713	0	0.00177437
Pmi_10340	-0.39938	0	0
Pmi_103400	-0.207328	0	0
Pmi_103401	-0.677904	0	0.44102
Pmi_103403	-0.194643	0.000755739	0.0413034
Pmi_103407	-0.296687	1.14768e-05	0.0401938
Pmi_103409	-0.522264	0	0.0225752
Pmi_10341	-0.0109935	0	0
Pmi_103410	-0.027902	0	0
Pmi_103412	-0.431574	0	0
Pmi_103414	-0.455818	0	0.0444827
Pmi_103415	-0.393474	0	0.00929749
Pmi_103419	-0.422953	0	0
Pmi_10342	-0.222541	0	0
Pmi_103420	-0.0464478	0	0
Pmi_103423	-0.294569	0	0
Pmi_103424	0.121456	0	0
Pmi_103426	0.0792743	0	0
Pmi_103427	-0.929615	0	0.999872
Pmi_103429	-0.19116	0	2.29994e-05
Pmi_10343	0.0248764	0	0
Pmi_103430	-0.183528	0	0
Pmi_103433	-0.14013	0	0.000145601
Pmi_103435	0.372677	0.122812	4.05947e-05
Pmi_103436	-0.361804	2.27205e-08	0.0434179
Pmi_103439	-0.0547294	0	0
Pmi_10344	-0.502882	0	0.00293868
Pmi_103442	0.0140931	0	0
Pmi_103443	0.142894	0	0
Pmi_103444	-0.564857	0	0.0602287
Pmi_103445	-0.167444	0	0
Pmi_103448	-0.660898	3.75415e-18	0.419318
Pmi_10345	0.168065	0	0
Pmi_10346	-0.0849578	0	0
Pmi_103460	0.152958	0	0
Pmi_103461	-0.623011	1.41132e-12	0.372837
Pmi_103462	-0.68907	0	0.481489
Pmi_103464	0.37885	0.000942536	0
Pmi_103465	-0.123697	0	0
Pmi_103469	-0.532118	0	0.0666113
Pmi_10347	0.0453302	0	0
Pmi_103470	0.532643	0.128385	0
Pmi_103471	-0.00275279	0	0
Pmi_103475	0.624039	0.382077	3.95544e-08
Pmi_103476	0.278705	0	0
Pmi_103478	-0.51332	0	0.000395
Pmi_10348	0.299686	0	0
Pmi_103484	-0.424979	0	0.000188144
Pmi_103488	-0.173634	0	9.26741e-06
Pmi_103489	0.251793	0	0
Pmi_10349	0.265015	1.2298e-07	0
Pmi_103492	-0.246051	0	3.6207e-05
Pmi_103498	-0.152136	0	0
Pmi_1035	-0.150071	0	3.47261e-05
Pmi_10350	0.108096	0	0
Pmi_103500	-0.424217	0	1.32301e-06
Pmi_103502	-0.0685242	0	0
Pmi_103506	-0.0775744	0	0
Pmi_103507	-0.291655	3.98613e-05	0.0543854
Pmi_103509	-0.399949	5.10111e-14	0.0184555
Pmi_10351	-0.093124	0	0
Pmi_103513	0.144025	0	0
Pmi_103515	-0.614065	3.57158e-15	0.291122
Pmi_103516	0.193082	0.00906978	1.30295e-05
Pmi_103517	-0.00597066	0	0
Pmi_10352	-0.110068	0	0
Pmi_103521	-0.0351489	0	0
Pmi_103522	-0.524312	0	0.00156167
Pmi_103524	-0.012579	0	0
Pmi_103526	-0.202183	0	0
Pmi_103528	-0.451026	0	0.0399554
Pmi_103529	-1.19641	0	1
Pmi_10353	0.552651	0.221278	3.11321e-12
Pmi_103532	-0.140235	0	0
Pmi_103535	0.244739	0	0
Pmi_10354	0.16739	0	0
Pmi_103540	-0.507265	0	0.0319941
Pmi_103543	0.0816583	0	0
Pmi_103547	0.0238877	0	0
Pmi_10355	-0.124954	0	0
Pmi_103558	-0.48618	0	0.0254508
Pmi_103559	-0.0743799	0	0
Pmi_103560	0.120429	0	0
Pmi_103561	-0.309855	0	0
Pmi_103563	0.238766	0	0
Pmi_103564	-0.60165	0	0.00607658
Pmi_10357	0.771655	0.887912	0
Pmi_103570	-0.413421	0	0
Pmi_103575	-0.116735	0	0
Pmi_103576	0.24846	0	0
Pmi_103579	-0.202216	0	0
Pmi_10358	0.327342	0	0
Pmi_103581	-1.05303	0	1
Pmi_103582	0.315711	0	0
Pmi_10359	0.0139743	7.46113e-07	0
Pmi_103593	0.422335	0	0
Pmi_103597	-1.15438	0	0.99993
Pmi_1036	-0.0781688	0	0
Pmi_103600	-0.583376	0	0.0490858
Pmi_103601	-0.104297	0	0
Pmi_103602	0.0520398	0	0
Pmi_103603	-0.257884	0	0
Pmi_103604	-0.937995	0	0.98362
Pmi_103605	-0.37534	0	0.00293395
Pmi_103607	-0.299736	0	0
Pmi_103608	-0.340549	8.92444e-10	0.016581
Pmi_103609	-0.320228	0	0.00131525
Pmi_10361	0.168817	0.0134326	0
Pmi_103611	-0.164051	0	0
Pmi_103614	-0.0904522	0	0
Pmi_103615	0.299659	0	0
Pmi_103619	-0.203005	0	0
Pmi_10362	-0.432253	0	0.025463
Pmi_103620	0.138916	0	0
Pmi_103621	-0.0644286	0	0
Pmi_103624	-0.292388	0	0.000388745
Pmi_10363	0.130347	0	0
Pmi_103635	0.101779	0	0
Pmi_103638	-0.305795	0	0.000790776
Pmi_10364	0.357515	0	0
Pmi_103640	-0.0488196	0	0
Pmi_103641	-0.0374038	0	0
Pmi_103643	0.0102455	0	0
Pmi_103645	-0.0626302	0	0
Pmi_103647	-0.748046	0	0.65839
Pmi_103648	-0.244576	0	0
Pmi_103650	0.024992	0	0
Pmi_103652	0.0857002	0	0
Pmi_103654	-0.0231177	0	0
Pmi_103656	-0.175766	0	0
Pmi_103657	-0.283178	0.000205095	0.0642974
Pmi_103658	-0.536869	2.68473e-11	0.196968
Pmi_10366	0.206178	0	0
Pmi_103663	-0.541331	1.57995e-08	0.233018
Pmi_103664	-0.0468701	0	0
Pmi_103669	-0.548973	0	0.135762
Pmi_10367	-0.265095	0	0
Pmi_103672	-0.236322	0	0
Pmi_103674	-0.0815497	0	1.12038e-06
Pmi_103676	-0.357167	0	0
Pmi_103677	-0.531014	0	0.000472433
Pmi_103678	-0.626436	2.27622e-07	0.415134
Pmi_10368	-0.268947	0	0
Pmi_103683	0.0895245	1.1588e-05	0
Pmi_103685	-0.192465	0	0
Pmi_103686	-0.429261	0	3.052e-05
Pmi_103687	0.335339	0	0
Pmi_10369	0.200669	0	0
Pmi_103692	0.244542	0	0
Pmi_103693	-0.165531	0	0
Pmi_103695	0.190511	0	0
Pmi_103697	-0.132785	0	0
Pmi_1037	-0.106233	0	7.04493e-06
Pmi_10370	-0.0763618	0	0
Pmi_103702	-0.739525	0	0.843049
Pmi_103703	0.0883967	0	0
Pmi_103706	-0.0865011	0	0
Pmi_10371	-0.247681	1.86552e-05	0.022512
Pmi_103713	0.215507	1.07097e-06	0
Pmi_103715	0.363972	0	0
Pmi_10372	0.468735	0.0466127	0
Pmi_103722	-0.078867	0	0
Pmi_103725	0.347608	0.107402	6.89594e-05
Pmi_103729	-0.144551	0	2.79681e-07
Pmi_10373	-0.312021	0	0
Pmi_103730	-0.412575	0	0
Pmi_103732	-0.436564	0	0.0177473
Pmi_103733	-0.881586	6.32478e-20	0.843904
Pmi_103740	-0.68274	5.10072e-08	0.458175
Pmi_103741	-0.838095	4.39339e-19	0.771101
Pmi_103742	-0.075716	0	0
Pmi_103748	-0.154869	0	0.00106046
Pmi_10375	0.225816	0.00135793	0
Pmi_103753	-0.108999	0	0
Pmi_103754	-0.602963	0	0.0198962
Pmi_103756	-0.178517	0	0
Pmi_103758	-0.235214	0	0
Pmi_103759	-0.0283331	0	0
Pmi_10376	-0.524402	0	0.0106155
Pmi_103762	0.340374	0.000194142	0
Pmi_103765	0.264012	0	0
Pmi_103770	-0.0900825	0	0
Pmi_103772	-0.198876	0	1.6877e-07
Pmi_103773	0.220414	3.43244e-06	0
Pmi_103778	-0.138713	0	0.00305427
Pmi_10378	-0.1281	0	0
Pmi_103781	-0.464284	0	9.77372e-07
Pmi_103784	-0.294459	0	0
Pmi_10379	-0.0962607	0	0
Pmi_103790	-0.407959	0	0.000674131
Pmi_103791	0.0706457	0	0
Pmi_103792	-0.280261	0	0
Pmi_103793	-0.643721	0	0.134815
Pmi_103794	-0.69859	0	0.520544
Pmi_103795	-0.0421479	0	0
Pmi_103796	0.14696	0	0
Pmi_103798	-0.436551	0	0.0011256
Pmi_103799	-0.923633	0	0.978918
Pmi_1038	-0.111631	0	2.01415e-06
Pmi_10380	-0.373625	0	0
Pmi_103801	0.478454	0.00576646	0
Pmi_103802	0.175497	0.000320034	5.43663e-09
Pmi_103803	0.0939329	0	0
Pmi_103804	0.197635	0.0167078	5.59462e-05
Pmi_103807	-0.3869	0	0.00929252
Pmi_103809	-0.111057	0	0
Pmi_10381	-0.871807	2.91507e-13	0.793021
Pmi_103811	0.570158	0.0014064	0
Pmi_103812	-1.05934	0	0.999633
Pmi_103815	-0.712632	0	0.637762
Pmi_10382	0.109868	0	0
Pmi_103821	-0.245835	0	0
Pmi_103826	-0.38642	1.02395e-05	0.11182
Pmi_103827	0.209704	1.99395e-06	0
Pmi_10383	0.288615	0	0
Pmi_103830	0.321728	0.090037	0.000107568
Pmi_103834	0.200315	7.70448e-05	0
Pmi_103836	-0.550746	0	0.158877
Pmi_103838	0.142035	0	0
Pmi_10384	0.0150366	0	0
Pmi_103841	0.418833	0.0191614	0
Pmi_103843	-0.67604	0	0.462119
Pmi_103846	-0.305475	0	0
Pmi_103847	-0.03157	0	0
Pmi_10385	0.0815692	0	0
Pmi_103850	-0.808079	8.94908e-19	0.763337
Pmi_103851	-1.28358	0	0.999904
Pmi_103853	0.504894	0.000885908	0
Pmi_103857	-0.490258	5.10965e-11	0.140368
Pmi_10386	0.0746109	0	0
Pmi_103860	0.00875268	0	0
Pmi_103862	0.0143672	0	0
Pmi_103864	0.034306	0	0
Pmi_103866	-0.396487	6.93231e-15	0.0169149
Pmi_10387	-0.160196	0	0
Pmi_103870	0.146778	0	0
Pmi_103872	-0.600709	0	0.170734
Pmi_103875	0.47893	0	0
Pmi_103877	0.319658	1.10489e-05	0
Pmi_103879	-0.566407	0	0.0544533
Pmi_10388	0.471143	0.0466599	0
Pmi_103880	-0.326942	0	0
Pmi_103882	-0.488515	3.75618e-09	0.168132
Pmi_103883	0.172199	0	0
Pmi_103885	-1.39281	0	0.999997
Pmi_103886	0.511405	0.129384	0
Pmi_103891	0.128115	0	0
Pmi_103897	-0.748961	0	0.710942
Pmi_103898	0.390523	0	0
Pmi_103899	-0.22358	0	0
Pmi_1039	-0.0831744	0	0
Pmi_10390	0.641733	0.40073	1.83108e-09
Pmi_103900	0.247585	0	0
Pmi_103903	-0.21642	0.000282239	0.0356697
Pmi_103904	-0.196201	0	0
Pmi_103905	0.116179	0	0
Pmi_103906	-0.120692	0	0
Pmi_103909	0.0636774	0	0
Pmi_10391	-0.0599849	0	0
Pmi_103912	-0.0940419	0	0
Pmi_103914	-0.00672875	0	0
Pmi_103915	0.0447673	0	0
Pmi_103916	-0.324108	0	0
Pmi_103918	-0.0564714	0	0
Pmi_10392	0.753121	0.696201	0
Pmi_103920	-0.0481316	0	0
Pmi_103923	0.1304	0	0
Pmi_103926	0.157151	0	0
Pmi_103929	0.27744	1.12674e-05	0
Pmi_10393	-0.325188	0	9.89069e-06
Pmi_103931	-0.218311	0	0
Pmi_103932	0.322983	2.14258e-05	0
Pmi_103933	0.0721025	0	0
Pmi_103935	0.106876	0	0
Pmi_10394	0.515079	0.0998943	0
Pmi_103959	0.0336179	0	0
Pmi_10396	-0.179837	0	2.74631e-06
Pmi_103964	-0.166334	0	0
Pmi_103966	-0.197252	0	0
Pmi_103967	-0.308514	3.67481e-08	0.0180401
Pmi_10397	0.21088	0.00277839	1.27068e-07
Pmi_103970	0.201791	0	0
Pmi_103972	-0.223739	0.000175154	0.0336452
Pmi_103973	0.0373008	0	0
Pmi_103976	0.115537	0	0
Pmi_103977	0.0492535	0	0
Pmi_103978	0.153068	0	0
Pmi_10398	0.1247	0	0
Pmi_103981	0.0898746	0	0
Pmi_103996	-0.71652	1.41156e-10	0.570891
Pmi_103999	-0.313506	3.97204e-10	0.00973171
Pmi_104	-0.112771	0	1.77008e-05
Pmi_1040	-0.11573	0	4.36927e-06
Pmi_10400	-0.0081781	0	0
Pmi_104005	-0.194643	0.000755739	0.0413034
Pmi_10401	-0.166265	0	0
Pmi_104017	-0.635762	2.87467e-11	0.381821
Pmi_104019	-0.327388	3.72274e-13	0.0049242
Pmi_10402	-0.309236	0	0
Pmi_104023	0.264064	0	0
Pmi_104029	-0.072241	0	0
Pmi_10403	-0.197897	0	0
Pmi_10404	-0.931241	0	0.999996
Pmi_104040	-0.252737	0.000166653	0.0477911
Pmi_104046	0.0941177	0	0
Pmi_10405	-0.128414	0	0
Pmi_104051	-0.514066	0	1.31917e-06
Pmi_104057	-0.200227	3.30985e-05	0.0140019
Pmi_10406	0.0977105	0	0
Pmi_104074	0.0353179	0	0
Pmi_104079	-0.492913	3.90534e-08	0.186578
Pmi_10408	-0.158484	0	0
Pmi_104084	0.0998606	9.22347e-06	0
Pmi_104089	0.252567	0	0
Pmi_10409	-0.14089	0	0
Pmi_1041	-0.193613	0	0
Pmi_10410	-0.109014	0	0.00107608
Pmi_104109	0.662626	0.326749	0
Pmi_10411	0.140547	0	0
Pmi_104111	-0.0209141	0	1.46174e-07
Pmi_10412	0.10495	0	0
Pmi_104127	0.32041	0.00156891	0
Pmi_10413	-0.477882	0	0.0546976
Pmi_10414	-0.650644	0	0.170168
Pmi_104141	-0.294124	2.07336e-08	0.0125321
Pmi_104142	-0.327806	0	0.00213735
Pmi_104146	-0.00535839	0	0
Pmi_10415	0.413386	0.000390532	0
Pmi_104152	0.0693045	0	0
Pmi_104155	0.0995862	0	0
Pmi_10416	-0.0949586	0	0
Pmi_104169	-0.151701	0	0.000798527
Pmi_104171	-0.852826	1.13355e-13	0.796238
Pmi_10418	0.256384	0.00135408	0
Pmi_104186	0.0418642	0	0
Pmi_10419	-0.356004	0	0.000670548
Pmi_104191	0.130482	1.08991e-06	0
Pmi_104196	-0.23375	0	0
Pmi_10420	-0.0474052	0	0
Pmi_104205	-0.529055	4.18684e-08	0.245067
Pmi_10421	-0.062377	0	0
Pmi_104211	-0.280343	1.76624e-10	0.00369385
Pmi_104218	-0.0972796	0	0
Pmi_10422	-0.205155	0	0
Pmi_104221	-0.34299	2.12443e-08	0.0324676
Pmi_10423	-0.176984	6.47744e-06	0.00628058
Pmi_104237	-0.722572	1.60995e-14	0.581145
Pmi_104238	-0.0225418	0	5.62989e-07
Pmi_10424	-0.138544	0	0
Pmi_104248	-0.300552	2.60782e-06	0.0348747
Pmi_10425	-0.0760607	0	0
Pmi_10426	0.143321	0	0
Pmi_104263	-0.280183	2.08061e-08	0.00968409
Pmi_104266	0.0690582	0	0
Pmi_104269	-0.832983	1.59573e-10	0.704665
Pmi_104271	-0.072241	0	0
Pmi_104272	-0.364951	0	0.00810201
Pmi_104283	-0.497041	0	0.0399033
Pmi_104288	-0.399661	8.66871e-07	0.0914118
Pmi_10429	-0.00848924	0	0
Pmi_104296	-0.914268	8.09813e-15	0.866098
Pmi_1043	0.248375	0	0
Pmi_10430	-0.450361	1.80894e-07	0.136547
Pmi_104308	-0.291058	9.31275e-08	0.0166555
Pmi_10431	-0.15109	0	0
Pmi_10432	0.33233	1.09558e-05	0
Pmi_104328	0.175545	0	0
Pmi_104336	-0.269215	1.98707e-05	0.034828
Pmi_10434	0.0737499	0	0
Pmi_104342	0.0276818	0	0
Pmi_104345	0.154876	0.00324647	0
Pmi_104351	0.0155255	0	0
Pmi_104354	-0.468473	8.47518e-06	0.199271
Pmi_10436	-0.152447	0	0
Pmi_104360	-0.136603	0	0.00695576
Pmi_104362	-0.112552	0	0
Pmi_104368	-0.040937	0	0
Pmi_10437	-0.426087	2.05922e-08	0.0843272
Pmi_104371	0.00625529	0	0
Pmi_10438	0.148789	2.66709e-06	0
Pmi_104383	-0.245685	0	0
Pmi_104387	-0.432471	0	0.00930485
Pmi_10439	0.102279	0	0
Pmi_1044	0.081539	0	0
Pmi_10440	0.0741268	0	0
Pmi_104406	-0.401464	1.04973e-06	0.0932943
Pmi_10441	-0.408738	0	3.16701e-07
Pmi_104411	0.16893	0	0
Pmi_10442	-0.172942	0	0
Pmi_104420	-0.337719	9.2627e-13	0.00697573
Pmi_10443	-0.313071	6.89216e-10	0.0106467
Pmi_10444	0.186814	0	0
Pmi_104442	-0.525041	0	0.00251506
Pmi_104444	0.264062	0.000585962	0
Pmi_10445	0.276052	0	0
Pmi_104451	-0.168532	0	0
Pmi_104453	0.00377195	0	0
Pmi_10446	0.382601	1.13843e-07	0
Pmi_104467	0.0893344	0	0
Pmi_104469	-0.0639906	0	0
Pmi_10447	0.0517323	0	0
Pmi_104477	-0.0975962	0	0
Pmi_10448	0.260531	0	0
Pmi_104484	0.043947	0	0
Pmi_104487	-0.125976	0	0.00548764
Pmi_104489	0.040211	4.44695e-06	0
Pmi_10449	-0.0248186	0	0
Pmi_104491	-0.203421	0.000597559	0.0408371
Pmi_104492	-0.567055	1.50991e-09	0.252986
Pmi_104496	-0.0141191	0	0
Pmi_104498	-0.119706	0	0.0100744
Pmi_1045	-0.262638	0	0
Pmi_10450	0.567611	0.0261204	0
Pmi_104509	-0.593906	0	0.226924
Pmi_10451	-0.591845	0	0.0663444
Pmi_104510	-0.110431	0	0
Pmi_104518	-0.712156	0	0.63776
Pmi_104519	-0.417232	5.78858e-06	0.141837
Pmi_10452	0.138626	0	0
Pmi_104529	-0.359396	9.34017e-05	0.110952
Pmi_10453	-0.386891	1.20339e-14	0.0137672
Pmi_104531	-0.121713	0	0.00177437
Pmi_10454	-0.391152	1.32567e-13	0.0219477
Pmi_10455	0.267207	0.00964679	8.59877e-08
Pmi_104559	0.267198	0.0625569	0.000314631
Pmi_10456	-0.331858	0	4.76735e-07
Pmi_104561	-0.101504	0	0
Pmi_104567	-0.127847	0	0
Pmi_10457	-0.0327756	0	0
Pmi_10458	0.0450096	0	0
Pmi_10459	0.157051	0.000201865	0
Pmi_104593	-0.237621	0.000577879	0.0567744
Pmi_104595	-0.0029402	0	0
Pmi_1046	0.548927	0.289477	4.80905e-07
Pmi_10460	0.267261	0	0
Pmi_10461	-0.079549	0	0
Pmi_104613	-0.310487	1.09018e-08	0.0134108
Pmi_104614	-0.86445	0	0.888624
Pmi_10462	0.142361	0	0
Pmi_104621	-0.301148	0	0.00154541
Pmi_10463	-0.0276479	0	0
Pmi_104633	-0.155019	0	5.71486e-06
Pmi_104637	-0.146547	0	0.000130191
Pmi_104638	-0.572377	1.60822e-09	0.298457
Pmi_10464	-0.159227	0	0
Pmi_104647	-0.243337	3.09334e-05	0.0241592
Pmi_104649	-0.177904	7.65626e-05	0.0154297
Pmi_10465	0.178682	0	0
Pmi_10466	0.351286	0.00337278	0
Pmi_104667	0.128853	0.000433806	0
Pmi_10467	-0.242946	1.68191e-07	0.00637107
Pmi_104672	0.0179261	0	0
Pmi_104675	-0.255265	0.00011659	0.0437064
Pmi_10468	-0.0834919	0	0
Pmi_104687	0.144987	0	0
Pmi_10469	0.546372	0.0903936	0
Pmi_104691	-0.53164	6.60606e-09	0.23136
Pmi_104694	0.0706832	0	0
Pmi_1047	0.0157691	0	0
Pmi_10470	0.0695221	0	0
Pmi_104708	-0.793813	3.88552e-17	0.676795
Pmi_10471	0.073522	1.44246e-05	0
Pmi_104713	-0.514328	3.91221e-11	0.166627
Pmi_10472	-0.122761	0	4.38753e-06
Pmi_10473	0.112775	0	0
Pmi_10474	-0.236772	0	0
Pmi_104746	-0.27959	0.000311008	0.0733112
Pmi_104748	-0.0111133	0	0
Pmi_10475	0.170011	0	0
Pmi_104766	-0.53164	6.60606e-09	0.23136
Pmi_104775	-0.378664	1.09456e-13	0.012158
Pmi_104779	-0.191971	0	3.54161e-05
Pmi_10478	0.0143498	0	0
Pmi_104782	-0.223666	2.53953e-05	0.0188143
Pmi_104789	-0.622503	7.28284e-14	0.365093
Pmi_10479	0.381628	5.90078e-05	0
Pmi_104792	0.328795	0.019032	2.69411e-09
Pmi_104795	-0.161598	0	0
Pmi_104797	-0.0687244	0	0
Pmi_1048	0.182453	0	0
Pmi_10480	0.397717	0.00896666	0
Pmi_104804	-0.665094	0	0.382406
Pmi_104807	-0.704718	0	0.541315
Pmi_10481	0.160561	0	0
Pmi_104810	-0.160383	0	0
Pmi_10482	-0.343568	0	0
Pmi_104823	0.191484	0	0
Pmi_104828	-0.158339	0	0.0180175
Pmi_104829	-0.372398	0	0
Pmi_10483	0.323408	2.13908e-05	0
Pmi_104832	-0.273261	0	6.07379e-06
Pmi_104833	0.211404	0	0
Pmi_10484	-0.245565	0	0
Pmi_104847	-0.284966	0	0
Pmi_104848	-0.052756	0	0
Pmi_104849	-0.254336	0	0
Pmi_10485	0.207355	0.0443743	0.000339229
Pmi_10486	0.559108	0.00737679	0
Pmi_104862	-0.28434	5.11787e-09	0.00660534
Pmi_10487	0.219097	0	0
Pmi_104874	-0.161009	0	0.0103673
Pmi_104878	0.0816583	0	0
Pmi_10488	0.147296	0	0
Pmi_104881	-0.0470835	0	0
Pmi_104885	-0.0824251	0	0
Pmi_10489	-0.215484	0	0
Pmi_104898	0.0117646	0	0
Pmi_1049	-0.558104	0	0.105429
Pmi_10491	0.00114219	0	0
Pmi_104911	0.0337924	0	0
Pmi_104913	-0.225895	0	0.000318033
Pmi_104917	-0.00995544	0	0
Pmi_104919	-0.488049	4.11198e-10	0.152999
Pmi_10492	-0.268281	0	2.2128e-06
Pmi_10494	-0.368359	0	0
Pmi_104940	-0.211788	0	7.48277e-06
Pmi_104949	0.350876	0.00390832	0
Pmi_10495	0.435011	0.0423961	0
Pmi_104955	-0.563261	0	0.0882072
Pmi_10496	-0.433558	0	0.0138065
Pmi_104961	0.192289	0	0
Pmi_104966	0.203712	0.000290468	0
Pmi_10498	0.34065	0.0127058	6.07762e-11
Pmi_104985	0.0276818	0	0
Pmi_10499	0.0603083	0	0
Pmi_104991	-0.174558	1.10388e-10	8.57761e-05
Pmi_1050	-0.1425	0	0
Pmi_10500	0.252195	0	0
Pmi_105002	-0.399748	0	0.000104721
Pmi_105009	0.18716	0	0
Pmi_10502	0.0239514	0	0
Pmi_105025	-0.237621	0.000577879	0.0567744
Pmi_105027	-1.10614	1.28248e-15	0.959037
Pmi_10503	0.102279	0	0
Pmi_105035	-1.13269	0	0.999804
Pmi_105036	-0.500656	0	0.00342091
Pmi_105038	-0.359396	9.34017e-05	0.110952
Pmi_10504	-0.00806308	0	0
Pmi_105044	-1.10428	0	1
Pmi_10505	0.0910437	0	0
Pmi_10506	-0.278623	3.90391e-08	0.0089251
Pmi_105060	0.0939329	0	0
Pmi_105062	-0.57313	2.90265e-15	0.239785
Pmi_105065	-0.856698	0	0.922086
Pmi_105069	-1.13976	0	0.999397
Pmi_10507	0.552651	0.221278	3.11321e-12
Pmi_10508	-0.119459	0	0
Pmi_105089	0.389622	0.0193202	0
Pmi_10509	-0.267339	0	0
Pmi_105092	0.141744	0	0
Pmi_1051	-0.768231	0	0.920928
Pmi_10510	0.0217364	0	0
Pmi_105109	-0.0939674	0	0
Pmi_10511	-0.0998571	0	0
Pmi_105116	-0.0752525	0	0
Pmi_105117	-1.04157	0	1
Pmi_10512	0.0934947	0	0
Pmi_10513	-0.163627	0	0
Pmi_105131	-0.322671	0	1.29318e-06
Pmi_10514	-0.223007	0	0
Pmi_105144	0.465739	0.193825	4.33939e-06
Pmi_105148	-0.470983	0	0
Pmi_10515	0.165486	0	0
Pmi_105150	-0.508882	5.81729e-13	0.144475
Pmi_105154	0.336994	0.000161332	0
Pmi_10516	-0.114285	0	0
Pmi_105164	-0.642285	1.14115e-08	0.402651
Pmi_105167	-0.171087	0	0
Pmi_105168	-0.0570237	0	0
Pmi_10517	-0.0231915	0	0
Pmi_105170	0.0684956	0	0
Pmi_105177	-0.422036	0	0.0254648
Pmi_105178	-0.0263955	0	0
Pmi_105180	-0.422354	3.08867e-13	0.0375195
Pmi_105185	-0.505836	0	0.0398782
Pmi_105186	0.0728248	0	0
Pmi_105188	-0.499758	0	0.0121208
Pmi_10519	-0.0742834	0	0
Pmi_105192	-0.426736	0	0.0106321
Pmi_1052	-0.0373251	0	0
Pmi_10520	-0.114284	0	0.00108637
Pmi_10521	-0.125696	0	0
Pmi_105212	0.937256	0.996769	0
Pmi_105216	0.124329	0	0
Pmi_10522	-0.433449	2.02704e-05	0.174988
Pmi_105229	-0.566424	7.78607e-07	0.304887
Pmi_10523	0.0609257	0	0
Pmi_105233	-0.799677	0	0.844196
Pmi_10524	-0.225668	0	0
Pmi_105240	-0.247304	0	0
Pmi_105246	-0.151345	0	0.0281888
Pmi_10525	-0.359822	0	0
Pmi_105262	-0.499829	0	0.0667043
Pmi_105264	-0.551409	0	0.000670748
Pmi_10527	0.0766399	0	0
Pmi_10528	0.274503	1.44709e-06	0
Pmi_105281	0.0498354	0	0
Pmi_105285	0.00216656	1.06575e-06	3.80108e-07
Pmi_105286	-0.495931	0	0.0444173
Pmi_1053	-0.0862766	0	0
Pmi_10530	0.37359	0.079406	1.2732e-06
Pmi_105308	-0.146724	0	0.018042
Pmi_10531	-0.164384	0	0
Pmi_105318	0.130422	0	0
Pmi_10532	-0.128469	0	0
Pmi_10533	0.213498	0	0
Pmi_105331	-0.206722	0	2.31658e-05
Pmi_105339	-0.241561	0	0
Pmi_10534	0.00669127	0	0
Pmi_105342	-0.33773	0	0
Pmi_105343	-0.761921	6.12402e-13	0.650736
Pmi_105345	-0.000103108	0	0
Pmi_10535	0.125905	0.00182483	0
Pmi_105352	-0.0816704	0	0
Pmi_105359	0.0534778	0	0
Pmi_10536	-0.247568	0	4.59371e-07
Pmi_105362	-0.584247	0	0.0120424
Pmi_10537	0.0421005	0	0
Pmi_105381	0.136311	0	0
Pmi_105384	0.0713604	0	0
Pmi_10539	-1.08917	0	1
Pmi_105390	0.162302	0.000393023	0
Pmi_105392	0.37662	0.0218295	0
Pmi_105393	-0.931096	0	0.981392
Pmi_105398	-0.157884	0	0
Pmi_105399	-0.68274	5.10072e-08	0.458175
Pmi_1054	-0.476048	9.16576e-15	0.078549
Pmi_10540	0.190332	0	0
Pmi_105401	-0.745626	0	0.675854
Pmi_10541	0.234899	4.16556e-05	0
Pmi_105412	-0.28578	0	0
Pmi_105413	-0.327292	1.0467e-12	0.0057144
Pmi_105416	0.00190364	0	0
Pmi_10542	0.199889	2.76539e-05	0
Pmi_10543	-0.0880881	0	0
Pmi_105437	-0.59692	5.30665e-07	0.376066
Pmi_105439	0.417999	0.00178426	0
Pmi_10544	0.209163	0	0
Pmi_105443	0.00730359	0	0
Pmi_105447	-0.526398	0	0.0492491
Pmi_10546	0.361866	0.0964705	1.68037e-05
Pmi_105464	-0.133874	0	0.000371948
Pmi_105466	-0.807012	0	0.791807
Pmi_105469	-0.0647993	0	0
Pmi_105470	-0.0801135	0	0
Pmi_105477	0.271908	0	0
Pmi_105479	-0.529838	2.24539e-11	0.195794
Pmi_10548	-0.212378	0.000362064	0.0371215
Pmi_10550	0.00301797	0	0
Pmi_105507	0.218912	0	0
Pmi_10551	0.205472	0	0
Pmi_10552	-0.20257	0	0
Pmi_105520	0.073997	0	0
Pmi_105523	0.142702	0.000495401	0
Pmi_10553	-0.31495	0	0
Pmi_105532	-1.15456	0	1
Pmi_10554	-0.130556	0	0.00279983
Pmi_10555	0.0749786	0	0
Pmi_105555	-0.700342	6.15297e-14	0.504299
Pmi_10556	0.287015	0	0
Pmi_105560	-0.00396889	0	0
Pmi_105562	-1.03459	8.12875e-18	0.939427
Pmi_10557	0.0117343	0	0
Pmi_10558	0.0485033	0	0
Pmi_105580	0.447655	0.0422401	0
Pmi_10559	-0.687826	0	0.480681
Pmi_105593	-0.525764	2.67854e-07	0.260361
Pmi_1056	-0.223515	0	3.63391e-06
Pmi_10560	0.224229	2.75494e-05	0
Pmi_105611	-0.469599	6.62953e-12	0.0828304
Pmi_105612	-0.0823115	0	0
Pmi_10562	0.226805	0	0
Pmi_10563	-0.0875857	0	0
Pmi_10564	0.496054	0.10032	0
Pmi_105647	0.0915326	0	0
Pmi_105649	-0.386741	5.61783e-08	0.0635439
Pmi_10565	-0.625296	1.09187e-08	0.40137
Pmi_105655	-0.678973	2.16333e-10	0.444132
Pmi_10566	-0.168701	0	0.000351364
Pmi_105660	0.181061	0	0
Pmi_105664	-0.406304	2.28484e-13	0.0290852
Pmi_10567	0.223978	0	0
Pmi_10569	0.224747	9.33017e-05	0
Pmi_105692	-0.507799	0	0.0177257
Pmi_105695	-0.418898	5.64623e-09	0.0795695
Pmi_1057	-0.0132466	0	0
Pmi_10570	0.0729476	0	0
Pmi_105712	0.0235451	0	0
Pmi_105716	-0.0401207	0	0
Pmi_10572	0.0619388	0	0
Pmi_105729	-1.11769	0	0.999576
Pmi_10573	0.112161	0	0
Pmi_10574	-0.00741672	0	0
Pmi_105743	0.42675	4.67838e-05	0
Pmi_10575	0.2131	0	0
Pmi_105750	-1.061	1.72803e-26	0.986944
Pmi_105754	0.0833305	0	0
Pmi_10576	0.240147	0.0148794	6.32844e-06
Pmi_105767	-0.434529	4.02716e-08	0.107274
Pmi_10577	-0.0337744	0	0
Pmi_10578	0.277961	0	0
Pmi_10579	-0.0213194	0	0
Pmi_105792	0.0930541	0	0
Pmi_1058	-0.525335	3.00951e-12	0.185053
Pmi_10580	-0.123031	0	3.54189e-05
Pmi_10581	-0.220199	0.000221384	0.0345138
Pmi_105814	-0.0788956	0	0
Pmi_105819	-0.49076	3.09289e-06	0.229829
Pmi_10582	-0.642289	0	0.157832
Pmi_10583	-0.489892	0	0.0121218
Pmi_105832	-0.267746	0	2.21294e-06
Pmi_105836	-0.0647993	0	0
Pmi_10584	0.222171	0	0
Pmi_10585	-0.0752317	0	0
Pmi_105856	-0.241488	2.4434e-07	0.0070259
Pmi_105859	-0.293839	2.16233e-05	0.0481617
Pmi_10586	0.476192	0.000761602	0
Pmi_10587	0.0942002	0	0
Pmi_105878	0.337241	3.25592e-05	0
Pmi_10588	0.550421	0.0456147	0
Pmi_10589	0.00282814	0	0
Pmi_105896	-0.0137962	0	0
Pmi_105898	-0.373995	1.64611e-09	0.0374563
Pmi_105899	0.245913	0	0
Pmi_1059	0.0155755	0	0
Pmi_10590	-0.24215	0	0
Pmi_105901	0.0701406	0	0
Pmi_10591	0.0389243	0	0
Pmi_105917	-0.0772832	0	0
Pmi_10592	-0.0979966	0	0
Pmi_105925	-0.224474	0	0
Pmi_10593	-0.121713	0	0.00177437
Pmi_105933	-0.293839	2.16233e-05	0.0481617
Pmi_105936	-1.03354	0	0.99661
Pmi_105945	-0.305352	1.37957e-11	0.00466554
Pmi_10595	-0.17452	0	0
Pmi_105950	-0.247681	1.86552e-05	0.022512
Pmi_10596	0.688866	0.485198	0
Pmi_105968	-0.162225	0	0
Pmi_10597	-0.0173015	0	0
Pmi_105971	-0.714714	7.62407e-18	0.589294
Pmi_105979	-1.34549	0	1
Pmi_10598	0.0361691	0	0
Pmi_105981	0.0187381	0	0
Pmi_10599	0.929365	0.855018	9.55035e-14
Pmi_105996	-0.587283	1.29943e-16	0.224016
Pmi_106	-0.0392226	0	0
Pmi_1060	-0.305159	3.61592e-07	0.0269442
Pmi_10600	0.110851	0	0
Pmi_10601	0.262599	0.0288539	1.22399e-05
Pmi_106010	-0.551145	6.62061e-07	0.301796
Pmi_10602	0.41089	0.038312	0
[truncated: 91,065 more rows]

## Sheet: caf low N vs replete
ContigID	Log2 Fold Change	Post-p (Low N /Replete > 2)	Post-p (Replete /Low N > 2)
Caf_1	0.310688	0	0
Caf_10	-0.804918	0	0.842781
Caf_1000	1.05685	1	0
Caf_10001	2.20317	0.960136	5.56577e-05
Caf_10002	-3.23969	9.59899e-11	0.999871
Caf_100024	0.319015	0.313011	0.0600533
Caf_10004	-2.97053	0	1
Caf_10005	0.402086	0	0
Caf_100057	0.319015	0.313011	0.0600533
Caf_100061	1.01856	0.650336	0.0238877
Caf_10008	-0.445971	0	4.54185e-05
Caf_100081	-2.04336	0	1
Caf_10009	0.97061	1	0
Caf_10010	0.750004	0.880873	0
Caf_100108	0.320051	0.0157189	0
Caf_10011	0.564285	0.328855	3.61621e-06
Caf_100111	1.78578	0.893908	0.000763378
Caf_10012	-0.0981135	0	0
Caf_10014	0.0244332	0	0
Caf_10018	-0.461591	0.0829932	0.385602
Caf_10019	0.573839	0.242343	0
Caf_10021	0.73116	0.673384	0
Caf_10023	-0.498831	0	0.043501
Caf_10026	0.53397	0.0359015	0
Caf_1003	0.319015	0.313011	0.0600533
Caf_10030	2.37589	1	0
Caf_10031	-0.461591	0.0829932	0.385602
Caf_10032	-0.322801	0	6.7696e-05
Caf_10034	0.0190276	0	0
Caf_100341	2.68935	0.995633	3.58449e-08
Caf_100350	-0.170732	0	5.47974e-05
Caf_1004	-2.78188	0	1
Caf_10040	2.68935	0.995633	3.58449e-08
Caf_100430	-1.92146	0.00113014	0.925937
Caf_10044	-4.66402	0	1
Caf_100440	0.319015	0.313011	0.0600533
Caf_10045	0.319015	0.313011	0.0600533
Caf_10046	-2.10212	1.96606e-08	0.998209
Caf_10048	1.01856	0.650336	0.0238877
Caf_10049	-0.43125	0	0
Caf_1005	0.50437	0	0
Caf_100508	2.91198	0.999386	4.33932e-10
Caf_10053	0.18584	0.0144561	2.71347e-05
Caf_10054	1.63818	0.859014	0.00174072
Caf_10055	0.414967	0.119048	2.5377e-07
Caf_100577	-3.54507	2.09053e-14	0.999999
Caf_10058	-4.29705	0	1
Caf_10059	0.708052	0.67508	0
Caf_100598	-1.25971	9.71519e-10	0.956386
Caf_10062	-3.93549	0	1
Caf_100620	-1.82104	5.03168e-06	0.982644
Caf_10063	1.23486	1	0
Caf_10064	0.0695423	0	0
Caf_100679	0.319015	0.313011	0.0600533
Caf_10068	0.279984	3.06441e-06	0
Caf_100683	0.319015	0.313011	0.0600533
Caf_10069	-4.10574	0	1
Caf_10070	0.771608	0.999737	0
Caf_100703	-2.03905	0	1
Caf_10074	-3.87531	4.56996e-22	1
Caf_10075	0.319015	0.313011	0.0600533
Caf_10077	1.57299	1	0
Caf_10078	-0.207119	0	0.000270413
Caf_100798	3.26671	0.999987	1.26356e-15
Caf_1008	-0.636006	0	0.0486165
Caf_100810	2.11856	0.953818	8.01744e-05
Caf_100817	0.319015	0.313011	0.0600533
Caf_100835	1.56949	1	0
Caf_10084	1.46508	0.817326	0.00444461
Caf_10085	-4.75955	0	1
Caf_10087	2.68935	0.995633	3.58449e-08
Caf_10089	0.115993	0	0
Caf_1009	-3.52566	0	1
Caf_10092	-0.573978	0	9.38945e-06
Caf_100939	-0.140114	0	0
Caf_10094	-2.29996	0	1
Caf_100954	1.46508	0.817326	0.00444461
Caf_10096	-0.377572	0.00825957	0.247695
Caf_10098	3.19745	0.999953	2.44686e-14
Caf_10099	-0.643388	0	0.180083
Caf_101	-1.38363	0	1
Caf_10100	-2.0972	0	1
Caf_10101	0.319015	0.313011	0.0600533
Caf_10103	-3.5735	0	1
Caf_10104	-4.34673	0	1
Caf_101048	0.319015	0.313011	0.0600533
Caf_101079	-0.374751	0	0.00371783
Caf_10108	1.13118	0.943563	0
Caf_10109	-2.80842	0	1
Caf_1011	0.382198	3.32448e-05	0
Caf_10111	-3.57989	0	1
Caf_10112	1.01856	0.650336	0.0238877
Caf_10113	-0.251378	0	5.70216e-05
Caf_10114	-6.02072	0	1
Caf_101143	0.242106	0.000393673	0
Caf_10115	-0.00319197	0	0
Caf_10116	-3.8523	0	1
Caf_101161	1.46508	0.817326	0.00444461
Caf_10117	0.144567	0	0
Caf_10118	0.327508	0	0
Caf_101185	2.0696	0.999936	0
Caf_10119	-3.54507	2.09053e-14	0.999999
Caf_1012	-1.15822	0	0.995392
Caf_10120	0.343969	0	0
Caf_10121	0.829623	0.999672	0
Caf_10122	-0.17964	0	0
Caf_10123	0.333687	0	0
Caf_10124	-5.41321	0	1
Caf_101247	-2.37454	7.04338e-05	0.978094
Caf_10125	-1.80877	0	1
Caf_10127	0.251929	0	0
Caf_10129	-1.86365	9.6676e-10	0.997592
Caf_1013	0.201432	0.0162906	1.67765e-05
Caf_10130	-4.99378	0	1
Caf_10131	-0.967645	1.13561e-08	0.834888
Caf_10134	0.726226	0.694638	0
Caf_10136	-4.90025	0	1
Caf_10137	1.76385	1	0
Caf_10138	-3.56115	0	1
Caf_10139	0.318957	0	0
Caf_1014	1.46508	0.817326	0.00444461
Caf_10141	-0.79575	0	0.895741
Caf_10142	-1.748	0	1
Caf_101436	0.632518	0.434938	0.00405636
Caf_10144	-1.47322	0	1
Caf_10146	1.78578	0.893908	0.000763378
Caf_101465	2.34679	0.978272	8.64732e-06
Caf_10149	-1.8993	0	1
Caf_1015	-0.33569	0	0
Caf_10152	-0.377572	0.00825957	0.247695
Caf_10153	0.778311	0.983194	0
Caf_10155	1.78578	0.893908	0.000763378
Caf_10158	-0.995407	0	1
Caf_10159	-1.92146	0.00113014	0.925937
Caf_101603	0.602095	0.211604	0
Caf_10163	-1.41561	4.75091e-10	0.980562
Caf_10164	2.20317	0.960136	5.56577e-05
Caf_10167	0.498652	0	0
Caf_10168	-0.999633	0	0.906195
Caf_101682	0.872423	0.66384	1.8871e-06
Caf_1017	-0.252799	0	0.00261785
Caf_10171	0.319015	0.313011	0.0600533
Caf_10172	-1.29004	0.0168406	0.739983
Caf_10175	0.047953	0	0
Caf_10177	-4.60145	0	1
Caf_101784	-4.05083	0	1
Caf_10180	-0.817451	0	1
Caf_10181	-3.03283	0	1
Caf_10182	-1.16918	0	0.998204
Caf_10184	-0.687163	0	0.34381
Caf_10185	-1.39402	0	1
Caf_10186	-0.101825	0	0
Caf_101868	-0.23517	0	0
Caf_10187	-1.81915	0	1
Caf_10188	-1.02041	0	0.999997
Caf_10191	0.106564	0	0
Caf_10193	1.16326	1	0
Caf_10195	0.421105	0	0
Caf_10196	1.78578	0.893908	0.000763378
Caf_10197	0.629361	0.032636	0
Caf_10198	-1.92146	0.00113014	0.925937
Caf_101980	-1.81435	0	1
Caf_10199	0.785108	0.972117	0
Caf_102	-1.02079	0	0.981139
Caf_1020	-0.421451	0	0
Caf_10200	-2.42621	0	1
Caf_102036	0.319015	0.313011	0.0600533
Caf_10204	-2.87173	0	1
Caf_10205	-2.76899	0	1
Caf_10206	2.7261	0.99629	1.45169e-08
Caf_1021	0.147821	0	0
Caf_10211	0.132457	0	0
Caf_10212	1.01856	0.650336	0.0238877
Caf_102128	-0.0547476	0	0
Caf_10214	0.319015	0.313011	0.0600533
Caf_10218	0.116202	0	0
Caf_102193	0.192123	0.108465	0.00438879
Caf_1022	-1.61299	0	0.999957
Caf_10222	-2.52194	0	1
Caf_10223	-2.01701	0	1
Caf_10227	0.0677386	0	0
Caf_10228	-0.273425	0	0
Caf_1023	0.630882	0.0081147	0
Caf_10230	1.91094	0.984043	2.26579e-08
Caf_102300	1.46508	0.817326	0.00444461
Caf_10234	-1.31273	0	0.999175
Caf_10235	-1.10658	1.96275e-10	0.938847
Caf_10236	0.805398	0.998397	0
Caf_10238	1.01856	0.650336	0.0238877
Caf_10240	1.46508	0.817326	0.00444461
Caf_10241	-1.13817	0	1
Caf_10242	0.319015	0.313011	0.0600533
Caf_102434	-0.127122	4.37405e-07	0.000306607
Caf_10244	-0.378631	0	0
Caf_10245	-0.0579924	0	0
Caf_10246	-4.64351	0	1
Caf_10247	-1.13741	0	0.999989
Caf_10248	-2.38813	0	1
Caf_10250	-0.0732825	0	0
Caf_10251	-1.16819	0	1
Caf_10252	1.83391	0.999985	0
Caf_102553	2.20317	0.960136	5.56577e-05
Caf_10257	-1.29004	0.0168406	0.739983
Caf_10259	1.09171	0.818336	4.87937e-07
Caf_102594	0.319015	0.313011	0.0600533
Caf_1026	-2.07572	0	1
Caf_102605	2.88907	0.99999	0
Caf_10262	-2.59043	0	1
Caf_10267	1.94358	1	0
Caf_102687	-0.363907	0	0
Caf_10269	-2.28646	0	1
Caf_1027	-2.80678	5.42942e-21	1
Caf_10270	-4.90277	0	1
Caf_102706	1.01856	0.650336	0.0238877
Caf_102740	3.14094	0.999903	2.20557e-13
Caf_102757	-4.02127	0	1
Caf_10276	0.554883	0.0126631	0
Caf_10277	-5.38871	0	1
Caf_10279	2.02239	0.946018	0.000215594
Caf_10280	1.01856	0.650336	0.0238877
Caf_10284	-0.176375	0	0
Caf_10287	-1.31936	0	0.999997
Caf_10288	-4.14488	0	1
Caf_102885	1.01856	0.650336	0.0238877
Caf_10289	-1.41009	0	0.999475
Caf_1029	-0.628838	0	0.182536
Caf_10293	0.319015	0.313011	0.0600533
Caf_10299	-3.02025	0	1
Caf_103	-0.0727209	0	0
Caf_1030	0.342004	0	0
Caf_10300	0.516329	0	0
Caf_103008	0.696297	0.518463	0
Caf_10301	-1.77954	2.61111e-11	0.997724
Caf_103082	1.01856	0.650336	0.0238877
Caf_10309	-4.40425	0	1
Caf_1031	-2.92322	1.2483e-07	0.998931
Caf_10310	2.60849	0.993759	2.38446e-07
Caf_10311	1.46508	0.817326	0.00444461
Caf_10314	0.319015	0.313011	0.0600533
Caf_10321	0.589895	0.0287773	0
Caf_103234	2.02239	0.946018	0.000215594
Caf_103237	1.01856	0.650336	0.0238877
Caf_10326	-1.63006	6.69228e-05	0.948953
Caf_10327	0.319015	0.313011	0.0600533
Caf_10329	0.319015	0.313011	0.0600533
Caf_10330	1.78578	0.893908	0.000763378
Caf_10332	0.083896	0	0
Caf_10338	-0.371879	0	1.10281e-06
Caf_10339	0.092345	0.0101541	0.000632953
Caf_1034	-1.48301	0	1
Caf_10340	-0.565681	0	0.289918
Caf_10341	0.117783	0	0
Caf_10342	1.01856	0.650336	0.0238877
Caf_10343	-2.34039	0	1
Caf_10344	-3.28675	0	1
Caf_103442	-0.86486	0	0.999994
Caf_103446	-4.15714	0	1
Caf_10345	0.0842586	0.00338861	0.000112295
Caf_103450	0.94441	1	0
Caf_10346	3.33073	1	0
Caf_10349	0.184674	0	0
Caf_1035	2.20317	0.960136	5.56577e-05
Caf_10350	0.78071	0.810627	0
Caf_10351	-0.95174	0	0.986906
Caf_10353	-1.61391	2.12912e-13	0.998818
Caf_10358	-5.01552	0	1
Caf_1036	-1.51085	0	1
Caf_10361	0.343629	0	0
Caf_10363	2.34679	0.978272	8.64732e-06
Caf_10367	-5.01333	0	1
Caf_10368	-1.66607	2.39484e-12	0.998079
Caf_10369	0.976257	0.85012	0
Caf_10374	1.01856	0.650336	0.0238877
Caf_103746	0.319015	0.313011	0.0600533
Caf_10378	-2.77795	3.22809e-20	1
Caf_10379	-1.68093	0	1
Caf_10380	0.770317	0.866811	0
Caf_10381	4.05968	1	0
Caf_103810	-3.23969	9.59899e-11	0.999871
Caf_10383	-0.624558	0	0.362398
Caf_10385	0.128245	0.00513014	3.68064e-05
Caf_103858	-4.94885	0	1
Caf_10389	2.20317	0.960136	5.56577e-05
Caf_1039	-6.54055	0	1
Caf_10390	-3.34724	0	1
Caf_103905	-0.461591	0.0829932	0.385602
Caf_10391	1.07892	0.985496	0
Caf_10392	-0.341618	0	0
Caf_103930	-1.42156	0	1
Caf_103969	0.0691177	0	0
Caf_10397	0.894228	0.794263	0
Caf_10398	1.49731	0.982724	0
Caf_104	0.41442	0.00034795	0
Caf_104016	-4.08458	0	1
Caf_10402	1.01856	0.650336	0.0238877
Caf_10403	-1.29004	0.0168406	0.739983
Caf_104046	1.78578	0.893908	0.000763378
Caf_10408	0.769449	0.716154	0
Caf_10409	0.331062	0	0
Caf_1041	-0.992288	0	1
Caf_10410	-2.88562	0	1
Caf_10411	0.965233	1	0
Caf_10412	-0.110206	0	0
Caf_10413	-1.81786	0	1
Caf_10414	0.643688	0.179659	0
Caf_10415	-2.23046	3.76794e-16	0.999985
Caf_10416	0.972031	1	0
Caf_10417	-1.579	0	1
Caf_10419	1.0028	0.99998	0
Caf_1042	-1.12061	0	1
Caf_10421	1.54628	1	0
Caf_10422	1.04031	1	0
Caf_10424	0.0495205	0	0
Caf_10425	0.720532	0.655558	0
Caf_104253	2.2788	0.974499	2.20508e-05
Caf_10426	-1.25677	0	1
Caf_10427	0.964357	1	0
Caf_10428	1.74913	1	0
Caf_10429	0.36182	0	0
Caf_104295	1.01856	0.650336	0.0238877
Caf_1043	0.25192	0	0
Caf_10430	-5.13543	0	1
Caf_10431	-3.95706	0	1
Caf_10432	-1.68147	0	1
Caf_104321	1.46508	0.817326	0.00444461
Caf_10433	0.39076	0.000115845	0
Caf_104333	-3.81968	1.65531e-20	1
Caf_104337	-1.29004	0.0168406	0.739983
Caf_10434	0.204691	0	0
Caf_10435	2.85554	0.999103	2.32085e-09
Caf_10436	-2.51221	0	1
Caf_10437	1.41217	1	0
Caf_10438	0.443206	0	0
Caf_10439	0.818661	0.982931	0
Caf_1044	-2.56246	0	1
Caf_10441	-2.06839	0	1
Caf_10442	-0.150029	0	0.0499065
Caf_10443	0.26754	0	0
Caf_10444	-3.71415	0	1
Caf_10445	0.605786	0.0062335	0
Caf_10447	2.1138	1	0
Caf_10448	-1.39337	0	1
Caf_10449	-1.89043	0	1
Caf_1045	-1.81543	5.34869e-12	0.999289
Caf_10450	-0.745914	0	0.991221
Caf_104506	1.78578	0.893908	0.000763378
Caf_10451	-0.0380498	0	0
Caf_10452	0.199742	0	0
Caf_10453	0.91396	0.999806	0
Caf_10454	0.839732	0.999218	0
Caf_104547	0.319015	0.313011	0.0600533
Caf_10455	-3.79778	0	1
Caf_10456	1.00059	0.999999	0
Caf_10457	0.644445	0.235584	0
Caf_10458	0.931346	1	0
Caf_1046	0.0569871	0	0
Caf_10460	0.760875	0.905306	0
Caf_10461	-3.74344	0	1
Caf_10462	0.946129	1	0
Caf_10463	-2.34364	8.6236e-18	0.999997
Caf_10464	-0.977084	0	0.991279
Caf_10465	-0.420128	0.00312509	0.259606
Caf_104653	2.4606	1	0
Caf_10466	-1.80209	0	1
Caf_10467	0.428974	0	0
Caf_10468	-0.00711386	0	0
Caf_10469	0.793471	0.912334	0
Caf_1047	-0.77449	0	0.998497
Caf_10470	-2.04339	0	1
Caf_10471	-3.79246	0	1
Caf_10472	-3.4056	0	1
Caf_10473	-5.08594	0	1
Caf_10474	0.963445	1	0
Caf_10475	-3.93008	0	1
Caf_10476	1.24672	0.999955	0
Caf_10478	1.19045	1	0
Caf_104789	-0.0466122	0	0
Caf_10479	0.310529	0	0
Caf_1048	-0.293507	0	0
Caf_10480	-3.8551	0	1
Caf_10481	0.0655669	0	0
Caf_10482	-4.50719	0	1
Caf_10483	0.385864	0	0
Caf_10484	0.799072	0.888031	0
Caf_10485	0.546803	0	0
Caf_104858	-0.271028	0	3.79846e-05
Caf_104859	-3.54507	2.09053e-14	0.999999
Caf_10486	0.719125	0.769179	0
Caf_10487	0.559956	1.26052e-13	0
Caf_10488	-1.6409	0	1
Caf_10489	0.0162637	0	0
Caf_1049	-4.4836	0	1
Caf_10490	-1.71652	0	1
Caf_10491	0.968535	0.999203	0
Caf_104920	0.786939	0.67496	0
Caf_10493	-0.493886	0	0.00474319
Caf_10494	0.660543	0.169898	0
Caf_10495	0.568368	0.000721468	0
Caf_10496	0.962621	1	0
Caf_10497	-0.20612	0	0
Caf_10498	1.19632	1	0
Caf_10499	1.36148	1	0
Caf_105	0.0695423	0	0
Caf_10501	0.367949	0.0248265	0
Caf_10502	0.598476	0.025691	0
Caf_10503	-0.291184	0	0
Caf_10504	1.18386	1	0
Caf_10505	0.631235	0.0448317	0
Caf_10506	0.370162	0	0
Caf_10507	1.0923	1	0
Caf_10508	-1.03985	1.35375e-09	0.893601
Caf_10509	-3.94222	0	1
Caf_105092	-0.311185	0.00135505	0.133891
Caf_10510	1.50349	0.999992	0
Caf_10512	0.134034	0	0
Caf_10513	1.63927	1	0
Caf_10514	1.35854	1	0
Caf_10515	0.0444876	0	0
Caf_10517	0.0711988	0	0
Caf_10518	2.91198	0.999386	4.33932e-10
Caf_1052	1.29353	0.928491	4.1942e-09
Caf_10522	0.232435	0	0
Caf_10523	-4.27306	0	1
Caf_105231	0.319015	0.313011	0.0600533
Caf_10524	-1.55002	0	1
Caf_10525	0.242656	0	0
Caf_10526	0.719125	0.991284	0
Caf_10527	0.567164	0.00021593	0
Caf_10528	1.44338	1	0
Caf_10529	-1.91267	0	1
Caf_1053	-0.104252	0	0
Caf_10530	-1.09185	0	1
Caf_10531	-0.0176842	0	0
Caf_10532	-0.612847	0	0.00120064
Caf_10533	-2.35232	0	1
Caf_10534	0.00828732	0	0
Caf_105340	-0.280639	2.51227e-05	0.0338984
Caf_10535	-0.758226	0	0.946104
Caf_10536	0.905949	1	0
Caf_10537	1.06008	1	0
Caf_10538	0.216847	0	0
Caf_10539	-0.90543	0	1
Caf_1054	-3.20248	0	1
Caf_10540	-0.515884	0	0
Caf_10541	1.30569	1	0
Caf_10543	0.32424	3.69867e-05	0
Caf_10544	-0.0261186	0	0
Caf_105442	1.78439	0.974543	1.88042e-07
Caf_10545	0.17088	0	0
Caf_105451	1.01856	0.650336	0.0238877
Caf_10546	0.00958141	0	0
Caf_10547	1.65959	1	0
Caf_10548	0.347642	0	0
Caf_10549	-4.10574	0	1
Caf_10550	-4.42877	0	1
Caf_10551	-3.11571	0	1
Caf_10552	0.646402	0.208586	0
Caf_10553	0.422716	0.000584133	0
Caf_10554	-0.239441	0	0
Caf_10555	0.270463	0	0
Caf_10557	1.09966	0.718945	0.00149156
Caf_10558	0.854333	1	0
Caf_10559	-2.20657	0	1
Caf_105595	2.49341	0.999942	0
Caf_1056	-4.21787	0	1
Caf_10560	0.871184	1	0
Caf_10561	-1.95104	0	1
Caf_10562	0.985561	1	0
Caf_105626	-1.15218	0.000303736	0.798726
Caf_10563	-0.494634	0	0
Caf_10564	-0.381821	0	0
Caf_10565	-0.695329	0	0.519993
Caf_10566	1.11194	1	0
Caf_10567	-3.04155	0	1
Caf_10568	-1.28144	0	1
Caf_10569	0.617355	0.0935142	0
Caf_10570	0.273824	0	0
Caf_10571	-0.529017	0	0.0391447
Caf_105712	-2.42589	0	1
Caf_10572	1.38634	1	0
Caf_10574	-6.14629	0	1
Caf_10576	-2.56136	0	1
Caf_10577	-0.651011	0	0.10449
Caf_10578	-4.55002	0	1
Caf_10579	-0.140701	0	0
Caf_1058	0.062967	0	0
Caf_10580	-0.057909	0	0
Caf_10581	-1.12472	0	1
Caf_10582	-0.740742	0	0.927765
Caf_10583	-3.82725	0	1
Caf_10584	-0.0422273	0	0
Caf_10585	0.919046	1	0
Caf_10586	0.180956	0	0
Caf_10587	0.770524	0.938895	0
Caf_10588	-2.52346	0	1
Caf_10589	0.351694	0	0
Caf_105890	1.83511	1	0
Caf_10590	1.01007	0.999813	0
Caf_10591	-3.88707	0	1
Caf_105911	1.01856	0.650336	0.0238877
Caf_10592	0.294231	0	0
Caf_10593	0.38142	7.86743e-06	0
Caf_10594	-1.58236	0	1
Caf_105940	2.46448	0.98404	3.33127e-06
Caf_105944	0.15747	0.0208865	0.000278722
Caf_10595	-1.99413	0	1
Caf_10596	-2.2084	0	1
Caf_10598	-3.88789	0	1
Caf_10599	-2.01516	0	1
Caf_106	-4.25205	0	1
Caf_1060	0.480178	0	0
Caf_10600	-3.5107	0	1
Caf_10601	-0.270344	0	0
Caf_10602	1.16098	1	0
Caf_10603	-0.423159	0	0
Caf_106036	2.96413	0.999578	7.95544e-11
Caf_10604	-1.12669	0	1
Caf_10605	1.05516	1	0
Caf_10606	0.378071	0	0
Caf_10607	-2.89714	0	1
Caf_10608	-0.293893	0	0
Caf_10609	0.873519	0.998125	0
Caf_1061	-2.81068	0	1
Caf_10610	-2.23872	0	1
Caf_106109	0.861395	0.869096	0
Caf_10611	0.479585	0	0
Caf_10612	1.17458	1	0
Caf_10613	-0.496235	0	1.23892e-06
Caf_106133	1.3158	0.991404	0
Caf_10614	0.100461	0	0
Caf_10615	-0.539714	0	0.00208935
Caf_10616	0.149105	0	0
Caf_10617	-0.596827	0	1.63095e-06
Caf_106178	1.78578	0.893908	0.000763378
Caf_10618	-3.74238	0	1
Caf_10619	0.418647	0	0
Caf_10620	0.89217	0.999992	0
Caf_10622	-1.81425	0	1
Caf_10623	-2.89766	0	1
Caf_106231	-0.0521433	0	0
Caf_10624	-0.434753	0	0
Caf_106240	-1.97422	1.81245e-07	0.992204
Caf_10625	-4.12928	0	1
Caf_10626	-3.46406	0	1
Caf_10627	0.669789	0.0146734	0
Caf_10628	0.861026	0.999996	0
Caf_10629	-1.7709	0	1
Caf_1063	-0.409556	0	0.0864718
Caf_10630	0.597307	0.0404619	0
Caf_10631	-4.24824	0	1
Caf_106314	0.319015	0.313011	0.0600533
Caf_10632	-3.54507	2.09053e-14	0.999999
Caf_10633	-0.373287	0	0
Caf_106330	2.34679	0.978272	8.64732e-06
Caf_106335	2.564	0.99259	5.78859e-07
Caf_10634	0.729737	0.706063	0
Caf_10635	-1.6665	0	1
Caf_10636	1.16604	1	0
Caf_106364	-2.47781	1.82395e-13	0.999988
Caf_10637	0.350099	0	0
Caf_10638	1.06082	1	0
Caf_106396	0.319015	0.313011	0.0600533
Caf_10640	-2.15133	0	1
Caf_10641	0.736956	0.504492	0.015817
Caf_10642	-0.689356	0	0.459935
Caf_10643	0.188821	0	0
Caf_10644	-1.24253	0	1
Caf_10645	-4.4416	0	1
Caf_10647	0.81684	0.993533	0
Caf_10648	1.40619	1	0
Caf_10649	0.464249	0	0
Caf_1065	-2.92322	1.2483e-07	0.998931
Caf_10650	-3.64278	0	1
Caf_10652	0.715381	0.789421	0
Caf_10653	0.132385	0	0
Caf_106533	2.02239	0.946018	0.000215594
Caf_10654	-3.52088	0	1
Caf_10655	-0.632122	0	0.122195
Caf_10656	-0.0785859	0	0
Caf_10657	-4.0612	0	1
Caf_10658	0.254503	0	0
Caf_10659	0.794051	0.809357	0
Caf_1066	0.296792	0	0
Caf_10660	0.470675	3.88132e-05	0
Caf_10661	-0.320217	0	0
Caf_10662	-4.40287	0	1
Caf_10663	1.39987	1	0
Caf_10664	0.877312	0.981135	0
Caf_10665	0.752944	1	0
Caf_10666	-1.45694	0	1
Caf_106662	0.319015	0.313011	0.0600533
Caf_10667	-2.48609	0	1
Caf_10668	-4.47093	0	1
Caf_10669	0.2407	0	0
Caf_1067	1.01856	0.650336	0.0238877
Caf_10670	-0.312797	0	0
Caf_10671	-1.16709	0	1
Caf_10672	-4.13545	0	1
Caf_106725	0.778372	0.688206	0
Caf_10673	0.5635	0	0
Caf_10674	0.810627	0.998199	0
Caf_10675	-0.13226	0	0
Caf_10676	-3.99457	0	1
Caf_106771	2.7261	0.99629	1.45169e-08
Caf_10679	-0.164451	0	0
Caf_1068	0.392403	0.00070833	0
Caf_10680	-0.227142	0	0
Caf_10682	-1.42005	0	1
Caf_106827	1.46508	0.817326	0.00444461
Caf_10683	-1.71407	0	1
Caf_10685	0.710101	0.766659	0
Caf_10686	-1.89152	0	1
Caf_10687	-4.52859	0	1
Caf_106871	1.1233	1	0
Caf_10688	-2.70083	0	1
Caf_106888	0.120503	0	0
Caf_10689	0.450151	1.29828e-06	0
Caf_1069	0.676928	0.380717	0
Caf_10690	-4.65669	0	1
Caf_10691	-0.321083	0	0
Caf_10692	0.319659	0.00143583	0
Caf_10693	-0.30381	0	0
Caf_106938	0.167851	0.0714633	0
Caf_10695	-0.315369	0	0
Caf_10696	-4.35468	0	1
Caf_10697	0.252175	0	0
Caf_10698	-6.16598	0	1
Caf_10699	0.815708	1	0
Caf_107	-0.959808	6.3411e-05	0.744914
Caf_10700	0.492204	6.55969e-07	0
Caf_10701	-4.5763	0	1
Caf_10702	-0.974914	0	0.990963
Caf_107026	3.21538	0.999969	7.78706e-15
Caf_10703	3.64321	1	0
Caf_107047	-0.461591	0.0829932	0.385602
Caf_107049	2.02239	0.946018	0.000215594
Caf_10705	-2.52197	0	1
Caf_10706	0.759403	0.949164	0
Caf_10707	1.01494	1	0
Caf_10708	-0.375155	0	1.47557e-06
Caf_10709	-3.4514	0	1
Caf_1071	0.336395	0.000178602	0
Caf_10710	1.01067	1	0
Caf_107107	0.937394	0.623468	0.00496034
Caf_10711	-1.63941	0	1
Caf_107110	-0.909098	2.36965e-05	0.714469
Caf_107113	1.01856	0.650336	0.0238877
Caf_107115	0.319015	0.313011	0.0600533
Caf_10712	-0.131101	0	0
Caf_10713	0.618832	0.00625269	0
Caf_107135	2.79396	0.997313	1.21602e-08
Caf_10714	0.649929	0.0442757	0
Caf_10715	-0.472882	0	0
Caf_107154	1.46508	0.817326	0.00444461
Caf_10716	-0.275128	0	0
Caf_107161	1.01856	0.650336	0.0238877
Caf_107162	-0.195116	0.0164132	0.161934
Caf_10717	-2.90185	0	1
Caf_107170	0.456968	0.00183697	0
Caf_10718	0.359571	0	0
Caf_107181	0.319015	0.313011	0.0600533
Caf_10719	0.182565	0	0
Caf_107193	-3.97203	0	1
Caf_10720	-3.56567	0	1
Caf_10721	-0.0877569	0	0
Caf_107212	1.01856	0.650336	0.0238877
Caf_107214	-3.72795	3.41502e-18	1
Caf_10722	-3.98799	0	1
Caf_107225	1.46508	0.817326	0.00444461
Caf_10724	1.05798	0.999141	0
Caf_107254	0.928825	0.999961	0
Caf_10726	-0.696172	0	0.519994
Caf_107266	-1.33247	7.32951e-12	0.986584
Caf_107269	0.882404	0.793806	0
Caf_10727	-0.0566559	0	0
Caf_107271	2.98882	0.99965	3.3822e-11
Caf_107274	-3.89296	0	1
Caf_10728	0.756428	0.905438	0
Caf_107286	-0.821581	1.24568e-06	0.645973
Caf_10729	-0.32664	0	2.59161e-05
Caf_107291	-3.52382	0	1
Caf_107298	-1.4647	1.28337e-07	0.97195
Caf_1073	1.01856	0.650336	0.0238877
Caf_10730	-2.32622	0	1
Caf_107302	1.46508	0.817326	0.00444461
Caf_107303	1.01856	0.650336	0.0238877
Caf_107305	3.05796	0.999796	5.83017e-12
Caf_10731	-0.221382	0	0
Caf_107311	0.845194	0.644848	3.57998e-06
Caf_10732	-1.37543	0	1
Caf_107322	-1.86005	0	0.999874
Caf_107327	0.319015	0.313011	0.0600533
Caf_107328	-0.783978	2.40503e-09	0.620348
Caf_10733	0.611788	0.0812287	0
Caf_10734	-0.526383	1.12156e-05	0.293828
Caf_107340	2.20317	0.960136	5.56577e-05
Caf_107342	-1.14899	2.4591e-07	0.890822
Caf_107343	2.46448	0.98404	3.33127e-06
Caf_107349	-0.343396	0	0.0100713
Caf_10735	-2.17202	0	1
Caf_107350	1.46508	0.817326	0.00444461
Caf_107351	-4.23514	0	1
Caf_107353	1.06635	0.842245	2.02733e-08
Caf_107355	-1.92146	0.00113014	0.925937
Caf_107358	0.319015	0.313011	0.0600533
Caf_10736	-3.84029	0	1
Caf_107362	-1.54303	0	1
Caf_107374	-1.5688	1.60342e-08	0.982953
Caf_107376	-1.95134	3.51449e-11	0.998857
Caf_107379	3.42961	0.999999	0
Caf_10738	2.564	0.99259	5.78859e-07
Caf_107383	2.564	0.99259	5.78859e-07
Caf_107384	-3.34256	0	1
Caf_107386	-0.550743	0	0.182585
Caf_107387	0.442963	0.359801	0.0481691
Caf_107388	1.46508	0.817326	0.00444461
Caf_10739	0.763741	0.912467	0
Caf_107390	-0.967996	0	0.995722
Caf_107394	-2.66272	0	1
Caf_107395	0.606035	0.384123	1.07341e-06
Caf_107396	0.0486193	2.40759e-05	2.22142e-07
Caf_107397	0.442963	0.359801	0.0481691
Caf_107399	-3.16478	0	1
Caf_10740	-0.734641	0	0.936851
Caf_107401	2.02239	0.946018	0.000215594
Caf_107405	1.78578	0.893908	0.000763378
Caf_107406	-1.92146	0.00113014	0.925937
Caf_107409	0.319015	0.313011	0.0600533
Caf_10741	-3.31062	0	1
Caf_107412	4.63342	1	0
Caf_107413	-0.124743	0.000150322	0.00392855
Caf_107416	1.01856	0.650336	0.0238877
Caf_107417	-2.81643	7.19517e-07	0.996657
Caf_107419	1.78578	0.893908	0.000763378
Caf_10742	-2.98719	0	1
Caf_107422	0.136124	0	0
Caf_107424	-1.62929	0.00511766	0.845937
Caf_107425	2.43275	1	0
Caf_107429	0.937394	0.623468	0.00496034
Caf_10743	0.747425	0.854831	0
Caf_107431	2.85554	0.999103	2.32085e-09
Caf_107433	0.632518	0.434938	0.00405636
Caf_107435	-3.62365	6.55943e-16	1
Caf_10744	1.3361	1	0
Caf_107442	-1.95134	3.51449e-11	0.998857
Caf_107448	1.01856	0.650336	0.0238877
Caf_107449	-0.319543	6.4452e-06	0.0473406
Caf_10745	0.170288	0	0
Caf_107450	-0.909098	2.36965e-05	0.714469
Caf_107453	2.65008	0.994732	9.74797e-08
Caf_107456	0.728309	0.514895	0.0513177
Caf_107457	1.46508	0.817326	0.00444461
Caf_107459	2.02239	0.946018	0.000215594
Caf_10746	1.96635	1	0
Caf_107460	2.34853	0.999997	0
Caf_107461	0.259725	0.121047	0.00334669
Caf_107462	0.319015	0.313011	0.0600533
Caf_107464	-0.0867346	5.6945e-05	0.000747202
Caf_107466	2.7261	0.99629	1.45169e-08
Caf_107467	3.59698	1	0
Caf_10747	-0.89445	0	0.831114
Caf_107470	-4.76849	0	1
Caf_107473	-2.10212	1.96606e-08	0.998209
Caf_107475	0.60997	0.211474	0
Caf_107477	-0.377572	0.00825957	0.247695
Caf_107478	0.819515	0.772317	0
Caf_107479	-2.92322	1.2483e-07	0.998931
Caf_10748	-0.187769	0	0
Caf_107483	-1.63006	6.69228e-05	0.948953
Caf_107486	0.198329	0	0
Caf_107489	-0.602057	0	0.169417
Caf_10749	0.0943288	0	0
Caf_107490	1.01856	0.650336	0.0238877
Caf_107494	-2.73913	0	1
Caf_107495	2.85554	0.999103	2.32085e-09
Caf_107497	1.56602	0.971944	2.08859e-09
Caf_107498	-2.92322	1.2483e-07	0.998931
Caf_1075	-0.215468	0	0
Caf_10750	0.0125942	0	0
Caf_107502	1.83793	1	0
Caf_107504	3.10063	0.999858	8.20713e-13
Caf_107508	1.46508	0.817326	0.00444461
Caf_10751	0.302888	0	0
Caf_107511	0.115364	0	0
Caf_107512	0.375957	0	0
Caf_107513	-0.0509177	0	0
Caf_107514	-3.98701	0	1
Caf_107515	-0.0663401	0	0
Caf_107516	0.462652	0	0
Caf_107517	0.401837	0.00024334	0
Caf_107518	0.819011	0.99401	0
Caf_107519	-1.82208	0	1
Caf_10752	0.524395	0	0
Caf_107520	-1.92362	0	1
Caf_107521	1.79306	1	0
Caf_107522	0.20047	0	0
Caf_107523	-3.42235	0	1
Caf_107524	-0.0773726	0	0
Caf_107525	-0.0357523	0	0
Caf_107526	0.192078	0	0
Caf_107527	-4.55542	0	1
Caf_107528	1.54879	1	0
Caf_107529	-2.33655	0	1
Caf_10753	0.0284607	0	0
Caf_107530	-2.02665	0	1
Caf_107531	0.271047	0	0
Caf_107532	0.94848	1	0
Caf_107533	-0.737132	0	0.760816
Caf_107534	0.399934	0	0
Caf_107535	-0.263656	0	4.00686e-05
Caf_107536	3.5744	1	0
Caf_107537	0.137342	0	0
Caf_107538	0.798621	0.876651	0
Caf_107539	0.113541	0	0
Caf_10754	0.525847	0.000101433	0
Caf_107540	1.20368	0.992845	0
Caf_107541	1.23342	1	0
Caf_107542	-0.540081	0	0.00330473
Caf_107543	0.967493	1	0
Caf_107544	-2.16692	0	1
Caf_107545	-2.55647	0	1
Caf_107546	1.29685	1	0
Caf_107547	0.89447	0.999962	0
Caf_107548	1.1398	0.999982	0
Caf_107549	-1.2201	0	0.999961
Caf_10755	-5.26955	0	1
Caf_107550	0.513326	0.0010628	0
Caf_107551	0.583945	0.0160968	0
Caf_107552	0.182661	0	0
Caf_107553	-0.612967	0	0.00244288
Caf_107554	-0.482686	0	0.000183092
Caf_107555	-1.58055	0	1
Caf_107556	-2.72276	0	1
Caf_107557	-0.14853	0	0
Caf_107558	0.285569	0.000641994	0
Caf_107559	-0.486739	0	0
Caf_10756	-2.12354	0	1
Caf_107560	0.489458	0	0
Caf_107561	0.799567	0.818956	0
Caf_107562	-0.721958	0	0.807225
Caf_107563	-0.593488	0	0.182695
Caf_107564	1.32013	1	0
Caf_107565	0.4011	0.00610447	0
Caf_107566	-2.16665	0	1
Caf_107567	0.636648	0.0195483	0
Caf_107568	0.979427	1	0
Caf_107569	0.718235	0.623092	0
Caf_10757	0.507636	4.88651e-10	0
Caf_107570	1.55195	1	0
Caf_107571	-0.123791	0	0
Caf_107572	0.0645825	0	0
Caf_107573	-1.11141	0	0.994547
Caf_107574	-0.157673	0	0
Caf_107575	0.321718	0.000265595	0
Caf_107576	-0.921985	0	0.989665
Caf_107577	-2.65451	0	1
Caf_107578	0.920476	0.999867	0
Caf_107579	0.568241	0	0
Caf_10758	-0.649342	0	0.256506
Caf_107580	0.240386	0	0
Caf_107581	-0.480832	0	0
Caf_107582	0.395887	1.57113e-08	0
Caf_107583	-0.607117	0	0.0345326
Caf_107584	1.21122	0.999022	0
Caf_107585	-1.1421	0	0.996569
Caf_107586	0.466931	0	0
Caf_107587	0.987609	1	0
Caf_107588	0.165732	0	0
Caf_107589	-0.0393573	0	0
Caf_10759	0.739798	0.890136	0
Caf_107590	1.16938	1	0
Caf_107591	0.573276	0.00115095	0
Caf_107592	-4.19143	0	1
Caf_107593	-0.283056	0	0
Caf_107594	-2.31244	0	1
Caf_107595	0.1844	0	0
Caf_107596	0.88358	0.983041	0
Caf_107597	1.21911	1	0
Caf_107598	0.375366	0	0
Caf_107599	-0.457278	0	0
Caf_10760	-0.271242	0	0
Caf_107600	0.545797	0.000124789	0
Caf_107601	-1.43802	0	1
Caf_107602	0.0848837	0	0
Caf_107603	-3.11216	0	1
Caf_107604	-0.542314	0	0.00184775
Caf_107605	-1.23153	0	1
Caf_107606	-1.76298	0	1
Caf_107607	-0.484284	0	0.0194974
Caf_107608	-1.15222	0	1
Caf_107609	-0.188793	0	0
Caf_10761	-1.32079	0	1
Caf_107610	-1.93587	0	1
Caf_107611	0.42911	0	0
Caf_107612	1.23876	1	0
Caf_107613	-0.116216	0	0
Caf_107614	-0.772354	0	0.999934
Caf_107615	0.548522	5.34814e-05	0
Caf_107616	-1.82984	0	1
Caf_107617	-3.90703	0	1
Caf_107618	1.57898	1	0
Caf_107619	0.434412	7.49307e-09	0
Caf_10762	0.561343	1.79971e-07	0
Caf_107620	0.0790971	0	0
Caf_107621	0.369559	0	0
Caf_107622	0.252642	0	0
Caf_107623	1.28139	1	0
Caf_107624	-1.56125	0	1
Caf_107625	0.455616	0	0
Caf_107626	-3.71279	0	1
Caf_107627	0.0894986	0	0
Caf_107628	0.237919	0	0
Caf_107629	0.0142547	0	0
Caf_10763	-0.346827	0	0
Caf_107630	1.17492	0.998251	0
Caf_107631	0.431615	0	0
Caf_107632	-0.430698	0	0
Caf_107633	0.269891	0	0
Caf_107634	0.555254	0.0439269	0
Caf_107635	-3.17787	0	1
Caf_107636	-1.57955	0	1
Caf_107637	1.8434	1	0
Caf_107638	-0.0799853	0	0
Caf_107639	0.849087	1	0
Caf_10764	0.762701	0.911021	0
Caf_107640	0.268631	0	0
Caf_107641	-0.702903	0	0.539648
Caf_107642	0.383032	0	0
Caf_107643	-0.575508	0	0.134321
Caf_107644	0.789983	0.984344	0
Caf_107645	0.78692	0.999008	0
Caf_107646	0.747084	0.798112	0
Caf_107647	-1.40325	0	1
Caf_107648	0.740777	0.83957	0
Caf_107649	0.425673	0	0
Caf_10765	-0.387206	0	0
Caf_107650	1.17188	1	0
Caf_107651	-0.781139	0	1
Caf_107652	0.951729	1	0
Caf_107653	0.257144	0	0
Caf_107654	0.837029	0.943024	0
Caf_107655	-0.401859	0	0
Caf_107656	0.758172	0.903349	0
Caf_107657	-3.05277	0	1
Caf_107658	0.0838399	0	0
Caf_107659	-0.486169	0	0
Caf_10766	-2.21081	0	1
Caf_107660	-1.71653	0	1
Caf_107661	-1.65902	0	1
Caf_107662	0.724229	0.756873	0
Caf_107663	-0.673781	0	0.420275
Caf_107664	0.0728509	0	0
Caf_107665	0.770344	0.935356	0
Caf_107666	-0.771318	0	0.853205
Caf_107667	0.418624	8.24191e-06	0
Caf_107668	1.00849	1	0
Caf_107669	-1.49125	0	1
Caf_10767	-1.81531	0	1
Caf_107670	0.306845	1.47844e-07	0
Caf_107671	-1.40893	0	0.999952
Caf_107672	0.892933	1	0
Caf_107673	0.187855	0	0
Caf_107674	-0.215756	0	0
Caf_107675	-1.05485	0	0.999997
Caf_107676	-2.1087	0	1
Caf_107677	0.56068	0.0144137	0
Caf_107678	-3.09409	0	1
Caf_107679	0.034535	0	0
Caf_10768	0.905371	1	0
Caf_107680	-0.362116	0	0
Caf_107681	-0.461348	0	3.28746e-05
Caf_107682	-3.1637	0	1
Caf_107683	-1.91072	0	1
Caf_107684	0.335623	0	0
Caf_107685	-0.12566	0	0
Caf_107686	-0.080181	0	0
Caf_107687	0.787174	0.936298	0
Caf_107688	0.270967	0	0
Caf_107689	3.33828	1	0
Caf_10769	0.82635	0.987925	0
Caf_107690	-0.351024	0	0
Caf_107691	-0.0309777	0	0
Caf_107692	-0.731902	0	0.650727
Caf_107693	0.342458	0	0
Caf_107694	-0.027397	0	0
Caf_107695	-0.872084	0	0.999874
Caf_107696	-7.81891	0	1
Caf_107697	0.751418	0.827228	0
Caf_107698	-0.231556	0	0
Caf_107699	0.387222	0	0
Caf_10770	-0.326964	0	0
Caf_107700	0.555782	1.06218e-06	0
Caf_107701	0.582423	0	0
Caf_107702	0.928507	1	0
Caf_107703	1.40111	1	0
Caf_107704	0.951921	1	0
Caf_107705	0.497789	0	0
Caf_107706	-0.133177	0	0
Caf_107707	0.26698	0	0
Caf_107708	-0.711266	0	0.999482
Caf_107709	0.102407	0	0
Caf_10771	-0.365861	0	0
Caf_107710	0.465452	0	0
Caf_107711	1.11453	1	0
Caf_107712	0.379198	0	0
Caf_107713	-1.54601	0	1
Caf_107714	-1.06499	0	0.999872
Caf_107715	-0.172496	0	0
Caf_107716	-0.30087	0	0
Caf_107717	4.65976	1	0
Caf_107718	-3.55223	0	1
Caf_107719	0.935924	1	0
Caf_10772	-3.81405	0	1
Caf_107720	-1.72066	0	1
Caf_107721	0.228571	0	0
Caf_107722	0.0892279	0	0
Caf_107723	1.1621	1	0
Caf_107724	0.423066	0.00907586	0
Caf_107725	1.36112	1	0
Caf_107726	0.68454	0.386088	0
Caf_107727	-0.863631	0	0.99875
Caf_107728	-3.79925	0	1
Caf_107729	-3.28303	0	1
Caf_10773	-4.11199	0	1
Caf_107730	-3.73972	0	1
Caf_107731	-0.411447	0	0
Caf_107732	0.686924	0.445808	0
Caf_107733	0.604302	0.00368876	0
Caf_107734	-3.3502	0	1
Caf_107735	-2.86273	0	1
Caf_107736	0.380743	0	0
Caf_107737	0.521077	0.00237764	0
Caf_107738	0.651474	0.212478	0
Caf_107739	-0.854557	0	0.999995
Caf_10774	0.967726	1	0
Caf_107740	0.0352728	0	0
Caf_107741	0.897287	1	0
Caf_107742	0.394003	0	0
Caf_107743	0.575916	0.106297	0
Caf_107744	-0.810881	0	0.963855
Caf_107745	-3.34892	0	1
Caf_107746	-0.286094	0	0
Caf_107747	0.72183	0.598198	0
Caf_107748	-0.0467794	0	0
Caf_107749	0.757154	0.978391	0
Caf_10775	0.254835	0	0
Caf_107750	-2.79254	0	1
Caf_107751	0.511897	6.22228e-06	0
Caf_107752	-1.87605	0	1
Caf_107753	1.04509	1	0
Caf_107754	-2.14839	0	1
Caf_107755	-4.26689	0	1
Caf_107756	-2.02222	0	1
Caf_107757	0.661837	0.00132779	0
Caf_107758	0.75869	0.804322	0
Caf_107759	-0.102917	0	0
Caf_10776	-1.68194	0	1
Caf_107760	0.889062	1	0
Caf_107761	-0.120814	0	0
Caf_107762	0.769059	0.998559	0
Caf_107763	1.30305	1	0
Caf_107764	-0.058895	0	0
Caf_107765	-3.91501	0	1
Caf_107766	-0.476572	0	0
Caf_107767	1.64028	1	0
Caf_107768	0.393243	0	0
Caf_107769	-0.374225	0	0
Caf_10777	2.24702	1	0
Caf_107770	0.0499145	0	0
Caf_107771	-0.329775	0	0
Caf_107772	-1.35928	0	1
Caf_107773	-0.998756	0	1
Caf_107774	0.287871	0	0
Caf_107775	-0.679025	0	0.420288
Caf_107776	-5.34089	0	1
Caf_107777	-0.554883	0	0
Caf_107778	0.687681	0.418791	0
Caf_107779	0.393451	0.00259496	0
Caf_10778	-0.168861	0	0
Caf_107780	-0.273934	0	0
Caf_107781	0.494402	0	0
Caf_107782	-0.623572	0	0.00508063
Caf_107783	-0.547137	0	0.000215387
Caf_107784	-1.28494	0	1
Caf_107785	-1.15097	0	1
Caf_107786	-1.83465	0	1
Caf_107787	-1.45103	0	1
Caf_107788	0.471262	0	0
Caf_107789	-2.13093	0	1
Caf_10779	-3.7163	0	1
Caf_107790	-0.378741	0	0
Caf_107791	-0.587197	0	0.019283
Caf_107792	0.540772	5.67766e-07	0
Caf_107793	0.252122	0	0
Caf_107794	0.0897456	0	0
Caf_107795	-0.564768	0	0
Caf_107796	0.0943068	0	0
Caf_107797	-1.43449	0	1
Caf_107798	1.29861	1	0
Caf_107799	-0.523873	0	6.50475e-06
Caf_1078	0.199977	0	0
Caf_10780	1.05942	1	0
Caf_107800	0.190204	0	0
Caf_107801	-1.04228	0	1
Caf_107802	-4.00935	0	1
Caf_107803	0.908744	1	0
Caf_107804	0.295941	0	0
Caf_107805	-1.14306	0	1
Caf_107806	-4.35883	0	1
Caf_107807	0.0943527	0	0
Caf_107808	0.01631	0	0
Caf_107809	-6.11893	0	1
Caf_10781	-0.858491	0	1
Caf_107810	1.388	1	0
Caf_107811	-2.75218	0	1
Caf_107812	-5.32243	0	1
Caf_107813	-0.673943	0	1
Caf_107814	1.21165	1	0
Caf_107815	-1.33108	0	1
Caf_107816	0.694865	0.50859	0
Caf_107817	-0.560794	0	0.000768204
Caf_107818	-0.203701	0	0
Caf_107819	0.737458	0.636796	0
Caf_10782	0.333625	0	0
Caf_107820	0.907072	0.999993	0
Caf_107821	-0.142163	0	0
Caf_107822	-1.28966	0	1
Caf_107823	0.847188	1	0
Caf_107824	0.536358	4.40924e-11	0
Caf_107825	0.483185	1.69667e-08	0
Caf_107826	-0.915178	0	1
Caf_107827	0.933316	1	0
Caf_107828	1.09543	1	0
Caf_107829	0.182377	0	0
Caf_10783	1.05862	1	0
Caf_107830	0.567995	0.0328003	0
Caf_107831	1.06135	1	0
Caf_107832	0.120326	0	0
Caf_107833	1.46978	1	0
Caf_107834	0.266723	0	0
Caf_107835	0.74685	0.827625	0
Caf_107836	1.01801	1	0
Caf_107837	-0.262828	0	0
Caf_107838	0.0982743	0	0
Caf_107839	-0.679955	0	0.420242
Caf_10784	2.91616	1	0
Caf_107840	0.346573	0	0
Caf_107841	0.632255	0.0598798	0
Caf_107842	1.0286	1	0
Caf_107843	0.515934	4.05513e-07	0
Caf_107844	1.26842	1	0
Caf_107845	0.864304	1	0
Caf_107846	1.54516	0.999998	0
Caf_107847	0.871969	0.999103	0
Caf_107848	0.0205323	0	0
Caf_107849	0.376429	0	0
Caf_10785	-1.09639	0	1
Caf_107850	-0.0769424	0	0
Caf_107851	0.734196	0.802074	0
Caf_107852	0.723413	0.822528	0
Caf_107853	0.385238	0.00346928	0
Caf_107854	1.05759	1	0
Caf_107855	0.794261	0.99257	0
Caf_107856	0.747569	0.816708	0
Caf_107857	1.59766	1	0
Caf_107858	-0.418496	0	0.00888749
Caf_107859	1.13865	1	0
Caf_10786	-0.227103	0	0
Caf_107860	0.315741	0.00010206	0
Caf_107861	0.669442	0.273037	0
Caf_107862	0.765009	1	0
Caf_107863	1.11829	1	0
Caf_107864	0.507376	2.94861e-06	0
Caf_107865	-0.97246	0	1
Caf_107866	0.580794	0.000139478	0
Caf_107867	0.999755	1	0
Caf_107868	0.423034	0.0134216	0
Caf_107869	-0.142223	0	0
Caf_10787	0.901381	1	0
Caf_107870	0.702124	0.558538	0
Caf_107871	1.79581	1	0
Caf_107872	1.25913	1	0
Caf_107873	-0.0328854	0	0
Caf_107874	1.19419	0.999996	0
Caf_107875	0.309589	0	0
Caf_107876	-0.272092	0	0
Caf_107877	1.1631	1	0
Caf_107878	0.740008	0.895776	0
Caf_107879	0.120963	0	0
Caf_10788	-1.09028	0	1
Caf_107880	1.02223	1	0
Caf_107881	-0.197109	0	0
Caf_107882	1.07026	1	0
Caf_107883	0.934478	0.977634	0
Caf_107884	1.2892	1	0
Caf_107885	0.559766	0.0266795	0
Caf_107886	0.500739	1.013e-05	0
Caf_107887	0.519926	0.00206813	0
Caf_107888	0.691644	0.496258	0
Caf_107889	1.23158	1	0
Caf_10789	0.508158	0	0
Caf_107890	0.29454	0	0
Caf_107891	0.0957484	0	0
Caf_107892	0.973197	1	0
Caf_107893	0.355588	0	0
Caf_107894	1.53615	1	0
Caf_107895	0.919887	1	0
Caf_107896	0.482422	2.93007e-07	0
Caf_107897	0.0434003	0	0
Caf_107898	1.57526	1	0
Caf_107899	-0.257321	0	0
Caf_10790	-0.769634	0	0.692425
Caf_107900	0.880633	0.999996	0
Caf_107901	1.64899	1	0
Caf_107902	1.09085	1	0
Caf_107903	-0.573049	0	0.157275
Caf_107904	0.00804851	0	0
Caf_107905	0.879695	0.999909	0
Caf_107906	0.543507	9.30927e-06	0
Caf_107907	1.31001	1	0
Caf_107908	0.836586	0.996492	0
Caf_107909	0.713085	0.683473	0
Caf_10791	0.13071	0	0
Caf_107910	1.51076	1	0
Caf_107911	0.939702	0.995541	0
Caf_107912	0.913566	1	0
Caf_107913	0.858198	0.999982	0
Caf_107914	0.547046	0.00857459	0
Caf_107915	-0.0731025	0	1.37367e-06
Caf_107916	-0.477408	0	0.0017544
Caf_107917	-0.909564	0	1
Caf_107918	0.231348	8.9535e-06	0
Caf_107919	-0.357445	0	0
Caf_10792	0.136697	0	0
Caf_107920	0.752584	0.876643	0
Caf_107921	0.629819	0.00768533	0
Caf_107922	0.840499	0.86813	0
Caf_107923	0.802566	0.906251	0
Caf_107924	0.218818	0	0
Caf_107925	0.540287	0	0
Caf_107926	0.586083	0.0405536	0
Caf_107927	0.128245	0.00513014	3.68064e-05
Caf_107928	-0.0502157	0	0
Caf_107929	2.08672	1	0
Caf_10793	0.268393	0	0
Caf_107930	0.212891	0	0
Caf_107931	0.753021	0.951846	0
Caf_107932	0.616153	0.012312	0
Caf_107933	0.597583	0.197008	0
Caf_107934	0.919453	0.995627	0
Caf_107935	0.336658	0	0
Caf_107936	-0.317338	0	0
Caf_107937	0.298294	0	0
Caf_107938	0.61346	0.00844507	0
Caf_107939	0.367216	0	0
Caf_10794	-0.837925	0	1
Caf_107940	1.31996	1	0
Caf_107941	0.463443	0.00175203	0
Caf_107942	-0.0618577	0	0
Caf_107943	0.798404	1	0
Caf_107944	0.851661	0.999079	0
Caf_107945	1.25956	1	0
Caf_107946	0.732389	0.751716	0
Caf_107947	0.925617	0.95985	0
Caf_107948	1.66251	1	0
Caf_107949	0.492351	0	0
Caf_10795	0.743855	0.886778	0
Caf_107950	0.394318	0	0
Caf_107951	0.160176	0	0
Caf_107952	-0.738209	0	0.70869
Caf_107953	1.09643	1	0
Caf_107954	1.10976	1	0
Caf_107955	0.360507	0	0
Caf_107956	0.287153	0	0
Caf_107957	0.561995	0.0144846	0
Caf_107958	0.837371	1	0
Caf_107959	1.46742	1	0
Caf_10796	0.306808	0	0
Caf_107960	0.310378	0	0
Caf_107961	0.848891	0.999973	0
Caf_107962	0.373968	0	0
Caf_107963	0.467193	0	0
Caf_107964	1.81008	1	0
Caf_107965	0.774686	0.961592	0
Caf_107966	0.591495	0.032555	0
Caf_107967	0.620591	0.00738433	0
Caf_107968	1.15224	1	0
Caf_107969	0.383732	0	0
Caf_10797	1.32173	1	0
Caf_107970	0.943687	0.984555	0
Caf_107971	1.23079	1	0
Caf_107972	2.38449	1	0
Caf_107973	0.480996	0	0
Caf_107974	0.556346	0.0895129	0
Caf_107975	0.408489	0	0
Caf_107976	0.636154	0.105312	0
Caf_107977	0.9938	1	0
Caf_107978	0.0542099	0	0
Caf_107979	0.691236	0.479368	0
Caf_10798	0.651864	0.0218109	0
Caf_107980	0.806492	0.992629	0
Caf_107981	-0.618985	0	0.0135068
Caf_107982	0.330789	0.000214837	0
Caf_107983	-1.61165	0	1
Caf_107984	0.760512	0.864817	0
Caf_107985	0.464487	4.49968e-05	0
Caf_107986	0.845722	0.994842	0
Caf_107987	-0.407736	0	0
Caf_107988	0.560236	0.0164735	0
Caf_107989	0.131689	0	0
Caf_10799	0.110897	0	0
Caf_107990	0.439202	2.75998e-05	0
Caf_107991	1.06551	0.997244	0
Caf_107992	-0.477276	0	0.000145232
Caf_107993	0.721598	0.687859	0
Caf_107994	-0.329347	0	0
Caf_107995	0.490824	0.00579287	0
Caf_107996	-0.15072	0	0
Caf_107997	-0.649394	0	0.0207534
Caf_107998	-2.07121	0	1
Caf_107999	0.822409	0.998878	0
Caf_108	-0.572475	0	0.0351515
Caf_1080	-2.3907	0	1
Caf_10800	0.279599	0	0
Caf_108000	1.13517	1	0
Caf_108001	0.641646	0.0694998	0
Caf_108002	0.756684	0.851011	0
Caf_108003	-0.150863	0	0
Caf_108004	-0.406218	0	2.9935e-05
Caf_108005	0.936327	1	0
Caf_108006	0.37498	0	0
Caf_108007	-0.242898	0	0
Caf_108008	1.42978	1	0
Caf_108009	0.769417	0.965707	0
Caf_10801	-2.28057	0	1
Caf_108010	-0.098867	0	0
Caf_108011	1.50229	1	0
Caf_108012	1.37799	0.999898	0
Caf_108013	-0.3879	0	0.00105922
Caf_108014	0.123921	2.31532e-05	0
Caf_108015	0.119568	0	0
Caf_108016	1.24718	0.998102	0
Caf_108017	0.884726	0.998691	0
Caf_108018	2.24891	1	0
Caf_108019	0.216419	0	0
Caf_10802	1.17649	1	0
Caf_108020	1.37893	1	0
Caf_108021	-0.21829	0	0
Caf_108022	0.468426	0.0759511	0
Caf_108023	-0.354501	0	0
Caf_108024	-0.190299	0	0
Caf_108025	0.299571	0	0
Caf_108026	1.15279	1	0
Caf_108027	1.76875	1	0
Caf_108028	0.821915	0.997383	0
Caf_108029	0.0533202	0	0
Caf_10803	2.564	0.99259	5.78859e-07
Caf_108030	0.894439	0.964098	0
Caf_108031	1.63021	1	0
Caf_108032	0.356437	0	0
Caf_108033	0.909496	0.995336	0
Caf_108034	0.720582	0.774457	0
Caf_108035	1.226	1	0
Caf_108036	0.46347	0	0
Caf_108037	-0.25503	0	3.80225e-05
Caf_108038	0.545235	1.41854e-05	0
Caf_108039	1.93614	1	0
Caf_10804	-1.00523	0	0.999993
Caf_108040	0.794247	0.978103	0
Caf_108041	-0.441923	0	0
Caf_108042	0.288728	0	0
Caf_108043	1.50158	1	0
Caf_108044	-0.126952	0	0
Caf_108045	-0.383622	0	0
Caf_108046	1.29262	1	0
Caf_108047	1.26179	0.999999	0
Caf_108048	0.0989225	0	0
Caf_108049	0.445056	0.00688422	0
Caf_10805	-4.75541	0	1
Caf_108050	0.541434	0.0810317	0
Caf_108051	2.02264	1	0
Caf_108052	0.455735	0	0
Caf_108053	0.99714	1	0
Caf_108054	0.6904	0.477232	0
Caf_108055	1.35141	1	0
Caf_108056	0.95388	0.996903	0
Caf_108057	0.353345	0	0
Caf_108058	2.24726	1	0
Caf_108059	0.50749	0.00137325	0
Caf_10806	-1.85145	0	1
Caf_108060	-0.528494	0	0
Caf_108061	0.863544	1	0
Caf_108062	0.0608997	0	0
Caf_108063	1.7305	1	0
Caf_108064	1.47291	1	0
Caf_108065	-0.255714	0	0
Caf_108066	0.948489	1	0
Caf_108067	0.587356	0	0
Caf_108068	0.341395	0	0
Caf_108069	0.836292	1	0
Caf_10807	0.637744	0.001859	0
Caf_108070	1.14793	1	0
Caf_108071	0.498359	9.21349e-05	0
Caf_108072	0.385313	0	0
Caf_108073	1.79816	1	0
Caf_108074	0.503305	0.00354681	0
Caf_108075	1.8326	1	0
Caf_108076	-0.242341	0	0
Caf_108077	0.541429	0	0
Caf_108078	0.582977	0.0231661	0
Caf_108079	1.55471	1	0
Caf_10808	0.0185028	0	0
Caf_108080	-0.785216	0	0.951537
Caf_108081	0.0694561	0	0
Caf_108082	2.09114	1	0
Caf_108083	0.596192	0.0349043	0
Caf_108084	0.779821	0.967097	0
Caf_108085	1.58512	1	0
Caf_108086	1.29472	1	0
Caf_108087	-0.00676758	0	0
Caf_108088	0.334647	0	0
Caf_108089	0.771769	0.998409	0
Caf_10809	0.132576	0	0
Caf_108090	0.800336	1	0
Caf_108091	0.394755	0	0
Caf_108092	1.05088	1	0
Caf_108093	0.468043	0.000130232	0
Caf_108094	0.491623	0.000108669	0
Caf_108095	0.772615	0.93726	0
Caf_108096	1.32177	1	0
Caf_108097	1.3064	1	0
Caf_108098	0.316699	0	0
Caf_108099	1.14779	1	0
Caf_1081	-3.54507	2.09053e-14	0.999999
Caf_10810	-1.39654	0	1
Caf_108100	0.928027	1	0
Caf_108101	1.1794	1	0
Caf_108102	-0.0127861	0	0
Caf_108103	-0.468429	0	4.43783e-06
Caf_108104	1.5077	1	0
Caf_108105	1.09747	0.996313	0
Caf_108106	0.638001	0.049383	0
Caf_108107	-0.816056	0	0.999901
Caf_108108	0.957452	1	0
Caf_108109	1.9507	1	0
Caf_10811	-4.18846	0	1
Caf_108110	0.566437	0.00268062	0
Caf_108111	0.556293	0.101667	0
Caf_108112	0.93474	1	0
Caf_108113	0.472307	0.0168514	0
Caf_108114	1.07487	1	0
Caf_108115	0.730225	0.848451	0
Caf_108116	1.05232	1	0
Caf_108117	-0.300164	0	8.21427e-06
Caf_108118	0.695619	0.519349	0
Caf_108119	1.11554	1	0
Caf_10812	-2.5919	0	1
Caf_108120	0.998792	1	0
Caf_108121	1.07292	1	0
Caf_108122	-0.783264	0	0.999999
Caf_108123	-0.716475	0	0.799049
Caf_108124	0.542207	0	0
Caf_108125	1.20957	1	0
Caf_108126	0.591605	0.00118768	0
Caf_108127	1.36372	1	0
Caf_108128	0.758478	0.883336	0
Caf_108129	0.556293	0.101667	0
Caf_10813	0.687372	0.381119	0
Caf_108130	1.69104	1	0
Caf_108131	0.653536	0.0176849	0
Caf_108132	-0.58849	0	6.64289e-05
Caf_108133	1.09095	1	0
Caf_108134	-0.418974	0	0
Caf_108135	-1.5025	0	1
Caf_108136	0.573061	0.207082	0
Caf_108137	0.297207	0	0
Caf_108138	1.64993	1	0
Caf_108139	0.556843	0.00744193	0
Caf_10814	1.02212	1	0
Caf_108140	-0.174759	0	0
Caf_108141	-0.0740078	0	0
Caf_108142	1.12504	1	0
Caf_108143	1.36863	1	0
Caf_108144	0.313191	6.90669e-06	0
Caf_108145	-1.36935	0	1
Caf_108146	0.250859	0	0
Caf_108147	0.948947	0.999877	0
Caf_108148	0.122882	0	0
Caf_108149	0.0844296	0	0
Caf_10815	0.381385	0	0
Caf_108150	1.28801	0.999896	0
Caf_108151	0.232159	4.16423e-06	0
Caf_108152	2.52274	1	0
Caf_108153	0.700575	0.559048	0
Caf_108154	1.56897	1	0
Caf_108155	0.5924	0	0
Caf_108156	-0.0716054	0	0
Caf_108157	0.296501	0	0
Caf_108158	4.42082	1	0
Caf_108159	3.53628	1	0
Caf_10816	0.6773	0.190198	0
Caf_108160	-0.417804	0	0
Caf_108161	1.19548	0.999998	0
Caf_108162	0.493784	3.15285e-06	0
Caf_108163	1.05732	1	0
Caf_108164	-0.526965	0	0.00329952
Caf_108165	0.447663	0	0
Caf_108166	1.68979	1	0
Caf_108167	1.28813	1	0
Caf_108168	1.0257	1	0
Caf_108169	0.360962	0	0
Caf_10817	0.325387	0	0
Caf_108170	1.03236	1	0
Caf_108171	-0.0924004	0	0
Caf_108172	-0.0875346	0	0
Caf_108173	0.562091	1.67014e-08	0
Caf_108174	2.40732	1	0
Caf_108175	0.824733	1	0
Caf_108176	0.950496	1	0
Caf_108177	-0.522449	0	0.123548
Caf_108178	2.42457	1	0
Caf_108179	0.649586	0.154743	0
Caf_10818	0.800651	0.984378	0
Caf_108180	1.79904	1	0
Caf_108181	0.592495	0.00119917	0
Caf_108182	0.18573	0	0
Caf_108183	0.837858	0.996684	0
Caf_108184	0.98054	0.999997	0
Caf_108185	1.23594	1	0
Caf_108186	1.33312	1	0
Caf_108187	0.0888926	0	0
Caf_108188	0.307922	0	0
Caf_108189	1.01187	0.999998	0
Caf_10819	-4.40525	0	1
Caf_108190	1.17699	1	0
Caf_108191	-0.427671	0	0
Caf_108192	4.46578	1	0
Caf_108193	1.41159	1	0
Caf_108194	0.0207016	0	0
Caf_108195	0.552186	0.000143524	0
Caf_108196	1.10487	1	0
Caf_108197	-0.7886	0	0.99554
Caf_108198	0.81709	0.999817	0
Caf_108199	-0.0854597	0	0
Caf_1082	1.27588	0.993343	0
Caf_10820	-2.93713	0	1
Caf_108200	0.699801	0.577289	0
Caf_108201	0.346081	0	0
Caf_108202	0.127471	0	0
Caf_108203	1.21882	1	0
Caf_108204	0.232984	0	0
Caf_108205	0.470336	4.03637e-06	0
Caf_108206	0.630668	0.121609	0
Caf_108207	0.393311	0	0
Caf_108208	0.554151	0	0
Caf_108209	1.60089	1	0
Caf_10821	0.495128	0	0
Caf_108210	0.806216	0.999977	0
Caf_108211	0.881935	1	0
Caf_108212	1.27932	1	0
Caf_108213	1.05705	1	0
Caf_108214	1.05504	1	0
Caf_108215	0.983642	1	0
Caf_108216	1.6681	1	0
Caf_108217	0.425799	0	0
Caf_108218	1.89571	1	0
Caf_108219	0.346418	0	0
Caf_10822	-0.011786	0	0
Caf_108220	-0.0582889	0	0
Caf_108221	0.648119	0.00035396	0
Caf_108222	1.29668	1	0
Caf_108223	1.02744	1	0
Caf_108224	1.20406	1	0
Caf_108225	0.284924	0	0
Caf_108226	0.99396	1	0
Caf_108227	1.04678	1	0
Caf_108228	2.66416	1	0
Caf_108229	-0.235738	0	0
Caf_10823	0.0916812	0	0
Caf_108230	0.0405989	0	0
Caf_108231	0.0700701	0	0
Caf_108232	0.535329	5.18944e-06	0
Caf_108233	2.64436	1	0
Caf_108234	1.04772	1	0
Caf_108235	-0.345434	0	0
Caf_108236	0.284572	3.95595e-06	0
Caf_108237	0.304744	0	0
Caf_108238	0.664305	0.00551314	0
Caf_108239	3.28735	1	0
Caf_10824	0.567304	0.00766622	0
Caf_108240	0.403757	0.0245412	0
Caf_108241	0.737276	0.961018	0
Caf_108242	0.307513	0	0
Caf_108243	-4.5974	0	1
Caf_108244	0.297023	0	0
Caf_108245	1.25559	0.999292	0
Caf_108246	0.77733	0.975845	0
Caf_108247	0.25347	0	0
Caf_108248	0.506449	2.43783e-05	0
Caf_108249	1.12975	1	0
Caf_10825	-0.75138	0	0.956319
Caf_108250	0.852136	1	0
Caf_108251	0.952846	0.999997	0
Caf_108252	-0.416429	0	0.0116403
Caf_108253	0.0143669	0	0
Caf_108254	0.564053	0.033056	0
Caf_108255	-1.19752	0	1
Caf_108256	0.853114	1	0
Caf_108257	1.43225	1	0
Caf_108258	0.34121	0	0
Caf_108259	1.29482	1	0
Caf_10826	-0.0632113	0	0
Caf_108260	0.63106	0.0122295	0
Caf_108261	-0.129989	0	0
Caf_108262	-0.334631	0	0
Caf_108263	-0.034094	0	0
Caf_108264	-0.825831	0	0.999242
Caf_108265	1.04973	1	0
Caf_108266	0.626942	0.135379	0
Caf_108267	0.735451	0.655619	0
Caf_108268	0.778215	0.896487	0
Caf_108269	0.126551	0	0
Caf_10827	0.496287	0	0
Caf_108270	0.901159	1	0
Caf_108271	1.65186	1	0
Caf_108272	2.24207	1	0
Caf_108273	0.668579	0.210705	0
Caf_108274	2.09021	1	0
Caf_108275	0.243137	0	0
Caf_108276	-0.187109	0	4.5127e-06
Caf_108277	0.273301	0	0
Caf_108278	0.191035	0	0
Caf_108279	1.08511	1	0
Caf_10828	-3.1563	0	1
Caf_108280	1.93286	1	0
Caf_108281	-0.729503	0	0.743104
Caf_108282	0.664443	0.312344	0
Caf_108283	0.458396	0.000112616	0
Caf_108284	0.839151	0.853083	0
Caf_108285	0.749768	0.874206	0
Caf_108286	1.60917	1	0
Caf_108287	1.74307	1	0
Caf_108288	0.893116	0.999976	0
Caf_108289	0.342656	0	0
Caf_10829	0.0201573	0	0
Caf_108290	0.140387	0	0
Caf_108291	0.800915	0.977131	0
Caf_108292	1.0981	1	0
Caf_108293	1.25654	1	0
Caf_108294	-1.53978	0	1
Caf_108295	0.867881	1	0
Caf_108296	-1.29788	0	1
Caf_108297	0.127636	0	0
Caf_108298	1.39278	1	0
Caf_108299	1.30479	1	0
Caf_10830	0.426876	0	0
Caf_108300	0.735095	0.738438	0
Caf_108301	0.0916464	0	0
Caf_108302	-0.344754	0	0
Caf_108303	0.808814	0.876817	0
Caf_108304	0.994624	1	0
Caf_108305	-0.199489	0	0
Caf_108306	-0.0262046	0	0
Caf_108307	0.77943	0.99035	0
Caf_108308	1.08788	1	0
Caf_108309	-0.263804	0	0
Caf_10831	1.67815	1	0
Caf_108310	0.223006	0	0
Caf_108311	1.54873	1	0
Caf_108312	4.60626	1	0
Caf_108313	-0.252294	0	0
Caf_108314	0.620414	0.031707	0
Caf_108315	-0.234635	0	0
Caf_108316	0.759911	0.855218	0
Caf_108317	4.51535	1	0
Caf_108318	0.728932	0.649479	0
Caf_108319	0.302769	0	0
Caf_10832	1.45907	0.894206	3.59228e-05
Caf_108320	0.490311	0	0
Caf_108321	1.61556	1	0
Caf_108322	0.78317	0.965198	0
Caf_108323	-0.0319142	0	0
Caf_108324	0.945939	1	0
Caf_108325	-0.724001	0	0.824929
Caf_108326	0.611937	0.0181059	0
Caf_108327	1.03612	1	0
Caf_108328	1.68604	1	0
Caf_108329	1.36515	0.999999	0
Caf_10833	0.827378	0.999782	0
Caf_108330	1.16591	1	0
Caf_108331	-0.437326	0	0
Caf_108332	1.39666	0.999936	0
Caf_108333	0.00967891	0	0
Caf_108334	1.42997	1	0
Caf_108335	1.9002	1	0
Caf_108336	1.08283	0.999968	0
Caf_108337	1.779	1	0
Caf_108338	0.987977	1	0
Caf_108339	0.710283	0.655679	0
Caf_10834	-3.86446	0	1
Caf_108340	1.62644	1	0
Caf_108341	0.890744	0.999941	0
Caf_108342	0.664202	0.225517	0
Caf_108343	0.404142	0	0
Caf_108344	0.111097	0	0
Caf_108345	1.76444	1	0
Caf_108346	0.159705	0	0
Caf_108347	1.34965	1	0
Caf_108348	0.968062	1	0
Caf_108349	0.855898	1	0
Caf_10835	-1.23571	0	1
Caf_108350	0.835171	1	0
Caf_108351	0.362521	0	0
Caf_108352	-0.350923	0	0
Caf_108353	0.183889	0	0
Caf_108354	0.245237	0	0
Caf_108355	1.11302	1	0
Caf_108356	1.36457	1	0
Caf_108357	0.6363	0.111034	0
Caf_108358	1.35131	1	0
Caf_108359	1.25116	1	0
Caf_10836	-0.256346	0	0
Caf_108360	1.35185	1	0
Caf_108361	0.776874	0.917233	0
Caf_108362	1.08584	1	0
Caf_108363	0.30316	0	0
Caf_108364	0.390424	0	0
Caf_108365	0.965338	0.997771	0
Caf_108366	1.81654	1	0
Caf_108367	0.423141	0.000881892	0
Caf_108368	2.48918	1	0
Caf_108369	0.515239	2.87669e-06	0
Caf_10837	-0.569546	0	0.0134774
Caf_108370	0.543778	0.0108698	0
Caf_108371	0.848446	0.957505	0
Caf_108372	2.35051	1	0
Caf_108373	-0.193422	0	0
Caf_108374	0.393686	0	0
Caf_108375	0.10952	0	0
Caf_108376	0.205267	0	0
Caf_108377	0.553027	0.0120551	0
Caf_108378	1.69075	1	0
Caf_108379	-0.285446	0	0
Caf_10838	-0.315858	0	0
Caf_108380	-0.545247	0	0.0537586
Caf_108381	0.572472	0.0194719	0
Caf_108382	4.6825	1	0
Caf_108383	1.1609	1	0
Caf_108384	-0.0488869	0	0
Caf_108385	0.103327	0	0
Caf_108386	1.70183	1	0
Caf_108387	1.39714	0.999994	0
Caf_108388	0.728519	0.598347	0
Caf_108389	-0.783612	0	0.87634
Caf_10839	1.70803	1	0
Caf_108390	2.0424	1	0
Caf_108391	0.631107	0.105408	0
Caf_108392	-0.099448	0	0
Caf_108393	1.42608	1	0
Caf_108394	0.985654	1	0
Caf_108395	0.190584	0	0
Caf_108396	0.285483	0.000540323	0
Caf_108397	0.480247	0	0
Caf_108398	2.26113	1	0
Caf_108399	0.860243	0.931906	0
Caf_1084	-1.74674	0	1
Caf_10840	-3.28897	0	1
Caf_108400	3.20815	1	0
Caf_108401	0.0224145	0	0
Caf_108402	0.118785	0	0
Caf_108403	0.945344	1	0
Caf_108404	0.382186	0	0
Caf_108405	0.668653	0.333538	0
Caf_108406	1.31771	1	0
Caf_108407	-0.261666	0	0
Caf_108408	2.40599	1	0
Caf_108409	0.764286	0.903835	0
Caf_10841	0.526561	0.116674	0
Caf_108410	1.48879	1	0
Caf_108411	0.148044	0	0
Caf_108412	0.710285	0.597789	0
Caf_108413	0.924386	0.999928	0
Caf_108414	0.644477	0.132471	0
Caf_108415	0.802317	0.970019	0
Caf_108416	0.980994	0.999213	0
Caf_108417	0.941618	1	0
Caf_108418	0.739128	0.992901	0
Caf_108419	1.08951	1	0
Caf_10842	1.03291	1	0
Caf_108420	-1.64823	0	1
Caf_108421	1.19785	0.997537	0
Caf_108422	0.836334	0.998625	0
Caf_108423	0.0946126	0	0
Caf_108424	1.96476	1	0
Caf_108425	0.4278	5.03664e-05	0
Caf_108426	1.06494	1	0
Caf_108427	0.748284	0.999984	0
Caf_108428	0.605654	2.48093e-06	0
Caf_108429	0.427837	0	0
Caf_10843	-1.06893	0	1
Caf_108430	0.552516	0	0
Caf_108431	-0.288323	0	0
Caf_108432	0.734514	0.797932	0
Caf_108433	0.962691	1	0
Caf_108434	1.09455	0.999987	0
Caf_108435	-0.62456	0	0.123821
Caf_108436	0.337405	0	0
Caf_108437	-0.687523	0	0.474891
Caf_108438	-0.167096	0	0
Caf_108439	0.737032	0.652652	0
Caf_10844	0.752685	1	0
Caf_108440	1.03624	1	0
Caf_108441	0.332317	0	0
Caf_108442	1.30978	1	0
Caf_108443	0.296126	0	0
Caf_108444	0.561622	9.223e-06	0
Caf_108445	1.81975	1	0
Caf_108446	0.288045	0	0
Caf_108447	1.48411	1	0
Caf_108448	0.608473	0.0259621	0
Caf_108449	1.33182	1	0
Caf_10845	-0.213039	0	0
Caf_108450	-0.302262	0	0
Caf_108451	1.53625	1	0
Caf_108452	0.359087	0	0
Caf_108453	0.413043	0	0
Caf_108454	-0.668499	0	0.290171
Caf_108455	2.27398	1	0
Caf_108456	0.650105	0.02002	0
Caf_108457	1.43714	1	0
Caf_108458	1.20469	1	0
Caf_108459	-0.213858	0	0
Caf_10846	0.700142	0.594664	0
Caf_108460	1.22227	1	0
Caf_108461	0.990555	1	0
Caf_108462	0.429998	0	0
Caf_108463	0.753552	0.941259	0
Caf_108464	1.02291	1	0
Caf_108465	0.774034	0.897114	0
Caf_108466	-0.166267	0	0
Caf_108467	0.883315	1	0
Caf_108468	1.47364	1	0
Caf_108469	1.36189	1	0
Caf_10847	0.0241535	0	0
Caf_108470	0.421586	0	0
Caf_108471	0.910176	0.944123	0
Caf_108472	0.990876	1	0
Caf_108473	1.2715	1	0
Caf_108474	0.933698	0.999007	0
Caf_108475	1.63998	1	0
Caf_108476	0.817712	1	0
Caf_108477	1.04866	1	0
Caf_108478	0.72308	0.663683	0
Caf_108479	0.883283	0.988922	0
Caf_10848	0.638517	0.130917	0
Caf_108480	1.09994	1	0
Caf_108481	0.567505	0.000360992	0
Caf_108482	0.841114	1	0
Caf_108483	0.00164794	0	0
Caf_108484	0.709474	0.567184	0
Caf_108485	1.84695	1	0
Caf_108486	0.829578	0.999821	0
Caf_108487	0.655873	1.68926e-07	0
Caf_108488	-1.59413	0	1
Caf_108489	1.69378	1	0
Caf_10849	0.256422	0	0
Caf_108490	0.360416	0	0
Caf_108491	1.44273	0.999997	0
Caf_108492	-0.714296	0	0.817181
Caf_108493	-0.815656	0	0.955694
Caf_108494	1.01466	0.99977	0
Caf_108495	1.31499	1	0
Caf_108496	1.73339	1	0
Caf_108497	0.860473	0.999996	0
Caf_108498	0.847851	1	0
Caf_108499	1.51618	1	0
Caf_1085	0.53902	0	0
Caf_10850	-4.41361	0	1
Caf_108500	0.151846	0	0
Caf_108501	4.62445	1	0
Caf_108502	0.861886	0.993141	0
Caf_108503	0.671907	0.20769	0
Caf_108504	0.369104	0	0
Caf_108505	0.835424	0.999978	0
Caf_108506	0.340429	0	0
Caf_108507	1.23924	1	0
Caf_108508	0.717127	0.55337	0
Caf_108509	0.885583	1	0
Caf_10851	-4.21581	0	1
Caf_108510	0.735812	0.676747	0
Caf_108511	2.66175	1	0
Caf_108512	0.262332	0	0
Caf_108513	-0.0170504	0	0
Caf_108514	0.568969	0.00146295	0
Caf_108515	1.32384	1	0
Caf_108516	-0.454194	0	0
Caf_108517	-0.30181	0	0
Caf_108518	0.933156	1	0
Caf_108519	1.23563	1	0
Caf_10852	-0.0449274	0	0
Caf_108520	0.169687	0	0
Caf_108521	0.876066	0.999795	0
Caf_108522	1.50575	1	0
Caf_108523	0.159623	0	0
Caf_108524	-0.0721845	0	0
Caf_108525	0.8097	0.998434	0
Caf_108526	0.41829	0	0
Caf_108527	1.36345	1	0
Caf_108528	0.877743	0.999994	0
Caf_108529	0.86189	1	0
Caf_10853	0.527954	2.9532e-06	0
Caf_108530	0.566999	0.0012095	0
Caf_108531	1.18326	1	0
Caf_108532	1.74791	1	0
Caf_108533	1.71685	1	0
Caf_108534	1.19898	1	0
Caf_108535	-0.323643	0	0
Caf_108536	0.209563	0	0
Caf_108537	0.976678	0.995185	0
Caf_108538	0.956717	1	0
Caf_108539	1.33167	0.999996	0
Caf_10854	0.663919	0.196276	0
Caf_108540	1.01955	0.999965	0
Caf_108541	0.837785	1	0
Caf_108542	0.765833	0.976033	0
Caf_108543	0.816243	1	0
Caf_108544	0.591795	0.0198663	0
Caf_108545	-0.316263	0	0
Caf_108546	-1.98946	0	1
Caf_108547	1.36418	1	0
Caf_108548	0.478887	0.0269672	0
Caf_108549	0.369776	0	0
Caf_10855	0.623719	7.30733e-05	0
Caf_108550	1.26247	1	0
Caf_108551	0.933968	1	0
Caf_108552	0.323389	0	0
Caf_108553	0.507689	0	0
Caf_108554	1.0579	1	0
Caf_108555	1.86401	1	0
Caf_108556	0.312703	0	0
Caf_108557	0.448772	0	0
Caf_108558	3.96829	1	0
Caf_108559	1.16318	1	0
Caf_10856	0.580689	0.0326689	0
Caf_108560	0.785806	1	0
Caf_108561	0.667689	0.159628	0
Caf_108562	0.0199673	0	0
Caf_108563	0.89534	1	0
Caf_108564	0.708924	0.674103	0
Caf_108565	1.08999	1	0
Caf_108566	0.827948	1	0
Caf_108567	1.15868	1	0
Caf_108568	0.204074	0	0
Caf_108569	0.200701	0	0
Caf_10857	0.210814	0	0
Caf_108570	1.16668	1	0
Caf_108571	0.997362	0.961115	0
Caf_108572	1.48416	1	0
Caf_108573	2.11166	1	0
Caf_108574	0.0114762	0	0
Caf_108575	2.59075	1	0
Caf_108576	0.958835	1	0
Caf_108577	-0.0370293	0	0
Caf_108578	1.66971	1	0
Caf_108579	0.556875	0	0
Caf_10858	0.341017	0	0
Caf_108580	-0.600606	0	2.79143e-06
Caf_108581	0.126623	0	0
Caf_108582	0.231462	0	0
Caf_108583	1.7099	1	0
Caf_108584	0.996828	1	0
Caf_108585	0.842359	1	0
Caf_108586	0.148587	0	0
Caf_108587	0.293682	0	0
Caf_108588	0.547454	0.00377623	0
Caf_108589	3.29927	1	0
Caf_10859	-1.5688	1.60342e-08	0.982953
Caf_108590	0.461934	0	0
Caf_108591	-0.382778	0	0
Caf_108592	0.814261	0.999981	0
Caf_108593	1.66768	1	0
Caf_108594	1.87468	1	0
Caf_108595	1.56518	1	0
Caf_108596	-0.0883446	0	0
Caf_108597	0.676829	0.440397	0
Caf_108598	0.149478	0	0
Caf_108599	4.2961	1	0
Caf_10860	-2.71417	0	1
Caf_108600	4.19581	1	0
Caf_108601	2.21782	1	0
Caf_108602	2.00264	1	0
Caf_108603	-0.0399769	0	0
Caf_108604	0.712877	0.618791	0
Caf_108605	1.16759	1	0
Caf_108606	1.84012	1	0
Caf_108607	-0.356756	0	0
Caf_108608	0.285597	0	0
Caf_108609	-0.293736	0	0
Caf_10861	0.807541	0.989441	0
[truncated: 15,803 more rows]

## Sheet: caf low P vs replete
ContigID	Log2 Fold Change	Post-p (Low P /Replete > 2)	Post-p (Replete /Low P > 2)
Caf_1	-0.0383159	0	0
Caf_10	0.043362	0	0
Caf_1000	0.0292251	0	0
Caf_10001	4.02711	1	0
Caf_10002	0.733372	0.543139	7.32071e-08
Caf_10003	2.19021	0.985876	8.86936e-07
Caf_10004	1.32452	1	0
Caf_10005	0.408777	6.95386e-07	0
Caf_100057	1.36202	0.792607	0.00349967
Caf_10008	-0.624706	0	0.16327
Caf_100081	-0.753091	0	0.637712
Caf_10009	2.00348	1	0
Caf_100097	0.414519	0.370315	0.0712335
Caf_10010	-0.615631	0	0.113883
Caf_100108	-0.331794	0	0.035021
Caf_10011	0.888237	0.749087	0
Caf_100111	0.977078	0.639065	0.0172189
Caf_10012	0.772358	0.982955	0
Caf_10014	-0.0397653	0	2.15986e-07
Caf_10016	1.36202	0.792607	0.00349967
Caf_10018	1.1253	0.737125	0.000650147
Caf_10019	1.52459	1	0
Caf_10021	0.579524	0.0944382	0
Caf_10023	0.142634	0	0
Caf_10026	0.994828	0.999889	0
Caf_100268	0.977078	0.639065	0.0172189
Caf_10028	1.36202	0.792607	0.00349967
Caf_1003	2.83732	0.999954	0
Caf_10030	1.07606	1	0
Caf_10031	1.89919	0.99248	1.01967e-09
Caf_10032	0.125242	0	0
Caf_100324	0.414519	0.370315	0.0712335
Caf_10034	-0.189852	0	0
Caf_100341	0.977078	0.639065	0.0172189
Caf_100350	-1.162	0	0.994938
Caf_10037	2.09108	0.971341	6.36902e-06
Caf_1004	-1.803	0	1
Caf_10040	2.73671	0.999835	2.66461e-13
Caf_100430	-1.51122	0.00270318	0.856366
Caf_10044	0.0472092	4.079e-06	0
Caf_100440	1.82578	0.932313	0.000105024
Caf_10045	2.42143	0.997307	8.253e-09
Caf_10046	-0.540921	0.000476074	0.355749
Caf_10048	2.64545	0.999601	1.39967e-11
Caf_10049	0.704065	0.61286	0
Caf_1005	-0.128648	0	0
Caf_100508	0.414519	0.370315	0.0712335
Caf_10053	0.652061	0.420856	0
Caf_10054	1.73621	0.905088	0.00030686
Caf_10055	1.71376	1	0
Caf_100577	-0.0968652	0	0
Caf_10058	0.630075	0.265802	0
Caf_10059	0.168084	0	0
Caf_100598	-3.08404	1.146e-15	0.999994
Caf_1006	0.414519	0.370315	0.0712335
Caf_10062	0.53415	1.91145e-07	0
Caf_100620	-2.37921	1.10793e-06	0.994646
Caf_10063	-0.085222	0	0
Caf_10064	1.64559	0.995866	0
Caf_10068	4.05307e-05	0	0
Caf_100683	2.69243	0.999701	2.57305e-12
Caf_10069	0.473942	0.117264	0
Caf_10070	0.755969	0.993955	0
Caf_100703	1.50518	1	0
Caf_10072	1.82578	0.932313	0.000105024
Caf_10074	0.785166	0.675978	0
Caf_100748	0.414519	0.370315	0.0712335
Caf_10075	1.82578	0.932313	0.000105024
Caf_10077	1.47467	1	0
Caf_10078	1.28466	1	0
Caf_100798	2.59569	0.999146	2.36017e-11
Caf_1008	0.183336	0	0
Caf_100810	2.14262	0.983191	2.38121e-06
Caf_100835	0.696929	0.499353	0
Caf_10084	2.77854	0.99991	0
Caf_10085	0.367797	0.00603395	0
Caf_10087	2.73671	0.999835	2.66461e-13
Caf_10089	-0.148836	0	0
Caf_1009	0.72848	0.996667	0
Caf_10090	2.09108	0.971341	6.36902e-06
Caf_10092	0.511212	0	0
Caf_100925	0.414519	0.370315	0.0712335
Caf_100939	-2.36559	0	1
Caf_10094	1.73471	1	0
Caf_100954	3.07862	0.999999	0
Caf_10096	1.88262	0.999973	0
Caf_10098	2.64545	0.999601	1.39967e-11
Caf_10099	1.13443	1	0
Caf_101	-2.79585	0	1
Caf_10100	0.146648	0	0
Caf_10101	2.35245	0.992843	5.74016e-08
Caf_10103	0.907662	1	0
Caf_10104	0.578786	0.226434	0
Caf_10107	0.414519	0.370315	0.0712335
Caf_101079	-1.29359	0	0.999926
Caf_10108	3.22724	1	0
Caf_10109	0.40211	0	0
Caf_1011	0.47631	0.00278445	0
Caf_10111	0.916994	1	0
Caf_10112	0.414519	0.370315	0.0712335
Caf_10113	2.08387	1	0
Caf_10114	-0.078658	0	0
Caf_101143	0.31624	0.00257139	0
Caf_10115	0.435621	0	0
Caf_10116	0.400427	2.97919e-05	0
Caf_10117	0.384167	0	0
Caf_10118	0.985569	1	0
Caf_101185	1.04856	0.770597	5.03809e-06
Caf_10119	2.61507	1	0
Caf_1012	-0.319951	0	0.00683354
Caf_10120	0.392669	0	0
Caf_10121	0.434864	0	0
Caf_10122	0.251431	0	0
Caf_10123	0.443816	0	0
Caf_10124	0.0178819	0	0
Caf_101247	0.892574	0.672505	1.9259e-05
Caf_10125	-0.120775	0	1.99164e-05
Caf_101251	0.977078	0.639065	0.0172189
Caf_10126	2.27616	0.989976	1.18846e-07
Caf_10127	0.322658	0	0
Caf_10129	2.4503	1	0
Caf_1013	0.444633	0.128201	0
Caf_10130	0.332727	0.000706196	0
Caf_10131	1.68682	1	0
Caf_10133	4.04382	1	0
Caf_10134	0.8899	0.999104	0
Caf_10135	1.97297	0.961052	2.27453e-05
Caf_10136	0.860499	0.941727	0
Caf_10137	0.63679	0.381701	0
Caf_10138	0.790471	0.830029	0
Caf_10139	0.500141	2.83347e-08	0
Caf_1014	2.64545	0.999601	1.39967e-11
Caf_10141	0.466651	0.0004062	0
Caf_10142	0.358274	0.000413607	0
Caf_101436	0.746113	0.521642	0.00126043
Caf_10144	1.74184	1	0
Caf_10145	2.19021	0.985876	8.86936e-07
Caf_10146	0.977078	0.639065	0.0172189
Caf_10147	2.69243	0.999701	2.57305e-12
Caf_10149	0.99924	0.994382	0
Caf_1015	0.417563	0	0
Caf_10152	0.11719	0.00517946	0
Caf_10153	0.79404	0.992944	0
Caf_10154	1.63174	0.891233	0.00061455
Caf_101543	0.414519	0.370315	0.0712335
Caf_10155	2.64545	0.999601	1.39967e-11
Caf_10158	0.407683	0	0
Caf_10159	2.31718	0.999998	0
Caf_101603	0.833905	0.8981	0
Caf_10163	-1.19132	9.92944e-09	0.942795
Caf_10164	1.82578	0.932313	0.000105024
Caf_10167	0.459578	0	0
Caf_10168	1.00398	0.97233	0
Caf_101682	1.2889	0.957425	0
Caf_1017	0.238272	0.0016593	0
Caf_10171	3.02123	0.999998	0
Caf_10172	2.14403	0.999048	0
Caf_10174	2.64545	0.999601	1.39967e-11
Caf_10175	0.15725	0	0
Caf_10177	0.373278	0	0
Caf_101784	-0.384456	0	0.0153491
Caf_10180	-0.372564	0	1
Caf_10181	1.16065	1	0
Caf_10182	0.514077	0.0618917	0
Caf_10184	0.830611	1	0
Caf_10185	0.602491	0.00189161	0
Caf_10186	0.398482	0	0
Caf_101868	-0.299045	0	0
Caf_10187	-1.60213	0	1
Caf_10188	0.457029	1.28788e-05	0
Caf_10189	1.82578	0.932313	0.000105024
Caf_10191	0.180663	0	0
Caf_10193	0.0968686	0	0
Caf_10194	0.414519	0.370315	0.0712335
Caf_10195	0.968291	1	0
Caf_10196	0.414519	0.370315	0.0712335
Caf_10197	0.306106	0	0
Caf_10198	2.1965	0.999984	0
Caf_101980	-1.19331	0	0.997286
Caf_10199	0.224139	0	0
Caf_102	-1.65959	0	1
Caf_1020	-0.545107	0	2.89438e-06
Caf_10200	1.1793	1	0
Caf_10202	2.27616	0.989976	1.18846e-07
Caf_102036	0.414519	0.370315	0.0712335
Caf_10204	0.601621	0.0439901	0
Caf_10205	1.00418	0.999998	0
Caf_10206	2.59569	0.999146	2.36017e-11
Caf_1021	0.0920976	0	0
Caf_10211	0.176464	0	0
Caf_10212	2.27616	0.989976	1.18846e-07
Caf_102128	0.34791	0.263309	0.0246916
Caf_10214	1.82578	0.932313	0.000105024
Caf_102164	1.82578	0.932313	0.000105024
Caf_10218	0.0862968	0	0
Caf_102193	-1.34429	0.000221182	0.881858
Caf_1022	-2.54163	0	1
Caf_10220	1.82578	0.932313	0.000105024
Caf_10222	0.272332	0	0
Caf_10223	1.10029	0.999981	0
Caf_10227	0.957287	0.824842	0
Caf_10228	-0.235267	0	0
Caf_1023	0.0575738	0	0
Caf_10230	2.22531	0.99965	0
Caf_10232	2.77854	0.99991	0
Caf_10234	0.336876	0.00609371	0
Caf_10235	1.66537	1	0
Caf_10236	0.45197	0	0
Caf_10238	4.15943	1	0
Caf_102384	2.62081	0.999476	3.13039e-11
Caf_10240	1.63174	0.891233	0.00061455
Caf_10241	1.86736	1	0
Caf_10242	0.977078	0.639065	0.0172189
Caf_102434	-0.242677	0	0.00583002
Caf_10244	0.269087	0	0
Caf_10245	0.352228	0	0
Caf_10246	-0.45906	0	0.0726071
Caf_10247	0.615652	0.156395	0
Caf_10248	0.497798	0.116983	0
Caf_10250	0.0143511	0	0
Caf_10251	-1.19049	0	1
Caf_10252	0.387779	0.198272	0.000995555
Caf_102526	0.414519	0.370315	0.0712335
Caf_102553	1.36202	0.792607	0.00349967
Caf_10257	1.95405	0.994793	1.67831e-10
Caf_10258	2.89197	0.999978	0
Caf_10259	1.64559	0.995866	0
Caf_102594	1.63174	0.891233	0.00061455
Caf_1026	-1.43813	0	1
Caf_102605	4.04448	1	0
Caf_102611	3.48963	1	0
Caf_10262	-0.502917	0	0.0119617
Caf_10267	2.08851	1	0
Caf_102687	0.410041	0	0
Caf_10269	-1.4127	0	1
Caf_1027	-3.31013	0	1
Caf_10270	0.639677	0.239222	0
Caf_102706	1.36202	0.792607	0.00349967
Caf_102740	2.542	0.998752	1.71119e-10
Caf_102754	3.02123	0.999998	0
Caf_102757	0.369932	0.0522501	0
Caf_10276	0.44327	4.88595e-05	0
Caf_10277	0.929987	1	0
Caf_10278	1.36202	0.792607	0.00349967
Caf_10280	3.10583	1	0
Caf_10284	-0.329091	0	0
Caf_10287	0.252977	9.8256e-06	0
Caf_10288	0.205689	0.00552443	4.45251e-07
Caf_10289	0.660742	0.398352	0
Caf_1029	0.299566	0	0
Caf_10293	2.35245	0.992843	5.74016e-08
Caf_10299	1.33539	1	0
Caf_103	-0.550663	0	0.00843731
Caf_1030	0.314459	0	0
Caf_10300	0.604997	5.75021e-05	0
Caf_103008	0.0642902	0	0
Caf_10301	0.497583	0.214462	3.81055e-08
Caf_10302	2.95929	0.999993	0
Caf_10306	2.19021	0.985876	8.86936e-07
Caf_10309	0.71063	0.538845	0
Caf_1031	-1.53231	1.7914e-05	0.942117
Caf_10310	5.76205	1	0
Caf_10311	1.97297	0.961052	2.27453e-05
Caf_10314	2.542	0.998752	1.71119e-10
Caf_103151	0.414519	0.370315	0.0712335
Caf_10321	0.218871	0	0
Caf_103234	1.36202	0.792607	0.00349967
Caf_103237	0.414519	0.370315	0.0712335
Caf_10325	1.82578	0.932313	0.000105024
Caf_10326	2.20017	1	0
Caf_10329	2.48417	0.99817	1.20642e-09
Caf_10330	3.64596	1	0
Caf_10332	0.492551	0	0
Caf_10338	-0.0185627	0	0
Caf_10339	0.316192	0.0706227	1.40194e-05
Caf_1034	-1.52451	0	1
Caf_10340	-0.539716	0	0.257074
Caf_10341	0.098049	0	0
Caf_10342	2.542	0.998752	1.71119e-10
Caf_10343	0.346304	1.15003e-05	0
Caf_10344	-1.06189	0	1
Caf_103442	-2.70427	0	1
Caf_103446	0.955335	0.999223	0
Caf_10345	1.31892	0.999772	0
Caf_103450	0.274255	0	0
Caf_10346	2.61324	1	0
Caf_10349	0.653558	0.170203	0
Caf_10350	0.383083	0.00183728	0
Caf_10351	-0.682186	0	0.458576
Caf_10353	1.85309	1	0
Caf_10358	-0.88654	0	1
Caf_1036	-0.657971	0	0.343629
Caf_10361	0.105873	0	0
Caf_10363	3.90911	1	0
Caf_103637	2.56932	0.998968	6.37555e-11
Caf_10366	2.542	0.998752	1.71119e-10
Caf_10367	0.589767	0.0324573	0
Caf_10368	1.36884	0.999792	0
Caf_10369	0.470679	0.216042	1.04426e-05
Caf_10370	0.977078	0.639065	0.0172189
Caf_10374	1.63174	0.891233	0.00061455
Caf_10378	0.0432426	0.00274281	0.00043742
Caf_10379	0.640198	0.114505	0
Caf_10380	0.892112	0.997853	0
Caf_10381	1.78748	1	0
Caf_103810	-1.10957	1.07895e-05	0.847485
Caf_10382	1.97297	0.961052	2.27453e-05
Caf_10383	0.734702	0.59884	0
Caf_10384	2.59569	0.999146	2.36017e-11
Caf_10385	-0.485925	1.4154e-06	0.210909
Caf_103858	1.02254	1	0
Caf_10389	2.09108	0.971341	6.36902e-06
Caf_1039	-2.78237	0	1
Caf_10390	0.532161	0.11632	0
Caf_103905	-0.96327	0.0258318	0.626556
Caf_10391	2.03174	1	0
Caf_10392	0.199115	0	0
Caf_103930	0.507536	0.000906891	0
Caf_103969	1.34772	0.984816	0
Caf_10397	1.41162	0.999566	0
Caf_10398	3.11933	1	0
Caf_104	0.588474	0.0998917	0
Caf_1040	0.414519	0.370315	0.0712335
Caf_104016	-3.7174	0	1
Caf_10402	1.5086	0.855091	0.00138874
Caf_10403	1.19242	0.779441	0.000233233
Caf_104046	0.977078	0.639065	0.0172189
Caf_10405	0.977078	0.639065	0.0172189
Caf_10408	0.834014	0.843466	0
Caf_10409	0.870807	0.999983	0
Caf_1041	-1.24151	0	1
Caf_10410	0.795444	0.951591	0
Caf_10411	0.931082	1	0
Caf_10412	0.380325	0	0
Caf_10413	-0.564378	0	0.00211516
Caf_10414	0.651856	0.215496	0
Caf_10415	1.79934	1	0
Caf_10416	0.638279	0.114591	0
Caf_10417	0.602491	0	0
Caf_10419	0.726058	0.661957	0
Caf_1042	-2.56814	0	1
Caf_10421	0.16764	0	0
Caf_10422	0.687554	0.400933	0
Caf_10423	1.97297	0.961052	2.27453e-05
Caf_10424	0.306476	0	0
Caf_10425	0.574787	0.0499767	0
Caf_104253	1.5086	0.855091	0.00138874
Caf_10426	0.239069	0	0
Caf_10427	0.655141	0.171628	0
Caf_10428	2.39062	1	0
Caf_10429	-0.273257	0	0
Caf_1043	-0.360905	0	0
Caf_10430	1.82306	1	0
Caf_10431	1.24323	1	0
Caf_10432	-1.17557	0	1
Caf_104321	1.63174	0.891233	0.00061455
Caf_10433	0.63488	0.225891	0
Caf_104333	-1.32733	1.03874e-10	0.979859
Caf_104337	-0.96327	0.0258318	0.626556
Caf_10434	0.124959	0	0
Caf_10435	9.87164	1	0
Caf_10436	0.978185	0.995077	0
Caf_10437	1.2067	0.999999	0
Caf_10438	-0.161987	0	0
Caf_10439	0.0799512	0	0
Caf_1044	-4.16932	0	1
Caf_10441	0.549568	9.72948e-05	0
Caf_10442	-0.232633	0.00790853	0.124662
Caf_10443	-0.0045788	0	0
Caf_10444	0.408961	0	0
Caf_10445	0.864123	1	0
Caf_10447	0.834578	0.978625	0
Caf_10448	0.105691	0	0
Caf_10449	0.145346	0	0
Caf_1045	0.535714	0.244023	0
Caf_10450	-0.0997804	0	0
Caf_10451	0.583422	0.135999	0
Caf_10452	0.377046	0	0
Caf_10453	0.515191	0.00489428	0
Caf_10454	0.410326	0	0
Caf_104547	0.414519	0.370315	0.0712335
Caf_10455	1.17107	1	0
Caf_10456	0.684028	0.43984	0
Caf_10457	0.626263	0.167374	0
Caf_10458	0.489954	0	0
Caf_1046	0.149166	0	0
Caf_10460	1.63002	1	0
Caf_10461	-0.917056	0	1
Caf_10462	0.292555	0	0
Caf_10463	1.36075	0.999941	0
Caf_10464	0.702964	0.546844	0
Caf_10465	1.16454	0.931264	0
Caf_104653	2.52795	1	0
Caf_10466	0.398335	0	0
Caf_10467	0.0439893	0	0
Caf_104670	1.36202	0.792607	0.00349967
Caf_10468	0.0548394	0	0
Caf_104680	2.27616	0.989976	1.18846e-07
Caf_10469	1.03865	0.999999	0
Caf_1047	-1.32277	0	1
Caf_10470	-0.176094	0	0
Caf_10471	0.90858	1	0
Caf_10472	1.45635	1	0
Caf_10473	0.717233	0.709628	0
Caf_10474	1.42919	1	0
Caf_10475	1.0443	1	0
Caf_10476	0.408895	0.046774	0
Caf_10478	0.290056	0	0
Caf_104789	0.772752	0.913813	0
Caf_10479	0.659793	0.225361	0
Caf_1048	0.323821	0	0
Caf_10480	0.52284	5.42605e-05	0
Caf_10481	0.200343	0	0
Caf_10482	-1.60359	0	1
Caf_10483	0.191006	0	0
Caf_10484	0.986036	0.99972	0
Caf_10485	0.0183338	0	0
Caf_104858	0.59684	0.156714	0
Caf_104859	-2.94061	6.96785e-13	0.999967
Caf_10486	0.624303	0.0280676	0
Caf_10487	0.00352559	0	0
Caf_10488	0.738837	0.911184	0
Caf_10489	-0.0391687	0	0
Caf_1049	-1.30922	0	0.997096
Caf_10490	0.0540638	0	0
Caf_10491	0.349148	0.000346819	0
Caf_104920	1.14907	0.992276	0
Caf_10493	0.52302	0.00566812	0
Caf_10494	0.668689	0.24298	0
Caf_10495	0.815934	0.999301	0
Caf_10496	-0.350151	0	0
Caf_10497	0.485704	0	0
Caf_10498	0.728917	0.654976	0
Caf_10499	0.865285	0.966851	0
Caf_105	-0.126051	0	0.0248796
Caf_10501	-0.272969	0	0.0116668
Caf_10502	0.553177	0.00240096	0
Caf_10503	0.609791	0.0548624	0
Caf_10504	-0.109441	0	0
Caf_10505	0.172833	0	0
Caf_10506	0.243645	0	0
Caf_10507	0.809571	0.983212	0
Caf_10508	0.98598	0.926177	0
Caf_10509	0.552845	8.29454e-07	0
Caf_105092	-0.123817	0	0.00689952
Caf_1051	2.09108	0.971341	6.36902e-06
Caf_10510	1.35683	0.999607	0
Caf_10512	-0.111615	0	0
Caf_10513	0.273602	0	0
Caf_10514	0.415282	0	0
Caf_10515	0.438696	0	0
Caf_10517	0.156063	0	0
Caf_10518	1.97297	0.961052	2.27453e-05
Caf_1052	1.26881	0.927285	5.31361e-09
Caf_10522	0.619503	0.000153759	0
Caf_10523	0.554538	2.95787e-06	0
Caf_10524	1.09742	1	0
Caf_10525	0.436156	0	0
Caf_10526	-0.05469	0	0
Caf_10527	0.160903	0	0
Caf_10528	0.529589	0	0
Caf_10529	0.393997	0	0
Caf_1053	-1.63544	0	1
Caf_10530	-1.04165	0	1
Caf_105305	1.36202	0.792607	0.00349967
Caf_10531	-0.126734	0	0
Caf_10532	0.32468	0	0
Caf_10533	1.29496	1	0
Caf_10534	0.244681	0	0
Caf_105340	-0.423366	4.51684e-06	0.134514
Caf_10535	0.16427	0	0
Caf_10536	0.555843	0.000362074	0
Caf_10537	-0.0788572	0	0
Caf_10538	0.414928	0	0
Caf_10539	0.581883	0.000137579	0
Caf_1054	0.765462	0.956732	0
Caf_10540	0.520941	0	0
Caf_10541	0.911734	0.988317	0
Caf_10543	0.612608	0.183281	0
Caf_10544	0.238579	0	0
Caf_105442	2.00562	0.99647	3.49393e-11
Caf_10545	-0.0692124	0	0
Caf_105451	1.36202	0.792607	0.00349967
Caf_10546	0.600685	0.0046282	0
Caf_10547	1.8583	1	0
Caf_10548	0.492446	0	0
Caf_10549	2.70708	1	0
Caf_10550	1.6907	1	0
Caf_10551	0.580999	0.00427989	0
Caf_10552	-0.244039	0	0
Caf_10553	0.951617	0.999614	0
Caf_10554	1.38614	1	0
Caf_10555	-0.0890624	0	0
Caf_10557	1.55551	0.948407	2.35527e-06
Caf_10558	0.395011	0	0
Caf_10559	-0.173611	0	0
Caf_105595	1.36714	0.872092	2.88606e-05
Caf_1056	-0.911357	0	0.819307
Caf_10560	0.532326	0	0
Caf_10561	0.978313	1	0
Caf_10562	0.529569	0	0
Caf_105626	0.845229	0.646159	4.43502e-06
Caf_10563	-0.0424684	0	0
Caf_10564	-0.239301	0	0
Caf_10565	0.0643886	0	0
Caf_10566	0.245034	0	0
Caf_10567	0.346194	0	0
Caf_10568	1.7475	1	0
Caf_10569	-0.104077	0	0
Caf_10570	0.132082	0	0
Caf_10571	0.838764	0.973401	0
Caf_105712	-0.921362	0	0.819675
Caf_10572	0.416748	0.000338071	0
Caf_10574	0.894108	1	0
Caf_10576	2.08829	1	0
Caf_10577	0.886378	1	0
Caf_10578	0.834514	1	0
Caf_10579	0.0119446	0	0
Caf_1058	-0.642775	0	0.285411
Caf_10580	0.564457	1.8273e-05	0
Caf_10581	0.275375	0	0
Caf_10582	-0.265212	0	0
Caf_10583	1.46353	1	0
Caf_10584	0.748186	0.993784	0
Caf_10585	0.424627	0	0
Caf_10586	-0.210621	0	0
Caf_10587	0.2201	0	0
Caf_10588	1.13236	1	0
Caf_10589	0.561149	7.49796e-06	0
Caf_105890	1.05595	0.934762	0
Caf_10590	0.366377	0.000822748	0
Caf_10591	0.740422	0.991659	0
Caf_10592	0.226823	0	0
Caf_10593	0.384216	1.44487e-05	0
Caf_10594	-0.50486	0	0
Caf_105940	0.414519	0.370315	0.0712335
Caf_105944	-1.50118	1.07484e-09	0.985994
Caf_10595	0.408861	0	0
Caf_10596	-1.69852	0	1
Caf_10598	0.628479	0	0
Caf_10599	0.614662	0.290687	0
Caf_106	-3.63079	0	1
Caf_1060	-0.191877	0	0
Caf_10600	1.99818	1	0
Caf_10601	-0.614479	0	0.00603677
Caf_10602	0.570743	0.000717828	0
Caf_10603	0.00397815	0	0
Caf_106036	2.19021	0.985876	8.86936e-07
Caf_10604	0.395234	0	0
Caf_10605	0.691653	0.478495	0
Caf_10606	0.756973	0.905318	0
Caf_10607	1.69234	1	0
Caf_10608	0.432047	0	0
Caf_10609	3.08498	1	0
Caf_1061	-0.821367	0	0.693496
Caf_10610	-0.392855	0	0
Caf_106109	1.16477	0.999558	0
Caf_10611	0.327226	0	0
Caf_10612	1.15673	1	0
Caf_10613	0.195418	0	0
Caf_106133	2.12398	1	0
Caf_10614	0.763361	0.824761	0
Caf_10615	1.35522	1	0
Caf_10616	0.601198	0.000648391	0
Caf_10617	-1.27991	0	1
Caf_10618	2.28044	1	0
Caf_10619	0.576315	0.0155479	0
Caf_10620	0.777282	0.957051	0
Caf_10622	-1.21001	0	1
Caf_106222	0.414519	0.370315	0.0712335
Caf_10623	1.30068	1	0
Caf_106231	-0.306967	0	0
Caf_10624	0.31198	0	0
Caf_106240	-0.398479	0.00208183	0.221005
Caf_10625	0.64971	4.30835e-09	0
Caf_10626	0.466581	0	0
Caf_10627	0.223133	0	0
Caf_10628	0.785102	0.991211	0
Caf_10629	-2.37172	0	1
Caf_1063	0.501853	0.148721	0
Caf_10630	0.288245	0	0
Caf_10631	1.07338	1	0
Caf_10632	0.880132	0.77931	0
Caf_10633	0.408109	0	0
Caf_106330	1.82578	0.932313	0.000105024
Caf_10634	0.208119	0	0
Caf_10635	1.37155	1	0
Caf_10636	0.319713	0	0
Caf_106364	-0.117284	0.0020423	0.0187486
Caf_10637	0.623261	0.0358835	0
Caf_10638	0.492513	0.00499022	0
Caf_10640	0.378367	0	0
Caf_10641	2.22531	0.99965	0
Caf_10642	1.3547	1	0
Caf_10643	-0.0185603	0	0
Caf_106432	0.977078	0.639065	0.0172189
Caf_10644	0.587979	0.000234199	0
Caf_10645	0.88005	1	0
Caf_10647	1.06415	1	0
Caf_10648	0.340179	0	0
Caf_10649	1.02528	1	0
Caf_1065	0.14767	0.0520113	0
Caf_10650	0.279926	3.60783e-06	0
Caf_10652	0.491944	0	0
Caf_10653	-0.321875	0	0
Caf_106537	1.63174	0.891233	0.00061455
Caf_10654	0.296522	0	0
Caf_10655	-1.04003	0	1
Caf_10656	-0.141479	0	0
Caf_10657	2.02781	1	0
Caf_10658	0.835978	0.999997	0
Caf_10659	1.40518	1	0
Caf_1066	0.0898961	0	0
Caf_10660	0.814925	0.988853	0
Caf_10661	0.582268	2.05464e-07	0
Caf_10662	0.769442	0.958703	0
Caf_10663	1.25301	1	0
Caf_10664	1.0435	0.999976	0
Caf_10665	0.289352	0	0
Caf_10666	1.24379	1	0
Caf_106662	0.414519	0.370315	0.0712335
Caf_10667	0.0139561	0	0
Caf_10668	0.623466	0.306667	0
Caf_10669	-0.493493	0	1.90381e-06
Caf_1067	0.414519	0.370315	0.0712335
Caf_10670	-0.155386	0	0
Caf_10671	0.628974	0.026034	0
Caf_10672	0.816853	1	0
Caf_106725	-0.427388	0	0.113946
Caf_10673	-0.47288	0	0
Caf_10674	0.29935	0	0
Caf_10675	0.247703	0	0
Caf_10676	0.889773	0.997918	0
Caf_106771	2.48417	0.99817	1.20642e-09
Caf_10679	0.654458	0.0254169	0
Caf_1068	-0.125965	0	0
Caf_10680	0.499556	0	0
Caf_10682	0.0962404	0	0
Caf_10683	0.0700484	0	0
Caf_10685	-0.0277494	0	0
Caf_10686	0.73268	0.934607	0
Caf_10687	1.12013	1	0
Caf_106871	-0.455633	0	0.00209554
Caf_10688	1.33532	1	0
Caf_106888	0.489527	0.0032331	0
Caf_10689	0.55235	0.00361479	0
Caf_1069	0.0608056	0	0
Caf_10690	1.0278	1	0
Caf_10691	1.01217	1	0
Caf_10692	0.923318	0.977327	0
Caf_10693	0.0867942	0	0
Caf_106938	1.33244	0.982454	0
Caf_10695	-0.471785	0	0
Caf_10696	0.842291	0.973883	0
Caf_10697	0.415288	2.43193e-06	0
Caf_10698	1.38109	1	0
Caf_10699	0.555042	4.68043e-07	0
Caf_107	-2.53242	4.66498e-08	0.997607
Caf_10700	-0.0292493	0	0
Caf_107008	0.414519	0.370315	0.0712335
Caf_10701	0.668873	0.0625193	0
Caf_10702	0.317637	5.25315e-05	0
Caf_107026	2.73671	0.999835	2.66461e-13
Caf_10703	6.97454	1	0
Caf_107047	-0.278248	0.0794751	0.282229
Caf_10705	-3.07622	0	1
Caf_10706	0.212861	0	0
Caf_10707	0.0134093	0	0
Caf_10708	0.860453	0.998173	0
Caf_10709	0.470593	0	0
Caf_1071	-0.171216	0	5.64416e-07
Caf_10710	0.746308	0.872319	0
Caf_107107	1.1253	0.737125	0.000650147
Caf_10711	-0.69351	0	0.499584
Caf_107110	-2.65769	7.37266e-09	0.99891
Caf_10712	0.621845	0.0514602	0
Caf_10713	1.26167	1	0
Caf_107135	1.82578	0.932313	0.000105024
Caf_10714	0.456664	0	0
Caf_10715	0.457918	0	0
Caf_107154	0.414519	0.370315	0.0712335
Caf_10716	0.470232	0	0
Caf_107161	1.63174	0.891233	0.00061455
Caf_107162	-0.336308	0.0426193	0.280458
Caf_10717	0.782685	0.975804	0
Caf_107170	0.259933	0	0
Caf_10718	0.762358	0.925682	0
Caf_107181	0.977078	0.639065	0.0172189
Caf_10719	0.79109	0.965879	0
Caf_107193	1.01313	0.997449	0
Caf_10720	0.724048	0.805518	0
Caf_10721	0.716455	0.636632	0
Caf_107212	1.63174	0.891233	0.00061455
Caf_107214	-0.582568	4.8981e-06	0.339483
Caf_10722	0.800008	0.997526	0
Caf_107225	0.414519	0.370315	0.0712335
Caf_10724	5.6358	1	0
Caf_107243	1.36202	0.792607	0.00349967
Caf_107254	0.472424	0.000458093	0
Caf_10726	0.767695	0.980935	0
Caf_107266	-2.19155	0	0.999908
Caf_107269	0.589246	0.327744	0
Caf_10727	0.373413	0	0
Caf_107271	2.48417	0.99817	1.20642e-09
Caf_107274	-0.139219	0	0
Caf_10728	0.45688	2.31645e-06	0
Caf_107286	-1.02706	5.32801e-07	0.840824
Caf_107289	1.82578	0.932313	0.000105024
Caf_10729	1.98009	1	0
Caf_107291	-1.39725	0	1
Caf_107298	0.192868	0.0538701	0.00133631
Caf_10730	0.835001	0.999989	0
Caf_107302	1.82578	0.932313	0.000105024
Caf_107303	2.09108	0.971341	6.36902e-06
Caf_107305	0.977078	0.639065	0.0172189
Caf_10731	0.0284689	0	0
Caf_107311	1.06826	0.842288	2.01216e-08
Caf_10732	-0.489566	0	0
Caf_107322	-0.425238	7.56717e-07	0.123926
Caf_107327	0.414519	0.370315	0.0712335
Caf_107328	-1.20987	0	0.956103
Caf_10733	0.252754	0	0
Caf_10734	1.4134	0.999761	0
Caf_107340	2.09108	0.971341	6.36902e-06
Caf_107342	-0.930776	4.91722e-06	0.732243
Caf_107348	0.414519	0.370315	0.0712335
Caf_107349	-0.104117	0	3.77799e-05
Caf_10735	-1.29673	0	1
Caf_107350	3.18215	1	0
Caf_107351	1.07201	0.992875	0
Caf_107353	-0.612396	0.00385427	0.446373
Caf_107355	1.54418	0.974117	1.39723e-09
Caf_107358	0.977078	0.639065	0.0172189
Caf_10736	0.737256	0.993458	0
Caf_107362	0.1885	0	0
Caf_107363	3.22921	1	0
Caf_107367	1.97297	0.961052	2.27453e-05
Caf_107374	-0.639582	4.62776e-05	0.420662
Caf_107376	-1.42006	2.03136e-08	0.978396
Caf_107379	2.81823	0.999937	0
Caf_10738	6.37614	1	0
Caf_107383	2.42143	0.997307	8.253e-09
Caf_107384	-1.82358	0	0.99991
Caf_107386	-1.06332	0	0.973881
Caf_107387	-0.96327	0.0258318	0.626556
Caf_10739	0.799564	0.978721	0
Caf_107390	0.161038	0	0
Caf_107391	2.35245	0.992843	5.74016e-08
Caf_107394	-0.401257	0	3.60234e-05
Caf_107395	0.923373	0.781053	0
Caf_107396	0.725332	0.579108	0
Caf_107397	0.543474	0.40836	0.0309577
Caf_107399	0.876474	0.937065	0
Caf_10740	-0.659297	0	0.113969
Caf_107405	1.97297	0.961052	2.27453e-05
Caf_107406	0.608787	0.415344	0.00498149
Caf_107409	2.09108	0.971341	6.36902e-06
Caf_10741	0.884163	1	0
Caf_107412	2.97526	0.999996	0
Caf_107413	-0.545788	0	0.273551
Caf_107415	1.90394	0.941153	6.33499e-05
Caf_107416	0.414519	0.370315	0.0712335
Caf_107417	2.01368	0.999999	0
Caf_107419	0.977078	0.639065	0.0172189
Caf_10742	0.826443	0.999253	0
Caf_107422	-1.18157	0	1
Caf_107424	-1.25671	0.00895649	0.763912
Caf_107425	1.03032	0.999797	0
Caf_107429	2.66983	1	0
Caf_10743	0.104564	0	0
Caf_107431	0.414519	0.370315	0.0712335
Caf_107433	2.72066	1	0
Caf_107435	1.14993	0.979975	0
Caf_10744	0.549564	0.00970198	0
Caf_107442	-0.414133	0.000140897	0.189857
Caf_107444	2.09108	0.971341	6.36902e-06
Caf_107448	0.414519	0.370315	0.0712335
Caf_107449	-2.72367	0	0.999999
Caf_10745	0.0650704	0	0
Caf_107450	-2.65769	7.37266e-09	0.99891
Caf_107453	2.48417	0.99817	1.20642e-09
Caf_107455	1.36202	0.792607	0.00349967
Caf_10746	0.839576	0.989692	0
Caf_107460	2.44351	1	0
Caf_107461	-0.232633	0.00790853	0.124662
Caf_107464	-0.577754	0	0.307866
Caf_107466	2.27616	0.989976	1.18846e-07
Caf_107467	4.41654	1	0
Caf_10747	0.474328	0.0988775	0
Caf_107470	0.733351	0.637118	0
Caf_107473	1.90102	1	0
Caf_107475	0.227656	2.97167e-05	0
Caf_107477	0.11719	0.00517946	0
Caf_107478	0.907641	0.890522	0
Caf_107479	-0.810049	0.000522502	0.597166
Caf_10748	0.315983	0	0
Caf_107483	0.553395	0.349663	0.000384104
Caf_107486	0.408238	0	0
Caf_107489	-0.662235	0	0.381356
Caf_10749	0.122913	0	0
Caf_107490	1.18651	0.724578	0.00678503
Caf_107494	0.650699	0.291297	0
Caf_107495	0.414519	0.370315	0.0712335
Caf_107497	2.08683	0.999898	0
Caf_107498	1.74975	0.999939	0
Caf_1075	0.515259	0	0
Caf_10750	0.0847937	0	0
Caf_107502	-0.0264552	5.30507e-06	1.15383e-05
Caf_107504	2.35245	0.992843	5.74016e-08
Caf_107508	2.69243	0.999701	2.57305e-12
Caf_10751	0.375379	0	0
Caf_107511	0.0706862	0	0
Caf_107512	0.593387	0.00124995	0
Caf_107513	0.243109	0	0
Caf_107514	-0.0564621	0	0
Caf_107515	0.479585	0	0
Caf_107516	0.33178	0	0
Caf_107517	0.424776	0.000794114	0
Caf_107518	0.106403	0	0
Caf_107519	0.959986	1	0
Caf_10752	0.345066	0	0
Caf_107520	-0.896833	0	1
Caf_107521	0.717029	0.633247	0
Caf_107522	-0.799283	0	0.999966
Caf_107523	1.04355	1	0
Caf_107524	0.418443	1.85807e-06	0
Caf_107525	-0.373581	0	1.50106e-06
Caf_107526	-0.144571	0	0
Caf_107527	1.46227	1	0
Caf_107528	0.0722298	0	0
Caf_107529	0.763965	0.875951	0
Caf_10753	0.276273	0	0
Caf_107530	-2.07343	0	1
Caf_107531	0.184575	0	0
Caf_107532	0.31762	0	0
Caf_107533	-0.29329	0	0
Caf_107534	0.305341	0	0
Caf_107535	0.628028	0.256744	0
Caf_107536	0.392152	0.00451527	0
Caf_107537	-1.1622	0	0.999985
Caf_107538	0.478073	0.0165984	0
Caf_107539	0.358432	0	0
Caf_10754	0.807166	0.995804	0
Caf_107540	2.71761	1	0
Caf_107541	0.731901	0.692191	0
Caf_107542	-0.0446936	0	0
Caf_107543	1.13695	1	0
Caf_107544	0.546721	0.0339799	0
Caf_107545	1.0432	1	0
Caf_107546	0.74769	0.75565	0
Caf_107547	0.263863	0	0
Caf_107548	0.0721045	2.35415e-06	0
Caf_107549	1.09551	0.999999	0
Caf_10755	0.0853979	0	0
Caf_107550	-0.544238	0	0.0198176
Caf_107551	0.461299	6.42713e-06	0
Caf_107552	0.670515	0.297394	0
Caf_107553	-0.105464	0	0
Caf_107554	0.957731	1	0
Caf_107555	-2.12685	0	1
Caf_107556	0.854476	0.985769	0
Caf_107557	0.532481	0.000102568	0
Caf_107558	-2.94395	0	1
Caf_107559	0.40678	0	0
Caf_10756	-0.0574946	0	0
Caf_107560	0.190535	0	0
Caf_107561	0.600712	0.226288	0
Caf_107562	-1.47988	0	1
Caf_107563	-0.785974	0	0.774977
Caf_107564	0.348097	0	0
Caf_107565	-1.01159	0	0.976455
Caf_107566	1.09266	1	0
Caf_107567	0.181892	0	0
Caf_107568	0.534087	9.12249e-05	0
Caf_107569	-0.77826	0	0.774864
Caf_10757	0.415051	0	0
Caf_107570	0.678571	0.396884	0
Caf_107571	-0.539713	0	0.00470976
Caf_107572	-0.284872	0	0
Caf_107573	0.716678	0.578222	0
Caf_107574	-2.27583	0	1
Caf_107575	0.404289	0.00335375	0
Caf_107576	0.785003	0.897009	0
Caf_107577	0.38577	0	0
Caf_107578	0.18749	0	0
Caf_107579	-0.0138473	0	0
Caf_10758	0.413521	0	0
Caf_107580	-0.0404632	0	0
Caf_107581	-0.310423	0	0
Caf_107582	0.622437	0.104097	0
Caf_107583	0.0250455	0	0
Caf_107584	-0.539716	0	0.257074
Caf_107585	0.649256	0.343541	0
Caf_107586	0.464372	1.56553e-07	0
Caf_107587	0.842021	0.97639	0
Caf_107588	0.0672028	0	0
Caf_107589	-0.290363	0	0
Caf_10759	0.666727	0.250249	0
Caf_107590	0.133484	0	0
Caf_107591	-0.18753	0	0
Caf_107592	0.888084	1	0
Caf_107593	-0.160377	0	0
Caf_107594	-0.11712	0	0
Caf_107595	0.177256	0	0
Caf_107596	0.436315	0.00510896	0
Caf_107597	0.582217	0.0306766	0
Caf_107598	0.386431	0	0
Caf_107599	0.443707	0	0
Caf_10760	0.493321	0	0
Caf_107600	0.245315	0	0
Caf_107601	-0.884723	0	0.999989
Caf_107602	0.256958	0	0
Caf_107603	0.927667	1	0
Caf_107604	0.279367	0	0
Caf_107605	-0.0492383	0	0
Caf_107606	0.307684	0	0
Caf_107607	0.323182	3.44867e-05	0
Caf_107608	-3.28883	0	1
Caf_107609	0.753143	0.997411	0
Caf_10761	-0.00121833	0	0
Caf_107610	0.458563	0	0
Caf_107611	-1.09976	0	1
Caf_107612	0.74458	0.785934	0
Caf_107613	0.370809	0	0
Caf_107614	-0.924525	0	1
Caf_107615	0.0477127	0	0
Caf_107616	0.555569	0.00168035	0
Caf_107617	0.245937	0	0
Caf_107618	0.860601	0.997397	0
Caf_107619	0.258726	0	0
Caf_10762	0.311098	0	0
Caf_107620	0.649414	0.0534736	0
Caf_107621	0.0893821	0	0
Caf_107622	0.0736711	0	0
Caf_107623	0.0393027	0	0
Caf_107624	-1.27253	0	1
Caf_107625	0.667645	0.283169	0
Caf_107626	0.95092	0.999991	0
Caf_107627	-0.466057	0	0.000542077
Caf_107628	0.61065	0.0481241	0
Caf_107629	-0.501936	0	0.00150124
Caf_10763	0.198636	0	0
Caf_107630	-0.793832	0	0.657187
Caf_107631	-0.0289219	0	0
Caf_107632	-0.830442	0	0.999775
Caf_107633	1.13173	1	0
Caf_107634	0.542195	0.032764	0
Caf_107635	-0.608841	0	0.256658
Caf_107636	-2.38739	0	1
Caf_107637	0.610883	0.0967627	0
Caf_107638	0.747775	0.940356	0
Caf_107639	0.236387	0	0
Caf_10764	0.889662	0.999919	0
Caf_107640	0.710351	1	0
Caf_107641	0.579918	0.105936	0
Caf_107642	0.223689	0	0
Caf_107643	-0.555909	0	0.104738
Caf_107644	0.297468	0	0
Caf_107645	0.894894	1	0
Caf_107646	0.920479	0.999838	0
Caf_107647	0.704189	0.855766	0
Caf_107648	0.569179	0.00652776	0
Caf_107649	-0.277569	0	0
Caf_10765	0.155572	0	0
Caf_107650	0.810166	0.996777	0
Caf_107651	-1.27572	0	1
Caf_107652	0.0975556	0	0
Caf_107653	0.475993	1.26142e-05	0
Caf_107654	-0.947529	0	0.969708
Caf_107655	-0.779313	0	0.999999
Caf_107656	0.616283	0.0734841	0
Caf_107657	0.744355	0.933081	0
Caf_107658	0.0269262	0	0
Caf_107659	0.00401165	0	0
Caf_10766	0.374747	0	0
Caf_107660	-0.481037	0	0
Caf_107661	-1.63295	0	1
Caf_107662	0.722626	0.746021	0
Caf_107663	0.45709	0.00379889	0
Caf_107664	0.76432	0.943317	0
Caf_107665	0.571194	0.0116764	0
Caf_107666	0.52548	0.00227477	0
Caf_107667	0.171167	0	0
Caf_107668	0.499129	0.00320677	0
Caf_107669	-1.01716	0	1
Caf_10767	1.28652	1	0
Caf_107670	-0.191607	0	0
Caf_107671	0.447483	0.02693	0
Caf_107672	0.931441	1	0
Caf_107673	0.267027	0	0
Caf_107674	0.170941	0	0
Caf_107675	-1.05439	0	0.999989
Caf_107676	-4.08833	0	1
Caf_107677	0.747032	0.812243	0
Caf_107678	0.75059	0.817971	0
Caf_107679	-0.543168	0	0
Caf_10768	0.389778	0	0
Caf_107680	0.226391	0	0
Caf_107681	-0.352353	0	0
Caf_107682	0.758967	0.866225	0
Caf_107683	-0.554783	0	0
Caf_107684	0.00286294	0	0
Caf_107685	-0.154211	0	7.85028e-07
Caf_107686	-0.213286	0	0
Caf_107687	0.762777	0.866591	0
Caf_107688	0.527857	1.215e-05	0
Caf_107689	-0.0917965	0	0
Caf_10769	0.593544	0.0602247	0
Caf_107690	-0.10655	0	0
Caf_107691	0.385154	0	0
Caf_107692	-0.330531	0	3.51636e-05
Caf_107693	0.379074	0	0
Caf_107694	-0.00966336	0	0
Caf_107695	0.982972	1	0
Caf_107696	-4.19941	0	1
Caf_107697	0.751287	0.817822	0
Caf_107698	-0.122924	0	0
Caf_107699	0.341092	0	0
Caf_10770	0.431431	0	0
Caf_107700	-0.383309	0	0
Caf_107701	-0.106215	0	0
Caf_107702	0.586012	0.0329714	0
Caf_107703	0.364155	0	0
Caf_107704	0.245251	0	0
Caf_107705	0.762902	0.992083	0
Caf_107706	0.10487	0	0
Caf_107707	-1.7455	0	1
Caf_107708	0.0332952	0	0
Caf_107709	-1.81789	0	1
Caf_10771	0.587668	1.29026e-05	0
Caf_107710	0.424252	0	0
Caf_107711	-0.0816508	0	0
Caf_107712	0.639997	0.03842	0
Caf_107713	-1.94361	0	1
Caf_107714	0.378694	3.79424e-05	0
Caf_107715	0.117377	0	0
Caf_107716	0.0651794	0	0
Caf_107717	3.83771	1	0
Caf_107718	0.757046	0.905301	0
Caf_107719	-1.37057	0	1
Caf_10772	0.927026	1	0
Caf_107720	-1.27356	0	1
Caf_107721	1.26895	1	0
Caf_107722	0.282508	0	0
Caf_107723	0.60909	0.158034	0
Caf_107724	0.992359	0.99812	0
Caf_107725	0.394348	0	0
Caf_107726	0.399132	0	0
Caf_107727	-0.0225565	0	0
Caf_107728	0.320431	4.52061e-06	0
Caf_107729	0.60897	0.111656	0
Caf_10773	0.582797	0.00192007	0
Caf_107730	0.383137	0	0
Caf_107731	-0.229945	0	0
Caf_107732	0.667551	0.27294	0
Caf_107733	0.871416	1	0
Caf_107734	1.48186	1	0
Caf_107735	0.92356	1	0
Caf_107736	0.420155	0	0
Caf_107737	0.383011	1.26903e-07	0
Caf_107738	0.0973228	0	0
Caf_107739	0.299958	0	0
Caf_10774	0.147946	0	0
Caf_107740	-0.297464	0	0
Caf_107741	0.22	0	0
Caf_107742	0.29947	0	0
Caf_107743	-0.0927561	0	0
Caf_107744	-0.804818	0	0.948306
Caf_107745	0.317028	0	0
Caf_107746	-1.53763	0	1
Caf_107747	0.168196	6.43855e-06	0
Caf_107748	0.678295	0.309179	0
Caf_107749	0.59634	0.00174682	0
Caf_10775	0.326143	0	0
Caf_107750	-0.966247	0	1
Caf_107751	0.406167	0	0
Caf_107752	-0.000547786	0	0
Caf_107753	0.862803	1	0
Caf_107754	-1.66952	0	1
Caf_107755	0.858441	0.992797	0
Caf_107756	-1.26445	0	1
Caf_107757	-0.208709	0	0
Caf_107758	-0.235327	0	2.69356e-07
Caf_107759	0.0557397	0	0
Caf_10776	-0.433274	0	0
Caf_107760	-0.144332	0	0
Caf_107761	0.265045	0	0
Caf_107762	0.592502	0.000216995	0
Caf_107763	1.7164	1	0
Caf_107764	-0.163384	0	0
Caf_107765	1.08309	1	0
Caf_107766	0.570023	3.92142e-06	0
Caf_107767	0.49748	1.19534e-05	0
Caf_107768	-0.926206	0	1
Caf_107769	0.580081	7.23554e-05	0
Caf_10777	1.26833	1	0
Caf_107770	0.0934942	0	0
Caf_107771	0.0797086	0	0
Caf_107772	0.794063	0.995887	0
Caf_107773	-0.765348	0	0.903226
Caf_107774	-0.27465	0	0
Caf_107775	0.394724	0	0
Caf_107776	-0.00531724	0	0
Caf_107777	-0.229614	0	0
Caf_107778	0.122606	0	0
Caf_107779	0.244862	3.65074e-05	0
Caf_10778	0.170333	0	0
Caf_107780	-0.226506	0	0
Caf_107781	1.46006	1	0
Caf_107782	0.948059	1	0
Caf_107783	0.564423	0.000136186	0
Caf_107784	0.105326	0	0
Caf_107785	-3.07239	0	1
Caf_107786	-1.54372	0	1
Caf_107787	-0.0986573	0	0
Caf_107788	-0.0258905	0	0
Caf_107789	0.824193	0.986139	0
Caf_10779	0.979106	1	0
Caf_107790	0.0369333	0	0
Caf_107791	0.820168	0.998946	0
Caf_107792	0.359466	0	0
Caf_107793	-0.0567166	0	0
Caf_107794	-0.411434	0	0
Caf_107795	-0.935547	0	1
Caf_107796	0.517049	0.000173055	0
Caf_107797	-0.964999	0	1
Caf_107798	0.251247	0	0
Caf_107799	0.572297	0.000152725	0
Caf_1078	-1.41429	0	1
Caf_10780	0.548765	1.1396e-06	0
Caf_107800	0.434993	0	0
Caf_107801	0.187048	0	0
Caf_107802	1.48734	1	0
Caf_107803	-0.256769	0	0
Caf_107804	-0.0940936	0	0
Caf_107805	0.0193678	0	0
Caf_107806	0.734935	0.80386	0
Caf_107807	0.205459	0	0
Caf_107808	-0.676652	0	0.381932
Caf_107809	-4.04893	0	1
Caf_10781	0.426755	0	0
Caf_107810	0.539213	0.00113148	0
Caf_107811	-0.789803	0	0.986111
Caf_107812	0.182894	0	0
Caf_107813	-0.45608	0	1
Caf_107814	0.193798	0	0
Caf_107815	1.41773	1	0
Caf_107816	0.336425	0	0
Caf_107817	0.678576	0.328687	0
Caf_107818	-0.0722531	0	0
Caf_107819	-0.253806	0	0.00105058
Caf_10782	0.0727498	0	0
Caf_107820	1.20638	1	0
Caf_107821	0.0299702	0	0
Caf_107822	-3.44888	0	1
Caf_107823	0.461036	2.47369e-07	0
Caf_107824	0.774228	0.999399	0
Caf_107825	0.290341	0	0
Caf_107826	0.315233	0	0
Caf_107827	-0.174595	0	0
Caf_107828	0.33341	0	0
Caf_107829	-0.00836742	0	0
Caf_10783	0.286632	0	0
Caf_107830	0.514655	0.00570027	0
Caf_107831	0.0192472	0	0
Caf_107832	-0.208841	0	2.63458e-07
Caf_107833	1.07606	0.99704	0
Caf_107834	0.00643756	0	0
Caf_107835	0.391455	0	0
Caf_107836	0.256027	0	0
Caf_107837	0.742439	0.876506	0
Caf_107838	-0.182096	0	2.60978e-05
Caf_107839	0.164145	0	0
Caf_10784	5.23976	1	0
Caf_107840	0.474934	6.39399e-06	0
Caf_107841	0.284286	0	0
Caf_107842	0.199153	0	0
Caf_107843	0.330475	0	0
Caf_107844	0.330172	0	0
Caf_107845	0.730597	0.835011	0
Caf_107846	0.176133	0.0178883	9.84839e-05
Caf_107847	0.571235	0.0231368	0
Caf_107848	-0.185121	0	0
Caf_107849	-0.165209	0	0
Caf_10785	0.690365	0.477248	0
Caf_107850	-0.0835491	0	0
Caf_107851	0.168589	0	0
Caf_107852	1.29608	1	0
Caf_107853	0.297323	0.000425994	0
Caf_107854	0.676658	0.400125	0
Caf_107855	0.596292	0.014063	0
Caf_107856	0.375752	9.22302e-07	0
Caf_107857	0.296446	0	0
Caf_107858	0.330464	0.000293613	0
Caf_107859	0.359358	1.67279e-06	0
Caf_10786	0.164451	0	0
Caf_107860	0.416649	0.00331604	0
Caf_107861	-0.00398389	0	0
Caf_107862	-0.106895	0	0
Caf_107863	0.565317	0.00644675	0
Caf_107864	0.285681	0	0
Caf_107865	0.0124689	0	0
Caf_107866	0.284172	0	0
Caf_107867	0.905662	0.999902	0
Caf_107868	-0.597697	0	0.273311
Caf_107869	-0.726146	0	0.674425
Caf_10787	0.406723	0	0
Caf_107870	0.646183	0.210979	0
Caf_107871	0.972831	0.901761	0
Caf_107872	0.922461	0.998707	0
Caf_107873	0.386965	1.27323e-05	0
Caf_107874	0.711088	0.558262	0
Caf_107875	0.144903	0	0
Caf_107876	-0.229755	0	0
Caf_107877	0.208197	0	0
Caf_107878	0.458039	0	0
Caf_107879	-0.399579	0	0.00014299
Caf_10788	0.476437	0	0
Caf_107880	-0.0547401	0	0
Caf_107881	0.138809	0	0
Caf_107882	0.0242337	0	0
Caf_107883	-0.142985	0	7.27229e-05
Caf_107884	0.7621	0.947755	0
Caf_107885	0.0940951	0	0
Caf_107886	-0.175343	0	0
Caf_107887	-0.318588	0	0
Caf_107888	0.415955	0.000279886	0
Caf_107889	0.138674	0	0
Caf_10789	-0.0875247	0	0
Caf_107890	0.428963	0	0
Caf_107891	-1.49999	0	0.999999
Caf_107892	0.420074	2.591e-07	0
Caf_107893	-0.146455	0	0
Caf_107894	0.461523	0.000187035	0
Caf_107895	0.264537	0	0
Caf_107896	0.879327	1	0
Caf_107897	-1.06731	0	0.999993
Caf_107898	-0.234254	0	0
Caf_107899	0.577055	2.6955e-06	0
Caf_10790	1.00134	0.996452	0
Caf_107900	0.531823	0.000238706	0
Caf_107901	0.825045	0.712563	0
Caf_107902	0.305037	0	0
Caf_107903	1.19435	1	0
Caf_107904	0.137389	0	0
Caf_107905	0.120556	0	0
Caf_107906	0.101553	0	0
Caf_107907	0.364332	0	0
Caf_107908	-1.13954	0	1
Caf_107909	0.235345	0	0
Caf_10791	0.455477	0	0
Caf_107910	0.11976	0	0
Caf_107911	0.353396	0.000698359	0
Caf_107912	0.316666	0	0
Caf_107913	0.497198	4.79554e-06	0
Caf_107914	0.244313	0	0
Caf_107915	0.0629106	3.11304e-06	0
Caf_107916	0.608733	0.0868155	0
Caf_107917	-1.32669	0	1
Caf_107918	-0.757641	0	0.674609
Caf_107919	0.66917	0.306124	0
Caf_10792	-0.0195757	0	0
Caf_107920	0.043124	0	0
Caf_107921	0.134887	0	0
Caf_107922	1.14642	0.999888	0
Caf_107923	1.00971	0.99996	0
Caf_107924	0.280824	0	0
Caf_107925	0.390025	0	0
Caf_107926	0.570713	0.0272752	0
Caf_107927	1.16809	0.995086	0
Caf_107928	-0.16294	0	0
Caf_107929	0.233093	0	0
Caf_10793	0.0936654	0	0
Caf_107930	0.564389	0.000165236	0
Caf_107931	0.716827	0.740604	0
Caf_107932	-0.10666	0	0
Caf_107933	0.303903	0.000603981	0
Caf_107934	0.823241	0.924544	0
Caf_107935	0.669815	0.272889	0
Caf_107936	0.351489	0	0
Caf_107937	-0.272471	0	1.61148e-07
Caf_107938	0.219877	0	0
Caf_107939	0.52667	1.40932e-06	0
Caf_10794	-0.360689	0	0
Caf_107940	0.38747	4.7815e-07	0
Caf_107941	-0.319723	0	2.27524e-05
Caf_107942	-0.0482011	0	0
Caf_107943	0.0958877	0	0
Caf_107944	0.0837004	0	0
Caf_107945	0.54185	0.045373	0
Caf_107946	0.0651248	0	0
Caf_107947	-0.16351	0	0.000601266
Caf_107948	0.557329	0.0353336	0
Caf_107949	-0.144205	0	0
Caf_10795	0.175976	0	0
Caf_107950	0.617088	0.0521163	0
Caf_107951	-0.0814979	0	0
Caf_107952	0.790639	0.941769	0
Caf_107953	0.0112167	0	0
Caf_107954	1.18231	1	0
Caf_107955	0.291116	0	0
Caf_107956	0.15574	0	0
Caf_107957	0.405905	1.96605e-06	0
Caf_107958	0.49107	0	0
Caf_107959	0.556054	0.0675684	0
Caf_10796	0.519346	0.00369067	0
Caf_107960	0.140874	0	0
Caf_107961	0.0645264	0	0
Caf_107962	0.654395	0.00367073	0
Caf_107963	0.578391	1.69293e-07	0
Caf_107964	0.762176	0.600588	0
Caf_107965	0.595657	0.022939	0
Caf_107966	0.0144885	0	0
Caf_107967	0.383294	0	0
Caf_107968	0.290869	1.15043e-06	0
Caf_107969	0.150774	0	0
Caf_10797	0.472664	0	0
Caf_107970	0.632781	0.307073	0
Caf_107971	0.222365	0	0
Caf_107972	0.339659	0.0276326	0
Caf_107973	0.353986	0	0
Caf_107974	-1.21818	0	0.999672
Caf_107975	0.124029	0	0
Caf_107976	-0.506445	0	0.000660252
Caf_107977	0.357165	5.59648e-06	0
Caf_107978	0.213115	0	0
Caf_107979	0.322719	0	0
Caf_10798	0.402727	0	0
Caf_107980	0.244528	0	0
Caf_107981	0.664597	0.144691	0
Caf_107982	-0.25043	0	6.34442e-05
Caf_107983	-0.985762	0	1
Caf_107984	0.543776	0.0111136	0
Caf_107985	0.0786528	0	0
Caf_107986	0.523431	0.00427285	0
Caf_107987	-0.452608	0	1.2169e-05
Caf_107988	0.469624	0.00032143	0
Caf_107989	-0.100941	0	0
Caf_10799	0.21562	0	0
Caf_107990	-0.0137104	0	0
Caf_107991	-0.499147	0	0.145861
Caf_107992	0.543969	0.00197018	0
Caf_107993	0.367126	0	0
Caf_107994	0.568812	0	0
Caf_107995	-0.841166	0	0.913183
Caf_107996	-0.729059	0	0.708871
Caf_107997	0.784065	1	0
Caf_107998	-1.87329	0	1
Caf_107999	-0.25155	0	0
Caf_108	0.586432	0.0290212	0
Caf_1080	-0.313711	0	0
Caf_10800	-0.369866	0	0
Caf_108000	0.85019	1	0
Caf_108001	0.546632	2.94716e-05	0
Caf_108002	0.7783	0.913863	0
Caf_108003	-0.460145	0	7.62138e-06
Caf_108004	0.111233	0	0
Caf_108005	0.69182	0.481978	0
Caf_108006	0.241587	0	0
Caf_108007	-0.344738	0	0
Caf_108008	0.178244	0	0
Caf_108009	0.306558	0	0
Caf_10801	0.610326	0.094648	0
Caf_108010	0.102132	0	0
Caf_108011	0.40326	0.000948661	0
Caf_108012	-0.232836	0.000184326	0.034571
Caf_108013	0.274581	2.77691e-06	0
Caf_108014	0.202355	0.000259823	0
Caf_108015	0.891089	1	0
Caf_108016	-0.736412	1.19807e-07	0.547116
Caf_108017	0.725892	0.674156	0
Caf_108018	0.725083	0.617945	0
Caf_108019	0.369684	4.05929e-07	0
Caf_10802	0.7271	0.774418	0
Caf_108020	0.891536	0.994902	0
Caf_108021	0.260275	0	0
Caf_108022	0.0283533	8.80922e-05	1.08045e-05
Caf_108023	-1.94579	0	1
Caf_108024	-0.211702	0	0
Caf_108025	0.164268	0	0
Caf_108026	0.68381	0.324172	0
Caf_108027	0.724467	0.678061	0
Caf_108028	0.661251	0.256607	0
Caf_108029	-0.793274	0	0.93464
Caf_10803	6.29429	1	0
Caf_108030	0.0468419	0	0
Caf_108031	0.539843	0.0262212	0
Caf_108032	-0.630961	0	0.134372
Caf_108033	0.453486	0.00507464	0
Caf_108034	-0.490332	0	1.21853e-05
Caf_108035	0.279632	0	0
Caf_108036	0.24875	0	0
Caf_108037	0.641877	0.307491	0
Caf_108038	0.931709	1	0
Caf_108039	1.65333	1	0
Caf_10804	0.451409	6.50313e-06	0
Caf_108040	-0.153237	0	0
Caf_108041	-0.0537252	0	0
Caf_108042	-0.228082	0	0
Caf_108043	0.296084	4.60055e-06	0
Caf_108044	-0.246829	0	4.33026e-06
Caf_108045	0.530073	0	0
Caf_108046	0.0111306	0	0
Caf_108047	1.11052	0.999525	0
Caf_108048	0.396931	0	0
Caf_108049	0.41469	0.00333182	0
Caf_10805	0.924221	1	0
Caf_108050	0.845013	0.923034	0
Caf_108051	0.857036	0.845808	0
Caf_108052	0.685463	0.408786	0
Caf_108053	0.519282	2.95756e-05	0
Caf_108054	0.388227	0	0
Caf_108055	1.26011	1	0
Caf_108056	0.261041	5.46519e-05	0
Caf_108057	0.452745	0	0
Caf_108058	0.55344	0.198617	0
Caf_108059	0.0568957	0	0
Caf_10806	1.00504	1	0
Caf_108060	-0.961672	0	1
Caf_108061	0.58179	0.000210058	0
Caf_108062	-0.609617	0	0.112388
Caf_108063	0.252901	3.06745e-07	0
Caf_108064	0.286937	0	0
Caf_108065	-0.0826418	0	0
Caf_108066	0.317092	0	0
Caf_108067	0.418295	0	0
Caf_108068	0.31067	0	0
Caf_108069	0.121745	0	0
Caf_10807	0.772609	1	0
Caf_108070	0.279976	0	0
Caf_108071	0.49971	0.000129061	0
Caf_108072	0.496167	1.57797e-05	0
Caf_108073	0.479393	0.0460192	0
Caf_108074	-0.442144	0	0.00179666
Caf_108075	0.6851	0.419711	0
Caf_108076	0.116321	0	0
Caf_108077	0.550272	6.14493e-08	0
Caf_108078	0.679141	0.392723	0
Caf_108079	1.56554	1	0
Caf_10808	-0.0812414	0	0
Caf_108080	-2.91183	0	1
Caf_108081	0.272906	0	0
Caf_108082	1.00413	1	0
Caf_108083	0.366967	0	0
Caf_108084	-0.0420688	0	0
Caf_108085	0.650695	0.155434	0
Caf_108086	0.638014	0.163169	0
Caf_108087	-0.229986	0	0
Caf_108088	-0.0681474	0	0
Caf_108089	0.199413	0	0
Caf_10809	0.432367	0	0
Caf_108090	0.516676	5.88065e-05	0
Caf_108091	0.672135	0.226236	0
Caf_108092	0.087246	0	0
Caf_108093	0.159822	0	0
Caf_108094	0.0320248	0	0
Caf_108095	0.250525	0	0
Caf_108096	0.361738	0.00293562	0
Caf_108097	0.189076	0	0
Caf_108098	0.278136	0	0
Caf_108099	0.713201	0.663833	0
Caf_1081	-2.94061	6.96785e-13	0.999967
Caf_10810	0.502311	0	0
Caf_108100	0.187782	0	0
Caf_108101	0.346526	0	0
Caf_108102	0.0488892	0	0
Caf_108103	0.227675	0	0
Caf_108104	0.570459	0.0740943	0
Caf_108105	1.11377	0.997152	0
Caf_108106	0.60101	0.00384845	0
Caf_108107	-0.643786	0	0.0726262
Caf_108108	0.538008	0.000158542	0
Caf_108109	0.460751	0	0
Caf_10811	0.829738	0.998657	0
Caf_108110	0.683765	0.419911	0
Caf_108111	0.499302	0.0406637	0
Caf_108112	0.0691002	0	0
Caf_108113	-0.845586	0	0.855416
Caf_108114	0.448175	0	0
Caf_108115	0.593721	0.00410523	0
Caf_108116	0.00901763	0	0
Caf_108117	0.133602	0	0
Caf_108118	0.133296	0	0
Caf_108119	0.431279	6.6245e-06	0
Caf_10812	1.00153	1	0
Caf_108120	0.528798	0.00169687	0
Caf_108121	0.557813	7.66103e-06	0
Caf_108122	-0.963273	0	1
Caf_108123	0.212862	0	0
Caf_108124	0.394177	0	0
Caf_108125	-0.0490711	0	0
Caf_108126	-0.032586	0	0
Caf_108127	-0.25331	0	0
Caf_108128	0.607978	0.0669085	0
Caf_108129	0.435974	0.0115336	0
Caf_10813	-0.627178	0	0.00389653
Caf_108130	0.390867	0.0150952	0
Caf_108131	0.44748	0	0
Caf_108132	-1.32453	0	1
Caf_108133	0.767575	0.820252	0
Caf_108134	-1.00115	0	1
Caf_108135	-0.450475	0	2.92667e-05
Caf_108136	-0.610423	0	0.325633
Caf_108137	0.109122	0	0
Caf_108138	0.888274	0.999238	0
Caf_108139	0.437538	5.35461e-06	0
Caf_10814	0.366907	0	0
Caf_108140	0.843935	0.999852	0
Caf_108141	-0.0341952	0	0
Caf_108142	0.525265	0.00062614	0
Caf_108143	0.788435	0.986859	0
Caf_108144	-0.990812	0	0.994476
Caf_108145	-0.820086	0	0.998158
Caf_108146	0.0217651	0	0
Caf_108147	0.523735	0.0144416	0
Caf_108148	-1.41958	0	1
Caf_108149	0.0428062	0	0
Caf_10815	0.372798	0	0
Caf_108150	1.18862	0.998447	0
Caf_108151	1.20226	1	0
Caf_108152	0.181924	0.0566258	0.000443789
Caf_108153	0.478132	4.76022e-05	0
Caf_108154	0.365708	0	0
Caf_108155	-0.0306441	0	0
Caf_108156	1.38498	1	0
Caf_108157	-0.0182677	0	0
Caf_108158	2.27616	0.989976	1.18846e-07
Caf_108159	2.81847	1	0
Caf_10816	0.594249	8.03977e-07	0
Caf_108160	-0.664003	0	0.18288
Caf_108161	0.527759	0.0897893	0
Caf_108162	-0.0875628	0	0
Caf_108163	0.0782338	0	0
Caf_108164	0.431211	1.08053e-07	0
Caf_108165	0.496671	3.76191e-06	0
Caf_108166	0.261744	0	0
Caf_108167	0.361419	0	0
Caf_108168	0.0635006	0	0
Caf_108169	0.345272	0	0
Caf_10817	0.405236	0	0
Caf_108170	0.367614	0	0
Caf_108171	0.414532	8.83188e-05	0
Caf_108172	0.0882273	0	0
Caf_108173	-0.102123	0	0
Caf_108174	0.947367	0.994066	0
Caf_108175	0.83222	1	0
Caf_108176	0.316391	0	0
Caf_108177	-0.65483	0	0.400718
Caf_108178	-0.408098	0.000507019	0.2006
Caf_108179	0.0594014	0	0
Caf_10818	0.523398	0.000704429	0
Caf_108180	1.34807	1	0
Caf_108181	-0.399348	0	0
Caf_108182	0.476463	1.06501e-07	0
Caf_108183	0.362367	0	0
Caf_108184	0.397687	4.96392e-05	0
Caf_108185	0.507304	0	0
Caf_108186	0.597009	1.70438e-05	0
Caf_108187	-0.298026	0	0
Caf_108188	0.321447	0	0
Caf_108189	0.204813	0	0
Caf_10819	1.49523	1	0
Caf_108190	0.308435	0	0
Caf_108191	-2.62433	0	1
Caf_108192	2.42143	0.997307	8.253e-09
Caf_108193	1.16315	1	0
Caf_108194	0.129865	0	0
Caf_108195	0.033499	0	0
Caf_108196	0.320008	0	0
Caf_108197	0.373048	0	0
Caf_108198	0.698792	0.565021	0
Caf_108199	-0.355174	0	0
Caf_1082	-0.314212	0.000597689	0.117253
Caf_10820	2.07754	1	0
Caf_108200	0.355364	0	0
Caf_108201	0.142039	0	0
Caf_108202	-0.328368	0	0
Caf_108203	0.25984	0	0
Caf_108204	-0.44898	0	0
Caf_108205	0.340546	0	0
Caf_108206	-0.17245	0	0
Caf_108207	0.589037	2.05813e-05	0
Caf_108208	0.141367	0	0
Caf_108209	0.435303	0	0
Caf_10821	0.853506	1	0
Caf_108210	0.568889	1.72225e-05	0
Caf_108211	1.87822	1	0
Caf_108212	0.554349	0.0026652	0
Caf_108213	0.356523	3.36851e-05	0
Caf_108214	0.688579	0.460002	0
Caf_108215	0.398569	0	0
Caf_108216	0.480238	0.000546771	0
Caf_108217	0.682974	0.341282	0
Caf_108218	-0.346793	0	0.0435951
Caf_108219	0.415764	0	0
Caf_10822	0.577101	0.0290937	0
Caf_108220	-0.373877	0	0
Caf_108221	-0.625747	0	0.000123513
Caf_108222	0.257764	0	0
Caf_108223	0.747109	0.961499	0
Caf_108224	0.562085	0.00447147	0
Caf_108225	0.628058	0.00831324	0
Caf_108226	0.0565691	0	0
Caf_108227	0.645801	0.23925	0
Caf_108228	1.23422	0.999975	0
Caf_108229	-0.433699	0	1.519e-05
Caf_10823	0.0875248	0	0
Caf_108230	-0.136619	0	0
Caf_108231	0.0656396	0	0
Caf_108232	0.259311	0	0
Caf_108233	0.991863	0.995635	0
Caf_108234	-0.171058	0	0
Caf_108235	-1.42389	0	1
Caf_108236	-0.153889	0	0
Caf_108237	0.335582	0	0
Caf_108238	-0.231896	0	0
Caf_108239	1.48383	0.999158	0
Caf_10824	0.50625	0.000258573	0
Caf_108240	0.591481	0.241023	0
Caf_108241	-0.405886	0	0
Caf_108242	0.0828499	0	0
Caf_108243	0.320562	0	0
Caf_108244	0.142872	0	0
Caf_108245	0.49773	0.173156	0
Caf_108246	0.458609	0	0
Caf_108247	0.479829	0	0
Caf_108248	0.909467	1	0
Caf_108249	0.311412	0	0
Caf_10825	1.02167	1	0
Caf_108250	0.19881	0	0
Caf_108251	0.983733	1	0
Caf_108252	-3.45365	0	1
Caf_108253	-1.14899	0	1
Caf_108254	-0.10408	0	0
Caf_108255	-1.52424	0	1
Caf_108256	0.796418	0.994903	0
Caf_108257	0.0245083	0	0
Caf_108258	0.301684	0	0
Caf_108259	0.433968	0	0
Caf_10826	0.644656	0.130025	0
Caf_108260	0.555099	8.03347e-07	0
Caf_108261	0.6765	0.275933	0
Caf_108262	0.31786	0	0
Caf_108263	0.643907	0.222602	0
Caf_108264	0.317819	0	0
Caf_108265	0.403302	0	0
Caf_108266	0.532621	0.00650688	0
Caf_108267	-0.00867705	0	0
Caf_108268	0.805849	0.946809	0
Caf_108269	0.149039	0	0
Caf_10827	0.622121	0.00661974	0
Caf_108270	-0.144259	0	0
Caf_108271	0.632979	0.151295	0
Caf_108272	1.15334	0.999996	0
Caf_108273	0.298586	0	0
Caf_108274	-0.557042	0.000791074	0.361217
Caf_108275	0.284898	0	0
Caf_108276	-0.452366	0	0.0315984
Caf_108277	0.200981	0	0
Caf_108278	0.353365	0	0
Caf_108279	0.339184	0	0
Caf_10828	0.736849	0.966238	0
Caf_108280	1.03609	0.999941	0
Caf_108281	-1.98722	0	1
Caf_108282	0.937943	0.999991	0
Caf_108283	-0.376732	0	1.16449e-05
Caf_108284	0.666031	0.417469	0
Caf_108285	0.0426608	0	0
Caf_108286	1.03373	0.999559	0
Caf_108287	0.0299797	0	0
Caf_108288	0.652092	0.22565	0
Caf_108289	-0.0899623	0	0
Caf_10829	-0.492299	0	0
Caf_108290	0.453861	0	0
Caf_108291	0.668771	0.324968	0
Caf_108292	0.0814683	0	0
Caf_108293	0.409277	0.00894153	0
Caf_108294	-4.72806	0	1
Caf_108295	-0.076198	0	0
Caf_108296	0.459023	0	0
Caf_108297	0.0315247	0	0
Caf_108298	0.214912	0	0
Caf_108299	0.386147	0	0
Caf_10830	0.973482	1	0
Caf_108300	-0.0729738	0	0
Caf_108301	-0.0398144	0	0
Caf_108302	-0.991312	0	1
Caf_108303	-1.1866	0	0.999298
Caf_108304	0.492608	0	0
Caf_108305	0.218093	0	0
Caf_108306	0.0260431	0	0
Caf_108307	0.719877	0.758746	0
Caf_108308	0.736602	0.690253	0
Caf_108309	-0.00459105	0	0
Caf_10831	0.864359	0.999932	0
Caf_108310	-0.15835	0	0
Caf_108311	0.841075	0.966493	0
Caf_108312	2.64545	0.999601	1.39967e-11
Caf_108313	0.382403	0	0
Caf_108314	0.0847559	0	0
Caf_108315	0.0124064	0	0
Caf_108316	0.536064	0.0085349	0
Caf_108317	2.59569	0.999146	2.36017e-11
Caf_108318	0.487562	0.0146144	0
Caf_108319	0.0152496	0	0
Caf_10832	3.86094	1	0
Caf_108320	0.292842	0	0
Caf_108321	0.518732	0.0747938	0
Caf_108322	0.223788	0	0
Caf_108323	0.079329	0	0
Caf_108324	0.320632	0	0
Caf_108325	-0.81087	0	0.999678
Caf_108326	0.641803	0.0930372	0
Caf_108327	0.336759	0	0
Caf_108328	0.683894	0.459079	0
Caf_108329	0.906258	0.908625	0
Caf_10833	0.38672	0	0
Caf_108330	0.512042	0.0012593	0
Caf_108331	0.062222	0	0
Caf_108332	-0.0270436	0.00174884	0.00252713
Caf_108333	0.0836141	0	0
Caf_108334	0.655661	0.381074	0
Caf_108335	1.34685	1	0
Caf_108336	0.352674	0.00158819	0
Caf_108337	0.995481	1	0
Caf_108338	0.0770643	0	0
Caf_108339	0.368155	0	0
Caf_10834	1.43645	1	0
Caf_108340	0.935195	1	0
Caf_108341	0.549616	0.00559841	0
Caf_108342	0.501064	4.71441e-07	0
Caf_108343	-0.485002	0	0
Caf_108344	-0.882854	0	1
Caf_108345	1.12914	1	0
Caf_108346	-0.0390949	0	0
Caf_108347	0.496728	0.0165106	0
Caf_108348	0.675783	0.388015	0
Caf_108349	-0.372254	0	0
Caf_10835	-0.456927	0	0
Caf_108350	0.395534	0	0
Caf_108351	0.531846	9.5383e-06	0
Caf_108352	-0.863742	0	1
Caf_108353	4.8197	1	0
Caf_108354	-0.0244823	0	0
Caf_108355	0.613168	0.0495178	0
Caf_108356	0.51731	0.00572003	0
Caf_108357	0.12858	0	0
Caf_108358	0.848794	0.998166	0
Caf_108359	-0.35695	0	4.38945e-07
Caf_10836	-0.38079	0	0
Caf_108360	0.563848	0.000135373	0
Caf_108361	0.285507	0	0
Caf_108362	0.256398	0	0
Caf_108363	0.185056	0	0
Caf_108364	0.354518	0	0
Caf_108365	0.6621	0.370204	0
Caf_108366	1.00345	0.997406	0
Caf_108367	0.591429	0.115314	0
Caf_108368	0.934292	0.990964	0
Caf_108369	0.100315	0	0
Caf_10837	0.64592	0.156042	0
Caf_108370	1.06167	1	0
Caf_108371	0.318975	0.000116892	0
Caf_108372	1.12381	0.958495	0
Caf_108373	0.356129	0	0
Caf_108374	0.385643	0	0
Caf_108375	-0.14548	0	0
Caf_108376	0.630506	0.211025	0
Caf_108377	0.159985	0	0
Caf_108378	0.56122	0.0742791	0
Caf_108379	-1.05569	0	1
Caf_10838	-0.254732	0	0
Caf_108380	0.334063	5.74429e-06	0
Caf_108381	0.854357	0.997834	0
Caf_108382	3.02123	0.999998	0
Caf_108383	0.184142	0	0
Caf_108384	-0.993028	0	1
Caf_108385	0.359043	0	0
Caf_108386	0.155895	0.000378184	0
Caf_108387	-0.185907	4.80864e-05	0.0100089
Caf_108388	0.0662312	0.000106326	1.40182e-06
Caf_108389	-1.70455	0	1
Caf_10839	0.354952	0	0
Caf_108390	0.449511	0.188008	5.25693e-06
Caf_108391	-0.89533	0	0.998111
Caf_108392	0.169399	0	0
Caf_108393	0.253821	0	0
Caf_108394	0.406555	0	0
Caf_108395	-0.522422	0	0.00030215
Caf_108396	-0.775431	0	0.692695
Caf_108397	0.815791	1	0
Caf_108398	0.808022	0.995683	0
Caf_108399	0.90644	0.970935	0
Caf_1084	-0.271368	0	0
Caf_10840	0.29356	0	0
Caf_108400	2.26043	1	0
Caf_108401	0.36458	0	0
Caf_108402	0.556409	0.0292598	0
Caf_108403	0.281736	0	0
Caf_108404	-0.044248	0	0
Caf_108405	0.480894	0.000317543	0
Caf_108406	0.409776	1.60833e-05	0
Caf_108407	-0.481176	0	0
Caf_108408	0.331796	0.143137	0.00082972
Caf_108409	-1.12996	0	1
Caf_10841	2.59503	1	0
Caf_108410	0.486044	2.99713e-05	0
Caf_108411	1.3937	1	0
Caf_108412	0.863485	0.995521	0
Caf_108413	0.192171	0	0
Caf_108414	0.209411	0	0
Caf_108415	-0.342887	0	6.43139e-07
Caf_108416	0.409621	0.00288569	0
Caf_108417	0.305251	0	0
Caf_108418	0.617927	6.25797e-05	0
Caf_108419	0.486362	0.000471038	0
Caf_10842	0.512057	1.03127e-08	0
Caf_108420	-3.39897	0	1
Caf_108421	-0.0696503	0.000554355	0.0030187
Caf_108422	0.370802	0	0
Caf_108423	0.650876	0.298243	0
Caf_108424	1.34682	1	0
Caf_108425	-0.103128	0	0
Caf_108426	0.792146	0.94575	0
Caf_108427	0.0164137	0	0
Caf_108428	0.216238	0	0
Caf_108429	-0.538973	0	0
Caf_10843	0.716785	0.836437	0
Caf_108430	-0.187726	0	0
Caf_108431	-0.923741	0	0.998059
Caf_108432	0.236669	0	0
Caf_108433	0.313955	0	0
Caf_108434	0.458153	0.01671	0
Caf_108435	0.530841	0.000761195	0
Caf_108436	-0.0716549	0	0
Caf_108437	0.678868	0.400152	0
Caf_108438	0.0107355	0	0
Caf_108439	0.691297	0.490228	0
Caf_10844	0.0229403	0	0
Caf_108440	0.330046	0	0
Caf_108441	0.291704	0	0
Caf_108442	0.343763	0	0
Caf_108443	0.30591	0	0
Caf_108444	-0.0248935	0	0
Caf_108445	1.26092	1	0
Caf_108446	-0.261635	0	0
Caf_108447	0.718355	0.6323	0
Caf_108448	-0.027069	0	0
Caf_108449	0.420925	0	0
Caf_10845	0.427596	0	0
Caf_108450	0.153499	0	0
Caf_108451	0.238117	0	0
Caf_108452	0.235078	0	0
Caf_108453	0.136332	0	0
Caf_108454	0.00679638	0	0
Caf_108455	-0.0223902	0	0
Caf_108456	0.352216	0	0
Caf_108457	0.815304	0.867401	0
Caf_108458	0.0565468	0	0
Caf_108459	-0.899619	0	1
Caf_10846	0.548919	2.79536e-07	0
Caf_108460	-0.0999624	0	0
Caf_108461	0.11618	0	0
Caf_108462	-0.0778206	0	0
Caf_108463	0.196936	0	0
Caf_108464	0.361273	3.50702e-06	0
Caf_108465	0.0694827	0	0
Caf_108466	0.614802	0.00845607	0
Caf_108467	2.44532	1	0
Caf_108468	0.260772	0	0
Caf_108469	0.229171	0	0
Caf_10847	0.420053	0	0
Caf_108470	0.481856	0	0
Caf_108471	0.553838	0.171334	0
Caf_108472	0.487885	4.02802e-07	0
Caf_108473	-0.0247111	0	3.27581e-07
Caf_108474	0.130221	0	0
Caf_108475	-0.779809	0	0.692655
Caf_108476	0.289864	0	0
Caf_108477	0.465555	0	0
Caf_108478	0.724838	0.674065	0
Caf_108479	-0.632684	0	0.307019
Caf_10848	0.15325	0	0
Caf_108480	0.154224	0	0
Caf_108481	0.521202	3.60021e-06	0
Caf_108482	0.419917	0	0
Caf_108483	0.645712	0.0748291	0
Caf_108484	-0.230395	0	5.09641e-05
Caf_108485	0.98998	0.99839	0
Caf_108486	0.115355	0	0
Caf_108487	0.197607	0	0
Caf_108488	-2.82327	0	1
Caf_108489	0.377413	0	0
Caf_10849	0.209216	0	0
Caf_108490	-0.0206233	0	0
Caf_108491	0.613749	0.344613	0
Caf_108492	0.324703	0	0
Caf_108493	0.35097	0	0
Caf_108494	0.391547	0.00213806	0
Caf_108495	-0.162319	0	0
Caf_108496	1.57179	1	0
Caf_108497	0.788371	0.992485	0
Caf_108498	0.370432	0	0
Caf_108499	0.342786	0	0
Caf_1085	0.125348	0	0
Caf_10850	1.00338	0.999995	0
Caf_108500	0.4035	0	0
Caf_108501	2.09108	0.971341	6.36902e-06
Caf_108502	0.168115	0	0
Caf_108503	0.427612	0	0
Caf_108504	0.614052	0.0229832	0
Caf_108505	-0.0753549	0	0
Caf_108506	-0.381842	0	0
Caf_108507	0.272649	0	0
Caf_108508	0.737136	0.598887	0
Caf_108509	0.375305	0	0
Caf_10851	0.511463	0	0
Caf_108510	0.436795	0.00442956	0
Caf_108511	0.0184018	0	0
Caf_108512	0.532725	0.000243046	0
Caf_108513	0.312498	0	0
Caf_108514	-0.215841	0	0
Caf_108515	0.194796	0	0
Caf_108516	0.101394	0	0
Caf_108517	0.684023	0.347298	0
Caf_108518	0.383719	0	0
Caf_108519	0.487083	0.00663154	0
Caf_10852	0.404315	0	0
Caf_108520	0.281644	0	0
Caf_108521	0.575883	0.0182044	0
Caf_108522	0.430293	1.64817e-07	0
Caf_108523	-0.340973	0	0
Caf_108524	-0.21247	0	0
Caf_108525	0.174279	0	0
Caf_108526	0.268404	0	0
Caf_108527	0.607036	0.17793	0
Caf_108528	0.263327	0	0
Caf_108529	0.669727	0.267836	0
Caf_10853	0.979828	1	0
Caf_108530	-0.0827388	0	0
Caf_108531	0.613268	0.211293	0
Caf_108532	0.669456	0.380774	0
Caf_108533	0.887914	0.996477	0
Caf_108534	-0.287173	0	0
Caf_108535	0.912662	1	0
Caf_108536	-0.489093	0	0.0013019
Caf_108537	-0.87769	0	0.866834
Caf_108538	0.430711	2.18718e-06	0
Caf_108539	0.232872	0.0054715	0
Caf_10854	0.568466	0.000335474	0
Caf_108540	0.404831	0.0011274	0
Caf_108541	0.324435	0	0
Caf_108542	0.0717485	0	0
Caf_108543	0.0411524	0	0
Caf_108544	0.0170615	0	0
Caf_108545	-0.681105	0	0.413876
Caf_108546	0.657079	0.177476	0
Caf_108547	0.166691	2.48215e-05	0
Caf_108548	0.977952	0.997354	0
Caf_108549	0.0223827	0	0
Caf_10855	0.0101289	0	0
Caf_108550	-0.326199	0	0
Caf_108551	0.464445	0	0
Caf_108552	0.532102	0.000173837	0
Caf_108553	0.3094	0	0
Caf_108554	0.0573696	0	0
Caf_108555	0.434745	0.000393945	0
Caf_108556	-1.37715	0	1
Caf_108557	0.491503	0	0
Caf_108558	1.36202	0.792607	0.00349967
Caf_108559	0.616622	0.103392	0
Caf_10856	0.377386	2.73899e-07	0
Caf_108560	0.270729	0	0
Caf_108561	0.405691	0	0
Caf_108562	0.675898	0.380919	0
Caf_108563	0.359939	0	0
Caf_108564	0.420715	0	0
Caf_108565	0.324582	2.70096e-06	0
Caf_108566	0.161405	0	0
Caf_108567	0.619583	0.0311442	0
Caf_108568	0.839138	0.99999	0
Caf_108569	1.07326	1	0
Caf_10857	0.352643	0	0
Caf_108570	0.369175	0	0
Caf_108571	-0.534306	0	0.24112
Caf_108572	0.825413	0.999994	0
Caf_108573	1.27077	0.999998	0
Caf_108574	0.797515	0.99928	0
Caf_108575	1.92798	1	0
Caf_108576	0.303363	0	0
Caf_108577	0.544657	0	0
Caf_108578	0.872534	0.820279	0
Caf_108579	0.632697	0.00742923	0
Caf_10858	0.547033	0.000615042	0
Caf_108580	0.457238	0	0
Caf_108581	0.533983	0.0558217	0
Caf_108582	0.481383	0	0
Caf_108583	1.03314	1	0
Caf_108584	0.369804	0	0
[truncated: 14,820 more rows]

## Sheet: cpo low N vs replete
ContigID	Log2 Fold Change	Post-p (Low N /Replete > 2)	Post-p (Replete /Low N > 2)
Cpo_1	-0.223979	0	0
Cpo_10	-0.307979	0.000163257	0.0781601
Cpo_100	-0.210347	0	4.19747e-07
Cpo_1000	-0.022982	0.000108857	0.000646985
Cpo_10000	0.164625	0	0
Cpo_100000	-0.502488	0	0.0045299
Cpo_10001	-0.305254	0	0.00588882
Cpo_100011	0.260714	0.00517812	0
Cpo_10002	0.770223	0.982461	0
Cpo_100021	-0.0737241	0	0
Cpo_10003	0.41474	1.51119e-05	0
Cpo_100036	0.132876	0.0099007	0
Cpo_10004	0.242632	0.0472677	0.000431128
Cpo_100043	-0.0515498	3.30626e-06	0.000158732
Cpo_100046	-0.307979	0.000163257	0.0781601
Cpo_10005	-0.137225	0	0
Cpo_100052	-1.16183	0	1
Cpo_100056	0.074992	0	0
Cpo_10006	-0.232426	0	0.000252667
Cpo_10007	0.259569	0	0
Cpo_10009	-0.0304543	0	0
Cpo_1001	0.0130427	2.7688e-06	4.45292e-06
Cpo_10010	0.730118	0.636902	0
Cpo_10012	0.529253	0.0858199	0
Cpo_10013	0.192183	0	0
Cpo_100134	0.22441	0	0
Cpo_10014	0.0264872	0	0
Cpo_100140	-0.468829	2.07366e-05	0.210474
Cpo_100142	0.438336	0.110978	5.57031e-08
Cpo_100146	0.363756	0.00344409	0
Cpo_10015	0.0908903	0	0
Cpo_100166	-0.223494	0	0
Cpo_100171	0.0205761	0	0
Cpo_100172	0.113739	0	0
Cpo_100179	-0.456202	0	0.0593387
Cpo_10018	0.215515	1.90923e-05	0
Cpo_100180	0.0562511	0	0
Cpo_1002	-0.0424064	0	0
Cpo_10020	0.126731	0	0
Cpo_100203	0.069906	0	0
Cpo_100208	-0.335064	1.56055e-06	0.0504222
Cpo_100224	0.0327014	0	0
Cpo_10023	0.167699	0	0
Cpo_10026	0.295846	0.034179	1.01088e-05
Cpo_100261	-0.27216	8.85223e-05	0.0495466
Cpo_10028	0.385763	5.42724e-05	0
Cpo_100280	-0.364757	2.39787e-06	0.0750824
Cpo_100290	0.26223	0.0273828	1.97242e-05
Cpo_100292	0.145419	0.00442214	0
Cpo_100293	1.16323	0.999855	0
Cpo_1003	-0.0288576	0	0
Cpo_10030	-0.756893	0	0.996344
Cpo_100311	-0.497826	0	0.102281
Cpo_10035	0.211569	0	0
Cpo_10036	0.407358	0	0
Cpo_100366	0.355192	0.138942	0.000369477
Cpo_10037	0.384355	2.11325e-06	0
Cpo_100383	0.946386	0.977518	0
Cpo_100384	0.192016	3.61284e-05	0
Cpo_10039	-0.297255	0	0
Cpo_1004	0.72005	0.885981	0
Cpo_10042	0.383833	1.46431e-05	0
Cpo_10043	-0.397796	0	1.27427e-05
Cpo_10044	0.472048	0.0128378	0
Cpo_100440	-0.127966	0	0.00374762
Cpo_10045	-0.0515498	3.30626e-06	0.000158732
Cpo_100452	0.292824	0.0698887	0.000180916
Cpo_100454	-0.0204956	0	0
Cpo_10046	-0.510582	0	4.84186e-05
Cpo_10048	0.245557	0	0
Cpo_100482	-0.0437381	0	0
Cpo_10049	0.337183	0	0
Cpo_100500	-0.101209	0	0
Cpo_10051	-0.708446	0	0.743222
Cpo_10052	-0.111055	0	0
Cpo_100528	-0.187917	2.7073e-05	0.00895301
Cpo_10054	0.5177	0	0
Cpo_100548	-0.138786	0	0.00664174
Cpo_100599	0.0891846	0.000383255	2.26004e-05
Cpo_1006	0.183772	0.00058785	0
Cpo_10060	-0.0839474	9.99133e-08	0.000108174
Cpo_10061	0.680625	0.439654	0
Cpo_100618	-0.10122	0	0
Cpo_10062	-0.315978	0	0
Cpo_100631	0.0205761	0	0
Cpo_100637	0.0341518	0	0
Cpo_10064	-0.206264	0	3.81114e-06
Cpo_100649	0.219124	2.39755e-05	0
Cpo_10065	0.242983	0	0
Cpo_10067	-0.151576	0	0
Cpo_100679	-0.918347	0	0.999192
Cpo_10068	0.0361742	1.24174e-05	5.76802e-06
Cpo_10069	0.720189	0.637168	0
Cpo_100696	0.355192	0.138942	0.000369477
Cpo_1007	-0.0594951	0	0
Cpo_10070	0.0794626	0	0
Cpo_100701	0.416487	0.122746	6.89333e-06
Cpo_100716	0.619135	0.156706	0
Cpo_10072	-0.141616	0	0
Cpo_10074	0.214091	0	0
Cpo_100742	0.0471395	0	0
Cpo_100744	-0.192593	1.68468e-06	0.00704148
Cpo_100797	0.236706	0.0145695	1.13609e-05
Cpo_1008	-0.417618	0	0.00103634
Cpo_100805	-0.219991	0	0
Cpo_10084	-0.450503	0	0
Cpo_100869	-0.0699054	0	0
Cpo_10088	-0.288241	0	0
Cpo_10089	0.126981	0	0
Cpo_100937	-0.491738	0	0.000341505
Cpo_10094	0.370243	4.33611e-05	0
Cpo_10095	0.070652	0	0
Cpo_100959	0.0459938	0	0
Cpo_10096	0.720173	0.674224	0
Cpo_100969	0.318652	0.012241	0
Cpo_10097	0.407093	0	0
Cpo_100979	-0.573106	2.4108e-09	0.298583
Cpo_10098	0.398598	0	0
Cpo_10099	0.599704	0	0
Cpo_100997	-0.155784	0	0.0167262
Cpo_101	-0.255235	4.44886e-08	0.0132437
Cpo_1010	-0.158327	0	0
Cpo_10100	0.170611	2.04886e-06	0
Cpo_101005	-0.0610876	0	0
Cpo_10101	0.517392	3.21013e-06	0
Cpo_10102	0.185944	1.16948e-05	0
Cpo_10103	0.311107	4.08492e-05	0
Cpo_101031	0.339279	0.0927786	6.40992e-05
Cpo_101034	-0.00214087	0	0
Cpo_10104	0.307744	3.20054e-06	0
Cpo_10105	0.195544	0	0
Cpo_10106	0.131156	0	0
Cpo_101072	0.0147645	0	0
Cpo_101073	0.184906	0.0585201	0.00284193
Cpo_101084	-0.16781	0	0
Cpo_101093	0.0205761	0	0
Cpo_101097	-0.285756	0	0
Cpo_1011	-0.0245606	0	0
Cpo_10110	0.255109	0	0
Cpo_101103	-0.534579	7.49818e-08	0.247894
Cpo_101109	-0.307231	4.70944e-05	0.059911
Cpo_101116	0.132396	8.45824e-07	0
Cpo_101124	-0.624116	2.74972e-07	0.404949
Cpo_101129	-0.696432	1.05649e-10	0.491222
Cpo_101130	-0.849025	0	0.81314
Cpo_101152	-0.170591	4.39297e-06	0.00398719
Cpo_10117	0.267756	0	0
Cpo_101170	-0.077093	0	0
Cpo_101184	0.0842674	0	0
Cpo_101194	0.0433304	3.90102e-05	1.46196e-05
Cpo_101195	-0.273991	0	0
Cpo_101196	0.367054	8.06949e-05	0
Cpo_101197	-0.378103	0	0
Cpo_101198	0.0313067	0	0
Cpo_101199	-0.496486	0	0.121608
Cpo_10120	0.516826	0.000135335	0
Cpo_101200	-0.415069	0	0.00021481
Cpo_101201	0.0626904	0	0
Cpo_101202	0.135647	8.51323e-07	0
Cpo_101203	-0.0300653	0	0
Cpo_101204	0.211561	0	0
Cpo_101205	-0.989762	0	1
Cpo_101206	-0.131265	0	0
Cpo_101207	0.352546	0	0
Cpo_101209	0.0664586	0	0
Cpo_10121	0.223722	0	0
Cpo_101210	0.0147645	0	0
Cpo_101211	-0.267295	0.000783726	0.081725
Cpo_101212	0.0368624	0	0
Cpo_101213	-0.259019	0	0.00135919
Cpo_101214	0.298379	1.67169e-05	0
Cpo_101215	0.447388	0.000404466	0
Cpo_101216	-0.157947	1.04745e-05	0.00619145
Cpo_101217	-0.137136	0	0
Cpo_101218	-0.235374	0.000168762	0.0378566
Cpo_101219	0.0147645	0	0
Cpo_101220	-0.049745	0	2.47843e-06
Cpo_101221	-0.673035	0	0.452965
Cpo_101222	-0.307231	4.70944e-05	0.059911
Cpo_101223	0.012782	0	0
Cpo_101224	-0.406154	1.38208e-07	0.0860742
Cpo_101226	0.369565	0	0
Cpo_101227	-0.600823	1.08587e-08	0.325301
Cpo_101228	0.0842031	0	0
Cpo_101229	0.190333	0.0035602	3.52662e-06
Cpo_101230	-0.104449	0	0
Cpo_101231	0.0934474	0	0
Cpo_101232	-0.0603065	1.62015e-07	4.10564e-05
Cpo_101233	0.158527	0.000481824	0
Cpo_101234	-0.114056	1.07971e-05	0.00227428
Cpo_101235	-0.0792003	0	0
Cpo_101236	0.27165	0.000296498	0
Cpo_101237	-0.0246749	0	2.51081e-06
Cpo_101238	-0.133132	0	0
Cpo_101239	-0.522208	0	0.030593
Cpo_101240	-0.0125306	2.97876e-05	0.00013311
Cpo_101241	-0.041752	0	0
Cpo_101242	-0.109805	0	0
Cpo_101243	-0.690387	0	0.493902
Cpo_101245	0.249129	0	0
Cpo_10125	-0.246744	0	0
Cpo_10126	0.105134	0	0
Cpo_101270	-0.335064	1.56055e-06	0.0504222
Cpo_101276	0.132876	0.0099007	0
Cpo_101293	-0.108836	0	0
Cpo_1013	-0.527791	0	0.194553
Cpo_10130	-0.911124	0	1
Cpo_101312	0.336072	0.0765328	3.10528e-05
Cpo_101327	0.0147645	0	0
Cpo_10133	0.157873	0.00022506	0
Cpo_10135	-0.289493	0	0
Cpo_101370	0.012475	0	0
Cpo_101383	0.119469	0.00834338	0
Cpo_101389	0.0239137	0	0
Cpo_10139	0.201515	0	0
Cpo_101399	-0.219738	0	0.0619123
Cpo_1014	0.130339	0	0
Cpo_10141	0.554644	1.10857e-06	0
Cpo_101411	0.222195	0.0207712	6.99303e-05
Cpo_101415	-0.0515498	3.30626e-06	0.000158732
Cpo_10142	-0.181177	0	0
Cpo_101421	0.228228	0.069956	0.00173712
Cpo_101437	0.0899262	0	0
Cpo_101439	0.0205349	0	0
Cpo_101447	-0.441753	2.31395e-07	0.129885
Cpo_10145	0.35441	0	0
Cpo_10146	-0.139889	0	0
Cpo_10147	0.415178	0	0
Cpo_10149	0.0665234	0	0
Cpo_1015	0.494781	0.000498723	0
Cpo_10150	0.540456	0.0783231	0
Cpo_10151	-0.129047	0	0
Cpo_10152	-0.202824	0	3.83281e-06
Cpo_10153	0.684177	0.420251	0
Cpo_10154	0.365667	0.000935601	0
Cpo_101548	0.413138	0.0334287	0
Cpo_10155	0.077894	0	0
Cpo_10156	-0.0777303	0	0
Cpo_10157	0.0945894	0	0
Cpo_10158	0.576758	0.194649	0
Cpo_10159	0.362278	0.000658386	0
Cpo_1016	0.0501859	0	0
Cpo_10160	0.738135	0.789017	0
Cpo_101605	-0.311316	9.75576e-07	0.0338055
Cpo_10161	0.0999199	0	0
Cpo_10162	0.597296	0.00776763	0
Cpo_101623	0.074992	0	0
Cpo_10163	0.291701	0.0884475	0.00068235
Cpo_10164	0.0721857	0	0
Cpo_101641	0.213302	9.60697e-07	0
Cpo_10165	0.262375	0.000200693	0
Cpo_101657	0.0205761	0	0
Cpo_10166	0.495432	0.0340876	0
Cpo_10167	0.515483	0.0582431	0
Cpo_101671	0.074992	0	0
Cpo_101679	0.105951	0.0234962	0
Cpo_10168	-0.359736	0	0.00127808
Cpo_10169	-0.0613122	0	0
Cpo_10170	0.348837	0	0
Cpo_101702	-0.0540009	0	0
Cpo_10171	0.24424	0	0
Cpo_10172	0.309766	2.98211e-07	0
Cpo_10173	0.095088	0	0
Cpo_10174	0.0996125	4.33605e-07	0
Cpo_10175	0.387755	0	0
Cpo_10176	-0.201109	0	0.00163617
Cpo_101766	0.158193	0.0198738	0
Cpo_10178	0.383668	7.31339e-06	0
Cpo_101781	-0.108836	0	0
Cpo_10179	0.344307	0	0
Cpo_101796	-0.308894	0.000392834	0.102538
Cpo_1018	-0.198199	2.87186e-06	0.00919298
Cpo_10180	-0.160713	0	0
Cpo_10181	0.205339	0.00168718	0
Cpo_10182	-0.108114	0	0
Cpo_101827	-0.0610876	0	0
Cpo_10183	0.041553	0	0
Cpo_10184	0.239103	0	0
Cpo_101846	0.233138	0.058956	0.00095684
Cpo_10186	1.23277	1	0
Cpo_10187	0.271478	0	0
Cpo_10188	0.299378	0	0
Cpo_101880	0.514087	0.0779796	0
Cpo_10189	0.0147645	0	0
Cpo_1019	0.105687	0	0
Cpo_10190	-0.320945	0	7.55617e-05
Cpo_10191	0.446514	0.0127417	0
Cpo_10192	0.17259	0	0
Cpo_10193	0.970384	0.999985	0
Cpo_101933	-0.602741	0	0.263016
Cpo_10194	0.456598	0	0
Cpo_101943	-0.231239	6.6996e-05	0.02623
Cpo_101945	0.0480428	0	0
Cpo_10195	0.42411	0.00188609	0
Cpo_101957	-0.219738	0	0.0619123
Cpo_101966	0.119469	0.00834338	0
Cpo_10197	0.701726	0.539353	0
Cpo_101976	-0.0902413	0	0
Cpo_10198	0.39695	0.13903	7.30706e-05
Cpo_101989	-0.552148	0	0.000153301
Cpo_101991	-0.219738	0	0.0619123
Cpo_101999	0.115213	0.019305	0
Cpo_102	-0.0542753	0	0
Cpo_1020	-0.168529	0	0
Cpo_10200	0.327439	2.69515e-05	0
Cpo_10201	0.378168	4.48412e-06	0
Cpo_102019	-0.306176	0	0.00181547
Cpo_10202	0.0190505	0	0
Cpo_10203	0.706124	0.57944	0
Cpo_10205	0.163812	0	0
Cpo_10206	0.725335	0.692106	0
Cpo_10207	0.0168759	0	0
Cpo_102076	0.288306	7.51457e-05	0
Cpo_102078	0.305431	0	0
Cpo_10208	0.306399	0	0
Cpo_10209	-0.156059	0	0
Cpo_102090	0.248397	0	0
Cpo_102091	-0.045438	0	0
Cpo_1021	0.22667	0.00607305	1.52657e-06
Cpo_10210	0.28186	0.00604312	0
Cpo_102101	0.178943	0.0370721	0.00125664
Cpo_10211	-0.280324	0	1.96856e-06
Cpo_10212	0.211583	0	0
Cpo_10213	0.220721	0	0
Cpo_102131	-0.00214087	0	0
Cpo_10214	-0.144011	0	0
Cpo_10215	0.173473	0	0
Cpo_10216	-0.266007	0	0
Cpo_102164	0.0147645	0	0
Cpo_10217	-0.191063	0	0
Cpo_10218	0.319654	0.0139442	0
Cpo_102187	0.208783	0.0260522	0.000264052
Cpo_102188	0.200416	0.0317095	0.00044835
Cpo_1022	0.363222	0	0
Cpo_10220	-0.156691	0	0
Cpo_10221	0.350874	0	0
Cpo_10222	0.0214966	0	0
Cpo_10223	0.504035	0.208099	1.64668e-07
Cpo_10224	-0.0422888	0	0
Cpo_102246	0.037686	0	0
Cpo_10225	0.21531	0.00506352	1.92941e-06
Cpo_10226	0.480724	0.0166328	0
Cpo_102265	0.0477426	0	0
Cpo_10227	-0.189945	0	0
Cpo_10228	0.163076	0	0
Cpo_102283	-0.0338716	0	0
Cpo_102287	0.208783	0.0260522	0.000264052
Cpo_10229	0.226842	4.25536e-08	0
Cpo_1023	-1.00048	0	0.999897
Cpo_10230	0.424908	0.0003989	0
Cpo_10231	-0.019271	0	0
Cpo_102313	-0.168854	0	0.0224166
Cpo_102314	0.115213	0.019305	0
Cpo_10232	0.034286	0	0
Cpo_10233	-0.00587712	0	0
Cpo_10234	0.40101	0.0208438	0
Cpo_102341	0.380308	0.00403718	0
Cpo_102348	-0.0437381	0	0
Cpo_102349	-0.00100653	0	0
Cpo_102351	-0.348149	0	3.15024e-06
Cpo_102355	0.448848	0.161795	1.96504e-06
Cpo_102372	0.28186	0.00604312	0
Cpo_10238	-0.157438	0	0
Cpo_10239	0.0734448	0	0
Cpo_1024	0.290611	0	0
Cpo_10240	-0.310119	0	0
Cpo_102405	0.012475	0	0
Cpo_102409	-0.54071	0	0.152311
Cpo_10241	0.391923	0.0332603	0
Cpo_10242	-0.225904	0	0
Cpo_10244	0.601466	0.300809	1.32964e-12
Cpo_10245	0.160218	0	0
Cpo_102452	0.0205349	0	0
Cpo_102457	0.190578	0.0327491	0.000766198
Cpo_10246	-0.141568	0	0
Cpo_102467	0.405805	0.037316	0
Cpo_10247	-0.0659928	0	0
Cpo_102474	0.0929629	0	0
Cpo_102475	0.532485	0.154874	0
Cpo_10248	0.556379	0.0100927	0
Cpo_10249	-0.659057	0	0.0174005
Cpo_102492	-0.219947	0.000189325	0.0464748
Cpo_102494	-0.0134468	0	0
Cpo_1025	-0.0958014	1.85949e-06	0.000542234
Cpo_10250	0.276174	0.000136661	0
Cpo_102503	0.195158	0	0
Cpo_10251	-0.157288	0	0
Cpo_102515	0.103759	0.000145461	1.32264e-06
Cpo_10252	0.043284	0	0
Cpo_102525	0.212795	0.00322118	0
Cpo_10253	0.838383	0.903651	0
Cpo_102535	0.158193	0.0198738	0
Cpo_10255	0.251064	1.76235e-07	0
Cpo_10256	0.378343	7.2764e-06	0
Cpo_10257	0.291701	0.0884475	0.00068235
Cpo_102579	0.0205761	0	0
Cpo_10258	0.0978236	0	0
Cpo_10259	0.356965	0.0232602	0
Cpo_102596	-0.0610876	0	0
Cpo_1026	0.00816542	0	0
Cpo_10260	0.184906	0.0585201	0.00284193
Cpo_102606	-0.340651	2.27746e-05	0.0754513
Cpo_102610	0.228228	0.069956	0.00173712
Cpo_102615	-0.0737241	0	0
Cpo_10262	0.15788	3.40272e-07	0
Cpo_10263	0.46681	0.000282558	0
Cpo_102635	-0.16973	0	0.0114414
Cpo_10264	0.057156	0	0
Cpo_102641	-0.308894	0.000392834	0.102538
Cpo_10265	0.179505	0.0153956	0.000131574
Cpo_10266	0.556342	0.0861651	0
Cpo_10267	0.803591	0.977579	0
Cpo_102670	-0.138312	0	0
Cpo_10268	0.347333	0	0
Cpo_10269	0.233303	0	0
Cpo_1027	-0.15756	0	1.34494e-05
Cpo_10270	0.348668	0.000454983	0
Cpo_10271	-0.0495989	0	0
Cpo_102713	0.217497	0.000415303	0
Cpo_10272	-0.125072	0	0
Cpo_102725	-0.398314	0	0
Cpo_10273	0.240514	0.0134581	6.58167e-06
Cpo_102730	0.0452077	0	0
Cpo_10274	-0.181195	0	0.0177422
Cpo_102746	0.0995034	0	0
Cpo_10275	0.697971	0.518101	0
Cpo_10276	0.327498	5.01184e-08	0
Cpo_10277	-0.0248002	0	0
Cpo_10278	-0.170796	0	0
Cpo_1028	-0.238578	0	0
Cpo_10280	0.333724	4.17701e-05	0
Cpo_102800	0.20834	0.0104566	1.91863e-05
Cpo_102805	-0.219738	0	0.0619123
Cpo_10281	-0.354406	0	0
Cpo_10282	0.563663	0.058722	0
Cpo_102826	-0.00179059	0	0
Cpo_10283	0.0585381	0	0
Cpo_102839	0.172714	0.00166254	8.74841e-07
Cpo_10284	0.0969624	0	0
Cpo_102840	0.0704222	0	0
Cpo_10285	-0.182749	0	4.36759e-07
Cpo_10286	-0.21986	0	0
Cpo_102868	0.19571	0.0122785	5.38931e-05
Cpo_10287	-0.0791868	0	0
Cpo_10288	0.576772	0.00124584	0
Cpo_1029	-0.0861789	0	0
Cpo_10290	-0.0665132	0	0
Cpo_102905	0.245299	0.0479087	0.000306363
Cpo_10291	-0.490784	0	0.12188
Cpo_10292	0.57395	0.011591	0
Cpo_102927	0.0605525	2.27414e-06	0
Cpo_10293	0.473524	0.236109	6.13069e-05
Cpo_10294	0.0877501	0	0
Cpo_10295	0.105951	0.0234962	0
Cpo_102952	-1.10712	0	1
Cpo_102958	-0.217623	1.64864e-06	0.0118351
Cpo_10296	0.178231	0	0
Cpo_102962	0.368711	0.0796389	4.97809e-06
Cpo_10297	0.290533	0	0
Cpo_10298	0.211968	3.71748e-07	0
Cpo_10299	1.02295	1	0
Cpo_103	-0.139054	0	0.000127442
Cpo_1030	0.137817	0.00243496	0
Cpo_103007	-0.459229	7.79988e-07	0.161817
Cpo_103008	0.215967	0.0242838	0.000134775
Cpo_103009	-0.308894	0.000392834	0.102538
Cpo_10301	-0.010301	0	0
Cpo_103010	0.0531193	0	0
Cpo_103011	-0.0271769	0	0
Cpo_103012	-0.100601	0	0
Cpo_103013	0.456642	0.00854024	0
Cpo_103014	-0.358536	0	0.0505312
Cpo_103015	-0.121463	0	0.00116691
Cpo_103016	-0.0532407	3.4063e-07	4.11349e-05
Cpo_103017	-0.245347	0	0.00136974
Cpo_103018	0.301072	0.00453432	0
Cpo_103019	0.0147645	0	0
Cpo_10302	0.235567	0	0
Cpo_103021	-0.406272	0	0.0741606
Cpo_103022	0.202398	0.0110975	3.15776e-05
Cpo_103023	-0.139874	0	0
Cpo_103024	-0.0814867	0	0
Cpo_103025	-0.560839	3.50763e-07	0.314283
Cpo_103026	-0.153515	0	0
Cpo_103027	0.393621	0.0523605	1.32041e-08
Cpo_103028	0.331235	0.0570205	8.7112e-06
Cpo_103029	0.0390136	0	0
Cpo_103030	-0.195948	0	8.20363e-06
Cpo_103031	-0.178419	1.05678e-05	0.00599353
Cpo_103032	-0.27682	0	0
Cpo_103033	-0.309872	0	0
Cpo_103036	0.195355	0	0
Cpo_103037	-0.562149	0	0.271073
Cpo_103038	-0.120289	0	0.000155324
Cpo_103039	-0.0374911	5.68803e-05	0.000547308
Cpo_10304	0.119701	0	0
Cpo_103040	0.174595	0	0
Cpo_103041	0.0205761	0	0
Cpo_103042	-0.542091	0	0.178347
Cpo_103043	0.374704	0.00830523	0
Cpo_103044	0.169208	8.29211e-05	0
Cpo_103045	-0.585123	7.28368e-07	0.340253
Cpo_103046	0.234361	0	0
Cpo_103047	0.25851	0.00123824	0
Cpo_103048	-0.0374911	5.68803e-05	0.000547308
Cpo_10305	0.0480341	0	0
Cpo_103050	-0.164623	0	0
Cpo_103051	0.0811611	1.37492e-06	0
Cpo_103052	0.159298	0	0
Cpo_103053	0.0823648	0	0
Cpo_103054	0.296821	0.0265566	2.24938e-06
Cpo_103055	-0.42519	0	0.0975127
Cpo_103057	-0.514782	6.76307e-06	0.251537
Cpo_103058	-0.014887	0	0
Cpo_103059	0.144013	0	0
Cpo_10306	0.270566	5.99813e-05	0
Cpo_103060	-0.242182	0	0
Cpo_103061	0.0613662	0	0
Cpo_103062	0.0893103	0	0
Cpo_103063	0.0899262	0	0
Cpo_103064	0.456582	0.0187189	0
Cpo_103065	0.0175893	3.79883e-07	0
Cpo_103066	-0.307979	0.000163257	0.0781601
Cpo_103067	0.347272	0	0
Cpo_10307	-0.051678	0	0
Cpo_103073	0.0481503	0	0
Cpo_10308	-0.249089	0	0
Cpo_103089	0.215898	0.000284709	0
Cpo_10309	0.0671866	0	0
Cpo_1031	-0.36846	0	0
Cpo_10310	0.252317	0	0
Cpo_10311	0.562984	0.259571	1.58141e-11
Cpo_10312	0.084942	0	0
Cpo_10313	0.463534	0.000990065	0
Cpo_10314	-0.361991	0	0
Cpo_103146	0.294113	0.0563533	5.85437e-05
Cpo_10315	-0.151505	0	0
Cpo_10316	-0.0841389	0	0
Cpo_103169	0.144869	0.00992971	0
Cpo_103172	0.00114567	0	0
Cpo_10319	0.686062	0.420275	0
Cpo_1032	-0.0960779	0	0
Cpo_10320	0.460304	0.117501	1.31032e-08
Cpo_10321	0.288559	0	0
Cpo_103210	-0.188936	0	0
Cpo_10322	0.100926	4.11057e-05	0
Cpo_103220	0.233138	0.058956	0.00095684
Cpo_103227	-0.0488792	0	0
Cpo_10323	0.172175	1.14804e-05	0
Cpo_10324	0.31473	0	0
Cpo_103248	1.43181	0.998399	1.98949e-18
Cpo_10325	-0.0621994	0	0
Cpo_10326	0.303977	0	0
Cpo_10327	-0.309404	0	0
Cpo_10328	-0.0224363	0	0
Cpo_10329	0.118146	0	0
Cpo_1033	-0.170591	4.39297e-06	0.00398719
Cpo_10330	-0.0465139	0	0
Cpo_103307	0.333188	0.00339353	0
Cpo_10332	0.0819274	0	0
Cpo_10333	0.33826	0	0
Cpo_103336	0.345193	0.00821263	0
Cpo_10334	0.409465	0.000567417	0
Cpo_10335	-0.0938545	0	0
Cpo_10336	-0.122161	0	0
Cpo_103363	0.0351568	0	0
Cpo_10337	0.363246	0.000317187	0
Cpo_10338	0.387279	0.0109555	0
Cpo_10339	-0.172432	0	0
Cpo_103391	-0.404337	7.74238e-07	0.101339
Cpo_1034	0.223807	2.86821e-06	0
Cpo_10340	2.82595	1	0
Cpo_10341	0.429304	0.113632	4.72436e-07
Cpo_10342	0.282382	0	0
Cpo_10343	0.251065	0	0
Cpo_103431	0.03226	9.141e-05	6.22936e-05
Cpo_103433	0.158193	0.0198738	0
Cpo_10344	0.261364	0	0
Cpo_103448	0.807514	0.705377	3.5624e-11
Cpo_10345	0.194223	0.000190231	0
Cpo_10346	1.08276	1	0
Cpo_103467	0.0796555	0	0
Cpo_10347	0.166766	0	0
Cpo_103475	-0.347813	0.000193471	0.122946
Cpo_103485	-0.0998195	0	0
Cpo_103498	0.00867425	0	0
Cpo_1035	0.144138	8.119e-05	0
Cpo_10350	-0.181058	0	0
Cpo_103503	-0.355251	0	0.0112099
Cpo_10351	0.215423	0	0
Cpo_10352	0.109402	0	0
Cpo_103528	-0.225509	0	0
Cpo_10353	-0.161862	0	0
Cpo_10354	0.256664	1.35674e-06	0
Cpo_103559	-0.103877	2.40446e-06	0.000888302
Cpo_10356	0.624926	0.381643	3.13725e-09
Cpo_10357	0.112802	3.33717e-05	0
Cpo_10358	0.196034	0	0
Cpo_10359	0.366444	6.55548e-05	0
Cpo_1036	-0.104145	0	0
Cpo_10360	0.28693	6.52459e-06	0
Cpo_10361	-0.0458432	0	0
Cpo_103612	0.368711	0.0796389	4.97809e-06
Cpo_103616	-0.377992	0	0.0364335
Cpo_10362	0.297392	0	0
Cpo_10363	0.00174925	0	0
Cpo_103637	-0.10926	0	0
Cpo_103638	0.178944	0.0236181	0.00035546
Cpo_10364	-0.285695	0	0
Cpo_10365	0.239641	2.45327e-05	0
Cpo_10366	0.507411	0.0581454	0
Cpo_10367	0.147904	0	0
Cpo_103678	0.348308	0.114037	0.000183282
Cpo_10368	-0.0104091	0	0
Cpo_103688	-0.0437381	0	0
Cpo_10369	-0.0125735	0	0
Cpo_1037	0.352408	0	0
Cpo_103704	-0.219738	0	0.0619123
Cpo_103715	-0.659014	0	0.440255
Cpo_103719	0.328932	0.015918	0
Cpo_10372	0.345289	0.000214054	0
Cpo_103720	0.115213	0.019305	0
Cpo_10373	0.461064	0.000192375	0
Cpo_103741	0.145059	0.0202011	0
Cpo_10375	0.306098	0	0
Cpo_10376	0.165894	0	0
Cpo_103762	-0.309315	0	0
Cpo_10377	0.40423	0	0
Cpo_10378	-0.0781824	0	0
Cpo_10379	0.0618784	0	0
Cpo_103793	0.165667	0.0437418	0.00198898
Cpo_1038	0.0696039	0	0
Cpo_10380	0.157179	0	0
Cpo_103809	0.096154	0	0
Cpo_10381	0.380524	0.00156685	0
Cpo_10382	1.35056	1	0
Cpo_10383	0.276902	0	0
Cpo_10384	0.709474	0.498134	3.23307e-16
Cpo_103842	0.233138	0.058956	0.00095684
Cpo_10385	-0.180628	0	0
Cpo_10386	0.0217151	0	0
Cpo_10387	-0.0813878	0	0
Cpo_10388	0.405015	3.60934e-05	0
Cpo_10389	0.345465	0.00249849	0
Cpo_1039	-0.12371	0	0
Cpo_10390	-0.00813106	0	0
Cpo_10391	-0.336939	0	0.00870581
Cpo_10392	0.074992	0	0
Cpo_10393	0.182175	0	0
Cpo_103930	-0.391393	1.23356e-06	0.0950607
Cpo_10394	0.0932193	0	0
Cpo_10395	-0.239891	0	0
Cpo_10396	0.135395	0	0
Cpo_103969	-0.400562	0	0.0401903
Cpo_10397	0.294555	0	0
Cpo_10398	-0.109627	0	0
Cpo_103992	-0.648529	0	0.258645
Cpo_1040	-0.298911	0	0.0024687
Cpo_10400	0.302547	0.00126924	0
Cpo_104002	0.0531193	0	0
Cpo_10401	-0.116396	0	0
Cpo_10402	-0.416214	0	0
Cpo_10403	0.265035	0	0
Cpo_104032	-0.160841	0	0.00670098
Cpo_10404	0.184313	0	0
Cpo_10405	-0.243508	0	2.94119e-05
Cpo_10406	-0.185862	0	0
Cpo_104063	-0.0134468	0	0
Cpo_10407	0.359124	3.20006e-07	0
Cpo_104078	-0.219738	0	0.0619123
Cpo_10408	-0.104652	0	0
Cpo_1041	-0.4308	0	0.080301
Cpo_10410	0.22694	0	0
Cpo_10411	-0.164575	0	0
Cpo_104116	0.507131	0.161473	2.48577e-10
Cpo_10412	0.26388	0	0
Cpo_104124	-0.377741	0	0
Cpo_10413	0.237323	0	0
Cpo_10414	0.0868388	0	0
Cpo_104179	-0.533163	0	0.207573
Cpo_10418	0.136642	0	0
Cpo_10419	-0.0639311	0	0
Cpo_104196	0.0531193	0	0
Cpo_1042	0.152881	2.78557e-05	0
Cpo_10421	-0.112141	0	0
Cpo_10422	-0.0705363	3.31611e-07	8.99086e-05
Cpo_104227	0.145419	0.00442214	0
Cpo_10423	0.154952	0	0
Cpo_10424	0.20164	0	0
Cpo_104240	0.528	0.259848	2.56984e-06
Cpo_104246	0.228228	0.069956	0.00173712
Cpo_10425	0.057018	0	0
Cpo_10426	0.502195	0.000418515	0
Cpo_10427	0.218568	0.00102034	0
Cpo_104272	0.165667	0.0437418	0.00198898
Cpo_10428	0.0902249	0	0
Cpo_10429	-0.0719283	0	0
Cpo_1043	0.0805745	0	0
Cpo_10430	0.188418	2.10435e-06	0
Cpo_10431	0.309102	0	0
Cpo_10432	-0.187917	2.7073e-05	0.00895301
Cpo_10434	-0.135576	0	0
Cpo_104346	0.124164	0.012755	0
Cpo_10435	0.332855	0	0
Cpo_10436	-0.0170141	0	0
Cpo_104362	-0.29834	0	0.0101105
Cpo_10437	0.0824845	0	0
Cpo_10438	0.399369	0.00299747	0
Cpo_10439	0.469292	0.144197	3.02368e-08
Cpo_104394	-0.118783	0	0.000777028
Cpo_1044	0.0753764	0	0
Cpo_10440	-0.165975	0	8.39374e-06
Cpo_10441	0.531348	0.0782437	0
Cpo_104412	-0.419565	4.77936e-05	0.173685
Cpo_10442	0.252992	0	0
Cpo_10443	0.0522577	0.000114216	2.79417e-05
Cpo_104433	0.452652	0	0
Cpo_10444	-0.123589	0	0
Cpo_10445	0.746432	0.691588	0
Cpo_104452	-0.641367	0	0.401544
Cpo_104463	0.188138	0.0141682	9.38451e-05
Cpo_10447	0.338597	8.79902e-06	0
Cpo_104472	-0.108836	0	0
Cpo_104478	-0.0167148	1.48799e-05	0.000110162
Cpo_10448	0.0560832	0	0
Cpo_104480	0.01721	1.54046e-05	2.24125e-05
Cpo_104481	-0.468829	2.07366e-05	0.210474
Cpo_10449	0.00867425	0	0
Cpo_104490	-0.0481478	0	0
Cpo_1045	-0.205197	0	0.00119191
Cpo_104501	-0.0374911	5.68803e-05	0.000547308
Cpo_10451	0.146447	0	0
Cpo_10452	-0.343134	0	0
Cpo_10453	0.470675	0	0
Cpo_10454	-0.371475	0	0.000461218
Cpo_104547	0.0205761	0	0
Cpo_10455	0.247034	0	0
Cpo_10458	0.233138	0.058956	0.00095684
Cpo_10459	-0.0960668	0	0
Cpo_104592	-0.219738	0	0.0619123
Cpo_104599	0.0214316	0	0
Cpo_10460	0.0297998	0	0
Cpo_104605	0.218431	0.00763554	5.1112e-06
Cpo_10461	0.635076	0.182278	0
Cpo_10462	0.174023	0	0
Cpo_10463	0.880566	0.99997	0
Cpo_104634	-0.20736	2.62131e-05	0.0129585
Cpo_10464	1.14705	1	0
Cpo_10465	0.259797	0	0
Cpo_10466	0.170226	0	0
Cpo_104663	0.583375	0.359194	1.73102e-06
Cpo_10467	-0.170159	0	0
Cpo_104678	0.400507	0.0991212	1.67421e-06
Cpo_10468	-0.155382	0	3.17917e-05
Cpo_1047	0.0205761	0	0
Cpo_10470	-0.0801314	0	0
Cpo_104704	-0.0287441	0	0
Cpo_10471	0.165667	0.0437418	0.00198898
Cpo_10472	0.290426	3.2267e-05	0
Cpo_104721	-0.108836	0	0
Cpo_104727	0.135537	0	0
Cpo_104729	0.0583314	0	0
Cpo_10473	0.320399	0	0
Cpo_104730	-0.28587	8.93718e-07	0.0304679
Cpo_104731	-0.279945	0	0
Cpo_104732	-0.0134468	0	0
Cpo_104733	0.0816153	0	0
Cpo_104734	0.222749	0.00673716	3.54873e-06
Cpo_104735	0.179645	0	0
Cpo_104736	0.0127515	0	0
Cpo_104737	-0.0873167	0	0
Cpo_104738	0.0730448	3.21511e-05	1.31723e-06
Cpo_10474	-0.150078	0	0
Cpo_104740	0.265959	4.98874e-06	0
Cpo_104741	-0.273301	1.79786e-07	0.021508
Cpo_104742	0.291701	0.0884475	0.00068235
Cpo_104743	-0.111055	0	0
Cpo_104744	0.147265	0	0
Cpo_104745	-0.454293	0	0.114662
Cpo_104746	-0.245016	0	9.84483e-05
Cpo_104747	0.315797	0	0
Cpo_104748	-0.585668	0	0.283858
Cpo_104749	0.0833783	0	0
Cpo_104750	0.0601356	0	0
Cpo_104752	-0.510585	2.0713e-07	0.230799
Cpo_104753	0.247531	0.0027966	0
Cpo_104754	0.284686	0	0
Cpo_104755	-0.281035	0	0
Cpo_104756	-0.217953	0	0.00257232
Cpo_104758	0.296353	0.0301319	5.59278e-06
Cpo_104759	-0.155784	0	0.0167262
Cpo_10476	0.0013682	0	0
Cpo_104760	-0.101209	0	0
Cpo_104762	0.0327014	0	0
Cpo_104763	0.146876	0	0
Cpo_104764	-0.111055	0	0
Cpo_104766	-0.130722	0	0.000154591
Cpo_104767	0.0541888	0	0
Cpo_104768	0.146743	0.00116981	4.47546e-06
Cpo_104769	-0.512561	0	0
Cpo_10477	0.308662	0	0
Cpo_10478	0.569148	0.155861	0
Cpo_104784	0.467453	0.0637559	0
Cpo_10479	0.323601	5.11097e-05	0
Cpo_104797	0.115213	0.019305	0
Cpo_1048	-0.0678412	0	0
Cpo_10480	-0.045146	0	5.63689e-06
Cpo_10481	0.374685	0	0
Cpo_104817	-0.22869	3.00071e-05	0.0201734
Cpo_104818	0.454033	0.0468127	0
Cpo_104819	0.11992	0.000219125	5.16821e-07
Cpo_104822	-0.0967725	0	8.92024e-05
Cpo_10483	-0.0245968	0	0
Cpo_104835	-1.16106	0	0.978196
Cpo_10484	0.260811	0.0298699	2.79376e-05
Cpo_104846	0.373968	0.0968396	1.04434e-05
Cpo_10485	0.0895274	0	0
Cpo_10486	-0.0153183	0	0
Cpo_10487	-0.113087	0	0
Cpo_10488	-0.268821	0	0
Cpo_104881	-0.0155803	4.97571e-07	7.27733e-06
Cpo_104892	0.294727	0.0438834	3.27589e-05
Cpo_1049	-0.19046	0	0.000863211
Cpo_10490	0.0122093	0	0
Cpo_104908	-0.307453	0	0.0188813
Cpo_10491	-0.52887	0	0
Cpo_10492	0.0547854	0	0
Cpo_104925	-0.635825	0	0.028871
Cpo_10493	0.460717	0	0
Cpo_104930	0.444363	1.3182e-06	0
Cpo_104939	-0.168854	0	0.0224166
Cpo_10495	0.21768	0	0
Cpo_10496	0.0511247	0	0
Cpo_104971	0.336072	0.0765328	3.10528e-05
Cpo_10498	0.441716	0.00414382	0
Cpo_10499	0.419957	0.00302865	0
Cpo_105	-0.304731	0	0.00443242
Cpo_1050	0.0560743	0	0
Cpo_10500	-0.447888	0	0
Cpo_10501	0.268023	0	0
Cpo_10502	0.109532	0	0
Cpo_105029	0.291701	0.0884475	0.00068235
Cpo_10503	-0.432909	0	0.00263711
Cpo_105032	-0.10926	0	0
Cpo_105037	-0.0437381	0	0
Cpo_10504	0.0101926	0	0
Cpo_10505	0.455544	0.000985746	0
Cpo_10506	0.222515	0	0
Cpo_105063	-0.0437381	0	0
Cpo_10508	0.353868	2.63886e-06	0
Cpo_10509	0.0101926	0	0
Cpo_1051	0.0252648	0	0
Cpo_10510	0.136582	0	0
Cpo_105101	0.145059	0.0202011	0
Cpo_10511	0.0468402	0	0
Cpo_10512	0.21885	0	0
Cpo_105120	0.641975	0.435291	1.27694e-09
Cpo_105123	0.490101	0.141469	7.84826e-10
Cpo_10513	-0.0332443	0	0
Cpo_10514	0.105994	0	0
Cpo_105149	0.194167	0	0
Cpo_10515	0.507365	3.93805e-05	0
Cpo_105151	0.104863	0.00150711	0
Cpo_10516	0.322772	1.12627e-06	0
Cpo_10517	0.280273	0	0
Cpo_105179	0.0205761	0	0
Cpo_10519	-0.0691019	0	0
Cpo_105192	0.178943	0.0370721	0.00125664
Cpo_1052	-0.187917	2.7073e-05	0.00895301
Cpo_10520	-0.06629	0	1.13674e-05
Cpo_105205	-0.00536237	0	0
Cpo_10521	0.313453	0.00107825	0
Cpo_105210	0.3853	0.00217204	0
Cpo_10523	0.146962	0	0
Cpo_105232	0.105951	0.0234962	0
Cpo_10524	0.631246	0.324175	0
Cpo_10525	-0.278667	0	0
Cpo_105257	0.344938	0.027317	5.85455e-08
Cpo_10526	-0.502924	0	0.000283261
Cpo_105260	-0.361288	0	0.00656048
Cpo_10527	0.115717	0	0
Cpo_105271	0.0999126	0	0
Cpo_105276	-0.195327	0	0.0356128
Cpo_105278	0.670089	0.419526	0
Cpo_10528	-0.218813	0	2.85298e-06
Cpo_105289	-0.0540009	0	0
Cpo_1053	0.0205761	0	0
Cpo_10530	0.433287	0	0
Cpo_10532	-0.00389237	0	0
Cpo_105324	-0.0437381	0	0
Cpo_10533	0.164551	0	0
Cpo_10534	0.362502	3.46766e-05	0
Cpo_105344	0.490396	0.157457	7.94969e-09
Cpo_10535	0.36505	0	0
Cpo_10536	0.06645	0	0
Cpo_10537	-0.113562	0	5.38869e-06
Cpo_10538	-0.045438	0	0
Cpo_10539	0.0626628	0	0
Cpo_105394	0.914869	0.908739	1.50986e-19
Cpo_105398	-0.153515	0	0
Cpo_10540	0.354354	0.00293872	0
Cpo_10541	-0.268323	0	0
Cpo_10542	0.48691	0.0213233	0
Cpo_105423	-0.214886	0.000100939	0.0224058
Cpo_105425	0.0147645	0	0
Cpo_105428	-0.0210729	0	0
Cpo_10544	0.0614148	0	0
Cpo_10545	0.159273	0	0
Cpo_10546	0.302274	0.00177178	0
Cpo_10547	0.504512	0.0854181	0
Cpo_10548	0.3223	0.0258975	1.53367e-07
Cpo_10549	0.046614	0	0
Cpo_1055	0.103759	0.000145461	1.32264e-06
Cpo_10550	0.826986	0.926977	0
Cpo_10551	-0.291729	0	0
Cpo_10552	0.722867	0.692111	0
Cpo_105538	-0.709659	0	0.530723
Cpo_10554	0.00587875	0	0
Cpo_105556	0.145419	0.00442214	0
Cpo_105558	-0.106941	0	0
Cpo_10556	0.153228	0	0
Cpo_105572	0.149496	8.83998e-06	0
Cpo_10558	-0.26407	0	0
Cpo_105587	0.438336	0.110978	5.57031e-08
Cpo_10559	0.409104	0.00634782	0
Cpo_105592	0.250046	0.0399907	0.000151926
Cpo_105595	0.124676	0.00446176	0
Cpo_1056	0.160572	0.00195116	5.7512e-06
Cpo_10560	-0.0339381	0	0
Cpo_105602	0.115213	0.019305	0
Cpo_105603	-0.196755	0	2.92278e-06
Cpo_10561	0.373289	0.000385056	0
Cpo_10562	-0.0685945	0	0
Cpo_105623	0.0635219	0	0
Cpo_10563	0.120887	0	0
Cpo_105638	0.471993	0.00265242	0
Cpo_10564	0.192112	0	0
Cpo_10565	0.165408	0	0
Cpo_105650	-0.0497478	0	0
Cpo_105659	-0.0437381	0	0
Cpo_10566	0.022748	0	0
Cpo_105668	0.0390028	0	0
Cpo_10567	0.642983	0.342714	0
Cpo_105674	0.526091	0.167006	0
Cpo_10568	0.721142	0.562432	2.01894e-10
Cpo_10569	0.371146	0	0
Cpo_105696	0.104863	0.00150711	0
Cpo_105698	0.684382	0.459724	0
Cpo_1057	0.0899262	0	0
Cpo_10570	0.352194	0.00536577	0
Cpo_10571	1.02407	1	0
Cpo_105712	0.0147645	0	0
Cpo_105713	-0.302273	0	0.0100702
Cpo_10572	0.389953	0.000123258	0
Cpo_105733	0.266857	0.00329682	0
Cpo_105735	-0.00214087	0	0
Cpo_105736	0.339279	0.0927786	6.40992e-05
Cpo_10574	0.195169	1.48581e-05	0
Cpo_10575	0.32744	0.00338582	0
Cpo_10576	0.232471	0	0
Cpo_105769	0.0556524	0	0
Cpo_10577	0.305125	4.09867e-06	0
Cpo_105779	0.610359	0.255358	0
Cpo_10578	0.846134	0.903614	0
Cpo_105783	0.490396	0.157457	7.94969e-09
Cpo_105787	-0.571609	0	0.252155
Cpo_1058	-0.356578	0	3.38989e-07
Cpo_10580	0.500635	0.000109831	0
Cpo_105806	-0.438559	0	0.0728443
Cpo_10581	0.415937	0.00410041	0
Cpo_105811	0.0327014	0	0
Cpo_10582	-0.329061	0	0.00110747
Cpo_10583	0.272799	0	0
Cpo_10584	0.0356176	0	0
Cpo_10585	0.925915	1	0
Cpo_10586	0.550973	0.0942977	0
Cpo_10587	0.254768	1.77336e-06	0
Cpo_10588	0.144869	0.00992971	0
Cpo_105888	-0.029963	0	0
Cpo_10589	-0.147943	0	0
Cpo_105890	0.293473	0.0629636	0.000103695
Cpo_1059	-0.110314	0	0
Cpo_10590	-0.542905	0	0.000384492
Cpo_10591	0.240063	0	0
Cpo_105916	-0.153515	0	0
Cpo_105917	-0.24727	4.72204e-05	0.0296667
Cpo_10592	-0.054362	0	0
Cpo_105924	-0.307231	4.70944e-05	0.059911
Cpo_10593	-0.305809	0	6.29737e-05
Cpo_10594	0.560276	0.122359	0
Cpo_105944	-0.0374911	5.68803e-05	0.000547308
Cpo_10595	0.538196	0.0528253	0
Cpo_105957	0.303296	0.109344	0.000856855
Cpo_105960	-1.06066	0	0.970925
Cpo_10597	0.351615	0.00213954	0
Cpo_105973	0.0205761	0	0
Cpo_105975	0.245299	0.0479087	0.000306363
Cpo_10599	-0.055867	0	0
Cpo_105990	0.144869	0.00992971	0
Cpo_105999	-0.0217438	0	0
Cpo_106	0.00392584	2.73458e-06	9.26043e-06
Cpo_1060	0.0232202	0	0
Cpo_10600	0.165667	0.0437418	0.00198898
Cpo_10601	0.512695	0.00314846	0
Cpo_10603	-0.229183	0	0
Cpo_10604	0.250143	0	0
Cpo_10605	0.159101	0	0
Cpo_106055	0.194546	0	0
Cpo_106068	0.012475	0	0
Cpo_10607	1.21359	1	0
Cpo_106074	0.0327014	0	0
Cpo_106082	-0.450945	7.26838e-06	0.184641
Cpo_106087	0.51922	0.243121	3.22023e-07
Cpo_10609	0.263767	0	0
Cpo_1061	-0.366881	0	0.0293049
Cpo_106103	0.012475	0	0
Cpo_10611	0.221692	5.73134e-05	0
Cpo_10612	-0.220488	0	0
Cpo_106135	-0.0276553	2.50211e-07	1.15113e-05
Cpo_10614	0.0548783	0	0
Cpo_10615	-0.0458529	4.74212e-07	4.12088e-05
Cpo_106151	-0.0287441	0	0
Cpo_10616	-0.0944265	0	0
Cpo_10617	0.31365	0	0
Cpo_10618	0.356378	0.00343091	0
Cpo_10619	0.00552794	0	0
Cpo_106194	0.136642	0	0
Cpo_106199	-0.667286	0	0.455718
Cpo_1062	-0.527928	0	0.14167
Cpo_10621	-0.483382	0	0
Cpo_106212	0.0971774	3.98884e-06	0
Cpo_10622	0.0455585	0	0
Cpo_10623	0.509792	0.000349657	0
Cpo_10624	0.0874246	0	0
Cpo_106242	0.387721	0.119813	4.02681e-05
Cpo_10625	-0.168935	0	0
Cpo_106254	-0.409198	0	0.0981725
Cpo_10626	0.139089	0	0
Cpo_106264	0.104863	0.00150711	0
Cpo_106266	0.291741	0.000751172	0
Cpo_10627	0.437879	1.23724e-05	0
Cpo_10628	-0.0790172	0	0
Cpo_106287	0.053496	0.000255463	7.57616e-05
Cpo_106288	-0.187917	2.7073e-05	0.00895301
Cpo_10629	0.321553	3.03179e-07	0
Cpo_106294	-0.00536237	0	0
Cpo_106298	-0.452797	2.31756e-05	0.201694
Cpo_1063	0.0327014	0	0
Cpo_10630	-0.0870611	0	0
Cpo_10631	0.0527662	0	0
Cpo_10632	0.21382	0	0
Cpo_10633	-0.235527	0	0
Cpo_10634	0.239011	0	0
Cpo_10636	-0.456812	0	0.000140666
Cpo_10637	0.239313	0.00380008	0
Cpo_10638	0.06332	0	0
Cpo_106386	0.0531193	0	0
Cpo_10639	0.0279634	1.87413e-07	0
Cpo_106390	-0.0125306	2.97876e-05	0.00013311
Cpo_106391	0.154553	0	0
Cpo_1064	0.247051	0	0
Cpo_10640	0.210855	0.00584532	3.67669e-06
Cpo_10641	0.169957	0	0
Cpo_10642	-0.0586484	0	0
Cpo_106423	0.222195	0.0207712	6.99303e-05
Cpo_10644	0.61812	0.305667	0
Cpo_106448	0.153671	0.00206013	0
Cpo_10645	0.102164	0	0
Cpo_10646	0.435902	3.7156e-05	0
Cpo_10647	0.433149	0.000228429	0
Cpo_106482	-0.0122384	0	0
Cpo_10649	0.094628	0	0
Cpo_1065	-0.301807	0	0
Cpo_10650	0.0710913	0	0
Cpo_10651	-0.154987	0	0
Cpo_10652	0.878592	0.804016	4.35269e-14
Cpo_10653	-0.144182	0	0
Cpo_106533	0.0452077	0	0
Cpo_10655	0.234445	5.7904e-05	0
Cpo_106555	0.250167	0.00444226	0
Cpo_10656	0.184906	0.0585201	0.00284193
Cpo_10657	0.331393	1.97273e-06	0
Cpo_10658	-0.462012	0	0.00258461
Cpo_10659	0.497401	2.40326e-06	0
Cpo_1066	0.0961536	0	0
Cpo_10660	-0.0335904	0	0
Cpo_10661	0.71795	0.618091	0
Cpo_106615	0.345394	7.00676e-06	0
Cpo_10662	0.0478655	0	0
Cpo_10663	0.107108	0	0
Cpo_106639	-0.0779885	0	0
Cpo_10664	0.254961	0.000426378	0
Cpo_10665	0.264254	0	0
Cpo_10667	0.776059	0.895074	0
Cpo_10668	0.338803	0.000175362	0
Cpo_10669	0.0915539	0	0
Cpo_106690	0.500966	0.10223	0
Cpo_1067	0.194148	0	0
Cpo_10670	0.153017	0.000272601	0
Cpo_10671	0.276649	0	0
Cpo_106718	0.0147645	0	0
Cpo_10672	0.494313	0.0706353	0
Cpo_10673	0.0900166	0	0
Cpo_106732	-0.961611	0	0.965763
Cpo_10674	1.08304	0.997134	0
Cpo_106748	0.408222	3.62015e-05	0
Cpo_10675	-0.116446	0	0
Cpo_10676	0.136598	0	0
Cpo_10677	0.50103	0.00867255	0
Cpo_10679	0.500052	0.0935534	0
Cpo_106791	0.115213	0.019305	0
Cpo_1068	0.00234956	0	0
Cpo_10680	0.573316	0.268498	1.05545e-10
Cpo_106809	0.375951	0.0124671	0
Cpo_10681	0.383398	2.85115e-05	0
Cpo_106811	0.0107557	7.28543e-05	0.000133116
Cpo_106816	-0.219947	0.000189325	0.0464748
Cpo_10682	0.405432	0.000152229	0
Cpo_10683	0.13426	0	0
Cpo_10684	0.201328	5.60494e-05	0
Cpo_106843	-0.110114	1.49757e-07	0.000322022
Cpo_10685	0.284994	0.00387616	0
Cpo_106852	0.154296	0.00421674	0
Cpo_10686	-0.244778	0	0
Cpo_106863	-0.6785	4.33854e-10	0.495125
Cpo_10687	0.431214	0	0
Cpo_106870	0.297663	0.020627	6.60369e-07
Cpo_10688	0.0794393	0.000314941	2.78475e-05
Cpo_10689	-0.0179837	0	0
Cpo_106890	-0.389686	0	0.0324567
Cpo_106891	-0.477391	0	0.0785022
Cpo_106892	0.250614	0	0
Cpo_106893	-0.225732	5.07636e-06	0.00962374
Cpo_106894	-0.686091	0	0.466192
Cpo_106895	-0.179258	0	0.00062426
Cpo_106896	-0.163011	0	0
Cpo_106897	-0.196755	8.25363e-05	0.028431
Cpo_106898	0.292824	0.0698887	0.000180916
Cpo_106899	-0.170591	4.39297e-06	0.00398719
Cpo_1069	-0.382868	0	0
Cpo_10690	0.382172	0.0207272	0
Cpo_106900	0.0823648	0	0
Cpo_106901	-0.147927	0	2.60113e-05
Cpo_106902	0.287108	0.0148855	2.45593e-07
Cpo_106903	-0.251405	0	1.23433e-05
Cpo_106904	-0.0967725	0	8.92024e-05
Cpo_106905	-0.16244	0	0
Cpo_106906	-1.09593	0	1
Cpo_106907	0.415533	0	0
Cpo_106908	0.13454	1.48547e-06	0
Cpo_106909	0.0176103	0	0
Cpo_10691	0.192532	0.00232717	2.28332e-07
Cpo_106910	0.304891	1.06581e-05	0
Cpo_106911	-0.239576	8.25051e-06	0.016472
Cpo_106912	-0.0762581	1.78807e-05	0.000896843
Cpo_106913	-0.0287441	0	0
Cpo_106915	-0.0271171	3.40618e-06	5.0613e-05
Cpo_106916	-0.237723	0	0
Cpo_106917	-0.165271	0	0.000151676
Cpo_106918	-0.0988959	0	0
Cpo_106919	0.298394	0.0160292	2.84108e-07
Cpo_106920	-0.21498	0	0
Cpo_106921	-0.460984	0	0.00619038
Cpo_106922	0.1303	0.0213275	0
Cpo_106923	0.46589	0.164891	3.37435e-07
Cpo_106924	0.205339	0.00168718	0
Cpo_106925	0.245299	0.0479087	0.000306363
Cpo_106926	0.0853763	0	0
Cpo_106927	-0.145836	0	2.00623e-07
Cpo_106929	-0.337081	5.62996e-06	0.0633142
Cpo_10693	0.96065	0.995439	0
Cpo_106930	0.145419	0.00442214	0
Cpo_106931	-0.621248	5.43654e-09	0.360549
Cpo_106932	0.356951	0.057014	9.35734e-07
Cpo_106933	0.28029	0	0
Cpo_106934	0.0988148	1.33211e-05	0
Cpo_106935	-0.63935	0	0.399206
Cpo_106936	-0.5063	0	0.1822
Cpo_106937	-0.111055	0	0
Cpo_106938	-0.596828	0	0.246792
Cpo_106939	0.216009	0	0
Cpo_10694	-0.20487	0	8.38081e-05
Cpo_106940	0.516583	0.0526121	0
Cpo_106941	-0.0610876	0	0
Cpo_106942	0.01667	0	0
Cpo_106943	0.00873169	0	0
Cpo_106944	-0.685239	0	0.462795
Cpo_106945	0.16007	0	0
Cpo_106946	0.521848	0.030607	0
Cpo_106947	0.299702	0.000170019	0
Cpo_106948	0.490396	0.157457	7.94969e-09
Cpo_106949	-0.10926	0	0
Cpo_10695	0.325623	0	0
Cpo_106951	0.178943	0.0370721	0.00125664
Cpo_106952	0.0176103	0	0
Cpo_10696	-0.112826	0	0
Cpo_106960	0.770728	0.865114	0
Cpo_106965	0.774737	0.998896	0
Cpo_10697	0.390393	0	0
Cpo_106970	-0.146124	0	0.0102867
Cpo_106974	-0.25494	0	0
Cpo_10698	0.300072	0.00808217	0
Cpo_106986	-0.0803833	0	0
Cpo_106988	0.0205349	0	0
Cpo_106989	0.90129	0.903452	0
Cpo_106994	0.0696039	0	0
Cpo_107	0.247487	7.24554e-05	0
Cpo_1070	0.178413	1.45919e-05	0
Cpo_107000	-0.178316	4.89687e-06	0.00708312
Cpo_107005	-0.219947	0.000189325	0.0464748
Cpo_107009	-0.344412	0	0
Cpo_10701	0.299029	0.0138696	0
Cpo_107013	-0.64893	1.30857e-07	0.442441
Cpo_10702	0.341814	0	0
Cpo_107026	0.442241	0.112098	6.40144e-08
Cpo_10703	0.515618	0.000164425	0
Cpo_10704	0.312278	0.000305862	0
Cpo_107041	0.172714	0.00166254	8.74841e-07
Cpo_10705	0.513688	0.191666	2.08207e-08
Cpo_107055	-0.0287441	0	0
Cpo_107056	0.118779	0.00192757	0
Cpo_107058	0.479576	0.0638989	0
Cpo_107059	-0.205856	0	0
Cpo_10706	0.46397	5.81188e-05	0
Cpo_107063	0.0675422	0	0
Cpo_107078	-0.108836	0	0
Cpo_10708	-0.0805382	0	0
Cpo_107086	0.0351568	0	0
Cpo_107088	0.0147645	0	0
Cpo_10709	-0.181469	0	0.00018089
Cpo_107091	0.169602	0.0177547	0.000158268
Cpo_107092	-0.022315	8.92628e-07	1.79877e-05
Cpo_1071	0.086232	0	0
Cpo_10710	0.0087526	0	0
Cpo_107100	0.132876	0.0099007	0
Cpo_107101	0.180193	0.0106316	5.60911e-05
Cpo_107102	0.642412	0.442415	7.96407e-07
Cpo_107103	0.1303	0.0213275	0
Cpo_10711	0.465685	0.0338403	0
Cpo_107116	0.301555	0.00334823	0
Cpo_10712	0.248548	0.00279936	0
Cpo_107122	-0.0758449	0	0
Cpo_107124	0.228228	0.069956	0.00173712
Cpo_107127	0.178259	0.00461697	8.84184e-06
Cpo_10713	0.753737	0.774006	0
Cpo_107135	0.173381	0.00691793	2.69229e-05
Cpo_107139	0.583957	0.14436	0
Cpo_107144	-0.077093	0	0
Cpo_107147	-1.08093	0	1
Cpo_107148	-0.0904503	0	0
Cpo_10715	-0.215749	0	0
Cpo_10716	-0.0503552	0	0
Cpo_107169	0.0241896	0	0
Cpo_10717	0.251301	0	0
Cpo_107174	0.145355	0	0
Cpo_10718	-0.0972638	0	1.12004e-05
Cpo_107180	-0.320971	7.31001e-08	0.0374517
Cpo_107184	0.296788	6.14489e-05	0
Cpo_10719	0.406136	0	0
Cpo_1072	-0.0469491	0	0
Cpo_10720	0.59919	0.133519	0
Cpo_107204	0.19571	0.0122785	5.38931e-05
Cpo_10721	0.0875728	0	0
Cpo_107211	0.2922	0.0764498	0.000370639
Cpo_107218	0.208461	0.00584678	5.77634e-06
Cpo_10722	-0.0318413	0	0
Cpo_10723	-0.0518238	0	0
Cpo_107236	0.527959	0.199881	7.301e-10
Cpo_10724	0.190578	0.0327491	0.000766198
Cpo_10725	0.357383	4.37781e-06	0
Cpo_107252	-0.014229	0	0
Cpo_10726	-0.0285348	0	0
Cpo_107263	-0.155784	0	0.0167262
Cpo_107268	0.50989	0.175791	2.28749e-09
Cpo_10727	-0.153515	0	0
Cpo_107275	0.336072	0.0765328	3.10528e-05
Cpo_10728	-0.215486	0	0
Cpo_107283	0.421433	0.110883	3.49688e-07
Cpo_107287	-0.172667	0	0
Cpo_10729	0.27446	0	0
Cpo_107295	0.152955	0	0
Cpo_1073	-0.0689971	0	0
Cpo_10730	0.0219499	0	0
Cpo_10731	0.383247	0	0
Cpo_10732	0.535169	0.0475901	0
Cpo_107320	-0.0783753	0	0
Cpo_107329	0.909443	0.900537	2.51746e-18
Cpo_10733	-0.285876	0	0
Cpo_107332	0.0205761	0	0
Cpo_107336	0.0704222	0	0
Cpo_107337	-0.419565	4.77936e-05	0.173685
Cpo_10734	-0.0616764	5.94312e-08	3.34195e-05
Cpo_107343	0.181426	0	0
Cpo_107345	-0.31142	0	0.00111989
Cpo_10735	1.83592	1	0
Cpo_10736	0.228235	0	0
Cpo_10737	0.721259	0.578445	0
Cpo_107373	-0.0437381	0	0
Cpo_10738	1.01532	1	0
Cpo_107380	0.2751	0.0131983	4.20007e-07
Cpo_107387	0.657937	0.272891	0
Cpo_107395	-0.378393	0	0.000648374
Cpo_1074	-0.223417	0	0.000611329
Cpo_10740	0.304741	0	0
Cpo_107402	0.536974	0.280274	5.98447e-07
Cpo_107403	-0.577462	0	0.287586
Cpo_107410	-0.138786	0	0.00664174
Cpo_10742	0.344938	0.027317	5.85455e-08
Cpo_10743	0.264013	0	0
Cpo_107431	0.0393752	6.06107e-06	2.54942e-06
Cpo_107433	0.389614	0.0502728	8.97009e-09
Cpo_107434	-0.270419	1.04171e-06	0.0166019
Cpo_107439	0.176123	6.76875e-05	0
Cpo_10744	0.429304	0.113632	4.72436e-07
Cpo_107441	0.55802	0.280297	1.05095e-06
Cpo_107442	0.178943	0.0370721	0.00125664
Cpo_107443	0.292824	0.0698887	0.000180916
Cpo_10745	-1.0385	0	0.970681
Cpo_107452	0.766183	0.865132	0
Cpo_107456	0.940994	0.997087	0
Cpo_10746	0.31376	0	0
Cpo_10747	0.221661	0	0
Cpo_107476	0.223428	0.00235794	0
Cpo_107481	0.0805224	0	0
Cpo_10749	0.989724	0.996073	0
Cpo_107493	0.00533056	0	0
Cpo_107495	0.102997	0	0
Cpo_1075	-0.291062	7.53791e-08	0.0241036
Cpo_10750	0.42107	0	0
Cpo_10751	0.225732	7.27354e-07	0
Cpo_107511	-0.0386072	0	0
Cpo_107521	0.429304	0.113632	4.72436e-07
Cpo_107524	-0.394055	0	0
Cpo_107528	0.479416	0.145913	6.65807e-08
Cpo_107529	0.0696039	0	0
Cpo_10753	-0.129164	0	0
Cpo_10754	0.166793	2.26702e-05	0
Cpo_10755	0.165306	0	0
Cpo_107556	-0.0694109	0	0
Cpo_107557	-0.460608	0	0.113681
Cpo_10756	0.367904	0	0
Cpo_107565	-0.182601	0	0.00191848
Cpo_107567	0.139617	0	0
Cpo_10757	0.426894	0.0110922	0
Cpo_107573	0.183542	1.57605e-07	0
Cpo_107575	0.345871	0.0283546	7.43741e-08
Cpo_107576	0.0611855	0	0
Cpo_10758	-0.0536485	0	0
Cpo_107581	0.132354	0	0
Cpo_10759	0.355098	0	0
Cpo_107599	-0.146124	0	0.0102867
Cpo_1076	0.165667	0.0437418	0.00198898
Cpo_10760	0.245365	2.46804e-05	0
Cpo_107600	0.0205349	0	0
Cpo_10761	0.229412	0	0
Cpo_107612	-0.365857	0	0.0327601
Cpo_107615	0.250046	0.0399907	0.000151926
Cpo_10762	0.499483	0.14268	1.94769e-09
Cpo_107621	0.145059	0.0202011	0
Cpo_10763	0.207611	0	0
Cpo_107634	0.0696039	0	0
Cpo_107635	-0.471	1.49819e-08	0.145765
Cpo_10764	-0.186305	0	0.00259096
Cpo_107651	0.336072	0.0765328	3.10528e-05
Cpo_107658	0.190578	0.0327491	0.000766198
Cpo_10766	0.0324714	0	0
Cpo_107660	0.012475	0	0
Cpo_10767	0.374677	0.0370286	0
Cpo_107673	-0.696432	1.05649e-10	0.491222
Cpo_107674	-0.153515	0	0
Cpo_10768	0.0302482	0	0
Cpo_107680	0.0691831	0.000312985	5.10675e-05
Cpo_107681	0.664103	0.419023	0
Cpo_107682	0.345939	0	0
Cpo_107683	-0.00214087	0	0
Cpo_107684	-0.0312544	0	0
Cpo_107685	-0.22869	3.00071e-05	0.0201734
Cpo_107686	0.14611	0.00228215	0
Cpo_107687	-0.0672653	0	9.01039e-06
Cpo_107688	-0.138786	0	0.00664174
Cpo_107689	0.128775	0	0
Cpo_10769	0.239313	0.00380008	0
Cpo_107690	0.584789	0.00105215	0
Cpo_107691	0.159078	0	0
Cpo_107692	0.133232	0	0
Cpo_107693	0.0205761	0	0
Cpo_107694	-0.182601	0	0.00191848
Cpo_107696	-0.353169	0	0
Cpo_107697	0.140507	4.27461e-05	0
Cpo_107698	-0.148316	0	2.00029e-07
Cpo_107699	0.817126	0.773975	3.05395e-19
Cpo_1077	-0.592995	0	0.26426
Cpo_10770	0.311371	7.68561e-05	0
Cpo_107700	0.424748	0.0871504	1.75735e-08
Cpo_107701	-0.141154	0	0
Cpo_107702	0.446385	0.113203	1.25076e-07
Cpo_107703	-6.20071e-06	0	0
Cpo_107704	-0.435824	0	0.0964949
Cpo_107705	-0.490716	0	0.15756
Cpo_107706	0.695415	0.520263	0
Cpo_107707	0.520163	0.193021	2.3642e-10
Cpo_107708	-0.524212	0	0.084463
Cpo_107709	0.249576	0	0
Cpo_10771	0.216388	0	0
Cpo_107710	0.0990659	0	0
Cpo_107711	-0.436078	0	0.0253946
Cpo_107712	0.0869779	1.31108e-05	0
Cpo_107713	0.464698	0.0520718	0
Cpo_107714	-0.269015	0	1.02185e-06
Cpo_107715	0.183772	0.00058785	0
Cpo_107716	-0.108836	0	0
Cpo_107717	0.716677	0.578878	0
Cpo_107718	-0.00214087	0	0
Cpo_107719	0.0833783	0	0
Cpo_10772	0.165727	0	0
Cpo_107720	0.240514	0.0134581	6.58167e-06
Cpo_10773	0.360517	0.00251995	0
Cpo_107732	0.835793	0.996612	0
Cpo_10774	-0.129881	0	0
Cpo_107745	0.270105	0.000431357	0
Cpo_10775	0.313273	0	0
Cpo_107753	0.36034	0.060577	1.46323e-06
Cpo_107759	-0.419565	4.77936e-05	0.173685
Cpo_10776	0.380308	0.00403718	0
Cpo_107761	0.0938584	0	0
Cpo_10778	-0.0914228	0	0
Cpo_107783	0.308353	0	0
Cpo_10779	0.217219	0	0
Cpo_107798	-0.335064	1.56055e-06	0.0504222
Cpo_10780	-0.0617946	0	0
Cpo_10781	-0.150685	0	0
Cpo_107811	0.454597	0.00854105	0
Cpo_10782	0.229257	0	0
Cpo_107827	0.0309469	7.67038e-06	4.46057e-06
Cpo_10783	-0.108836	0	0
Cpo_107836	0.399882	0.00472631	0
Cpo_10784	-0.0806925	0	0
Cpo_10785	1.05028	0.999449	0
Cpo_10786	0.478785	0.0704332	0
Cpo_10787	0.384545	0	0
Cpo_107884	-0.249202	0	0.00393738
Cpo_10789	0.179066	0	0
Cpo_107893	0.140735	0	0
Cpo_107894	0.346349	0.00943349	0
Cpo_10790	0.143588	0	0
Cpo_107903	0.285863	0	0
Cpo_10791	0.155879	0	0
Cpo_107916	0.651428	0.430812	4.81023e-11
Cpo_10793	-0.424945	0	0
Cpo_10794	0.105951	0.0234962	0
Cpo_10795	0.504035	0.208099	1.64668e-07
Cpo_107954	-0.0314311	0	0
Cpo_107958	0.400434	0	0
Cpo_10796	0.266578	0	0
Cpo_107961	0.348466	5.5274e-06	0
Cpo_107969	0.309417	0	0
Cpo_107971	-0.390276	0	0.0610824
Cpo_10798	0.165881	0	0
Cpo_107985	-0.249345	0	0
Cpo_10799	0.162157	5.55341e-06	0
Cpo_108	-0.845934	0	0.974153
Cpo_1080	-0.158013	0	0
Cpo_10800	0.0147238	0	0
Cpo_10801	0.0386985	0	0
Cpo_108010	0.622159	0.18208	0
Cpo_108011	-0.0448439	0	0
Cpo_10802	0.20829	0	0
Cpo_108022	0.393658	0.00958635	0
Cpo_10803	0.129796	0	0
Cpo_108030	-0.178792	0	0
Cpo_108032	-0.240469	0	4.73774e-06
Cpo_10804	-0.261947	0	0
Cpo_108045	0.208783	0.0260522	0.000264052
Cpo_108046	0.21559	0.00121054	0
Cpo_10805	0.595979	0.0789624	0
Cpo_108051	0.153323	0.000985903	1.88165e-06
Cpo_10806	0.148404	0	0
Cpo_108066	-0.649688	0	0.309918
Cpo_10807	0.0847613	0	0
Cpo_108072	0.303127	5.984e-07	0
Cpo_10808	0.0150632	0	0
Cpo_108084	0.2922	0.0764498	0.000370639
Cpo_10809	0.328729	3.06232e-07	0
Cpo_108097	-0.247512	0	0.0102759
Cpo_1081	0.145059	0.0202011	0
Cpo_10810	0.700114	0.539708	0
Cpo_108102	0.563858	0.0275222	0
Cpo_10811	0.0201097	0	0
Cpo_10812	0.388103	0	0
Cpo_108123	0.657559	0.432938	2.33614e-10
Cpo_10813	-0.0598479	0	0
Cpo_108133	0.336072	0.0765328	3.10528e-05
Cpo_10815	0.339279	0.0927786	6.40992e-05
Cpo_108152	0.427268	0.0185646	0
Cpo_10816	-0.123092	0	0
Cpo_108160	0.187603	0.00119378	0
Cpo_10817	-0.0766498	0	0
Cpo_108175	-0.164449	0	0.000374577
Cpo_10818	0.967626	0.934142	7.51651e-17
Cpo_108183	-0.0758449	0	0
Cpo_108189	0.333031	0.00129148	0
Cpo_10819	0.237586	0	0
Cpo_108192	0.588527	0.209088	0
Cpo_108193	-0.11198	0	0
Cpo_108195	0.267168	0	0
Cpo_108196	-0.0954497	4.07116e-06	0.000890704
Cpo_108197	0.16075	0.028258	0.000378395
Cpo_108198	-0.35311	0	8.8811e-05
Cpo_108199	0.737646	0.578254	2.04756e-14
Cpo_1082	0.115433	0	0
Cpo_10820	-0.0163044	0	0
Cpo_108200	-0.0287441	0	0
Cpo_108201	-0.151608	2.98212e-06	0.00352306
Cpo_108202	-0.267496	0	0.00292287
Cpo_10821	0.735027	0.58266	1.00989e-15
Cpo_108214	0.256679	0	0
Cpo_108218	0.774435	0.940071	0
Cpo_10822	0.490609	0.166237	2.5303e-08
Cpo_10823	0.426871	0	0
Cpo_108238	0.266729	0	0
Cpo_10824	-0.294371	0	0
Cpo_10825	-0.251094	0	9.85402e-05
Cpo_108252	0.520947	0.0010191	0
Cpo_108255	0.375659	2.08869e-06	0
Cpo_108258	0.489592	0.0213517	0
Cpo_10826	0.224883	0	0
Cpo_108269	0.893755	0.933547	0
Cpo_10827	0.169076	1.5382e-07	0
Cpo_108270	0.711614	0.579103	0
Cpo_108273	-0.118927	0	0
Cpo_10828	-0.106993	0	0
Cpo_108280	0.0399932	0	0
Cpo_10829	0.34463	1.53467e-06	0
Cpo_108290	-0.562777	0	0
Cpo_108291	0.797453	0.698037	1.64134e-10
Cpo_108292	0.224735	0	0
Cpo_108293	0.301555	0.00334823	0
Cpo_1083	0.0618784	0	0
Cpo_10830	-0.281072	0	1.18974e-05
Cpo_108300	-0.0136427	0	0
Cpo_108315	0.541147	0.224898	9.3925e-11
Cpo_108318	0.276027	0	0
Cpo_10832	0.107451	0	0
Cpo_10833	0.273141	0	0
Cpo_108333	0.742013	0.564192	2.13922e-10
Cpo_10834	0.146265	0	0
Cpo_108341	-0.10793	0	0
Cpo_108349	0.500842	0	0
Cpo_10835	0.679279	0.344153	0
Cpo_10836	0.184763	0	0
Cpo_108364	-0.378103	0	0
Cpo_10837	0.00905895	1.62864e-06	3.39534e-06
Cpo_108377	0.2922	0.0764498	0.000370639
Cpo_10838	-0.157988	0	0
Cpo_108380	-0.201373	0	0
Cpo_108381	0.735003	0.758846	0
Cpo_108387	-0.0784166	0	0
Cpo_108388	-0.0693098	0	0
Cpo_10839	0.294691	0	0
Cpo_108391	-0.0739274	0	2.11365e-07
Cpo_108395	0.776767	0.829575	0
Cpo_1084	-0.181195	0	0.0177422
Cpo_10840	0.291701	0.0884475	0.00068235
Cpo_108406	-0.00381765	0	0
Cpo_10841	0.114678	0	0
Cpo_108413	1.03995	1	0
Cpo_10842	0.555302	0.00882416	0
Cpo_10843	0.461918	0.00560279	0
Cpo_108436	0.268526	0	0
Cpo_10844	-0.119357	0	0
Cpo_10845	-0.253572	0	0
Cpo_108453	0.188344	4.50244e-06	0
Cpo_108457	0.973688	0.953505	2.41133e-20
Cpo_10846	-0.031451	0	0
Cpo_10847	0.206272	0.000713459	0
Cpo_108477	0.535965	6.77049e-06	0
Cpo_10848	0.14765	0	0
Cpo_108482	0.132803	3.6178e-08	0
Cpo_108489	0.379686	0.000665789	0
Cpo_10849	0.655271	0.380177	0
Cpo_108494	1.42838	1	0
Cpo_108496	0.705571	0.542984	4.0017e-07
Cpo_1085	-0.0610876	0	0
Cpo_10850	0.285358	1.31531e-05	0
Cpo_108504	0.272528	0	0
Cpo_108512	0.139929	0	0
Cpo_108514	0.473524	0.236109	6.13069e-05
Cpo_10852	-0.0207729	0	0
Cpo_10853	0.268729	0	0
Cpo_108534	-0.381229	0	0.000222668
Cpo_10854	0.921534	0.945547	0
Cpo_108544	0.574044	0.208647	0
Cpo_108545	0.303296	0.109344	0.000856855
Cpo_108546	0.278787	0	0
Cpo_108547	-0.0148611	0	0
Cpo_108549	0.271746	4.86144e-05	0
Cpo_10855	0.406611	0.0025722	0
Cpo_108550	0.190047	0	0
Cpo_108555	0.178943	0.0370721	0.00125664
Cpo_108561	-0.466134	0	0
Cpo_108563	0.366522	0	0
Cpo_10858	0.549293	0.254005	1.28644e-08
Cpo_10859	-0.0578856	0	0
Cpo_108595	-0.158855	0	0
Cpo_1086	-0.100403	0	0
Cpo_10860	0.969349	0.984452	0
Cpo_108601	2.88181	1	0
Cpo_108603	0.242632	0.0472677	0.000431128
Cpo_108618	-0.572985	0	0.0112754
Cpo_10862	0.493736	0.246258	1.15429e-05
Cpo_108620	0.532125	0.0306839	0
Cpo_108628	1.19196	0.9976	0
Cpo_108629	0.749831	0.654691	0
Cpo_10863	0.508279	0.227187	1.47925e-06
Cpo_108632	0.385373	0.00956303	0
Cpo_10864	0.138251	4.26295e-05	0
Cpo_10865	0.945242	0.982372	0
Cpo_108655	0.291701	0.0884475	0.00068235
Cpo_108656	-0.106157	0	0
Cpo_10866	0.363483	8.03939e-05	0
Cpo_108668	-0.359488	0	0.00322218
Cpo_10867	0.12896	9.8559e-05	0
Cpo_108670	-0.0610301	0	0
Cpo_108674	-0.331122	0	0
Cpo_10868	0.0206424	0	0
Cpo_108683	0.300296	0.00701819	0
Cpo_10869	0.368711	0.0796389	4.97809e-06
Cpo_1087	-0.196755	8.25363e-05	0.028431
Cpo_108705	0.0511443	0	0
Cpo_10871	0.237191	4.69473e-05	0
Cpo_108713	0.0622625	0	0
Cpo_108714	0.776426	0.988019	0
Cpo_108718	1.05512	0.95462	4.47453e-15
Cpo_10872	0.780767	0.875639	0
Cpo_108724	1.07791	1	0
Cpo_108727	-0.24195	0	0
Cpo_10873	-0.163244	0	0
Cpo_108734	0.83537	1	0
Cpo_10874	0.00416223	0	0
Cpo_10875	-0.259261	0	0
Cpo_108754	0.343258	0.0981163	9.84833e-05
Cpo_108755	0.0888525	0	0
Cpo_108761	0.275824	0	0
Cpo_108767	0.086422	0	0
Cpo_10877	-0.209895	0	0
Cpo_108773	1.19632	0.98683	2.36728e-17
Cpo_108778	-0.0610876	0	0
Cpo_10878	0.148481	0	0
Cpo_108782	0.261683	4.81398e-05	0
Cpo_108783	2.10935	1	0
Cpo_10879	0.0801497	5.01171e-05	1.87436e-06
Cpo_108790	1.10053	0.997143	0
Cpo_108795	0.442242	0.0186494	0
Cpo_108797	0.163804	0	0
Cpo_108798	-0.111839	0	0
Cpo_1088	0.178943	0.0370721	0.00125664
Cpo_10880	-0.0722012	0	0
Cpo_108808	0.184906	0.0585201	0.00284193
Cpo_10881	0.570362	0.0309188	0
Cpo_10882	0.737934	0.559511	7.78989e-10
Cpo_108821	0.466769	0.00857507	0
Cpo_108824	-0.141796	0	0
Cpo_10883	-0.203442	0	0
Cpo_108833	0.165667	0.0437418	0.00198898
Cpo_10884	0.478451	0	0
Cpo_108842	0.436071	0.0267254	0
Cpo_108843	0.788195	0.84196	0
Cpo_10885	0.10346	0	0
Cpo_108856	0.0250797	0	0
Cpo_108857	0.280073	6.46896e-06	0
Cpo_10886	0.080123	0	0
Cpo_108863	0.347676	0	0
Cpo_10887	0.424629	2.96169e-05	0
Cpo_108874	0.157562	0	0
Cpo_10888	0.305626	1.11187e-07	0
Cpo_108880	-0.395332	0	0
Cpo_10889	1.016	0.999932	0
Cpo_108893	-0.336271	0	0
Cpo_108898	0.485775	0.257686	8.15526e-05
Cpo_1089	-0.402914	0	0
Cpo_10891	0.151019	0	0
Cpo_108917	0.457228	0	0
Cpo_108919	-0.00509806	0	0
Cpo_10892	-0.346154	0	0
Cpo_108928	0.565152	0.0430283	0
Cpo_108936	0.468229	0.0302493	0
Cpo_10894	0.158214	0	0
Cpo_108941	0.369035	0	0
Cpo_108944	0.165527	0	0
Cpo_108947	0.199036	0	0
Cpo_10895	0.535061	4.07977e-05	0
Cpo_108952	0.08038	0	0
Cpo_108956	0.394854	0	0
Cpo_108959	0.184906	0.0585201	0.00284193
Cpo_10896	0.124679	0	0
Cpo_108963	0.0531066	0	0
Cpo_10897	0.111298	3.16036e-06	0
Cpo_108976	0.0269859	0	0
Cpo_10898	-0.273377	0	0
Cpo_108984	0.3002	0	0
Cpo_108987	-0.0651148	0	0
Cpo_10899	0.461459	0.0128045	0
Cpo_109	0.0486887	0	0
Cpo_1090	0.148642	6.60262e-05	0
Cpo_10900	0.14207	0	0
Cpo_109000	2.51691	1	0
Cpo_109002	0.131142	0	0
Cpo_109006	1.2637	1	0
Cpo_109007	-0.00123273	0	0
Cpo_109009	0.348308	0.114037	0.000183282
Cpo_10901	0.251647	0	0
Cpo_109015	-0.0196164	0	0
Cpo_109018	0.353513	0.000379944	0
Cpo_10902	-0.0915798	0	0
Cpo_109029	-0.207753	0	0
Cpo_10903	0.248144	0	0
Cpo_109036	-0.101292	0	0
Cpo_10904	-0.126895	0	0
Cpo_109040	-0.0267922	0	0
Cpo_109042	-0.268024	0	0
Cpo_109051	0.259391	0	0
Cpo_109054	0.447658	1.56576e-05	0
Cpo_10906	0.208633	0.00375555	5.11551e-07
Cpo_109062	0.193244	0	0
Cpo_109063	-0.0546708	0	0
Cpo_109065	0.559435	0.0217002	0
Cpo_109066	0.252005	2.97424e-06	0
Cpo_10907	-0.286548	0	0
Cpo_109077	1.41525	1	0
Cpo_10908	0.183606	0	0
Cpo_10909	0.173582	0	0
Cpo_1091	0.0803544	2.58577e-05	2.28333e-07
Cpo_10910	0.0454136	0	0
Cpo_109103	-0.035893	0	0
Cpo_109106	0.107943	0	0
Cpo_10911	0.723987	0.904187	0
Cpo_109115	0.184906	0.0585201	0.00284193
Cpo_10912	0.237222	0	0
Cpo_109126	0.472731	0.000492671	0
Cpo_10913	0.135556	0	0
Cpo_109139	-0.237226	0	0
Cpo_10914	0.0241948	0	0
Cpo_109141	0.311103	0.0279303	9.46143e-07
Cpo_109149	0.226462	0.00236346	0
Cpo_10915	-0.339538	0	9.05808e-05
Cpo_10916	-0.0101704	0	0
Cpo_109160	0.0200856	0	0
Cpo_109161	-0.155768	0	0
Cpo_109163	0.209183	1.26613e-06	0
Cpo_109165	0.419609	0	0
Cpo_10917	-0.105947	0	0
Cpo_109173	-0.0178937	0	0
Cpo_109175	0.293471	0	0
Cpo_109178	0.115213	0.019305	0
Cpo_109179	0.270893	0.000358081	0
Cpo_10918	0.428403	0.00160677	0
Cpo_109189	1.13658	1	0
Cpo_10919	0.26233	0.000879253	0
Cpo_109195	-0.117675	0	5.96318e-05
Cpo_109198	0.069228	0	0
Cpo_1092	-0.501873	0	0.0171908
Cpo_10920	0.211976	5.92076e-06	0
Cpo_109205	0.283829	0	0
Cpo_10921	-0.246347	0	0
Cpo_109211	0.33989	0.00109527	0
Cpo_10922	0.867285	0.999992	0
Cpo_109225	0.365798	0	0
Cpo_10923	-0.151318	0	0
Cpo_109236	-0.102787	0	0
Cpo_109237	0.571808	0	0
Cpo_10924	0.218999	0	0
Cpo_109241	0.35384	0.00037982	0
Cpo_109246	0.893264	0.999998	0
Cpo_109247	0.664635	0.362012	0
Cpo_10925	0.353973	0.0445766	5.93726e-07
Cpo_109250	0.166249	0	0
Cpo_109258	-0.214476	0	0
Cpo_10926	-0.108836	0	0
Cpo_109275	0.294113	0.0563533	5.85437e-05
Cpo_10928	1.30965	0.999999	0
Cpo_109282	0.387721	0.119813	4.02681e-05
Cpo_109283	0.211371	0	0
Cpo_109284	-0.274664	0	0.000500029
Cpo_109288	0.252291	0.00445036	0
Cpo_10929	0.173926	0	0
Cpo_109292	0.473524	0.236109	6.13069e-05
Cpo_109293	0.632736	0.289123	0
Cpo_109299	0.237044	0	0
Cpo_1093	0.0722721	4.9736e-05	3.42821e-06
Cpo_10930	-0.0355869	0	0
Cpo_10931	0.107077	0	0
Cpo_109312	0.572788	0.0430823	0
Cpo_109315	0.627807	0.224662	0
Cpo_10932	0.0631089	0	0
Cpo_10933	0.366158	1.80239e-05	0
Cpo_109337	0.171258	0.0049505	7.31645e-06
Cpo_10934	-0.102845	0	0
Cpo_109346	0.0826382	0	0
Cpo_109348	1.27348	0.987955	1.32782e-14
Cpo_10935	0.219068	0	0
Cpo_109350	0.759181	0.656187	6.19945e-14
Cpo_109351	-0.0735576	0	4.08979e-05
Cpo_109356	-0.135146	0	0
Cpo_109359	1.83381	1	0
Cpo_10936	-0.27673	0	0
Cpo_109361	0.112767	2.16038e-07	0
Cpo_10937	0.0752987	0	0
Cpo_10938	0.182384	5.50956e-05	0
Cpo_109381	-0.347844	0	0
Cpo_10939	-0.0198878	0	0
Cpo_109392	-0.122977	0	0.00152577
Cpo_109396	0.641975	0.435291	1.27694e-09
Cpo_109398	0.170767	0	0
Cpo_1094	-0.117586	0	0
Cpo_10940	0.382698	0.00112165	0
Cpo_109403	-0.0569619	0	0
Cpo_109405	0.632788	0.210045	0
Cpo_10941	0.0600063	0	0
Cpo_109416	0.476775	0	0
Cpo_10942	0.717426	0.637247	0
Cpo_109430	0.303296	0.109344	0.000856855
Cpo_109433	0.0231009	0	0
Cpo_10944	0.661175	0.196206	0
Cpo_10945	-0.0493199	0	0
Cpo_109452	0.601138	0.038849	0
Cpo_109457	-0.0199895	0	0
Cpo_10946	0.00994561	0	0
Cpo_109461	1.00741	0.902663	4.06317e-13
Cpo_109465	-0.0118928	0	0
Cpo_109468	1.04262	1	0
Cpo_10947	0.217445	2.99006e-05	0
Cpo_10948	0.115213	0.019305	0
Cpo_109480	0.286555	0	0
Cpo_109483	0.614832	0.00679468	0
Cpo_109493	0.286148	0	0
Cpo_10950	0.124175	0	0
Cpo_109500	0.216515	4.67281e-06	0
Cpo_109508	0.484062	0.0775454	0
Cpo_10951	0.212817	0	0
Cpo_109510	0.414259	0.0184972	0
Cpo_109512	-0.387526	0	0
Cpo_109514	0.210262	0	0
Cpo_109515	0.427901	0	0
Cpo_109517	0.156947	5.37818e-05	0
Cpo_10952	0.529058	0.0168553	0
Cpo_109522	0.1303	0.0213275	0
Cpo_10953	0.164716	0	0
Cpo_109533	0.52543	0.01484	0
Cpo_10954	-0.110662	0	0
Cpo_10955	-0.0881761	0	0
Cpo_109552	0.108781	0	0
Cpo_109555	0.257645	2.00115e-05	0
Cpo_109559	0.318722	0	0
Cpo_10956	-0.627366	0	0.333846
Cpo_10957	0.0347042	0	0
Cpo_10958	0.49297	6.46239e-06	0
Cpo_109585	0.100437	0	0
Cpo_109587	0.851816	0.808341	1.68956e-14
Cpo_109589	0.0606996	0	0
Cpo_10959	-0.113944	0	0
Cpo_1096	-0.673035	0	0.452965
Cpo_10960	0.21559	0.00121054	0
Cpo_109601	0.926166	0.971572	0
Cpo_109608	0.961131	1	0
Cpo_10961	-0.0825934	0	0
Cpo_109610	0.452265	0.115657	1.01888e-08
Cpo_109618	0.646393	0.428691	9.76245e-12
Cpo_10962	0.729689	0.597691	0
Cpo_109625	0.23118	0	0
Cpo_10963	-0.228829	0	0
Cpo_109630	0.0696039	0	0
Cpo_109635	0.210124	0	0
Cpo_109638	0.0850394	0	0
Cpo_10964	0.675702	0.400429	0
Cpo_10965	0.0475086	0	0
Cpo_109658	0.477234	1.01804e-05	0
Cpo_109659	-0.231167	0	0
Cpo_10966	0.0845973	0	0
Cpo_109664	-0.0259674	0	0
Cpo_109667	-0.0642023	0	0
Cpo_10967	1.1766	0.998934	0
Cpo_10968	0.570481	0.103306	0
Cpo_109687	-0.14919	0	0
Cpo_10969	0.913361	0.999207	0
Cpo_109691	1.1587	1	0
Cpo_109693	1.49883	0.99996	8.6825e-25
Cpo_1097	0.387721	0.119813	4.02681e-05
Cpo_10970	0.955055	0.998454	0
Cpo_109709	-0.265249	0	0
Cpo_10971	-0.304538	0	6.31047e-05
Cpo_109710	1.22243	1	0
Cpo_10972	0.271883	0	0
Cpo_109721	0.254644	0	0
Cpo_109723	0.184906	0.0585201	0.00284193
Cpo_109726	0.300733	6.182e-05	0
Cpo_10973	-0.321023	0	1.13172e-05
Cpo_109730	0.343467	0	0
Cpo_109732	1.53542	1	0
Cpo_109739	0.385789	0.00404891	0
Cpo_10974	0.381303	7.29327e-06	0
Cpo_109744	0.0105506	0	0
Cpo_10975	0.313296	0	0
Cpo_10976	0.113485	0	0
Cpo_109762	0.75813	0.816734	0
Cpo_109763	0.51922	0.243121	3.22023e-07
Cpo_10977	0.494146	0.00490538	0
Cpo_10978	0.376205	0	0
Cpo_109781	1.27348	0.987955	1.32782e-14
Cpo_109784	0.26233	0.000879253	0
Cpo_10979	0.162641	0	0
Cpo_1098	-0.0489345	0	0
Cpo_10980	0.224537	0	0
Cpo_10981	0.25709	4.9227e-06	0
Cpo_109810	0.940272	1	0
Cpo_109828	0.0194898	0	0
Cpo_10983	0.325414	4.42878e-07	0
Cpo_109835	0.259539	7.66251e-07	0
Cpo_10984	0.304533	4.0629e-05	0
Cpo_10986	-0.208102	0	0.000435595
Cpo_109860	-0.744822	0	0.972572
Cpo_109865	-0.12969	0	0.000128059
Cpo_109869	-0.0375664	0	0
Cpo_10987	-0.163574	0	0
Cpo_109871	-0.0791612	0	0
Cpo_109874	0.239736	0.0514516	0.000513674
Cpo_109876	0.117053	0	0
Cpo_10988	0.238942	0	0
Cpo_109884	0.136508	0	0
Cpo_109885	0.0477649	0	0
Cpo_109891	-0.113569	0	0
Cpo_109894	0.688281	0.497185	9.37133e-13
Cpo_109898	0.913614	0.885035	2.53329e-16
Cpo_1099	-0.137373	0	0
Cpo_10990	0.695291	0.519967	0
Cpo_109901	0.254604	0.000109767	0
Cpo_109903	-0.036937	0	0
Cpo_109907	-0.191998	0	2.019e-05
Cpo_10991	0.230758	3.82528e-07	0
Cpo_109912	0.0758654	0	0
Cpo_109916	0.176594	0	0
Cpo_10992	-0.132894	0	0
Cpo_109921	0.897006	0.830848	2.95835e-11
Cpo_109923	0.347706	0	0
Cpo_10993	0.950977	1	0
Cpo_10994	0.403997	4.4633e-05	0
Cpo_109944	0.348063	0.000378042	0
Cpo_10995	-0.00766625	0	0
Cpo_10996	-0.325337	0	0
Cpo_10997	0.373468	0.0141913	0
Cpo_109973	0.104665	8.09916e-07	0
Cpo_109977	0.206282	0	0
Cpo_109978	-0.197497	0	0
Cpo_10998	0.687791	0.49334	5.04341e-08
Cpo_109980	0.0181505	0	0
Cpo_10999	0.0206703	0	0
Cpo_109995	-0.0163509	0	0
Cpo_11	0.199453	9.33988e-08	0
Cpo_110	0.0205761	0	0
Cpo_1100	-0.0512958	0	0
Cpo_11000	0.556224	0.155576	0
Cpo_110003	0.338818	0	0
Cpo_110004	0.240342	0.00035005	0
Cpo_110006	0.129914	0	0
Cpo_11001	0.788892	0.673041	6.11703e-16
Cpo_11002	0.212008	3.69469e-05	0
Cpo_110025	0.365382	0.0160855	0
Cpo_11003	-0.235374	0.000168762	0.0378566
Cpo_110035	0.293018	0	0
Cpo_11004	0.429597	0	0
Cpo_110049	0.284328	0	0
Cpo_11005	0.635167	0.30652	0
Cpo_110059	0.172574	0	0
Cpo_110061	-0.13115	0	0
Cpo_11007	0.498177	0	0
Cpo_110077	0.485775	0.257686	8.15526e-05
Cpo_11008	0.101864	0	0
Cpo_110083	0.137843	0.0207596	0
Cpo_110085	-0.216838	0	0
Cpo_11009	0.0980546	0	0
Cpo_1101	0.300072	0.00808217	0
Cpo_11010	0.632879	0.360263	0
Cpo_110102	1.15305	0.992331	2.58667e-21
Cpo_110107	-0.30297	0	0
Cpo_11011	0.0687833	0	0
Cpo_11012	0.145663	0	0
Cpo_110121	0.0151672	0	0
Cpo_110129	-0.56174	0	0.00996772
Cpo_11013	-0.0746966	0	0
Cpo_11014	0.350594	0.000653586	0
Cpo_110144	0.158907	0	0
Cpo_11015	0.282723	0.00522173	0
Cpo_110155	0.392358	0.0183949	0
Cpo_11016	0.219383	0	0
[truncated: 51,024 more rows]

## Sheet: cpo low P vs replete
ContigID	Log2 Fold Change	Post-p (Low P /Replete > 2)	Post-p (Replete /Low P > 2)
[truncated: 53,151 more rows]

[truncated: 2 more sheets: goc low N vs replete, goc low P vs replete]
