# Supplementary material for: Conserved Transcriptional Responses to Nutrient Stress in Bloom-Forming Algae
Source: Front Microbiol. 2017 Jul 18;8:1279. doi: 10.3389/fmicb.2017.01279 (PMC5513979; doi:10.3389/fmicb.2017.01279)
Supplement: Supplementary file 2 [file Table2.XLSX]

## Sheet: amo low N vs replete
OrthologID	Log2 Fold Change	Post-p (Low N /Replete > 2)	Post-p (Replete /Low N > 2)
OG_0	0.0745945	0	0
OG_1	0.0411972	0	0
OG_10	0.219464	0	0
OG_100	-0.00570641	0	0
OG_10000	0.0990461	0	0
OG_10001	-0.101073	0	0
OG_10002	-0.0344305	0	0
OG_10006	0.0655867	0	0
OG_10008	0.0201735	0	0
OG_10009	-0.0199565	0	0
OG_1001	0.0766718	0	0
OG_10010	-0.196378	0	0
OG_10011	-0.0651649	0	0
OG_10012	0.0468852	0	0
OG_10013	0.0386155	0	0
OG_10015	-0.172989	0	0
OG_10016	-0.0986709	0	0
OG_10017	-0.141146	0	0
OG_10018	-0.212061	0	0
OG_10019	-0.0170382	0	0
OG_1002	0.166276	0	0
OG_10020	-0.146728	0	0
OG_10021	-0.0984003	0	0
OG_10022	0.012241	0	0
OG_10023	-0.0475886	0	0
OG_10024	-0.0612782	0	0
OG_10025	-0.141501	0	0
OG_10026	0.014399	0	0
OG_10027	-0.0633721	0	0
OG_10028	0.0440247	0	0
OG_10029	0.0420343	0	0
OG_1003	0.0491204	0	0
OG_10030	0.104673	0	0
OG_10031	0.0303573	0	0
OG_10032	0.0388425	0	0
OG_10034	0.116864	0	0
OG_10035	0.160371	0	0
OG_10036	-0.0799095	0	0
OG_10037	-0.113638	0	0
OG_10039	-0.0310664	0	0
OG_1004	-0.0747987	0	0
OG_10040	0.0852538	0	0
OG_10041	-0.0601175	0	0
OG_10042	0.0208997	0	0
OG_10043	-0.0753034	0	0
OG_10045	-0.00837876	0	0
OG_10046	-0.0776529	0	0
OG_10047	-0.0342676	0	0
OG_10048	0.0400693	0	0
OG_1005	0.0524037	0	0
OG_10050	0.00802759	0	0
OG_10051	-0.110313	0	0
OG_10053	0.0395465	0	0
OG_10055	-0.0451014	0	0
OG_10056	-0.0775671	0	0
OG_10057	0.304586	0	0
OG_10058	-0.0913885	0	0
OG_10059	-0.191825	0	0
OG_1006	-0.074346	0	0
OG_10060	-0.0359973	0	0
OG_10061	0.0337251	0	0
OG_10062	-0.17921	0	0
OG_10064	-0.0322216	0	0
OG_10065	0.0841604	0	0
OG_10067	0.0392583	0	0
OG_10068	0.0277696	0	0
OG_10069	-0.0402205	0	0
OG_1007	0.0637399	0	0
OG_10071	0.26959	0	0
OG_10072	-0.0344313	0	0
OG_10073	0.0535737	0	0
OG_10074	0.094345	0	0
OG_10075	0.0169979	0	0
OG_10076	0.015158	0	0
OG_10078	-0.12513	0	0
OG_10079	0.0675012	0	0
OG_1008	0.256134	0	0
OG_10080	0.0275225	0	0
OG_10083	0.226143	0	0
OG_10084	0.0167526	0	0
OG_10085	-0.0136757	0	0
OG_10088	0.101009	0	0
OG_10089	0.225276	0	0
OG_1009	-0.0920704	0	0
OG_10090	-0.0468217	0	0
OG_10093	-0.0550115	0	0
OG_10094	0.0390295	0	0
OG_10095	0.15766	0	0
OG_10096	-0.0167887	0	0
OG_10097	-0.0654745	0	0
OG_10098	0.148064	0	0
OG_101	-0.00320973	0	0
OG_1010	0.094741	0	0
OG_10101	0.0242509	0	0
OG_10102	-0.0195353	0	0
OG_10103	-0.0617466	0	0
OG_10104	-0.0159771	0	0
OG_10108	-0.0767532	0	0
OG_1011	-0.0198856	0	0
OG_10111	0.0060732	0	0
OG_10113	-0.0201866	0	0
OG_10114	0.130636	0	0
OG_10115	0.0604354	0	0
OG_10116	-0.105888	0	0
OG_10117	0.014368	0	0
OG_10119	-0.12615	0	0
OG_1012	-0.100915	0	0
OG_1013	0.201331	0	0
OG_1014	0.256171	0	0
OG_1015	-0.046585	0	0
OG_1016	0.106217	0	0
OG_1017	0.199386	0	0
OG_1018	0.0896641	0	0
OG_1019	-0.23529	0	0
OG_102	0.0268066	0	0
OG_1020	0.00585324	0	0
OG_1021	-0.00773064	0	0
OG_1022	-0.0252125	0	0
OG_1023	-0.0791908	0	0
OG_1024	0.139747	0	0
OG_1025	-0.0701673	0	0
OG_1026	-0.0192145	0	0
OG_1027	0.215188	0	0
OG_1028	-0.0846441	0	0
OG_1029	0.0340714	0	0
OG_103	0.0307224	0	0
OG_1030	-0.0601969	0	0
OG_1031	0.0493575	0	0
OG_1032	0.103697	0	0
OG_1033	0.0231423	0	0
OG_1034	-0.0509971	0	0
OG_1035	0.0632162	0	0
OG_1036	-0.00919442	0	0
OG_1037	-0.0801883	0	0
OG_1038	0.0531588	0	0
OG_1039	-0.0635232	0	0
OG_104	-0.111704	0	0
OG_1040	0.0260695	0	0
OG_1041	-0.0176774	0	0
OG_1042	-0.0520757	0	0
OG_1043	0.101008	0	0
OG_1045	0.160153	0	0
OG_1046	0.291438	0	0
OG_1047	0.0221822	0	0
OG_1048	0.00614495	0	0
OG_1049	0.0356165	0	0
OG_105	-0.139431	0	0
OG_1050	0.0392647	0	0
OG_1053	0.00686225	0	0
OG_1054	-0.0329737	0	0
OG_1056	0.0265142	0	0
OG_1057	0.0324562	0	0
OG_1058	0.0348781	0	0
OG_1059	0.00303372	0	0
OG_106	0.0332147	0	0
OG_1060	0.0590126	0	0
OG_1061	-0.00897855	0	0
OG_1062	-0.0309345	0	0
OG_1063	0.0272897	0	0
OG_1064	0.00319674	0	0
OG_1065	-0.0529291	0	0
OG_1066	0.148843	0	0
OG_1067	-0.0563347	0	0
OG_1068	-0.0626893	0	0
OG_1069	0.0902865	0	0
OG_107	0.171574	0	0
OG_1070	-0.0294675	0	0
OG_1071	-0.18644	0	0
OG_1072	0.104483	0	0
OG_1073	-0.0110705	0	0
OG_1074	0.0385511	0	0
OG_1075	0.0488983	0	0
OG_1076	-0.0296585	0	0
OG_1077	-0.00279374	0	0
OG_1078	0.00341694	0	0
OG_1079	0.0541094	0	0
OG_108	-0.0760114	0	0
OG_1080	-0.20992	0	0
OG_1081	-0.154209	0	0
OG_1082	0.0661056	0	0
OG_1083	0.113806	0	0
OG_1084	-0.109784	0	0
OG_1085	-0.0828246	0	0
OG_1086	0.0621391	0	0
OG_1087	-0.0408278	0	0
OG_1088	-0.0745164	0	0
OG_1089	-0.030671	0	0
OG_10893	-0.0194705	0	0
OG_10894	-1.49334	0	1
OG_10895	0.0154978	0	0
OG_10896	-0.0356473	0	0
OG_10897	0.0634139	0	0
OG_10898	-0.062705	0	0
OG_10899	0.0252009	0	0
OG_109	-0.148406	0	0
OG_1090	0.091073	0	0
OG_10900	-0.027296	0	0
OG_10901	-0.139201	0	0
OG_10903	-0.00878793	0	0
OG_10904	-0.157689	0	0
OG_10905	0.236198	0	0
OG_10906	-0.0369149	0	0
OG_10907	-0.109469	0	0
OG_10908	0.0134592	0	0
OG_1091	-0.0600635	0	0
OG_10910	0.0996396	0	0
OG_10911	-0.0693641	0	0
OG_10912	0.0983124	0	0
OG_10913	-0.120043	0	0
OG_10914	-0.0572945	0	0
OG_10915	0.0885471	0	0
OG_10916	-0.0514142	0	0
OG_10917	-0.0633671	0	0
OG_10918	0.0751476	0	0
OG_10919	-0.00658507	0	0
OG_1092	0.0204856	0	0
OG_10920	-0.152711	0	0
OG_10921	0.332231	0	0
OG_10922	0.111839	0	0
OG_10924	0.0199064	0	0
OG_10926	0.0313015	0	0
OG_10927	-0.0713883	0	0
OG_10928	-0.0510452	0	0
OG_1093	-0.0116785	0	0
OG_10930	-0.0668947	0	0
OG_10931	-0.109257	0	0
OG_10932	-0.0237536	0	0
OG_10933	0.066323	0	0
OG_10934	-0.165508	0	0
OG_10935	0.278724	0	0
OG_10936	-0.0381273	0	0
OG_10937	0.035188	0	0
OG_10938	0.0650746	0	0
OG_10939	-0.052856	0	0
OG_1094	0.177304	0	0
OG_10940	0.0118794	0	0
OG_10941	-0.0904063	0	0
OG_10942	-0.036044	0	0
OG_10943	-0.188668	0	0
OG_10944	-0.0925233	0	0
OG_10945	-0.105777	0	0
OG_10946	0.00705304	0	0
OG_10947	0.00792264	0	0
OG_10948	-0.111083	0	0
OG_10949	0.0186203	0	0
OG_1095	0.0337784	0	0
OG_10950	0.0279635	0	0
OG_10954	-0.15118	0	0
OG_10955	-0.0153775	0	0
OG_10956	-0.0937062	0	0
OG_10957	-0.0737811	0	0
OG_10958	0.132562	0	0
OG_10959	0.0334337	0	0
OG_1096	0.13208	0	0
OG_10960	-0.0399323	0	0
OG_10961	-0.0786449	0	0
OG_10962	-0.142938	0	0
OG_10964	-0.0188666	0	0
OG_10965	0.0634843	0	0
OG_10966	0.115389	0	0
OG_10967	-0.143413	0	0
OG_10968	-0.0689942	0	0
OG_10969	-0.0982714	0	0
OG_1097	0.0483376	0	0
OG_10970	-0.100848	0	0
OG_10971	0.0353834	0	0
OG_10972	-0.126549	0	0
OG_10973	0.00711345	0	0
OG_10974	-0.0684833	0	0
OG_10976	0.0770099	0	0
OG_10977	0.0271174	0	0
OG_10978	-0.00386165	0	0
OG_10979	0.023199	0	0
OG_1098	-0.00106425	0	0
OG_10980	-0.0549636	0	0
OG_10981	-0.00158396	0	0
OG_10982	-0.00458581	0	0
OG_10983	-0.214903	0	0
OG_10984	0.127158	0	0
OG_10985	-0.262943	0	0
OG_10986	-0.075587	0	0
OG_10987	-0.0259448	0	0
OG_10988	-0.0504665	0	0
OG_10989	-0.0536719	0	0
OG_1099	-0.0173313	0	0
OG_10990	0.0379012	0	0
OG_10991	-0.00502728	0	0
OG_10992	0.00492327	0	0
OG_10993	0.0782048	0	0
OG_10994	0.100169	0	0
OG_10996	-0.11152	0	0
OG_10997	0.0631903	0	0
OG_10998	-0.100069	0	0
OG_10999	-0.0515293	0	0
OG_11	0.0189839	0	0
OG_110	0.0153761	0	0
OG_1100	0.010974	0	0
OG_11000	0.0396485	0	0
OG_11001	-0.12756	0	0
OG_11002	0.165434	0	0
OG_11003	-0.0304516	0	0
OG_11004	-0.0298037	0	0
OG_11005	-0.0625335	0	0
OG_11006	-0.0306133	0	0
OG_11007	-0.0566285	0	0
OG_11008	-0.017544	0	0
OG_1101	-0.0180673	0	0
OG_11011	-0.0164821	0	0
OG_11015	-0.0263106	0	0
OG_11016	-0.110918	0	0
OG_11017	0.00029748	0	0
OG_11018	0.0523441	0	0
OG_11019	0.0387868	0	0
OG_1102	-0.0040463	0	0
OG_11020	-0.0638086	0	0
OG_11021	-0.145072	0	0
OG_11022	-0.0168174	0	0
OG_11023	-0.113917	0	0
OG_11025	-0.0134072	0	0
OG_11026	0.0182945	0	0
OG_11027	-0.0777684	0	0
OG_11028	0.080143	0	0
OG_11029	-0.0335645	0	0
OG_1103	0.00810993	0	0
OG_11030	-0.0948698	0	0
OG_11031	0.0162444	0	0
OG_11032	-0.108762	0	0
OG_11033	-0.0621453	0	0
OG_11035	0.0827125	0	0
OG_11036	0.0598091	0	0
OG_11037	-0.026681	0	0
OG_11038	-0.0331735	0	0
OG_11039	-0.239875	0	0
OG_1104	0.0483475	0	0
OG_11040	0.0232874	0	0
OG_11041	-0.0467331	0	0
OG_11042	-0.0599986	0	0
OG_11043	0.111733	0	0
OG_11044	0.00690843	0	0
OG_11045	0.125796	0	0
OG_11046	-0.101378	0	0
OG_11047	0.007942	0	0
OG_11048	0.0371127	0	0
OG_11049	0.153626	0	0
OG_1105	-0.089484	0	0
OG_11050	-0.0225402	0	0
OG_11051	-0.0250113	0	0
OG_11052	0.0638635	0	0
OG_11054	-0.0433772	0	0
OG_11055	0.0373904	0	0
OG_11056	0.0337083	0	0
OG_11057	0.157205	0	0
OG_11059	-0.0557627	0	0
OG_1106	0.233608	0	0
OG_11060	-0.256066	0	0
OG_11062	-0.0379815	0	0
OG_11063	0.0561339	0	0
OG_11064	-0.00770849	0	0
OG_11065	0.123111	0	0
OG_11066	-0.02991	0	0
OG_11067	-0.139897	0	0
OG_11068	-0.0430312	0	0
OG_11069	-0.0380508	0	0
OG_1107	0.0291606	0	0
OG_11070	0.111827	0	0
OG_11071	-0.133592	0	0
OG_11072	0.24414	0	0
OG_11073	-0.0723503	0	0
OG_11074	0.0862889	0	0
OG_11075	0.169365	0	0
OG_11076	0.0909305	0	0
OG_11077	-0.0728803	0	0
OG_11078	0.0063288	0	0
OG_11079	-0.138734	0	0
OG_1108	-0.00869186	0	0
OG_11080	-0.0650217	0	0
OG_11081	0.114681	0	0
OG_11082	0.0434737	0	0
OG_11083	0.0477845	0	0
OG_11084	-0.0859	0	0
OG_11085	-0.0921909	0	0
OG_11087	-0.170268	0	0
OG_11088	0.145985	0	0
OG_11089	-0.144709	0	0
OG_1109	0.118971	0	0
OG_11091	-0.0385398	0	0
OG_11092	0.0707398	0	0
OG_11094	-0.23743	0	0
OG_11095	0.00532119	0	0
OG_11096	-0.0682411	0	0
OG_11098	-0.111399	0	0
OG_11099	-0.12468	0	0
OG_111	-0.194296	0	0
OG_1110	-0.0101698	0	0
OG_11100	0.267517	0	0
OG_11101	0.00546259	0	0
OG_11102	0.00210495	0	0
OG_11103	0.0221199	0	0
OG_11104	-0.160524	0	0
OG_11105	-0.0619456	0	0
OG_11106	0.0470018	0	0
OG_11108	-0.0880511	0	0
OG_11109	0.112413	0	0
OG_1111	0.0780339	0	0
OG_11110	0.135115	0	0
OG_11111	-0.0274222	0	0
OG_11112	-0.0115026	0	0
OG_11113	-0.069923	0	0
OG_11114	-0.0072547	0	0
OG_11116	-0.0508452	0	0
OG_11117	-0.147855	0	0
OG_11118	-0.0810176	0	0
OG_1112	0.0439929	0	0
OG_11120	-0.113537	0	0
OG_11121	0.0223044	0	0
OG_11122	-0.108109	0	0
OG_11123	0.105929	0	0
OG_11125	0.0527822	0	0
OG_11127	-0.0536175	0	0
OG_11128	-0.233722	0	0
OG_11129	0.0362882	0	0
OG_1113	-0.00830424	0	0
OG_11130	0.0786232	0	0
OG_11131	-0.0191092	0	0
OG_11132	-0.0369933	0	0
OG_11133	-0.0817916	0	0
OG_11134	0.0891654	0	0
OG_11135	-0.109635	0	0
OG_11136	-0.0868466	0	0
OG_11137	0.00940593	0	0
OG_11138	0.0165383	0	0
OG_11139	0.118937	0	0
OG_1114	0.0356165	0	0
OG_11140	-0.154931	0	0
OG_11141	-0.229292	0	0
OG_11143	0.0257817	0	0
OG_11144	-0.0423334	0	0
OG_11145	0.0950546	0	0
OG_11146	0.443138	0	0
OG_11147	-0.0161147	0	0
OG_11148	-0.0550242	0	0
OG_11149	-0.026305	0	0
OG_1115	0.120151	0	0
OG_11151	-0.102536	0	0
OG_11152	-0.0563464	0	0
OG_11153	0.0996447	0	0
OG_11154	-0.126256	0	0
OG_11155	0.0967256	0	0
OG_11157	-0.0410791	0	0
OG_11158	-0.0746243	0	0
OG_11159	-0.0148491	0	0
OG_1116	0.111248	0	0
OG_11160	0.029672	0	0
OG_11161	0.112549	0	0
OG_11162	-0.0563743	0	0
OG_11163	-0.0567442	0	0
OG_11167	0.110576	0	0
OG_11169	-0.00503157	0	0
OG_11170	-0.140291	0	0
OG_11171	-0.0820696	0	0
OG_11172	-0.184335	0	0
OG_11173	0.0781511	0	0
OG_11175	-0.048564	0	0
OG_11177	0.139949	0	0
OG_1118	-0.00528755	0	0
OG_11180	0.0827312	0	0
OG_11181	-0.0512811	0	0
OG_11182	-0.15544	0	0
OG_11183	-0.0048806	0	0
OG_11184	-0.0229497	0	0
OG_11185	0.0449346	0	0
OG_11186	0.0162231	0	0
OG_11187	-0.0142163	0	0
OG_11188	0.0502579	0	0
OG_11189	-0.00174701	0	0
OG_1119	-0.140657	0	0
OG_11190	0.0547142	0	0
OG_11191	0.0441906	0	0
OG_11192	-0.156744	0	0
OG_11194	-0.0677135	0	0
OG_11195	-0.0580246	0	0
OG_11197	0.0459196	0	0
OG_11198	0.0253507	0	0
OG_11199	0.0387253	0	0
OG_112	0.00126982	0	0
OG_1120	-0.0542963	0	0
OG_11200	0.00723564	0	0
OG_11201	-0.0675925	0	0
OG_11202	-0.135636	0	0
OG_11203	-0.0325451	0	0
OG_11204	-0.0751407	0	0
OG_11205	0.0497765	0	0
OG_11206	0.0641816	0	0
OG_1121	0.261518	0	0
OG_11211	-0.135964	0	0
OG_11212	0.0286625	0	0
OG_11213	-0.0320095	0	0
OG_11214	0.0648531	0	0
OG_11215	0.0702342	0	0
OG_11216	-0.125349	0	0
OG_11219	0.0243141	0	0
OG_1122	-0.0495813	0	0
OG_11220	-0.00623959	0	0
OG_11221	-0.11695	0	0
OG_11222	-0.150017	0	0
OG_11223	-0.0167702	0	0
OG_11224	-0.0127512	0	0
OG_11225	-0.0713344	0	0
OG_11226	0.0473531	0	0
OG_11227	0.0381912	0	0
OG_11228	0.0410404	0	0
OG_11229	-0.0807756	0	0
OG_1123	-0.0170348	0	0
OG_11230	0.0254964	0	0
OG_11231	-0.06766	0	0
OG_11232	-0.129405	0	0
OG_11233	0.0419995	0	0
OG_11234	-0.0932014	0	0
OG_11235	0.0384319	0	0
OG_11236	0.0215464	0	0
OG_11237	-0.0671497	0	0
OG_11238	-0.0902803	0	0
OG_11239	-0.109131	0	0
OG_1124	-0.150809	0	0
OG_11240	-0.0781277	0	0
OG_11241	0.0565764	0	0
OG_11242	0.0322201	0	0
OG_11243	-0.0806898	0	0
OG_11244	-0.158255	0	0
OG_11245	-0.0386034	0	0
OG_11248	-0.264726	0	0
OG_11249	0.00465103	0	0
OG_1125	0.455282	0	0
OG_11250	0.0658802	0	0
OG_11251	0.0712424	0	0
OG_11252	0.119103	0	0
OG_11253	-0.141212	0	0
OG_11254	0.0241987	0	0
OG_11255	-0.0046761	0	0
OG_11256	0.0103916	0	0
OG_11257	-0.0080402	0	0
OG_11258	-0.0885976	0	0
OG_11259	0.0561127	0	0
OG_1126	-0.0685166	0	0
OG_11260	0.0592468	0	0
OG_11261	-0.0632582	0	0
OG_11263	-0.0741234	0	0
OG_11264	-0.166366	0	0
OG_11265	-0.00605447	0	0
OG_11266	-0.141728	0	0
OG_11267	0.110391	0	0
OG_11268	0.0109684	0	0
OG_1127	-0.0602584	0	0
OG_11270	-0.137757	0	0
OG_11271	-0.0525639	0	0
OG_11272	-0.0701977	0	0
OG_11273	-0.0232471	0	0
OG_11274	-0.0294485	0	0
OG_11275	0.0947648	0	0
OG_11276	-0.0389987	0	0
OG_11277	0.0702237	0	0
OG_11278	-0.0612217	0	0
OG_11279	-0.125028	0	0
OG_1128	0.284539	0	0
OG_11280	-0.0029519	0	0
OG_11281	0.0271174	0	0
OG_11282	0.0277504	0	0
OG_11283	0.0976592	0	0
OG_11284	-0.0355074	0	0
OG_11285	0.0226142	0	0
OG_11286	-0.0724862	0	0
OG_11287	-0.0753372	0	0
OG_11288	-0.0337341	0	0
OG_11289	-0.152881	0	0
OG_1129	0.0674195	0	0
OG_11290	0.00858439	0	0
OG_11291	-0.00182491	0	0
OG_11292	0.0798809	0	0
OG_11293	0.129782	0	0
OG_11295	-0.0526199	0	0
OG_11296	-0.00996069	0	0
OG_11297	0.0863727	0	0
OG_11298	0.0529001	0	0
OG_11299	-0.00133994	0	0
OG_113	0.0645777	0	0
OG_1130	-0.0206225	0	0
OG_11300	-0.12363	0	0
OG_11301	-0.0925705	0	0
OG_11302	0.00118928	0	0
OG_11303	-0.176867	0	0
OG_11306	0.206967	0	0
OG_11307	0.0272632	0	0
OG_11308	-0.0067556	0	0
OG_11309	-0.177938	0	0
OG_1131	-0.0330938	0	0
OG_11311	-0.103856	0	0
OG_11312	-0.0842736	0	0
OG_11313	0.0487024	0	0
OG_11314	0.0804219	0	0
OG_11316	-0.134556	0	0
OG_11317	-0.0579007	0	0
OG_11318	-0.126511	0	0
OG_11319	0.00820058	0	0
OG_1132	0.113877	0	0
OG_11320	-0.0725754	0	0
OG_11322	0.0306474	0	0
OG_11323	0.0383967	0	0
OG_11324	0.0760163	0	0
OG_11325	-0.107222	0	0
OG_11326	-0.178038	0	0
OG_11327	0.0585739	0	0
OG_11328	-0.0367403	0	0
OG_11329	-0.00209992	0	0
OG_1133	-0.0328616	0	0
OG_11330	-0.141358	0	0
OG_11331	-0.0511453	0	0
OG_11332	-0.0537729	0	0
OG_11333	-0.0523831	0	0
OG_11334	0.0975754	0	0
OG_11335	-0.172378	0	0
OG_11337	-0.057984	0	0
OG_11338	0.11355	0	0
OG_11339	-0.162912	0	0
OG_11340	0.0528554	0	0
OG_11341	0.0138536	0	0
OG_11343	0.0129234	0	0
OG_11344	0.0410538	0	0
OG_11346	-0.118907	0	0
OG_11347	-0.0245814	0	0
OG_11348	-0.00466617	0	0
OG_11349	-0.0281248	0	0
OG_11350	0.11839	0	0
OG_11351	0.00615397	0	0
OG_11352	-0.04577	0	0
OG_11353	-0.112685	0	0
OG_11354	0.0301382	0	0
OG_11356	0.0484172	0	0
OG_11357	-0.0639664	0	0
OG_11359	-0.000739291	0	0
OG_11360	-0.0519104	0	0
OG_11361	0.139448	0	0
OG_11362	-0.0550645	0	0
OG_11363	0.01373	0	0
OG_11364	-0.13773	0	0
OG_11365	-0.014363	0	0
OG_11366	-0.158661	0	0
OG_11367	0.0129081	0	0
OG_11368	0.22526	0	0
OG_11369	0.0680654	0	0
OG_1137	0.0535187	0	0
OG_11370	0.0386296	0	0
OG_11371	0.111673	0	0
OG_11372	0.134266	0	0
OG_11373	-0.0381017	0	0
OG_11374	0.0242371	0	0
OG_11375	-0.111567	0	0
OG_11376	-0.0175382	0	0
OG_11377	-0.269195	0	0
OG_11378	0.0685799	0	0
OG_11379	-0.0457592	0	0
OG_1138	-0.0423692	0	0
OG_11381	0.0350544	0	0
OG_11382	0.0474271	0	0
OG_11383	-0.0533151	0	0
OG_11384	0.0981754	0	0
OG_11385	-0.0677246	0	0
OG_11386	-0.165385	0	0
OG_11387	-0.0298369	0	0
OG_11388	0.0173376	0	0
OG_11389	-0.0137717	0	0
OG_1139	0.0356326	0	0
OG_11390	-0.226246	0	0
OG_11391	-0.0843179	0	0
OG_11392	-0.05699	0	0
OG_11393	-0.0573	0	0
OG_11394	0.0031422	0	0
OG_11395	-0.0941633	0	0
OG_11396	-0.113666	0	0
OG_11397	-0.0994514	0	0
OG_11398	-0.00733976	0	0
OG_114	0.0104649	0	0
OG_1140	0.109073	0	0
OG_11400	0.23573	0	0
OG_11402	-0.0580701	0	0
OG_11404	0.0374616	0	0
OG_11405	-0.118638	0	0
OG_11406	0.0904351	0	0
OG_11407	-0.107947	0	0
OG_11408	-0.0138687	0	0
OG_11409	-0.0327748	0	0
OG_1141	-0.0481389	0	0
OG_11410	0.108989	0	0
OG_11412	-0.111746	0	0
OG_11413	-0.119479	0	0
OG_11414	0.000270975	0	0
OG_11415	0.0117547	0	0
OG_11416	0.137937	0	0
OG_11417	0.0458232	0	0
OG_11418	0.208227	0	0
OG_11419	0.0324246	0	0
OG_1142	-0.00522108	0	0
OG_11420	-0.014422	0	0
OG_11421	-0.00713219	0	0
OG_11422	0.0141797	0	0
OG_11423	0.0699059	0	0
OG_11424	-0.0365952	0	0
OG_11425	-0.093164	0	0
OG_11426	0.00257618	0	0
OG_11427	0.014692	0	0
OG_11428	-0.0567474	0	0
OG_11429	0.185494	0	0
OG_1143	0.0177032	0	0
OG_11430	-0.172518	0	0
OG_11431	-0.068625	0	0
OG_11432	0.0154754	0	0
OG_11434	-0.0996932	0	0
OG_11435	0.238972	0	0
OG_11436	0.0845835	0	0
OG_11437	0.00756216	0	0
OG_11438	-0.0408003	0	0
OG_11439	0.0688013	0	0
OG_1144	0.208521	0	0
OG_11440	-0.0932109	0	0
OG_11441	0.100242	0	0
OG_11442	0.115922	0	0
OG_11443	-0.139489	0	0
OG_11445	0.0691619	0	0
OG_11446	-0.131148	0	0
OG_11447	-0.0485269	0	0
OG_11448	0.11324	0	0
OG_11449	0.10381	0	0
OG_1145	0.00598759	0	0
OG_11450	7.40067e-05	0	0
OG_11451	0.08627	0	0
OG_11452	-0.0151047	0	0
OG_11453	-0.199949	0	0
OG_11454	0.0809229	0	0
OG_11455	0.0326991	0	0
OG_11457	0.0849855	0	0
OG_11458	0.112724	0	0
OG_11459	0.0682878	0	0
OG_1146	-0.0348026	0	0
OG_11460	-0.0204314	0	0
OG_11461	0.112019	0	0
OG_11462	0.147873	0	0
OG_11463	-0.0766717	0	0
OG_11465	0.0247916	0	0
OG_11466	0.0579568	0	0
OG_11467	-0.0339835	0	0
OG_11468	-0.104387	0	0
OG_11469	0.00815153	0	0
OG_1147	-0.0550357	0	0
OG_11470	0.0882052	0	0
OG_11471	-0.0114278	0	0
OG_11472	0.0422167	0	0
OG_11473	-0.0349515	0	0
OG_11475	0.0335123	0	0
OG_11476	-0.000366669	0	0
OG_11477	-0.0753028	0	0
OG_11478	0.0977214	0	0
OG_11479	0.0924545	0	0
OG_1148	-0.0705159	0	0
OG_11480	0.108496	0	0
OG_11481	-0.111304	0	0
OG_11482	0.0562	0	0
OG_11484	-0.021363	0	0
OG_11487	0.0680233	0	0
OG_11488	-0.0496447	0	0
OG_11490	-0.0230308	0	0
OG_11491	-0.0338719	0	0
OG_11492	0.0599735	0	0
OG_11493	0.104382	0	0
OG_11494	0.0190977	0	0
OG_11496	-0.054537	0	0
OG_11498	-0.0374876	0	0
OG_11499	0.114261	0	0
OG_115	0.100448	0	0
OG_1150	-0.0773603	0	0
OG_11500	0.0813582	0	0
OG_11502	-0.0950072	0	0
OG_11504	-0.137223	0	0
OG_11505	-0.154515	0	0
OG_11506	0.0466769	0	0
OG_11507	-0.124657	0	0
OG_11508	-0.0981472	0	0
OG_11509	-0.0412484	0	0
OG_1151	0.0204003	0	0
OG_11510	-0.108129	0	0
OG_11511	0.0030316	0	0
OG_11512	0.00869362	0	0
OG_11513	0.154313	0	0
OG_11514	-0.0300162	0	0
OG_11515	-0.0194336	0	0
OG_11516	0.0829548	0	0
OG_11519	0.0806702	0	0
OG_1152	-0.0239901	0	0
OG_11520	-0.0489636	0	0
OG_11521	-0.0729203	0	0
OG_11522	-0.156783	0	0
OG_11523	-0.100389	0	0
OG_11524	0.0240533	0	0
OG_11525	0.104941	0	0
OG_11526	-0.13043	0	0
OG_11529	-0.151325	0	0
OG_1153	-0.0099408	0	0
OG_11530	0.0505991	0	0
OG_11531	0.0255841	0	0
OG_11532	0.00842986	0	0
OG_11533	0.00143171	0	0
OG_11534	-0.147462	0	0
OG_11535	0.00728901	0	0
OG_11537	0.0216676	0	0
OG_11538	-0.107355	0	0
OG_1154	0.0152984	0	0
OG_11540	0.0192927	0	0
OG_11541	-0.0525118	0	0
OG_11542	0.043122	0	0
OG_11544	0.142701	0	0
OG_11545	-0.0626316	0	0
OG_11546	0.100232	0	0
OG_11547	0.0190432	0	0
OG_11548	-0.059247	0	0
OG_11549	-0.0289162	0	0
OG_1155	-0.00715644	0	0
OG_11550	0.128492	0	0
OG_11552	0.0761413	0	0
OG_11553	-0.0649475	0	0
OG_11554	0.13116	0	0
OG_11555	0.0603283	0	0
OG_11557	-0.112548	0	0
OG_11558	-0.0911682	0	0
OG_11559	-0.0689446	0	0
OG_1156	-0.0247161	0	0
OG_11560	-0.0328548	0	0
OG_11561	0.00590357	0	0
OG_11562	0.17029	0	0
OG_11563	-0.0592995	0	0
OG_11564	-0.13708	0	0
OG_11565	0.0271934	0	0
OG_11566	0.149586	0	0
OG_11567	-0.142999	0	0
OG_11568	-0.0354635	0	0
OG_11569	-0.0579499	0	0
OG_1157	-0.0687144	0	0
OG_11570	-0.0528365	0	0
OG_11571	0.164171	0	0
OG_11572	0.0464416	0	0
OG_11573	0.0380242	0	0
OG_11574	-0.0892076	0	0
OG_11575	0.073391	0	0
OG_11576	-0.00456795	0	0
OG_11577	0.0637649	0	0
OG_11578	-0.0420109	0	0
OG_11579	0.0546668	0	0
OG_1158	-0.0108678	0	0
OG_11580	0.0407827	0	0
OG_11582	-0.0307043	0	0
OG_11583	0.0456811	0	0
OG_11585	0.12361	0	0
OG_11586	-0.0496429	0	0
OG_11587	-0.0948554	0	0
OG_11588	-0.0994047	0	0
OG_11589	-0.0981838	0	0
OG_1159	-0.010458	0	0
OG_11590	-0.0197296	0	0
OG_11591	0.100823	0	0
OG_11592	-0.0073964	0	0
OG_11593	0.0394461	0	0
OG_11594	-0.0665355	0	0
OG_11595	0.103014	0	0
OG_11596	0.0693062	0	0
OG_11597	0.0623908	0	0
OG_11598	0.16785	0	0
OG_11599	-0.0595302	0	0
OG_116	0.0259015	0	0
OG_1160	-0.0168064	0	0
OG_11600	-0.00864998	0	0
OG_11601	0.116265	0	0
OG_11602	0.000348009	0	0
OG_11603	-0.00607724	0	0
OG_11604	-0.206141	0	0
OG_11605	0.0111355	0	0
OG_11606	0.0693168	0	0
OG_11607	0.0384452	0	0
OG_11608	0.114885	0	0
OG_11609	-0.00744752	0	0
OG_1161	0.119987	0	0
OG_11610	-0.0344238	0	0
OG_11611	0.0624667	0	0
OG_11613	-0.219096	0	0
OG_11614	-0.00462486	0	0
OG_11616	0.0707498	0	0
OG_11617	0.0704643	0	0
OG_11618	-0.149725	0	0
OG_11619	0.0340107	0	0
OG_1162	-0.0301154	0	0
OG_11621	0.0271467	0	0
OG_11622	-0.141587	0	0
OG_11623	0.0283718	0	0
OG_11625	-0.182504	0	0
OG_11628	-0.178957	0	0
OG_11629	-0.0861762	0	0
OG_1163	0.07925	0	0
OG_11630	-0.0197237	0	0
OG_11631	0.0187114	0	0
OG_11632	-0.0383802	0	0
OG_11633	0.0186736	0	0
OG_11634	-0.00752061	0	0
OG_11635	-0.147952	0	0
OG_11636	-0.161814	0	0
OG_11638	-0.0646075	0	0
OG_1164	0.0639504	0	0
OG_11640	0.104842	0	0
OG_11641	-0.00102015	0	0
OG_11642	-0.0455897	0	0
OG_11644	0.147393	0	0
OG_11645	-0.0562409	0	0
OG_11646	-0.00130147	0	0
OG_11647	0.20238	0	0
OG_11648	0.203829	0	0
OG_11649	0.288328	0	0
OG_1165	0.233545	0	0
OG_11651	0.0880741	0	0
OG_11652	-0.00580942	0	0
OG_11653	0.151796	0	0
OG_11655	0.0304017	0	0
OG_11656	-0.0986169	0	0
OG_11657	-0.109106	0	0
OG_11658	-0.0233413	0	0
OG_1166	-0.0359259	0	0
OG_11660	-0.0188126	0	0
OG_11661	-0.00558709	0	0
OG_11662	0.0380831	0	0
OG_11663	-0.01139	0	0
OG_11664	-0.00455107	0	0
OG_11665	-0.00726281	0	0
OG_11666	0.00436651	0	0
OG_11667	0.040603	0	0
OG_11668	0.0194273	0	0
OG_11669	0.176237	0	0
OG_1167	0.0705219	0	0
OG_11670	-0.192531	0	0
OG_11671	0.0463951	0	0
OG_11672	-0.206735	0	0
OG_11673	-0.0123869	0	0
OG_11674	0.0358293	0	0
OG_11677	0.0682929	0	0
OG_11678	0.0600376	0	0
OG_11679	0.194254	0	0
OG_1168	0.126981	0	0
OG_11680	0.00367501	0	0
OG_11682	0.122905	0	0
OG_11683	0.0472086	0	0
OG_11684	-0.0776694	0	0
OG_11685	0.0175682	0	0
OG_11686	-0.110864	0	0
OG_11687	-0.0126817	0	0
OG_11688	0.115928	0	0
OG_11689	0.0882981	0	0
OG_1169	-0.0462886	0	0
OG_11690	0.238003	0	0
OG_11693	-0.0168623	0	0
OG_11695	0.0987777	0	0
OG_11696	0.0134083	0	0
OG_11697	-0.0218138	0	0
OG_11699	0.128269	0	0
OG_117	0.0152189	0	0
OG_1170	-0.0851853	0	0
OG_11700	0.0183167	0	0
OG_11703	-0.108699	0	0
OG_11704	-0.0328588	0	0
OG_11705	-0.0409004	0	0
OG_11706	-0.0478769	0	0
OG_11707	-0.103363	0	0
OG_11708	-0.154111	0	0
OG_11709	-0.0759221	0	0
OG_1171	0.0381354	0	0
OG_11710	0.152744	0	0
OG_11711	0.0853668	0	0
OG_11712	-0.0675832	0	0
OG_11714	-0.0299626	0	0
OG_11715	-0.0482993	0	0
OG_11716	0.236271	0	0
OG_11718	-0.0535662	0	0
OG_11719	-0.152056	0	0
OG_1172	-0.000109479	0	0
OG_11720	0.0191909	0	0
OG_11722	-0.136703	0	0
OG_11723	-0.130155	0	0
OG_11724	0.0729399	0	0
OG_11725	0.0128792	0	0
OG_11726	0.0591325	0	0
OG_11727	0.0227427	0	0
OG_11729	0.0320452	0	0
OG_1173	-0.0780107	0	0
OG_11730	-0.0825614	0	0
OG_11731	0.0399583	0	0
OG_11732	0.230382	0	0
OG_11733	0.225634	0	0
OG_11734	-0.087832	0	0
OG_11735	0.0374568	0	0
OG_11736	-0.139518	0	0
OG_11737	-0.00690086	0	0
OG_11738	0.0269585	0	0
OG_1174	0.13095	0	0
OG_11740	0.0339491	0	0
OG_11741	-0.0554646	0	0
OG_11742	0.0328344	0	0
OG_11743	0.208788	0	0
OG_11745	-0.148929	0	0
OG_11746	0.0427608	0	0
OG_11748	-0.0720274	0	0
OG_11749	-0.143599	0	0
OG_1175	-0.235092	0	0
OG_11750	0.186183	0	0
OG_11751	-0.0046534	0	0
OG_11752	0.0430157	0	0
OG_11753	0.0943101	0	0
OG_11754	-0.0402828	0	0
OG_11755	0.126894	0	0
OG_11756	0.0824229	0	0
OG_11757	-0.0775268	0	0
OG_11758	0.0472482	0	0
OG_11759	0.0626631	0	0
OG_1176	0.0178446	0	0
OG_11760	-0.135157	0	0
OG_11761	0.164633	0	0
OG_11762	-0.136642	0	0
OG_11763	0.106201	0	0
OG_11764	0.117787	0	0
OG_11766	-0.0241602	0	0
OG_11768	-0.148863	0	0
OG_11769	0.163482	0	0
OG_1177	-0.030259	0	0
OG_11770	-0.0744614	0	0
OG_11771	0.172553	0	0
OG_11772	0.120402	0	0
OG_11773	0.163122	0	0
OG_11776	0.00365492	0	0
OG_11777	-0.196431	0	0
OG_11778	0.0646591	0	0
OG_11779	-0.0440952	0	0
OG_1178	-0.0184525	0	0
OG_11780	-0.077815	0	0
OG_11781	0.131306	0	0
OG_11782	-0.0723484	0	0
OG_11783	0.012702	0	0
OG_11784	-0.0862374	0	0
OG_11785	-0.0318251	0	0
OG_11786	-0.0443076	0	0
OG_11787	-0.00643086	0	0
OG_11788	0.0612058	0	0
OG_11789	0.127751	0	0
OG_1179	0.265337	0	0
OG_11790	0.00422766	0	0
OG_11791	0.0421443	0	0
OG_11792	0.0673487	0	0
OG_11794	0.0378574	0	0
OG_11796	-0.00512589	0	0
OG_11797	-0.0275639	0	0
OG_11798	0.0308165	0	0
OG_11799	-0.0610711	0	0
OG_118	-0.00139508	0	0
OG_1180	-0.0051204	0	0
OG_11800	0.102117	0	0
OG_11801	-0.0669677	0	0
OG_11804	0.0650451	0	0
OG_11806	0.175966	0	0
OG_11807	0.0176785	0	0
OG_11808	-0.0304892	0	0
OG_1181	-0.0460839	0	0
OG_11810	-0.0374124	0	0
OG_11811	0.0383839	0	0
OG_11813	0.103956	0	0
OG_11814	0.0389476	0	0
OG_11815	-0.037013	0	0
OG_11816	0.100064	0	0
OG_11817	0.00490351	0	0
OG_11818	-0.129518	0	0
OG_11819	0.0615735	0	0
OG_1182	-0.0130314	0	0
OG_11820	0.0332317	0	0
OG_11821	-0.0447056	0	0
OG_11822	-0.244276	0	0
OG_11823	-0.0170066	0	0
OG_11824	0.0528073	0	0
OG_11825	-0.0168174	0	0
OG_11826	0.0490866	0	0
OG_11827	0.0425934	0	0
OG_11828	-0.134677	0	0
OG_11829	-0.080977	0	0
OG_1183	0.00119219	0	0
OG_11830	0.0866458	0	0
OG_11831	0.14356	0	0
OG_11832	0.878641	0.999998	0
OG_11833	-0.0502096	0	0
OG_11836	0.018931	0	0
OG_11838	-0.00318956	0	0
OG_11839	0.0100753	0	0
OG_1184	-0.0257498	0	0
OG_11840	-0.00996028	0	0
OG_11841	-0.022099	0	0
OG_11842	0.0521929	0	0
OG_11843	0.0270115	0	0
OG_11844	-0.0806829	0	0
OG_11846	0.082164	0	0
OG_11848	-0.0172725	0	0
OG_11849	-0.110894	0	0
OG_1185	-0.178159	0	0
OG_11850	0.186071	0	0
OG_11851	-0.0445386	0	0
OG_11852	0.037166	0	0
OG_11853	0.00766668	0	0
OG_11854	-0.0173294	0	0
OG_11855	-0.0189447	0	0
OG_11857	0.0133962	0	0
OG_11858	-0.107905	0	0
OG_11859	-0.00900103	0	0
OG_1186	-0.0408158	0	0
OG_11860	0.0829919	0	0
OG_11861	0.183919	0	0
OG_11864	-0.0219294	0	0
OG_11865	0.0130398	0	0
OG_11866	0.0718841	0	0
OG_11867	0.214596	0	0
OG_11868	-0.0308028	0	0
OG_11869	0.100096	0	0
OG_1187	0.0137205	0	0
OG_11870	0.0334916	0	0
OG_11871	0.132227	0	0
OG_11872	0.00798564	0	0
OG_11873	-0.0381057	0	0
OG_11875	0.108747	0	0
OG_11877	0.0123099	0	0
OG_11879	-0.139285	0	0
OG_1188	0.0708383	0	0
OG_11880	-0.0570783	0	0
OG_11881	0.0231754	0	0
OG_11882	0.101011	0	0
OG_11883	-0.0906268	0	0
OG_11884	0.179021	0	0
OG_11885	0.147919	0	0
OG_11886	0.0524727	0	0
OG_11887	0.00272469	0	0
OG_11888	-0.151302	0	0
OG_11889	0.316315	0	0
OG_1189	-0.0487534	0	0
OG_11890	-0.0658171	0	0
OG_11891	-0.07325	0	0
OG_11892	0.069745	0	0
OG_11893	-0.0614348	0	0
OG_11894	0.0757198	0	0
OG_11895	-0.0608817	0	0
OG_11896	0.0197039	0	0
OG_11897	0.0417301	0	0
OG_11898	0.158925	0	0
OG_11899	-0.027989	0	0
OG_119	-0.0062726	0	0
OG_1190	0.0412792	0	0
OG_11900	-0.0254762	0	0
OG_11901	0.148938	0	0
OG_11902	-0.0405487	0	0
OG_11903	0.139793	0	0
OG_11904	-0.119107	0	0
OG_11905	0.0475459	0	0
OG_11906	0.0548227	0	0
OG_11907	-0.0978654	0	0
OG_11908	0.0615842	0	0
OG_11909	0.0788585	0	0
OG_1191	0.148098	0	0
OG_11910	-0.0836652	0	0
OG_11912	-0.0266531	0	0
OG_11913	0.381757	5.87738e-07	0
OG_11915	-0.0667079	0	0
OG_11916	0.218135	0	0
OG_11917	-0.0394903	0	0
OG_11918	-0.0328865	0	0
OG_1192	0.0209434	0	0
OG_11920	-0.0380728	0	0
OG_11921	0.148479	0	0
OG_11923	0.138813	0	0
OG_11924	-0.117073	0	0
OG_11925	-0.086995	0	0
OG_11927	0.0271643	0	0
OG_11928	0.181388	0	0
OG_11929	-0.0876684	0	0
OG_1193	0.194216	0	0
OG_11930	-0.0962308	0	0
OG_11931	0.116055	0	0
OG_11932	-0.012606	0	0
OG_11933	-0.107112	0	0
OG_11934	-0.0430017	0	0
OG_11935	-0.112997	0	0
OG_11937	0.0439404	0	0
OG_11938	0.0235357	0	0
OG_11939	0.093524	0	0
OG_1194	-0.0860016	0	0
OG_11940	0.0267973	0	0
OG_11941	-0.128053	0	0
OG_11942	-0.0187507	0	0
OG_11943	0.0148994	0	0
OG_11944	-0.00333339	0	0
OG_11946	-0.0135439	0	0
OG_11947	-0.0187622	0	0
OG_11948	0.0245354	0	0
OG_1195	-0.0713125	0	0
OG_11950	0.094789	0	0
OG_11952	0.132055	0	0
OG_11953	-0.0299472	0	0
OG_11954	-0.0267142	0	0
OG_11955	0.0395673	0	0
OG_11956	-0.113846	0	0
OG_11957	0.250494	0	0
OG_11958	0.06452	0	0
OG_11959	-0.0181538	0	0
OG_1196	-0.0063802	0	0
OG_11960	-0.0892846	0	0
OG_11961	0.0229453	0	0
OG_11962	0.0907744	0	0
OG_11963	0.194663	0	0
OG_11964	0.0860804	0	0
OG_11965	0.084586	0	0
OG_11966	-0.0168275	0	0
OG_11967	-0.107175	0	0
OG_11968	0.10955	0	0
OG_11969	0.0256157	0	0
OG_1197	-0.0453735	0	0
OG_11970	0.0779021	0	0
OG_11971	-0.0295835	0	0
OG_11972	0.0232522	0	0
OG_11973	-0.110048	0	0
OG_11974	0.0438584	0	0
OG_11975	0.000987931	0	0
OG_11976	-0.0217801	0	0
OG_11977	-0.0606509	0	0
OG_11978	-0.16895	0	0
OG_11979	-0.113901	0	0
OG_1198	0.0999505	0	0
OG_11980	0.124598	0	0
OG_11982	0.255803	0	0
OG_11983	0.00638374	0	0
OG_11984	0.0558473	0	0
OG_11985	0.0701894	0	0
OG_11986	-0.0701746	0	0
OG_11987	-0.0672782	0	0
OG_11988	-0.150062	0	0
OG_11989	0.178023	0	0
OG_1199	-0.0232207	0	0
OG_11990	0.171076	0	0
OG_11992	-0.150485	0	0
OG_11993	-0.0988955	0	0
OG_11994	-0.0169046	0	0
OG_11995	0.0331927	0	0
OG_11996	0.231686	0	0
OG_11997	0.674321	0.347914	0
OG_11998	0.0308617	0	0
OG_11999	0.0435364	0	0
OG_12	-0.0326922	0	0
OG_1200	-0.000526298	0	0
OG_12000	-0.0854538	0	0
OG_12001	-0.0464917	0	0
OG_12002	0.029949	0	0
OG_12003	0.14308	0	0
OG_12004	-0.0192153	0	0
OG_12005	0.0416677	0	0
OG_12006	0.000854956	0	0
OG_12007	-0.0608355	0	0
OG_12008	-0.0776505	0	0
OG_1201	-0.0109744	0	0
OG_12010	-0.0767537	0	0
OG_12011	0.0331002	0	0
OG_12012	-0.101089	0	0
OG_12013	0.0663207	0	0
OG_12014	-0.28114	0	0
OG_12015	0.0321831	0	0
OG_12016	-0.228457	0	0
OG_12017	-0.0814217	0	0
OG_12018	-0.013819	0	0
OG_12019	-0.00514277	0	0
OG_1202	0.143513	0	0
OG_12020	-0.0401378	0	0
OG_12021	-0.0720324	0	0
OG_12022	0.0729325	0	0
OG_12023	-0.138438	0	0
OG_12024	-0.0955348	0	0
OG_12025	-0.00376956	0	0
OG_12026	0.0812424	0	0
OG_12027	0.0918707	0	0
OG_12028	-0.153766	0	0
OG_12029	0.0590173	0	0
OG_1203	-0.147682	0	0
OG_12030	-0.149467	0	0
OG_12031	0.00362303	0	0
OG_12032	-0.00578158	0	0
OG_12033	-0.0167946	0	0
OG_12034	0.0718449	0	0
OG_12035	-0.0762899	0	0
OG_12036	0.0892299	0	0
OG_12037	-0.104626	0	0
OG_12038	0.00760463	0	0
OG_12039	0.0702342	0	0
OG_1204	-0.0213838	0	0
OG_12040	-0.0721706	0	0
OG_12041	-0.107729	0	0
OG_12042	-0.0585391	0	0
OG_12043	0.000445683	0	0
OG_12044	-0.0312457	0	0
OG_12045	-0.0962217	0	0
OG_12046	0.0559142	0	0
OG_12047	0.074771	0	0
OG_12048	0.0929384	0	0
OG_12049	-0.241032	0	0
OG_1205	0.02661	0	0
OG_12050	0.169435	0	0
OG_12051	-0.0481781	0	0
OG_12052	-0.0907187	0	0
OG_12053	0.10154	0	0
OG_12054	0.0178091	0	0
OG_12055	-0.0146551	0	0
OG_12056	0.0108286	0	0
OG_12057	0.104194	0	0
OG_12059	0.0882989	0	0
OG_1206	0.0467606	0	0
OG_12060	-0.0700599	0	0
OG_12061	0.0993492	0	0
OG_12062	-0.0254535	0	0
OG_12063	-0.0456633	0	0
OG_12064	0.0522241	0	0
OG_12065	-0.00591044	0	0
OG_12066	0.00622404	0	0
OG_12067	-0.0245897	0	0
OG_12068	0.0524537	0	0
OG_12069	-0.0255426	0	0
OG_1207	-0.0849665	0	0
OG_12070	-0.015927	0	0
OG_12071	-0.0634228	0	0
OG_12072	-0.0549086	0	0
OG_12073	-0.0404862	0	0
OG_12074	-0.0336953	0	0
OG_12075	-0.00894843	0	0
OG_12076	0.0238261	0	0
OG_12077	0.00361927	0	0
OG_12078	0.0497713	0	0
OG_12079	-0.0705609	0	0
OG_1208	0.0843971	0	0
OG_12080	0.0573206	0	0
OG_12081	0.0896635	0	0
OG_12082	0.0364029	0	0
OG_12083	-0.0388203	0	0
OG_12084	-0.0292888	0	0
OG_12085	0.0197492	0	0
OG_12086	0.00612405	0	0
OG_12087	-0.00788314	0	0
OG_12088	0.0246745	0	0
OG_12089	0.0598597	0	0
OG_1209	-0.0456131	0	0
OG_12090	-0.0450717	0	0
OG_12091	-0.0836455	0	0
OG_12092	0.0736969	0	0
OG_12093	0.0669735	0	0
OG_12094	0.073366	0	0
OG_12095	-0.020476	0	0
OG_12096	0.0538755	0	0
OG_12097	0.037175	0	0
OG_12098	0.0566022	0	0
OG_12099	0.023588	0	0
OG_1210	0.0421296	0	0
OG_12101	0.031408	0	0
OG_12102	-0.125194	0	0
OG_12103	-0.112494	0	0
OG_12104	-0.0368749	0	0
OG_12105	0.023673	0	0
OG_12106	0.0279717	0	0
OG_12107	0.160236	0	0
OG_12108	0.107483	0	0
OG_12109	-0.0644965	0	0
OG_1211	0.105378	0	0
OG_12110	-0.0499977	0	0
OG_12111	-0.00611314	0	0
OG_12112	0.106775	0	0
OG_12113	0.0564315	0	0
OG_12114	-0.09882	0	0
OG_12115	0.0722883	0	0
OG_12116	-0.0687688	0	0
OG_12117	0.0765886	0	0
OG_12118	0.0660149	0	0
OG_12119	0.0843341	0	0
OG_12120	-0.146126	0	0
OG_12121	0.193617	0	0
OG_12122	-0.0148082	0	0
OG_12123	0.026459	0	0
OG_12124	0.17307	0	0
OG_12125	-0.0754872	0	0
OG_12126	-0.0608147	0	0
OG_12127	0.124311	0	0
OG_12128	0.0238608	0	0
OG_12129	0.0121263	0	0
OG_12130	0.0726379	0	0
OG_12132	0.171259	0	0
OG_12133	0.127829	0	0
OG_12135	0.0294067	0	0
OG_12136	0.0756843	0	0
OG_12137	-0.0127037	0	0
OG_12138	0.00971741	0	0
OG_1214	-0.0994439	0	0
OG_12140	-0.061921	0	0
OG_12141	0.0276596	0	0
OG_12142	-0.0760939	0	0
OG_12144	0.122608	0	0
OG_12145	0.102034	0	0
OG_12146	-0.0415989	0	0
OG_12148	-0.15385	0	0
OG_12149	0.0896792	0	0
OG_1215	0.146152	0	0
OG_12150	0.116311	0	0
OG_12152	0.0463462	0	0
OG_12153	-0.00917812	0	0
OG_12154	-0.0285456	0	0
OG_12156	-0.108823	0	0
OG_12157	0.11789	0	0
OG_12159	-0.132052	0	0
OG_1216	-0.121483	0	0
OG_12161	-0.04283	0	0
OG_12162	0.0493788	0	0
OG_12163	-0.0935092	0	0
OG_12164	0.129412	0	0
OG_12165	-0.108958	0	0
OG_12166	-0.0233182	0	0
OG_12167	0.0742622	0	0
OG_12168	-0.00391076	0	0
OG_12169	0.0359544	0	0
OG_1217	0.0967804	0	0
OG_12170	0.119227	0	0
OG_12171	0.0569852	0	0
OG_12172	-0.00145928	0	0
OG_12173	0.0585404	0	0
OG_12174	-0.00689309	0	0
OG_12175	0.0718516	0	0
OG_12176	0.1204	0	0
OG_12178	0.00135745	0	0
OG_12181	-0.0658327	0	0
OG_12182	0.0296912	0	0
OG_12183	0.0623751	0	0
OG_12185	-0.189541	0	0
OG_12186	0.0760926	0	0
OG_12187	-0.00607132	0	0
OG_12188	0.0592251	0	0
OG_12189	0.0690307	0	0
OG_1219	0.159133	0	0
OG_12190	0.0561544	0	0
OG_12192	-0.112157	0	0
OG_12193	0.199031	0	0
OG_12194	0.158928	0	0
OG_12196	-0.0396138	0	0
OG_12198	0.0859391	0	0
OG_12199	-0.121709	0	0
OG_122	-0.107631	0	0
OG_1220	-0.0953607	0	0
OG_12200	-0.00953468	0	0
OG_12201	-0.0227082	0	0
OG_12202	-0.0976056	0	0
OG_12203	0.0229765	0	0
OG_12204	0.0575627	0	0
OG_12205	0.0519265	0	0
OG_12206	-0.0924599	0	0
OG_12207	0.0112636	0	0
OG_12208	-0.0612585	0	0
OG_12209	-0.0946045	0	0
OG_1221	-0.0881741	0	0
OG_12210	-0.0381114	0	0
OG_12211	0.0627107	0	0
OG_12212	-0.0363386	0	0
OG_12213	-0.134386	0	0
OG_12214	-0.016782	0	0
OG_12215	0.000749495	0	0
OG_12216	0.0891702	0	0
OG_12217	0.198859	0	0
OG_12218	-0.0522391	0	0
OG_12219	0.0256614	0	0
OG_1222	0.0348798	0	0
OG_12220	-0.0854064	0	0
OG_12221	-0.105507	0	0
OG_12222	0.0604296	0	0
OG_12223	0.0592151	0	0
OG_12224	0.0877992	0	0
OG_12225	-0.0230808	0	0
OG_12226	0.0309041	0	0
OG_12227	0.0469543	0	0
OG_12228	-0.139881	0	0
OG_12229	0.0101619	0	0
OG_12230	0.105068	0	0
OG_12231	-0.101664	0	0
OG_12232	0.0468716	0	0
OG_12234	0.0188612	0	0
OG_12235	-0.0918576	0	0
OG_12236	0.00366578	0	0
OG_12237	-0.0285157	0	0
OG_12238	0.0479482	0	0
OG_12239	-0.00548011	0	0
OG_1224	0.150371	0	0
OG_12240	-0.0072894	0	0
OG_12241	0.0403885	0	0
OG_12242	-0.0635063	0	0
OG_12243	0.0858039	0	0
OG_12244	0.0430014	0	0
OG_12245	0.0483463	0	0
OG_12246	0.0211799	0	0
OG_12247	-0.0454015	0	0
OG_12248	0.0646325	0	0
OG_12249	-0.077173	0	0
OG_12250	-0.0875778	0	0
OG_12251	-0.0742217	0	0
OG_12252	-0.00481062	0	0
OG_12253	0.0599087	0	0
OG_12254	0.0225085	0	0
OG_12255	-0.0245576	0	0
OG_12256	0.0105381	0	0
OG_12258	0.0248773	0	0
OG_12259	-0.159431	0	0
OG_12260	-0.0749402	0	0
OG_12261	-0.119625	0	0
OG_12262	-0.137775	0	0
OG_12263	0.00658691	0	0
OG_12264	-0.0214829	0	0
OG_12265	-0.00390037	0	0
OG_12266	0.0941366	0	0
OG_12267	-0.0168135	0	0
OG_12268	-0.000534113	0	0
OG_12269	-0.175308	0	0
OG_1227	-0.0200666	0	0
OG_12270	-0.0692163	0	0
OG_12271	-0.199957	0	0
OG_12272	0.0167844	0	0
OG_12274	-0.121041	0	0
OG_12275	0.0189603	0	0
OG_12277	0.111838	0	0
OG_12278	-0.0666875	0	0
OG_12279	0.0665103	0	0
OG_1228	0.302204	0	0
OG_12280	0.128429	0	0
OG_12281	0.140529	0	0
OG_12282	-0.155135	0	0
OG_12284	0.0295235	0	0
OG_12285	0.832487	1	0
OG_12286	0.173871	0	0
OG_12287	-0.0567348	0	0
OG_12288	0.00149109	0	0
OG_12289	-0.0706679	0	0
OG_1229	0.0586086	0	0
OG_12291	0.0582967	0	0
OG_12292	0.0973797	0	0
OG_12293	-0.0507755	0	0
OG_12294	-0.0331657	0	0
OG_12295	0.101657	0	0
OG_12296	-0.0420277	0	0
OG_12297	0.0825747	0	0
OG_12299	0.0982721	0	0
OG_123	-0.0878177	0	0
OG_12300	-0.0874675	0	0
OG_12301	-0.00138601	0	0
OG_12302	0.082755	0	0
OG_12303	-0.114074	0	0
OG_12304	-0.0697341	0	0
OG_12305	-0.031527	0	0
OG_12306	-0.0626601	0	0
OG_12307	0.026141	0	0
OG_12309	0.00592223	0	0
OG_1231	0.450598	0	0
OG_12310	-0.0898556	0	0
OG_12311	-0.0522014	0	0
OG_12312	0.0139352	0	0
OG_12313	0.129838	0	0
OG_12314	-0.177415	0	0
OG_12315	0.0171029	0	0
OG_12316	-0.11718	0	0
OG_12317	0.0272045	0	0
OG_12318	-0.0827186	0	0
OG_12319	0.0470401	0	0
OG_1232	0.000179226	0	0
OG_12320	0.240513	0	0
OG_12321	0.161016	0	0
OG_12323	-0.0223445	0	0
OG_12324	-0.141965	0	0
OG_12326	0.083388	0	0
OG_12327	0.0517619	0	0
OG_12328	0.0713939	0	0
OG_12329	0.233698	0	0
OG_1233	0.0378331	0	0
OG_12330	-0.0339234	0	0
OG_12331	-0.0255528	0	0
OG_12333	0.165115	0	0
OG_12336	-0.0545669	0	0
OG_12337	0.0197802	0	0
OG_12338	-0.0576384	0	0
OG_12339	0.135133	0	0
OG_1234	0.148049	0	0
OG_12341	-0.00181298	0	0
OG_12344	0.0603918	0	0
OG_12347	0.0130629	0	0
OG_12348	-0.197289	0	0
OG_12349	-0.0951589	0	0
OG_1235	0.204452	0	0
OG_12352	0.0277402	0	0
OG_12353	-0.0677184	0	0
OG_12354	-0.194709	0	0
OG_12355	0.0214583	0	0
OG_12356	-0.078215	0	0
OG_12357	-0.123523	0	0
OG_12358	-0.105568	0	0
OG_12359	0.000884176	0	0
OG_1236	0.0178655	0	0
OG_12360	0.124488	0	0
OG_12361	0.231474	0	0
OG_12362	0.22792	0	0
OG_12363	0.304297	0	0
OG_12364	-0.0554784	0	0
OG_12365	-0.0452781	0	0
OG_12366	-0.0271764	0	0
OG_12367	0.0928042	0	0
OG_12368	-0.116852	0	0
OG_12369	0.0264942	0	0
OG_1237	-0.00817385	0	0
OG_12370	0.0495384	0	0
OG_12371	0.113114	0	0
OG_12373	-0.00776026	0	0
OG_12374	-0.0965652	0	0
OG_12375	0.246696	0	0
OG_12377	0.0631662	0	0
OG_12378	0.0364244	0	0
OG_12379	0.00674464	0	0
OG_1238	-0.0342445	0	0
OG_12381	0.0662862	0	0
OG_12382	-0.103933	0	0
OG_12383	0.0262715	0	0
OG_12384	0.0789122	0	0
OG_12385	0.0687017	0	0
OG_12386	-0.213549	0	0
OG_12388	-0.176311	0	0
OG_1239	0.12324	0	0
OG_12391	-0.0215949	0	0
OG_12392	0.161494	0	0
OG_12393	-0.0478254	0	0
OG_12394	0.00141485	0	0
OG_12395	-0.00589297	0	0
OG_12396	-0.201096	0	0
OG_12397	-0.13371	0	0
OG_12398	-0.102496	0	0
OG_12399	0.104395	0	0
OG_124	-0.0294306	0	0
OG_1240	0.136399	0	0
OG_12400	0.128131	0	0
OG_12401	-0.098345	0	0
OG_12402	0.113323	0	0
OG_12403	-0.069673	0	0
OG_12404	-0.0499977	0	0
OG_12405	-0.100546	0	0
OG_12406	-0.0413264	0	0
OG_12407	0.0621255	0	0
OG_12408	-0.0869852	0	0
OG_12409	0.0937354	0	0
OG_1241	-0.0342503	0	0
OG_12410	-0.0703509	0	0
OG_12411	-0.0423511	0	0
OG_12412	-0.201237	0	0
OG_12413	0.0749436	0	0
OG_12414	0.000772858	0	0
OG_12417	-0.0125066	0	0
OG_12418	0.0299629	0	0
OG_12419	-0.102106	0	0
OG_12420	-0.0307188	0	0
OG_12421	-0.0289283	0	0
OG_12423	0.0477856	0	0
OG_12424	-0.151977	0	0
OG_12427	-0.0357833	0	0
OG_12429	-0.00691634	0	0
OG_1243	-0.000397718	0	0
OG_12431	0.0541128	0	0
OG_12432	0.0477186	0	0
OG_12433	-0.128842	0	0
OG_12434	-0.118832	0	0
OG_12435	-0.0788229	0	0
OG_12436	-0.0554855	0	0
OG_12437	0.0473669	0	0
OG_12438	0.159944	0	0
OG_1244	0.118614	0	0
OG_12440	0.0274158	0	0
OG_12441	-0.0189666	0	0
OG_12442	-0.132077	0	0
OG_12443	-0.0320279	0	0
OG_12444	0.103609	0	0
OG_12445	-0.145679	0	0
OG_12446	0.256975	0	0
OG_12447	0.134873	0	0
OG_12448	-0.0416755	0	0
OG_12449	-0.0374194	0	0
OG_1245	0.0587447	0	0
OG_12450	-0.0305956	0	0
OG_12451	-0.105054	0	0
OG_12452	-0.00521115	0	0
OG_12454	-0.0882814	0	0
OG_12455	0.10341	0	0
OG_12456	0.180812	0	0
OG_12457	0.0648042	0	0
OG_12458	-0.0991483	0	0
OG_12459	-0.0920276	0	0
OG_1246	-0.0422245	0	0
OG_12461	-0.0204322	0	0
OG_12462	-0.0545852	0	0
OG_12463	0.0851291	0	0
OG_12464	-0.00202575	0	0
OG_12465	0.0392362	0	0
OG_12466	-0.0790914	0	0
OG_12467	-0.0239657	0	0
OG_12468	0.056491	0	0
OG_12469	-0.0392359	0	0
OG_1247	-0.0426725	0	0
OG_12470	0.140715	0	0
OG_12471	-0.139725	0	0
OG_12472	0.072337	0	0
OG_12473	0.100044	0	0
OG_12474	-0.00157869	0	0
OG_12475	0.0970073	0	0
OG_12476	-0.161373	0	0
OG_12478	-0.0885292	0	0
OG_12479	-0.117477	0	0
OG_1248	-0.0300973	0	0
OG_12480	-0.0705747	0	0
OG_12481	0.00340381	0	0
OG_12482	-0.225325	0	0
OG_12483	-0.127931	0	0
OG_12484	-0.000401015	0	0
OG_12487	-0.0335542	0	0
OG_12488	-0.0641271	0	0
OG_12489	-0.0628684	0	0
OG_1249	-0.0426981	0	0
OG_12491	0.170658	0	0
OG_12492	0.102167	0	0
OG_12493	-0.251072	0	0
OG_12494	-0.0869895	0	0
OG_12495	0.198086	0	0
OG_12496	-0.015659	0	0
OG_12498	0.000270165	0	0
OG_12499	-0.115763	0	0
OG_125	0.12925	0	0
OG_1250	0.0441236	0	0
OG_12500	-0.0370446	0	0
OG_12501	0.156332	0	0
OG_12502	-0.0802387	0	0
OG_12503	0.000870008	0	0
OG_12504	-0.0300002	0	0
OG_12505	-0.236029	0	0
OG_12507	0.0504695	0	0
OG_12508	0.0085486	0	0
OG_12509	0.129039	0	0
OG_1251	-0.268986	0	0
OG_12510	0.118733	0	0
OG_12511	0.0322977	0	0
OG_12512	-0.0685332	0	0
OG_12514	0.0645754	0	0
OG_12515	-0.0828309	0	0
OG_12516	0.0481794	0	0
OG_12517	-0.0916587	0	0
OG_12518	0.0482608	0	0
OG_12519	0.0322322	0	0
OG_1252	0.0120641	0	0
OG_12520	0.0387483	0	0
OG_12521	-0.0822534	0	0
OG_12522	0.0337196	0	0
OG_12524	0.078006	0	0
OG_12525	0.0772636	0	0
OG_12526	0.0339544	0	0
OG_12527	-0.0531075	0	0
OG_12529	0.164319	0	0
OG_1253	-0.0522543	0	0
OG_12530	-0.108175	0	0
OG_12531	0.0995329	0	0
OG_12532	0.0223328	0	0
OG_12533	-0.0788263	0	0
OG_12534	0.147235	0	0
OG_12535	-0.0559553	0	0
OG_12537	-0.0268648	0	0
OG_12538	-0.0902	0	0
OG_12539	-0.100389	0	0
OG_1254	0.0967986	0	0
OG_12541	-0.104498	0	0
OG_12542	-0.0248388	0	0
OG_12543	0.047979	0	0
OG_12544	-0.132223	0	0
OG_12545	-0.0201766	0	0
OG_12546	-0.00256154	0	0
OG_12547	0.047799	0	0
OG_12548	-0.164893	0	0
OG_1255	-0.0254018	0	0
OG_12550	-0.0244705	0	0
OG_12551	-0.0559664	0	0
OG_12552	-0.1007	0	0
OG_12554	0.0174168	0	0
OG_12555	-0.0445043	0	0
OG_12556	0.0250735	0	0
OG_12557	0.0265785	0	0
OG_12558	-0.106827	0	0
OG_12559	-0.0497193	0	0
OG_1256	-0.0712961	0	0
OG_12560	-0.0741742	0	0
OG_12561	-0.104923	0	0
OG_12562	0.0235989	0	0
OG_12563	-0.0156675	0	0
OG_12564	0.139418	0	0
OG_12565	-0.101439	0	0
OG_12566	0.0860735	0	0
OG_12567	-0.112397	0	0
OG_12568	0.0262501	0	0
OG_12569	-0.0247323	0	0
OG_1257	0.226907	0	0
OG_12570	-0.0701837	0	0
OG_12572	0.0886357	0	0
OG_12573	0.0426536	0	0
OG_12574	0.112592	0	0
OG_12575	0.0413951	0	0
OG_12576	-0.0501691	0	0
OG_12577	-0.0195353	0	0
OG_12578	-0.0236522	0	0
OG_12579	0.00146091	0	0
OG_1258	0.299649	0	0
OG_12580	-0.141684	0	0
OG_12581	0.0081074	0	0
OG_12582	0.0740862	0	0
OG_12584	-0.148807	0	0
OG_12586	-0.0197779	0	0
OG_12587	-0.216346	0	0
OG_12588	-0.00690086	0	0
OG_12589	0.0443392	0	0
OG_1259	0.0275302	0	0
OG_12590	-0.0588808	0	0
OG_12591	-0.0264867	0	0
OG_12592	0.0930593	0	0
OG_12593	-0.0428209	0	0
OG_12595	0.175698	0	0
OG_12596	-0.0807497	0	0
OG_12597	-0.23254	0	0
OG_12598	-0.0628328	0	0
OG_12599	-0.112566	0	0
OG_126	0.0287766	0	0
OG_1260	-0.00907945	0	0
OG_12600	0.146713	0	0
OG_12601	0.0442136	0	0
OG_12602	0.113455	0	0
OG_12603	0.033441	0	0
OG_12604	-0.0701243	0	0
OG_12605	-0.0451697	0	0
OG_12606	-0.0344109	0	0
OG_12607	0.176345	0	0
OG_12608	-0.0243075	0	0
OG_12609	-0.11799	0	0
OG_1261	-0.0165374	0	0
OG_12610	-0.0762461	0	0
OG_12611	0.000456362	0	0
OG_12612	-0.107368	0	0
OG_12613	-0.131395	0	0
OG_12614	-0.117059	0	0
OG_12615	-0.113021	0	0
OG_12616	-0.0644877	0	0
OG_12618	0.0776205	0	0
OG_12619	0.0980948	0	0
OG_1262	0.150348	0	0
OG_12620	0.0326674	0	0
OG_12621	0.0684806	0	0
OG_12622	0.23782	0	0
OG_12623	0.088618	0	0
OG_12624	-0.0177211	0	0
OG_12625	0.0567702	0	0
OG_12626	0.0892455	0	0
OG_12627	-0.0880813	0	0
OG_12628	-0.145869	0	0
OG_12629	-0.026845	0	0
OG_1263	0.103696	0	0
OG_12630	-0.130509	0	0
OG_12631	0.115009	0	0
OG_12632	-0.0950261	0	0
OG_12633	0.0277683	0	0
OG_12634	0.000326971	0	0
OG_12635	0.0271009	0	0
OG_12636	5.62583e-05	0	0
OG_12637	0.0400871	0	0
OG_12638	0.16273	0	0
OG_12639	-0.0528789	0	0
OG_1264	0.0174192	0	0
OG_12640	-0.0396194	0	0
OG_12641	-0.00401708	0	0
OG_12642	-0.00441607	0	0
OG_12643	-0.050888	0	0
OG_12644	-0.174489	0	0
OG_12645	0.051921	0	0
OG_12646	0.107984	0	0
OG_12647	-0.0579427	0	0
OG_12648	0.0393067	0	0
OG_12649	0.0267353	0	0
OG_1265	0.105331	0	0
OG_12650	-0.143892	0	0
OG_12651	0.0277217	0	0
OG_12652	0.12985	0	0
OG_12653	-0.074944	0	0
OG_12654	-0.0285261	0	0
OG_12655	0.135728	0	0
OG_12656	-0.0213483	0	0
OG_12657	-0.0881468	0	0
OG_12658	0.100803	0	0
OG_12659	0.0854148	0	0
OG_1266	-0.0269817	0	0
OG_12661	0.0254687	0	0
OG_12662	-0.0282098	0	0
OG_12663	0.00495104	0	0
OG_12664	0.0168098	0	0
OG_12665	-0.19504	0	0
OG_12666	-0.100676	0	0
OG_12667	-0.0733088	0	0
OG_12668	0.0103894	0	0
OG_12669	-0.0249536	0	0
OG_1267	0.113896	0	0
OG_12670	-0.0758294	0	0
OG_12671	0.0178213	0	0
OG_12672	-0.142941	0	0
OG_12673	-0.152497	0	0
OG_12674	-0.136757	0	0
OG_12675	-0.103779	0	0
OG_12677	-0.105468	0	0
OG_12678	0.0050577	0	0
OG_12679	0.0183961	0	0
OG_1268	-0.0686821	0	0
OG_12680	0.0143949	0	0
OG_12681	-0.057697	0	0
OG_12682	0.0869797	0	0
OG_12683	-0.158406	0	0
OG_12684	-0.107095	0	0
OG_12687	0.0533105	0	0
OG_12688	0.0659171	0	0
OG_12689	0.0703319	0	0
OG_1269	-0.0200271	0	0
OG_12690	0.00673373	0	0
OG_12691	-0.0759185	0	0
OG_12692	-0.0934027	0	0
OG_12693	-0.0519079	0	0
OG_12695	0.115018	0	0
OG_12696	-0.112721	0	0
OG_12697	-0.0329583	0	0
OG_12699	-0.027083	0	0
OG_127	0.184084	0	0
OG_1270	0.0194098	0	0
OG_12700	-0.149971	0	0
OG_12702	0.0487505	0	0
OG_12703	0.0589063	0	0
OG_12704	-0.0257097	0	0
OG_12706	-0.0747742	0	0
OG_12707	-0.166463	0	0
OG_12708	0.209487	0	0
OG_12709	0.0491147	0	0
OG_1271	-0.0495229	0	0
OG_12710	-0.171998	0	0
OG_12711	-0.0552355	0	0
OG_12712	0.110581	0	0
OG_12713	0.00176345	0	0
OG_12714	-1.48619	0	1
OG_12715	-0.012729	0	0
OG_12716	-0.024298	0	0
OG_12718	-0.173038	0	0
OG_12719	-0.0760098	0	0
OG_1272	-0.0795375	0	0
OG_12720	0.0624796	0	0
OG_12722	0.139255	0	0
OG_12723	-0.121141	0	0
OG_12724	0.0466615	0	0
OG_12725	-0.0114053	0	0
OG_12727	-0.0811879	0	0
OG_12728	0.16657	0	0
OG_12729	-0.0579911	0	0
OG_1273	-0.0182619	0	0
OG_12731	0.0377481	0	0
OG_12732	0.0214695	0	0
OG_12733	0.0989338	0	0
OG_12734	0.00720804	0	0
OG_12735	0.00255152	0	0
OG_12736	0.061135	0	0
OG_12737	-0.128962	0	0
OG_12738	-0.0677044	0	0
OG_12739	0.0606587	0	0
OG_1274	0.0313363	0	0
OG_12740	-0.0103816	0	0
OG_12741	-0.0143097	0	0
OG_12742	-0.0412762	0	0
OG_12743	-0.0332796	0	0
OG_12744	-0.0906677	0	0
OG_12745	0.0300456	0	0
OG_12746	0.0782767	0	0
OG_12747	0.0197071	0	0
OG_12749	0.0646441	0	0
OG_1275	0.0122501	0	0
OG_12750	-0.0700635	0	0
OG_12751	-0.004144	0	0
OG_12752	-0.00748894	0	0
[truncated: 31,524 more rows]

## Sheet: amo low P vs replete
OrthologID	Log2 Fold Change	Post-p (Low P/ Replete > 2)	Post-p (Replete /Low P > 2)
OG_0	0.103235	0	0
OG_1	0.0853146	0	0
OG_10	0.198391	0	0
OG_100	0.0210891	0	0
OG_10000	0.00474362	0	0
OG_10001	-0.00228672	0	0
OG_10002	0.0753801	0	0
OG_10006	0.0396751	0	0
OG_10008	0.0364317	0	0
OG_10009	-0.0288165	0	0
OG_1001	0.0868098	0	0
OG_10010	-0.390239	0	0
OG_10011	-0.209235	0	0
OG_10012	-0.0305521	0	0
OG_10013	-0.0603162	0	0
OG_10015	0.0550418	0	0
OG_10016	-0.299858	0	0
OG_10017	-0.0741818	0	0
OG_10018	-0.201488	0	0
OG_10019	0.0890249	0	0
OG_1002	0.147259	0	0
OG_10020	-0.142974	0	0
OG_10021	-0.0383823	0	0
OG_10022	-0.0438355	0	0
OG_10023	-0.174569	0	0
OG_10024	0.00253507	0	0
OG_10025	-0.0921748	0	0
OG_10026	-0.00444171	0	0
OG_10027	-0.060388	0	0
OG_10028	0.0828533	0	0
OG_10029	-0.0950219	0	0
OG_1003	0.114853	0	0
OG_10030	0.137984	0	0
OG_10031	0.0405134	0	0
OG_10032	0.27157	0	0
OG_10034	0.105573	0	0
OG_10035	0.112973	0	0
OG_10036	-0.108866	0	0
OG_10037	-0.128716	0	0
OG_10039	0.033877	0	0
OG_1004	-0.0862441	0	0
OG_10040	-0.0240314	0	0
OG_10041	-0.0806434	0	0
OG_10042	-0.0120883	0	0
OG_10043	-0.0326922	0	0
OG_10045	-0.0416677	0	0
OG_10046	-0.0422324	0	0
OG_10047	-0.0368225	0	0
OG_10048	-0.0200663	0	0
OG_1005	0.119257	0	0
OG_10050	0.0435412	0	0
OG_10051	-0.199168	0	0
OG_10053	-0.0972162	0	0
OG_10055	-0.05918	0	0
OG_10056	-0.0919297	0	0
OG_10057	0.155241	0	0
OG_10058	-0.119009	0	0
OG_10059	-0.128329	0	0
OG_1006	-0.0290333	0	0
OG_10060	-0.114445	0	0
OG_10061	-0.0439898	0	0
OG_10062	-0.134459	0	0
OG_10064	-0.0712126	0	0
OG_10065	-0.0420031	0	0
OG_10067	-0.0335983	0	0
OG_10068	-0.129519	0	0
OG_10069	-0.0071614	0	0
OG_1007	0.146743	0	0
OG_10071	0.290202	0	0
OG_10072	0.135327	0	0
OG_10073	0.101515	0	0
OG_10074	0.222521	0	0
OG_10075	0.0449749	0	0
OG_10076	0.134883	0	0
OG_10078	-0.131543	0	0
OG_10079	0.0969061	0	0
OG_1008	0.101252	0	0
OG_10080	0.123126	0	0
OG_10083	-0.0244643	0	0
OG_10084	-0.0586127	0	0
OG_10085	-0.00834669	0	0
OG_10088	0.105169	0	0
OG_10089	0.235142	0	0
OG_1009	-0.113121	0	0
OG_10090	0.0524466	0	0
OG_10093	-0.148255	0	0
OG_10094	0.171529	0	0
OG_10095	0.143451	0	0
OG_10096	-0.0108913	0	0
OG_10097	-0.21179	0	0
OG_10098	0.0330282	0	0
OG_101	0.0775322	0	0
OG_1010	0.113735	0	0
OG_10101	-0.0328015	0	0
OG_10102	-0.0211854	0	0
OG_10103	0.0255627	0	0
OG_10104	0.0429708	0	0
OG_10108	-0.196935	0	0
OG_1011	0.0565932	0	0
OG_10111	-0.0149167	0	0
OG_10113	-0.0544227	0	0
OG_10114	0.0015271	0	0
OG_10115	-0.176445	0	0
OG_10116	-0.0910734	0	0
OG_10117	0.107925	0	0
OG_10119	-0.150642	0	0
OG_1012	0.0125091	0	0
OG_1013	0.0599072	0	0
OG_1014	0.102383	0	0
OG_1015	-0.13233	0	0
OG_1016	0.0565812	0	0
OG_1017	0.142114	0	0
OG_1018	0.249354	0	0
OG_1019	-0.085373	0	0
OG_102	0.00297939	0	0
OG_1020	0.0391821	0	0
OG_1021	0.158339	0	0
OG_1022	0.151749	0	0
OG_1023	-0.0881707	0	0
OG_1024	0.105366	0	0
OG_1025	-0.0467035	0	0
OG_1026	0.00848848	0	0
OG_1027	0.0733789	0	0
OG_1028	-0.0431326	0	0
OG_1029	0.15194	0	0
OG_103	0.0601735	0	0
OG_1030	0.164603	0	0
OG_1031	-0.10958	0	0
OG_1032	0.214151	0	0
OG_1033	0.00132588	0	0
OG_1034	-0.0893293	0	0
OG_1035	0.0642805	0	0
OG_1036	0.120106	0	0
OG_1037	-0.212618	0	0
OG_1038	0.0642434	0	0
OG_1039	0.0183275	0	0
OG_104	-0.222968	0	0
OG_1040	0.0179541	0	0
OG_1041	0.0351234	0	0
OG_1042	-0.0109817	0	0
OG_1043	0.0875058	0	0
OG_1045	0.208163	0	0
OG_1046	0.153679	0	0
OG_1047	0.0546066	0	0
OG_1048	0.0558232	0	0
OG_1049	0.019764	0	0
OG_105	-0.0714487	0	0
OG_1050	-0.104923	0	0
OG_1053	-0.0158099	0	0
OG_1054	-0.0766429	0	0
OG_1056	0.116321	0	0
OG_1057	0.113303	0	0
OG_1058	0.0492515	0	0
OG_1059	0.0753353	0	0
OG_106	0.0510478	0	0
OG_1060	0.0732838	0	0
OG_1061	0.122548	0	0
OG_1062	-0.0757764	0	0
OG_1063	0.022781	0	0
OG_1064	-0.0263675	0	0
OG_1065	-0.125226	0	0
OG_1066	0.0397027	0	0
OG_1067	-0.0715598	0	0
OG_1068	-0.0282349	0	0
OG_1069	0.00490873	0	0
OG_107	0.245098	0	0
OG_1070	-0.129004	0	0
OG_1071	-0.168891	0	0
OG_1072	0.14485	0	0
OG_1073	-0.0535646	0	0
OG_1074	0.0866474	0	0
OG_1075	0.0840606	0	0
OG_1076	0.0383432	0	0
OG_1077	-0.052238	0	0
OG_1078	0.0510335	0	0
OG_1079	0.118883	0	0
OG_108	-0.0530184	0	0
OG_1080	-0.111879	0	0
OG_1081	-0.131345	0	0
OG_1082	0.0388344	0	0
OG_1083	-0.0940579	0	0
OG_1084	-0.0624924	0	0
OG_1085	-0.0915007	0	0
OG_1086	0.0268437	0	0
OG_1087	0.0210268	0	0
OG_1088	-0.0263126	0	0
OG_1089	0.00295181	0	0
OG_10893	0.0191815	0	0
OG_10894	-1.75584	0	1
OG_10895	0.16496	0	0
OG_10896	-0.00599704	0	0
OG_10897	0.0088007	0	0
OG_10898	-0.19641	0	0
OG_10899	0.0419037	0	0
OG_109	-0.143225	0	0
OG_1090	0.135122	0	0
OG_10900	0.0309766	0	0
OG_10901	-0.159369	0	0
OG_10903	-0.0597384	0	0
OG_10904	-0.217688	0	0
OG_10905	0.145988	0	0
OG_10906	-0.0523328	0	0
OG_10907	0.0287991	0	0
OG_10908	0.414288	2.6095e-06	0
OG_1091	0.0168336	0	0
OG_10910	0.0459375	0	0
OG_10911	-0.0390866	0	0
OG_10912	0.0672188	0	0
OG_10913	-0.0768207	0	0
OG_10914	-0.0469143	0	0
OG_10915	0.100998	0	0
OG_10916	-0.18252	0	0
OG_10917	-0.139496	0	0
OG_10918	0.036902	0	0
OG_10919	-0.00943834	0	0
OG_1092	-0.0480926	0	0
OG_10920	-0.12149	0	0
OG_10921	0.344403	0	0
OG_10922	0.112757	0	0
OG_10924	0.138389	0	0
OG_10926	0.0555555	0	0
OG_10927	-0.232013	0	0
OG_10928	-0.0677759	0	0
OG_1093	0.0280733	0	0
OG_10930	0.0667907	0	0
OG_10931	-0.109202	0	0
OG_10932	-0.0743815	0	0
OG_10933	0.0274662	0	0
OG_10934	-0.197282	0	0
OG_10935	0.343546	0	0
OG_10936	0.0643533	0	0
OG_10937	-0.0971094	0	0
OG_10938	-0.0137699	0	0
OG_10939	-0.000405549	0	0
OG_1094	0.0686338	0	0
OG_10940	0.0316296	0	0
OG_10941	-0.0755603	0	0
OG_10942	-0.113677	0	0
OG_10943	-0.156084	0	0
OG_10944	-0.153414	0	0
OG_10945	-0.153652	0	0
OG_10946	-0.0183958	0	0
OG_10947	0.0499848	0	0
OG_10948	-0.24561	0	0
OG_10949	0.0152735	0	0
OG_1095	-0.000783547	0	0
OG_10950	0.165147	0	0
OG_10954	-0.308003	0	0
OG_10955	-0.137886	0	0
OG_10956	-0.211488	0	0
OG_10957	-0.185287	0	0
OG_10958	0.155231	0	0
OG_10959	0.237171	0	0
OG_1096	0.287032	0	0
OG_10960	-0.0205175	0	0
OG_10961	-0.124688	0	0
OG_10962	-0.108336	0	0
OG_10964	-0.0272664	0	0
OG_10965	-0.0249272	0	0
OG_10966	0.119408	0	0
OG_10967	-0.216401	0	0
OG_10968	-0.0276356	0	0
OG_10969	-0.0549298	0	0
OG_1097	0.034828	0	0
OG_10970	-0.115039	0	0
OG_10971	0.0346534	0	0
OG_10972	-0.195647	0	0
OG_10973	0.03605	0	0
OG_10974	-0.0967132	0	0
OG_10976	0.0729969	0	0
OG_10977	-0.0601042	0	0
OG_10978	-0.0114814	0	0
OG_10979	0.0319109	0	0
OG_1098	0.0833999	0	0
OG_10980	-0.000448567	0	0
OG_10981	0.0374606	0	0
OG_10982	0.112744	0	0
OG_10983	-0.120279	0	0
OG_10984	0.0468059	0	0
OG_10985	-0.269296	0	0
OG_10986	-0.0241614	0	0
OG_10987	-0.0367999	0	0
OG_10988	-0.12533	0	0
OG_10989	-0.0653614	0	0
OG_1099	-0.0297816	0	0
OG_10990	-0.00256647	0	0
OG_10991	0.0472731	0	0
OG_10992	0.00296575	0	0
OG_10993	0.115757	0	0
OG_10994	0.0563045	0	0
OG_10996	0.048596	0	0
OG_10997	-0.055443	0	0
OG_10998	0.0278094	0	0
OG_10999	-0.0630837	0	0
OG_11	0.0779961	0	0
OG_110	0.0205956	0	0
OG_1100	0.00811071	0	0
OG_11000	0.0670991	0	0
OG_11001	0.0213035	0	0
OG_11002	0.0521177	0	0
OG_11003	-0.0431856	0	0
OG_11004	-0.0635581	0	0
OG_11005	-0.119062	0	0
OG_11006	0.0129521	0	0
OG_11007	-0.166742	0	0
OG_11008	-0.0979518	0	0
OG_1101	-0.00375702	0	0
OG_11011	-0.0697115	0	0
OG_11015	0.0588402	0	0
OG_11016	-0.243153	0	0
OG_11017	-0.0667745	0	0
OG_11018	-0.0137062	0	0
OG_11019	0.0990165	0	0
OG_1102	0.00934243	0	0
OG_11020	0.0239506	0	0
OG_11021	-0.104111	0	0
OG_11022	-0.108978	0	0
OG_11023	-0.0483135	0	0
OG_11025	-0.0107655	0	0
OG_11026	-0.0173903	0	0
OG_11027	-0.0638998	0	0
OG_11028	0.121305	0	0
OG_11029	-0.0762679	0	0
OG_1103	-0.03881	0	0
OG_11030	-0.278333	0	0
OG_11031	-0.00822818	0	0
OG_11032	-0.143281	0	0
OG_11033	-0.0503291	0	0
OG_11035	0.0201849	0	0
OG_11036	0.0119095	0	0
OG_11037	-0.00264227	0	0
OG_11038	0.00800291	0	0
OG_11039	-0.341706	0	0
OG_1104	-0.00180033	0	0
OG_11040	-0.0189055	0	0
OG_11041	-0.120619	0	0
OG_11042	-0.189003	0	0
OG_11043	0.166406	0	0
OG_11044	-0.0169445	0	0
OG_11045	0.0134843	0	0
OG_11046	-0.0671407	0	0
OG_11047	0.0018965	0	0
OG_11048	0.0252753	0	0
OG_11049	0.181993	0	0
OG_1105	-0.188101	0	0
OG_11050	-0.0749308	0	0
OG_11051	-0.0343997	0	0
OG_11052	0.0395362	0	0
OG_11054	-0.178838	0	0
OG_11055	0.0351355	0	0
OG_11056	-0.141634	0	0
OG_11057	0.20073	0	0
OG_11059	0.0399904	0	0
OG_1106	0.206167	0	0
OG_11060	-0.189068	0	0
OG_11062	0.00683186	0	0
OG_11063	0.0203819	0	0
OG_11064	-0.106192	0	0
OG_11065	0.101561	0	0
OG_11066	-0.135574	0	0
OG_11067	-0.180538	0	0
OG_11068	-0.0188267	0	0
OG_11069	-0.173174	0	0
OG_1107	0.121871	0	0
OG_11070	0.190367	0	0
OG_11071	-0.162503	0	0
OG_11072	0.18507	0	0
OG_11073	-0.0133831	0	0
OG_11074	0.160934	0	0
OG_11075	0.110413	0	0
OG_11076	0.110392	0	0
OG_11077	-0.0778419	0	0
OG_11078	0.0769624	0	0
OG_11079	-0.209204	0	0
OG_1108	-0.0439319	0	0
OG_11080	-0.0549035	0	0
OG_11081	-0.0587126	0	0
OG_11082	0.175368	0	0
OG_11083	0.0938711	0	0
OG_11084	-0.133152	0	0
OG_11085	-0.150593	0	0
OG_11087	-0.293322	0	0
OG_11088	0.222418	0	0
OG_11089	0.021284	0	0
OG_1109	0.192224	0	0
OG_11091	-0.0137256	0	0
OG_11092	-0.008362	0	0
OG_11094	-0.259473	0	0
OG_11095	0.180405	0	0
OG_11096	0.0656511	0	0
OG_11098	-0.0478841	0	0
OG_11099	-0.0101901	0	0
OG_111	-0.0750998	0	0
OG_1110	-0.0217545	0	0
OG_11100	0.447977	0.00194955	0
OG_11101	0.140963	0	0
OG_11102	-0.129348	0	0
OG_11103	0.269198	0	0
OG_11104	-0.132759	0	0
OG_11105	-0.103764	0	0
OG_11106	0.060621	0	0
OG_11108	0.0942256	0	0
OG_11109	-0.0183399	0	0
OG_1111	0.0903863	0	0
OG_11110	-0.000266868	0	0
OG_11111	0.0299178	0	0
OG_11112	-0.0833045	0	0
OG_11113	-0.0451419	0	0
OG_11114	-0.107602	0	0
OG_11116	-0.151379	0	0
OG_11117	-0.274023	0	0
OG_11118	-0.139812	0	0
OG_1112	-0.01315	0	0
OG_11120	-0.105876	0	0
OG_11121	-0.0776949	0	0
OG_11122	-0.0132516	0	0
OG_11123	0.207203	0	0
OG_11125	0.0625837	0	0
OG_11127	0.000567056	0	0
OG_11128	-0.330772	0	0
OG_11129	-0.0481777	0	0
OG_1113	0.228544	0	0
OG_11130	-0.0721347	0	0
OG_11131	-0.108575	0	0
OG_11132	-0.19708	0	0
OG_11133	0.134195	0	0
OG_11134	0.187838	0	0
OG_11135	-0.219354	0	0
OG_11136	-0.240876	0	0
OG_11137	-0.0228487	0	0
OG_11138	0.0198258	0	0
OG_11139	0.0268619	0	0
OG_1114	0.0336328	0	0
OG_11140	-0.255126	0	0
OG_11141	-0.178283	0	0
OG_11143	-0.0945383	0	0
OG_11144	-0.214685	0	0
OG_11145	0.0129136	0	0
OG_11146	0.0857049	0	0
OG_11147	-0.221512	0	0
OG_11148	-0.133607	0	0
OG_11149	0.0329291	0	0
OG_1115	0.220493	0	0
OG_11151	-0.116295	0	0
OG_11152	-0.152467	0	0
OG_11153	0.0717838	0	0
OG_11154	-0.0816823	0	0
OG_11155	0.0382038	0	0
OG_11157	-0.0823118	0	0
OG_11158	-0.104658	0	0
OG_11159	0.0250851	0	0
OG_1116	0.155682	0	0
OG_11160	0.0261474	0	0
OG_11161	-0.0503902	0	0
OG_11162	-0.197109	0	0
OG_11163	-0.0853376	0	0
OG_11167	0.0452664	0	0
OG_11169	-0.0696308	0	0
OG_11170	-0.403009	0	0.00020487
OG_11171	-0.115615	0	0
OG_11172	-0.109862	0	0
OG_11173	0.193849	0	0
OG_11175	-0.0744549	0	0
OG_11177	0.14283	0	0
OG_1118	-0.0323518	0	0
OG_11180	0.0465249	0	0
OG_11181	-0.054969	0	0
OG_11182	-0.0719498	0	0
OG_11183	-0.105061	0	0
OG_11184	-0.0264472	0	0
OG_11185	0.052935	0	0
OG_11186	0.0788366	0	0
OG_11187	-0.0298707	0	0
OG_11188	0.0578616	0	0
OG_11189	0.0239174	0	0
OG_1119	-0.0713126	0	0
OG_11190	-0.103473	0	0
OG_11191	-0.0228792	0	0
OG_11192	-0.0770686	0	0
OG_11194	-0.187566	0	0
OG_11195	-0.0169053	0	0
OG_11197	-0.102985	0	0
OG_11198	-0.048989	0	0
OG_11199	0.0686665	0	0
OG_112	0.0181922	0	0
OG_1120	0.016247	0	0
OG_11200	-0.0144211	0	0
OG_11201	-0.101966	0	0
OG_11202	-0.155442	0	0
OG_11203	0.0315833	0	0
OG_11204	-0.165135	0	0
OG_11205	0.069055	0	0
OG_11206	0.060942	0	0
OG_1121	0.267563	0	0
OG_11211	-0.217439	0	0
OG_11212	0.0492822	0	0
OG_11213	0.0118264	0	0
OG_11214	0.0223714	0	0
OG_11215	-0.0662886	0	0
OG_11216	-0.324285	0	0
OG_11219	-0.00104404	0	0
OG_1122	-0.045509	0	0
OG_11220	-0.0740693	0	0
OG_11221	-0.386426	0	9.02604e-06
OG_11222	-0.151661	0	0
OG_11223	0.0930602	0	0
OG_11224	0.0935204	0	0
OG_11225	-0.00805724	0	0
OG_11226	0.200979	0	0
OG_11227	-0.0226002	0	0
OG_11228	-0.0207276	0	0
OG_11229	-0.134533	0	0
OG_1123	-0.00922409	0	0
OG_11230	0.141941	0	0
OG_11231	-0.0549222	0	0
OG_11232	-0.0509555	0	0
OG_11233	0.063464	0	0
OG_11234	-0.0899941	0	0
OG_11235	0.0318755	0	0
OG_11236	-0.00242675	0	0
OG_11237	-0.0311335	0	0
OG_11238	0.0158174	0	0
OG_11239	-0.168839	0	0
OG_1124	-0.218167	0	0
OG_11240	-0.0249046	0	0
OG_11241	-0.0613691	0	0
OG_11242	0.18501	0	0
OG_11243	-0.20542	0	0
OG_11244	-0.146608	0	0
OG_11245	-0.0999419	0	0
OG_11248	-0.38681	0	0
OG_11249	0.1095	0	0
OG_1125	0.551916	0.000344805	0
OG_11250	-0.0346511	0	0
OG_11251	0.0596477	0	0
OG_11252	0.0503033	0	0
OG_11253	-0.236867	0	0
OG_11254	0.0238555	0	0
OG_11255	-0.0461242	0	0
OG_11256	-3.16047e-05	0	0
OG_11257	-0.00574675	0	0
OG_11258	-0.0136088	0	0
OG_11259	0.0468356	0	0
OG_1126	-0.106881	0	0
OG_11260	0.00587886	0	0
OG_11261	-0.0374022	0	0
OG_11263	-0.0629107	0	0
OG_11264	-0.0943092	0	0
OG_11265	-0.0528837	0	0
OG_11266	-0.209836	0	0
OG_11267	0.0272906	0	0
OG_11268	-0.166052	0	0
OG_1127	-0.0201402	0	0
OG_11270	-0.0786438	0	0
OG_11271	-0.129399	0	0
OG_11272	-0.101802	0	0
OG_11273	-0.108602	0	0
OG_11274	-0.200794	0	0
OG_11275	0.21881	0	0
OG_11276	0.0444255	0	0
OG_11277	0.0917195	0	0
OG_11278	-0.0275439	0	0
OG_11279	-0.0914154	0	0
OG_1128	0.184756	0	0
OG_11280	-0.189613	0	0
OG_11281	0.135896	0	0
OG_11282	0.0107393	0	0
OG_11283	0.0637078	0	0
OG_11284	-0.101478	0	0
OG_11285	-0.115799	0	0
OG_11286	-0.0134788	0	0
OG_11287	-0.0685638	0	0
OG_11288	-0.0548838	0	0
OG_11289	-0.169575	0	0
OG_1129	0.173112	0	0
OG_11290	-0.078679	0	0
OG_11291	-0.0197389	0	0
OG_11292	-0.050939	0	0
OG_11293	0.115019	0	0
OG_11295	0.189451	0	0
OG_11296	-0.00621697	0	0
OG_11297	0.13399	0	0
OG_11298	0.136796	0	0
OG_11299	-0.0353371	0	0
OG_113	0.130564	0	0
OG_1130	-0.072389	0	0
OG_11300	-0.0322305	0	0
OG_11301	-0.185528	0	0
OG_11302	-0.0333661	0	0
OG_11303	-0.263875	0	0
OG_11306	0.217144	0	0
OG_11307	0.135221	0	0
OG_11308	-0.173413	0	0
OG_11309	-0.234271	0	0
OG_1131	-0.0622378	0	0
OG_11311	-0.191144	0	0
OG_11312	-0.03124	0	0
OG_11313	0.00457889	0	0
OG_11314	0.155245	0	0
OG_11316	-0.103302	0	0
OG_11317	-0.122984	0	0
OG_11318	-0.173996	0	0
OG_11319	-0.137701	0	0
OG_1132	0.122573	0	0
OG_11320	-0.156156	0	0
OG_11322	-0.0111673	0	0
OG_11323	0.0409105	0	0
OG_11324	0.0046172	0	0
OG_11325	-0.221981	0	0
OG_11326	-0.237784	0	0
OG_11327	0.0614289	0	0
OG_11328	-0.0360116	0	0
OG_11329	0.146328	0	0
OG_1133	-0.0285418	0	0
OG_11330	-0.141485	0	0
OG_11331	-0.155198	0	0
OG_11332	-0.182721	0	0
OG_11333	-0.0540058	0	0
OG_11334	0.0612836	0	0
OG_11335	-0.194215	0	0
OG_11337	-0.072519	0	0
OG_11338	0.108107	0	0
OG_11339	-0.0715676	0	0
OG_11340	0.0157644	0	0
OG_11341	-0.0178577	0	0
OG_11343	0.00530576	0	0
OG_11344	0.0753837	0	0
OG_11346	-0.230281	0	0
OG_11347	-0.138342	0	0
OG_11348	0.0609525	0	0
OG_11349	-0.0140437	0	0
OG_11350	0.0408314	0	0
OG_11351	-0.157458	0	0
OG_11352	-0.0710592	0	0
OG_11353	-0.191615	0	0
OG_11354	-0.0501607	0	0
OG_11356	0.13962	0	0
OG_11357	-0.235766	0	0
OG_11359	-0.0569016	0	0
OG_11360	-0.167628	0	0
OG_11361	0.278029	0	0
OG_11362	0.00605278	0	0
OG_11363	-0.0347019	0	0
OG_11364	-0.213961	0	0
OG_11365	0.036024	0	0
OG_11366	-0.249178	0	0
OG_11367	-0.0864922	0	0
OG_11368	0.209792	0	0
OG_11369	0.0360286	0	0
OG_1137	0.0384362	0	0
OG_11370	0.0606732	0	0
OG_11371	0.0911457	0	0
OG_11372	0.106211	0	0
OG_11373	0.0256721	0	0
OG_11374	-0.130873	0	0
OG_11375	-0.217791	0	0
OG_11376	-0.167652	0	0
OG_11377	-0.182265	0	0
OG_11378	0.0423861	0	0
OG_11379	-0.0805706	0	0
OG_1138	-0.029072	0	0
OG_11381	0.0989258	0	0
OG_11382	0.0293113	0	0
OG_11383	0.0373183	0	0
OG_11384	0.061007	0	0
OG_11385	-0.0158896	0	0
OG_11386	-0.20562	0	0
OG_11387	0.130256	0	0
OG_11388	-0.118956	0	0
OG_11389	-0.388334	0	0
OG_1139	0.088861	0	0
OG_11390	-0.274782	0	0
OG_11391	-0.183375	0	0
OG_11392	-0.107716	0	0
OG_11393	-0.149228	0	0
OG_11394	-0.00926259	0	0
OG_11395	-0.34471	0	0
OG_11396	0.0407906	0	0
OG_11397	-0.270824	0	0
OG_11398	-0.14297	0	0
OG_114	-0.144561	0	0
OG_1140	0.170876	0	0
OG_11400	0.122574	0	0
OG_11402	-0.211145	0	0
OG_11404	-0.0439536	0	0
OG_11405	-0.106913	0	0
OG_11406	-0.0431624	0	0
OG_11407	-0.0195628	0	0
OG_11408	0.0124105	0	0
OG_11409	-0.0206527	0	0
OG_1141	-0.0469697	0	0
OG_11410	0.0211612	0	0
OG_11412	-0.173669	0	0
OG_11413	-0.14108	0	0
OG_11414	0.030848	0	0
OG_11415	-0.10183	0	0
OG_11416	0.240336	0	0
OG_11417	-0.115699	0	0
OG_11418	0.145398	0	0
OG_11419	-0.0339929	0	0
OG_1142	0.0388401	0	0
OG_11420	-0.110862	0	0
OG_11421	-0.121269	0	0
OG_11422	0.126596	0	0
OG_11423	-0.0467647	0	0
OG_11424	-0.173423	0	0
OG_11425	-0.0816909	0	0
OG_11426	0.03261	0	0
OG_11427	0.117734	0	0
OG_11428	-0.0648982	0	0
OG_11429	0.099515	0	0
OG_1143	-0.000817723	0	0
OG_11430	-0.265649	0	0
OG_11431	-0.0363856	0	0
OG_11432	0.0339656	0	0
OG_11434	-0.217859	0	0
OG_11435	0.241466	0	0
OG_11436	-0.0229551	0	0
OG_11437	0.00620285	0	0
OG_11438	-0.0342584	0	0
OG_11439	0.117714	0	0
OG_1144	0.208708	0	0
OG_11440	-0.115191	0	0
OG_11441	0.0981968	0	0
OG_11442	0.00340055	0	0
OG_11443	-0.173264	0	0
OG_11445	0.209481	0	0
OG_11446	-0.0462707	0	0
OG_11447	0.0778982	0	0
OG_11448	0.0984065	0	0
OG_11449	0.0569367	0	0
OG_1145	0.0515323	0	0
OG_11450	0.0354764	0	0
OG_11451	0.0762425	0	0
OG_11452	0.0298854	0	0
OG_11453	-0.269763	0	0
OG_11454	-0.0340748	0	0
OG_11455	-0.0346066	0	0
OG_11457	0.168374	0	0
OG_11458	0.00148401	0	0
OG_11459	0.0668248	0	0
OG_1146	0.0699723	0	0
OG_11460	0.0672163	0	0
OG_11461	0.143742	0	0
OG_11462	0.123798	0	0
OG_11463	-0.107827	0	0
OG_11465	-0.0448232	0	0
OG_11466	0.232426	0	0
OG_11467	0.0354326	0	0
OG_11468	-0.073683	0	0
OG_11469	-0.0490591	0	0
OG_1147	0.044219	0	0
OG_11470	-0.0106563	0	0
OG_11471	0.0848304	0	0
OG_11472	0.126014	0	0
OG_11473	0.0231379	0	0
OG_11475	-0.161352	0	0
OG_11476	0.068279	0	0
OG_11477	-0.158372	0	0
OG_11478	0.0186016	0	0
OG_11479	0.146276	0	0
OG_1148	-0.0971332	0	0
OG_11480	0.190242	0	0
OG_11481	0.0211718	0	0
OG_11482	0.243736	0	0
OG_11484	-0.0548417	0	0
OG_11487	0.0176046	0	0
OG_11488	0.131306	0	0
OG_11490	-0.105589	0	0
OG_11491	0.0552379	0	0
OG_11492	0.0404974	0	0
OG_11493	0.185859	0	0
OG_11494	-0.118275	0	0
OG_11496	-0.0178912	0	0
OG_11498	0.0189099	0	0
OG_11499	0.181721	0	0
OG_115	0.178074	0	0
OG_1150	-0.0501008	0	0
OG_11500	0.10438	0	0
OG_11502	-0.0855264	0	0
OG_11504	-0.180656	0	0
OG_11505	-0.110034	0	0
OG_11506	0.00209201	0	0
OG_11507	-0.0953176	0	0
OG_11508	-0.0623753	0	0
OG_11509	-0.10825	0	0
OG_1151	0.181368	0	0
OG_11510	-0.154836	0	0
OG_11511	-0.083104	0	0
OG_11512	0.0661942	0	0
OG_11513	0.280327	0	0
OG_11514	0.0431316	0	0
OG_11515	-0.00372673	0	0
OG_11516	0.0252606	0	0
OG_11519	-0.0617693	0	0
OG_1152	0.0108351	0	0
OG_11520	0.150643	0	0
OG_11521	0.0429133	0	0
OG_11522	-0.165039	0	0
OG_11523	-0.215497	0	0
OG_11524	0.056315	0	0
OG_11525	0.050127	0	0
OG_11526	-0.114732	0	0
OG_11529	-0.0892611	0	0
OG_1153	0.000908283	0	0
OG_11530	0.0481759	0	0
OG_11531	0.0829197	0	0
OG_11532	0.00456983	0	0
OG_11533	-0.00242988	0	0
OG_11534	-0.127807	0	0
OG_11535	0.00143692	0	0
OG_11537	0.234781	0	0
OG_11538	-0.104592	0	0
OG_1154	-0.0540783	0	0
OG_11540	-0.113762	0	0
OG_11541	-0.0789687	0	0
OG_11542	0.189338	0	0
OG_11544	0.0287907	0	0
OG_11545	-0.0110681	0	0
OG_11546	0.0559923	0	0
OG_11547	0.109255	0	0
OG_11548	0.0904492	0	0
OG_11549	-0.121344	0	0
OG_1155	0.0237073	0	0
OG_11550	0.0305348	0	0
OG_11552	0.189504	0	0
OG_11553	-0.0385822	0	0
OG_11554	0.14574	0	0
OG_11555	0.00347197	0	0
OG_11557	-0.136751	0	0
OG_11558	-0.0554379	0	0
OG_11559	-0.0630091	0	0
OG_1156	-0.0827037	0	0
OG_11560	-0.199068	0	0
OG_11561	-0.0725789	0	0
OG_11562	-0.0491094	0	0
OG_11563	0.0400553	0	0
OG_11564	-0.0794071	0	0
OG_11565	0.044589	0	0
OG_11566	0.052527	0	0
OG_11567	-0.116744	0	0
OG_11568	0.15182	0	0
OG_11569	0.0136576	0	0
OG_1157	-0.0302284	0	0
OG_11570	-0.124227	0	0
OG_11571	0.0533641	0	0
OG_11572	0.0246831	0	0
OG_11573	0.11984	0	0
OG_11574	0.0492615	0	0
OG_11575	0.0252888	0	0
OG_11576	0.224043	0	0
OG_11577	0.185037	0	0
OG_11578	-0.100645	0	0
OG_11579	0.0645618	0	0
OG_1158	0.0604093	0	0
OG_11580	0.0299819	0	0
OG_11582	0.0371652	0	0
OG_11583	-0.138523	0	0
OG_11585	0.0432303	0	0
OG_11586	-0.160618	0	0
OG_11587	-0.151146	0	0
OG_11588	-0.0829627	0	0
OG_11589	-0.049781	0	0
OG_1159	-0.0259476	0	0
OG_11590	-0.183082	0	0
OG_11591	-0.0766899	0	0
OG_11592	-0.0489359	0	0
OG_11593	0.042047	0	0
OG_11594	0.0222909	0	0
OG_11595	0.066617	0	0
OG_11596	0.200261	0	0
OG_11597	0.047043	0	0
OG_11598	0.229642	0	0
OG_11599	-0.0278631	0	0
OG_116	0.141612	0	0
OG_1160	0.0188427	0	0
OG_11600	-0.123043	0	0
OG_11601	0.0575339	0	0
OG_11602	0.0971011	0	0
OG_11603	-0.129105	0	0
OG_11604	-0.0768971	0	0
OG_11605	0.0478573	0	0
OG_11606	-0.0490751	0	0
OG_11607	-0.0573307	0	0
OG_11608	0.110893	0	0
OG_11609	-0.00719939	0	0
OG_1161	0.0947806	0	0
OG_11610	-0.0550899	0	0
OG_11611	0.0640557	0	0
OG_11613	-0.328421	0	0
OG_11614	0.0334997	0	0
OG_11616	-0.119078	0	0
OG_11617	-0.000633414	0	0
OG_11618	0.0946038	0	0
OG_11619	-0.0127699	0	0
OG_1162	-0.0416334	0	0
OG_11621	-0.0416686	0	0
OG_11622	-0.148928	0	0
OG_11623	0.0235949	0	0
OG_11625	-0.147322	0	0
OG_11628	-0.175746	0	0
OG_11629	-0.00765508	0	0
OG_1163	0.0934674	0	0
OG_11630	-0.0347295	0	0
OG_11631	-0.0419754	0	0
OG_11632	-0.0599941	0	0
OG_11633	0.0608259	0	0
OG_11634	-0.0705627	0	0
OG_11635	-0.243626	0	0
OG_11636	-0.075326	0	0
OG_11638	-0.115362	0	0
OG_1164	0.121306	0	0
OG_11640	0.0410178	0	0
OG_11641	-0.0305813	0	0
OG_11642	-0.159902	0	0
OG_11644	0.178624	0	0
OG_11645	0.0258547	0	0
OG_11646	-0.0569222	0	0
OG_11647	0.346134	1.7445e-05	0
OG_11648	0.039648	0	0
OG_11649	0.251476	0	0
OG_1165	0.143985	0	0
OG_11651	0.088254	0	0
OG_11652	-0.0927752	0	0
OG_11653	0.0990414	0	0
OG_11655	0.0976075	0	0
OG_11656	-0.147575	0	0
OG_11657	-0.0842049	0	0
OG_11658	-0.0719884	0	0
OG_1166	0.00556927	0	0
OG_11660	0.0405899	0	0
OG_11661	0.0218182	0	0
OG_11662	-0.173469	0	0
OG_11663	-0.320228	0	0
OG_11664	0.145465	0	0
OG_11665	0.0200706	0	0
OG_11666	-0.00733771	0	0
OG_11667	0.0803203	0	0
OG_11668	0.0798927	0	0
OG_11669	0.10627	0	0
OG_1167	-0.0175632	0	0
OG_11670	-0.132215	0	0
OG_11671	0.260578	0	0
OG_11672	-0.186743	0	0
OG_11673	0.0831313	0	0
OG_11674	0.0885041	0	0
OG_11677	0.113798	0	0
OG_11678	0.113358	0	0
OG_11679	0.322151	1.48242e-06	0
OG_1168	0.215405	0	0
OG_11680	-0.0357635	0	0
OG_11682	0.139689	0	0
OG_11683	0.0724236	0	0
OG_11684	-0.0473215	0	0
OG_11685	0.114217	0	0
OG_11686	0.0569396	0	0
OG_11687	0.0362212	0	0
OG_11688	0.0440811	0	0
OG_11689	0.170146	0	0
OG_1169	-0.106659	0	0
OG_11690	0.199183	0	0
OG_11693	-0.0169697	0	0
OG_11695	0.0101937	0	0
OG_11696	-0.0498601	0	0
OG_11697	-0.117496	0	0
OG_11699	0.218049	0	0
OG_117	0.0670134	0	0
OG_1170	0.0651224	0	0
OG_11700	-0.0712126	0	0
OG_11703	-0.30289	0	0
OG_11704	-0.0932431	0	0
OG_11705	0.0415968	0	0
OG_11706	-0.0433531	0	0
OG_11707	-0.117518	0	0
OG_11708	-0.0712209	0	0
OG_11709	-0.172867	0	0
OG_1171	0.0827299	0	0
OG_11710	0.206974	0	0
OG_11711	0.321803	0	0
OG_11712	-0.0276284	0	0
OG_11714	0.0516748	0	0
OG_11715	-0.089045	0	0
OG_11716	0.294046	0	0
OG_11718	0.114497	0	0
OG_11719	-0.133153	0	0
OG_1172	0.0136776	0	0
OG_11720	-0.106614	0	0
OG_11722	-0.206592	0	0
OG_11723	-0.0825713	0	0
OG_11724	0.107533	0	0
OG_11725	0.000708308	0	0
OG_11726	0.0458907	0	0
OG_11727	0.10083	0	0
OG_11729	0.0151502	0	0
OG_1173	-0.252147	0	0
OG_11730	-0.115717	0	0
OG_11731	-0.00625938	0	0
OG_11732	0.2414	0	0
OG_11733	0.298314	0	0
OG_11734	-0.118392	0	0
OG_11735	-0.0906496	0	0
OG_11736	-0.0376931	0	0
OG_11737	-0.286537	0	0
OG_11738	0.175423	0	0
OG_1174	0.186285	0	0
OG_11740	0.0558968	0	0
OG_11741	-0.0613708	0	0
OG_11742	0.0902791	0	0
OG_11743	0.148678	0	0
OG_11745	-0.15974	0	0
OG_11746	0.0963045	0	0
OG_11748	-0.14908	0	0
OG_11749	-0.110411	0	0
OG_1175	-0.242631	0	0
OG_11750	0.0556281	0	0
OG_11751	0.0574714	0	0
OG_11752	0.0799131	0	0
OG_11753	0.0501791	0	0
OG_11754	-0.0240669	0	0
OG_11755	0.107999	0	0
OG_11756	0.118243	0	0
OG_11757	-0.0395724	0	0
OG_11758	0.0228346	0	0
OG_11759	0.0310479	0	0
OG_1176	0.00711658	0	0
OG_11760	-0.11264	0	0
OG_11761	0.307358	0	0
OG_11762	-0.26717	0	0
OG_11763	0.116718	0	0
OG_11764	0.215187	0	0
OG_11766	-0.102346	0	0
OG_11768	-0.161088	0	0
OG_11769	0.046457	0	0
OG_1177	-0.0697461	0	0
OG_11770	-0.0979473	0	0
OG_11771	0.173946	0	0
OG_11772	0.0399904	0	0
OG_11773	-0.0495874	0	0
OG_11776	0.411466	1.99011e-06	0
OG_11777	-0.315894	0	0
OG_11778	0.1001	0	0
OG_11779	-0.0880371	0	0
OG_1178	-0.0260135	0	0
OG_11780	-0.0789602	0	0
OG_11781	0.11669	0	0
OG_11782	-0.09009	0	0
OG_11783	-0.070543	0	0
OG_11784	-0.0839244	0	0
OG_11785	0.0582164	0	0
OG_11786	-0.0809712	0	0
OG_11787	-0.0842923	0	0
OG_11788	0.0685868	0	0
OG_11789	0.135534	0	0
OG_1179	0.0333304	0	0
OG_11790	-0.0757792	0	0
OG_11791	0.0480035	0	0
OG_11792	0.130584	0	0
OG_11794	-0.0287585	0	0
OG_11796	-0.0447243	0	0
OG_11797	-0.0418952	0	0
OG_11798	-0.0573937	0	0
OG_11799	0.0174166	0	0
OG_118	0.0424249	0	0
OG_1180	0.0402819	0	0
OG_11800	0.108381	0	0
OG_11801	-0.0397185	0	0
OG_11804	0.173462	0	0
OG_11806	0.120032	0	0
OG_11807	0.0286073	0	0
OG_11808	-0.0861354	0	0
OG_1181	-0.0639188	0	0
OG_11810	0.020257	0	0
OG_11811	-0.222995	0	0
OG_11813	0.0741074	0	0
OG_11814	-0.081316	0	0
OG_11815	-0.0988294	0	0
OG_11816	0.00894827	0	0
OG_11817	0.0302391	0	0
OG_11818	-0.0101093	0	0
OG_11819	0.138729	0	0
OG_1182	-0.0053315	0	0
OG_11820	-0.0245948	0	0
OG_11821	-0.198498	0	0
OG_11822	-0.291067	0	0
OG_11823	-0.0187198	0	0
OG_11824	-0.0350199	0	0
OG_11825	-0.0656266	0	0
OG_11826	-0.238651	0	0
OG_11827	-0.0549863	0	0
OG_11828	-0.115559	0	0
OG_11829	-0.129954	0	0
OG_1183	0.0922288	0	0
OG_11830	-0.0512438	0	0
OG_11831	0.027565	0	0
OG_11832	-0.0333894	0	0
OG_11833	-0.0733604	0	0
OG_11836	0.00659574	0	0
OG_11838	-0.0154311	0	0
OG_11839	0.00167445	0	0
OG_1184	0.0223091	0	0
OG_11840	-0.010891	0	0
OG_11841	-0.0638127	0	0
OG_11842	0.013606	0	0
OG_11843	-0.0440886	0	0
OG_11844	-0.223434	0	0
OG_11846	0.0669128	0	0
OG_11848	0.0275881	0	0
OG_11849	-0.220582	0	0
OG_1185	-0.165699	0	0
OG_11850	0.0761124	0	0
OG_11851	0.0579203	0	0
OG_11852	0.202679	0	0
OG_11853	0.0793928	0	0
OG_11854	-0.156853	0	0
OG_11855	0.12636	0	0
OG_11857	0.0490653	0	0
OG_11858	-0.116202	0	0
OG_11859	0.0554169	0	0
OG_1186	-0.00809667	0	0
OG_11860	-0.0516092	0	0
OG_11861	0.250111	0	0
OG_11864	-0.0424769	0	0
OG_11865	-0.0220288	0	0
OG_11866	-0.00108641	0	0
OG_11867	-0.0858582	0	0
OG_11868	0.0161631	0	0
OG_11869	0.138193	0	0
OG_1187	-0.00933494	0	0
OG_11870	0.177237	0	0
OG_11871	0.0640611	0	0
OG_11872	-0.0138102	0	0
OG_11873	-0.0962461	0	0
OG_11875	0.312884	0	0
OG_11877	0.0505498	0	0
OG_11879	-0.0533438	0	0
OG_1188	-0.00804891	0	0
OG_11880	-0.0968394	0	0
OG_11881	-0.0672037	0	0
OG_11882	0.157425	0	0
OG_11883	-0.0931402	0	0
OG_11884	0.0335692	0	0
OG_11885	-0.126371	0	0
OG_11886	-0.087655	0	0
OG_11887	-0.123316	0	0
OG_11888	-0.160525	0	0
OG_11889	-0.0650721	0	0
OG_1189	-0.0118408	0	0
OG_11890	0.0266765	0	0
OG_11891	-0.251221	0	0
OG_11892	-0.0561489	0	0
OG_11893	-0.0559511	0	0
OG_11894	0.159373	0	0
OG_11895	-0.0338636	0	0
OG_11896	-0.139017	0	0
OG_11897	-0.144426	0	0
OG_11898	0.135257	0	0
OG_11899	0.0436809	0	0
OG_119	0.0988378	0	0
OG_1190	0.0681608	0	0
OG_11900	-0.030391	0	0
OG_11901	0.101322	0	0
OG_11902	-0.0589716	0	0
OG_11903	0.170767	0	0
OG_11904	-0.104767	0	0
OG_11905	0.0673717	0	0
OG_11906	-0.0605789	0	0
OG_11907	-0.169279	0	0
OG_11908	0.0118354	0	0
OG_11909	0.0553161	0	0
OG_1191	0.0420397	0	0
OG_11910	-0.0747171	0	0
OG_11912	-0.0560988	0	0
OG_11913	0.349391	1.10386e-06	0
OG_11915	-0.0641132	0	0
OG_11916	0.000687114	0	0
OG_11917	-0.122434	0	0
OG_11918	-0.0619763	0	0
OG_1192	-0.0242924	0	0
OG_11920	-0.000208491	0	0
OG_11921	0.00885104	0	0
OG_11923	0.190598	0	0
OG_11924	-0.0889574	0	0
OG_11925	-0.22066	0	0
OG_11927	0.0869482	0	0
OG_11928	-0.00665632	0	0
OG_11929	-0.116582	0	0
OG_1193	0.0249723	0	0
OG_11930	-0.0857969	0	0
OG_11931	0.0761342	0	0
OG_11932	0.0540523	0	0
OG_11933	-0.0994149	0	0
OG_11934	0.0143947	0	0
OG_11935	-0.172648	0	0
OG_11937	0.0311471	0	0
OG_11938	0.0231531	0	0
OG_11939	-0.0454877	0	0
OG_1194	-0.0528299	0	0
OG_11940	0.0150243	0	0
OG_11941	0.0403173	0	0
OG_11942	0.0667687	0	0
OG_11943	0.00966311	0	0
OG_11944	-0.0675721	0	0
OG_11946	0.0128517	0	0
OG_11947	-0.136417	0	0
OG_11948	0.0446245	0	0
OG_1195	0.0224845	0	0
OG_11950	0.22179	0	0
OG_11952	0.0173093	0	0
OG_11953	0.0401921	0	0
OG_11954	-0.0416223	0	0
OG_11955	0.0212731	0	0
OG_11956	-0.22612	0	0
OG_11957	0.116212	0	0
OG_11958	0.00925531	0	0
OG_11959	-0.0466093	0	0
OG_1196	0.054533	0	0
OG_11960	-0.0154533	0	0
OG_11961	0.180191	0	0
OG_11962	0.0661015	0	0
OG_11963	0.0891636	0	0
OG_11964	0.011691	0	0
OG_11965	0.116783	0	0
OG_11966	-0.0746684	0	0
OG_11967	-0.147892	0	0
OG_11968	0.0584519	0	0
OG_11969	0.0550559	0	0
OG_1197	-0.0690105	0	0
OG_11970	0.0109257	0	0
OG_11971	-0.0537824	0	0
OG_11972	-0.0285994	0	0
OG_11973	0.0129569	0	0
OG_11974	0.091488	0	0
OG_11975	-0.0113219	0	0
OG_11976	-0.0952741	0	0
OG_11977	-0.188305	0	0
OG_11978	-0.198097	0	0
OG_11979	-0.0950249	0	0
OG_1198	0.181243	0	0
OG_11980	0.127146	0	0
OG_11982	-0.0312742	0	0
OG_11983	0.243221	0	0
OG_11984	-0.0117729	0	0
OG_11985	0.0283709	0	0
OG_11986	-0.0599932	0	0
OG_11987	-0.180359	0	0
OG_11988	-0.138587	0	0
OG_11989	0.0740794	0	0
OG_1199	-0.0854628	0	0
OG_11990	0.155807	0	0
OG_11992	-0.112814	0	0
OG_11993	-0.179496	0	0
OG_11994	-0.301932	0	0
OG_11995	-0.0596919	0	0
OG_11996	0.167589	0	0
OG_11997	1.33039	1	0
OG_11998	-0.0314471	0	0
OG_11999	0.0468059	0	0
OG_12	-0.0450754	0	0
OG_1200	0.010205	0	0
OG_12000	-0.112934	0	0
OG_12001	-0.0953913	0	0
OG_12002	-0.0550761	0	0
OG_12003	0.0176913	0	0
OG_12004	0.0306144	0	0
OG_12005	0.0834525	0	0
OG_12006	0.0139769	0	0
OG_12007	-0.155035	0	0
OG_12008	-0.106714	0	0
OG_1201	0.0131988	0	0
OG_12010	-0.0173746	0	0
OG_12011	0.0759718	0	0
OG_12012	-0.205031	0	0
OG_12013	0.0533168	0	0
OG_12014	-0.207706	0	0
OG_12015	0.109212	0	0
OG_12016	-0.224313	0	0
OG_12017	-0.0456534	0	0
OG_12018	0.0232312	0	0
OG_12019	0.0879352	0	0
OG_1202	0.0797505	0	0
OG_12020	-0.0555014	0	0
OG_12021	-0.0409587	0	0
OG_12022	-0.101569	0	0
OG_12023	-0.168994	0	0
OG_12024	-0.0441789	0	0
OG_12025	-0.249886	0	0
OG_12026	0.0872649	0	0
OG_12027	0.236294	0	0
OG_12028	0.0580477	0	0
OG_12029	0.0768946	0	0
OG_1203	-0.215041	0	0
OG_12030	-0.201987	0	0
OG_12031	-0.00110752	0	0
OG_12032	0.0341452	0	0
OG_12033	-0.136707	0	0
OG_12034	0.250933	0	0
OG_12035	-0.0228115	0	0
OG_12036	-0.00327028	0	0
OG_12037	-0.0579536	0	0
OG_12038	0.128468	0	0
OG_12039	0.05204	0	0
OG_1204	-0.0313493	0	0
OG_12040	-0.130668	0	0
OG_12041	-0.172304	0	0
OG_12042	0.00632174	0	0
OG_12043	0.117893	0	0
OG_12044	0.112037	0	0
OG_12045	-0.211022	0	0
OG_12046	-0.078716	0	0
OG_12047	0.0840996	0	0
OG_12048	0.0331025	0	0
OG_12049	-0.209816	0	0
OG_1205	-0.0676312	0	0
OG_12050	0.127131	0	0
OG_12051	-0.0312052	0	0
OG_12052	0.0425033	0	0
OG_12053	0.0809415	0	0
OG_12054	-0.0471366	0	0
OG_12055	-0.0255504	0	0
OG_12056	0.186413	0	0
OG_12057	0.173021	0	0
OG_12059	0.0649059	0	0
OG_1206	0.179327	0	0
OG_12060	-0.0440886	0	0
OG_12061	0.174497	0	0
OG_12062	-0.148037	0	0
OG_12063	0.00175443	0	0
OG_12064	0.0303466	0	0
OG_12065	-0.106108	0	0
OG_12066	0.050235	0	0
OG_12067	0.172149	0	0
OG_12068	0.0516376	0	0
OG_12069	0.0552849	0	0
OG_1207	-0.161866	0	0
OG_12070	-0.0288931	0	0
OG_12071	0.0248362	0	0
OG_12072	-0.0188234	0	0
OG_12073	-0.0208006	0	0
OG_12074	-0.147103	0	0
OG_12075	0.0575589	0	0
OG_12076	0.0745806	0	0
OG_12077	-0.0157167	0	0
OG_12078	0.0234376	0	0
OG_12079	0.254464	0	0
OG_1208	0.104486	0	0
OG_12080	-0.00721291	0	0
OG_12081	0.0567198	0	0
OG_12082	0.0810461	0	0
OG_12083	-0.0940605	0	0
OG_12084	-0.123311	0	0
OG_12085	-0.0423879	0	0
OG_12086	-0.11349	0	0
OG_12087	-0.0932767	0	0
OG_12088	-0.0208244	0	0
OG_12089	0.0991635	0	0
OG_1209	-0.0621472	0	0
OG_12090	-0.060225	0	0
OG_12091	-0.196157	0	0
OG_12092	0.103637	0	0
OG_12093	0.191878	0	0
OG_12094	0.152273	0	0
OG_12095	-0.0356992	0	0
OG_12096	-0.117829	0	0
OG_12097	-0.0752573	0	0
OG_12098	0.0768329	0	0
OG_12099	-0.00805198	0	0
OG_1210	0.137004	0	0
OG_12101	-0.0382288	0	0
OG_12102	-0.0892212	0	0
OG_12103	0.0123307	0	0
OG_12104	-0.112137	0	0
OG_12105	0.0210537	0	0
OG_12106	-0.0515172	0	0
OG_12107	0.000354001	0	0
OG_12108	0.0489118	0	0
OG_12109	-0.00838418	0	0
OG_1211	0.142838	0	0
OG_12110	-0.19011	0	0
OG_12111	0.128493	0	0
OG_12112	0.143119	0	0
OG_12113	-0.125605	0	0
OG_12114	0.0283313	0	0
OG_12115	0.0526808	0	0
OG_12116	-0.0287373	0	0
OG_12117	0.235148	0	0
OG_12118	0.21255	0	0
OG_12119	0.0558762	0	0
OG_12120	-0.0558277	0	0
OG_12121	0.240851	0	0
OG_12122	0.0096494	0	0
OG_12123	0.125239	0	0
OG_12124	0.12175	0	0
OG_12125	-0.000538855	0	0
OG_12126	0.0601808	0	0
OG_12127	0.201286	0	0
OG_12128	0.0553306	0	0
OG_12129	0.0910869	0	0
OG_12130	-0.0617693	0	0
OG_12132	0.246242	0	0
OG_12133	0.242528	0	0
OG_12135	-0.093001	0	0
OG_12136	-0.0360091	0	0
OG_12137	0.00406846	0	0
OG_12138	0.0410754	0	0
OG_1214	-0.151132	0	0
OG_12140	-0.0134133	0	0
OG_12141	0.172365	0	0
OG_12142	-0.0985576	0	0
OG_12144	0.138861	0	0
OG_12145	0.144547	0	0
OG_12146	0.135714	0	0
OG_12148	-0.129618	0	0
OG_12149	0.143367	0	0
OG_1215	0.306167	0	0
OG_12150	0.185554	0	0
OG_12152	0.0458347	0	0
OG_12153	-0.0160916	0	0
OG_12154	0.00484434	0	0
OG_12156	0.211185	0	0
OG_12157	0.14896	0	0
OG_12159	-0.187814	0	0
OG_1216	-0.0515114	0	0
OG_12161	0.056378	0	0
OG_12162	0.134086	0	0
OG_12163	0.06148	0	0
OG_12164	0.109402	0	0
OG_12165	-0.0585411	0	0
OG_12166	-0.034806	0	0
OG_12167	0.0577677	0	0
OG_12168	0.2402	0	0
OG_12169	0.037672	0	0
OG_1217	0.0187842	0	0
OG_12170	0.0385599	0	0
OG_12171	0.0383004	0	0
OG_12172	0.021091	0	0
OG_12173	0.140473	0	0
OG_12174	-0.0861506	0	0
OG_12175	-0.0231814	0	0
OG_12176	0.127916	0	0
OG_12178	-0.0489062	0	0
OG_12181	-0.0394099	0	0
OG_12182	0.115675	0	0
OG_12183	0.122576	0	0
OG_12185	-0.21931	0	0
OG_12186	0.0316126	0	0
OG_12187	-0.0523487	0	0
OG_12188	0.0322504	0	0
OG_12189	0.151763	0	0
OG_1219	0.276527	0	0
OG_12190	0.073713	0	0
OG_12192	0.00604594	0	0
OG_12193	0.178691	0	0
OG_12194	0.276367	0	0
OG_12196	-0.0134066	0	0
OG_12198	0.12969	0	0
OG_12199	-0.0542176	0	0
OG_122	-0.0418877	0	0
OG_1220	-0.0629983	0	0
OG_12200	-0.0877109	0	0
OG_12201	-0.137335	0	0
OG_12202	-0.183607	0	0
OG_12203	0.332009	4.30805e-06	0
OG_12204	-0.00628911	0	0
OG_12205	0.0975704	0	0
OG_12206	-0.122363	0	0
OG_12207	0.0274291	0	0
OG_12208	-0.0236499	0	0
OG_12209	-0.126429	0	0
OG_1221	-0.0924151	0	0
OG_12210	-0.00970836	0	0
OG_12211	0.0315259	0	0
OG_12212	0.0314975	0	0
OG_12213	-0.0728562	0	0
OG_12214	-0.201262	0	0
OG_12215	-0.0740978	0	0
OG_12216	0.0215827	0	0
OG_12217	0.28048	0	0
OG_12218	0.0782027	0	0
OG_12219	0.160467	0	0
OG_1222	-0.0219652	0	0
OG_12220	-0.049994	0	0
OG_12221	-0.104307	0	0
OG_12222	0.0716378	0	0
OG_12223	0.0410109	0	0
OG_12224	0.0702932	0	0
OG_12225	-0.0762259	0	0
OG_12226	0.00359921	0	0
OG_12227	-0.00351971	0	0
OG_12228	-0.16061	0	0
OG_12229	0.036902	0	0
OG_12230	0.187705	0	0
OG_12231	-0.0424785	0	0
OG_12232	0.0928191	0	0
OG_12234	0.0820713	0	0
OG_12235	-0.0429919	0	0
OG_12236	0.0963406	0	0
OG_12237	-0.0503573	0	0
OG_12238	0.203716	0	0
OG_12239	0.0269595	0	0
OG_1224	0.00166598	0	0
OG_12240	-0.166492	0	0
OG_12241	0.129476	0	0
OG_12242	0.00991994	0	0
OG_12243	0.148366	0	0
OG_12244	0.0920547	0	0
OG_12245	-0.0667415	0	0
OG_12246	-0.0103789	0	0
OG_12247	0.0160729	0	0
OG_12248	0.117075	0	0
OG_12249	-0.0320709	0	0
OG_12250	-0.0486757	0	0
OG_12251	-0.013013	0	0
OG_12252	0.0606531	0	0
OG_12253	0.0132701	0	0
OG_12254	-0.100323	0	0
OG_12255	-0.124921	0	0
OG_12256	-0.0122057	0	0
OG_12258	0.145784	0	0
OG_12259	-0.320323	0	0
OG_12260	0.0727301	0	0
OG_12261	-0.168359	0	0
OG_12262	-0.175894	0	0
OG_12263	0.0561786	0	0
OG_12264	0.178668	0	0
OG_12265	-0.126296	0	0
OG_12266	0.205207	0	0
OG_12267	-0.0709689	0	0
OG_12268	0.0461873	0	0
OG_12269	-0.227319	0	0
OG_1227	-0.0164638	0	0
OG_12270	-0.0872377	0	0
OG_12271	-0.25786	0	0
OG_12272	-0.0255848	0	0
OG_12274	-0.105906	0	0
OG_12275	-0.0305521	0	0
OG_12277	0.101739	0	0
OG_12278	-0.0352056	0	0
OG_12279	-0.0362733	0	0
OG_1228	0.317252	0	0
OG_12280	-0.0668209	0	0
OG_12281	0.0455121	0	0
OG_12282	-0.0622997	0	0
OG_12284	0.00489144	0	0
OG_12285	0.477345	0	0
OG_12286	0.128337	0	0
OG_12287	-0.0599807	0	0
OG_12288	0.0860933	0	0
OG_12289	-0.0299772	0	0
OG_1229	0.0520519	0	0
OG_12291	0.184018	0	0
OG_12292	0.100879	0	0
OG_12293	-0.124485	0	0
OG_12294	-0.0818159	0	0
OG_12295	0.236022	0	0
OG_12296	-0.121746	0	0
OG_12297	-0.0366961	0	0
OG_12299	0.204248	0	0
OG_123	-0.0356684	0	0
OG_12300	-0.102191	0	0
OG_12301	0.0162043	0	0
OG_12302	0.0584181	0	0
OG_12303	-0.0889759	0	0
OG_12304	-0.00310254	0	0
OG_12305	0.0180876	0	0
OG_12306	-0.0313377	0	0
OG_12307	-0.0245815	0	0
OG_12309	-0.0150967	0	0
OG_1231	0.128849	0	0
OG_12310	-0.0268462	0	0
OG_12311	-0.0288739	0	0
OG_12312	0.0553416	0	0
OG_12313	0.11368	0	0
OG_12314	-0.216466	0	0
OG_12315	-0.00710467	0	0
OG_12316	-0.188093	0	0
OG_12317	-0.0805887	0	0
OG_12318	-0.0630062	0	0
OG_12319	0.0379756	0	0
OG_1232	-0.062079	0	0
OG_12320	0.319018	0	0
OG_12321	0.0985997	0	0
OG_12323	0.116465	0	0
OG_12324	-0.0717374	0	0
OG_12326	0.0859707	0	0
OG_12327	0.0353427	0	0
OG_12328	-0.00789302	0	0
OG_12329	0.201016	0	0
OG_1233	0.0447784	0	0
OG_12330	0.0431766	0	0
OG_12331	-0.138225	0	0
OG_12333	0.207437	0	0
OG_12336	-0.0687205	0	0
OG_12337	0.0871574	0	0
OG_12338	-0.051856	0	0
OG_12339	0.0534396	0	0
OG_1234	0.066412	0	0
OG_12341	0.111819	0	0
OG_12344	0.0123461	0	0
OG_12347	-0.0293018	0	0
OG_12348	-0.252663	0	0
OG_12349	-0.17036	0	0
OG_1235	0.0943852	0	0
OG_12352	0.0317904	0	0
OG_12353	-0.0920925	0	0
OG_12354	-0.0952885	0	0
OG_12355	-0.106699	0	0
OG_12356	-0.0607649	0	0
OG_12357	-0.157979	0	0
OG_12358	-0.0532014	0	0
OG_12359	-0.00154382	0	0
OG_1236	0.0365109	0	0
OG_12360	0.0530829	0	0
OG_12361	0.238681	0	0
OG_12362	0.136213	0	0
OG_12363	0.055474	0	0
OG_12364	-0.0477222	0	0
OG_12365	0.0274591	0	0
OG_12366	0.0634519	0	0
OG_12367	0.0820704	0	0
OG_12368	-0.262959	0	0
OG_12369	0.0697353	0	0
OG_1237	0.0403305	0	0
OG_12370	-0.00281177	0	0
OG_12371	0.311476	5.47128e-06	0
OG_12373	-0.105091	0	0
OG_12374	-0.0123814	0	0
OG_12375	0.2059	0	0
OG_12377	0.059533	0	0
OG_12378	-0.0354163	0	0
OG_12379	0.162919	0	0
OG_1238	0.0129772	0	0
OG_12381	-0.11312	0	0
OG_12382	-0.218093	0	0
OG_12383	0.0312993	0	0
OG_12384	0.143998	0	0
OG_12385	0.182061	0	0
OG_12386	-0.07834	0	0
OG_12388	-0.231448	0	0
OG_1239	0.36794	0	0
OG_12391	-0.0931307	0	0
OG_12392	0.205729	0	0
OG_12393	-0.0529259	0	0
OG_12394	-0.117179	0	0
OG_12395	-0.0144915	0	0
OG_12396	-0.156603	0	0
OG_12397	-0.181891	0	0
OG_12398	-0.13841	0	0
OG_12399	0.122817	0	0
OG_124	-0.0410728	0	0
OG_1240	0.166131	0	0
OG_12400	0.233611	0	0
OG_12401	-0.172118	0	0
OG_12402	0.0812904	0	0
OG_12403	-0.185295	0	0
OG_12404	-0.12187	0	0
OG_12405	0.0648845	0	0
OG_12406	-0.08295	0	0
OG_12407	0.0615968	0	0
OG_12408	-0.0316375	0	0
OG_12409	0.0245595	0	0
OG_1241	-0.0121061	0	0
OG_12410	-0.0893828	0	0
OG_12411	0.0143078	0	0
OG_12412	-0.18766	0	0
OG_12413	-6.30428e-06	0	0
OG_12414	0.231639	0	0
OG_12417	-0.0551971	0	0
OG_12418	-0.0267296	0	0
OG_12419	0.0862685	0	0
OG_12420	-0.0209866	0	0
OG_12421	-0.0856109	0	0
OG_12423	-0.023743	0	0
OG_12424	-0.159108	0	0
OG_12427	-0.093852	0	0
OG_12429	-0.0884955	0	0
OG_1243	-0.075495	0	0
OG_12431	0.0565402	0	0
OG_12432	-0.0829369	0	0
OG_12433	-0.1265	0	0
OG_12434	-0.0649463	0	0
OG_12435	0.125125	0	0
OG_12436	-0.00494114	0	0
OG_12437	-0.0749095	0	0
OG_12438	0.104351	0	0
OG_1244	0.198136	0	0
OG_12440	0.0376751	0	0
OG_12441	0.135113	0	0
OG_12442	-0.172233	0	0
OG_12443	-0.0613087	0	0
OG_12444	0.161279	0	0
OG_12445	-0.117494	0	0
OG_12446	0.228937	0	0
OG_12447	-0.029455	0	0
OG_12448	-0.0325549	0	0
OG_12449	-0.0891712	0	0
OG_1245	0.0948295	0	0
OG_12450	-0.05186	0	0
OG_12451	-0.0812624	0	0
OG_12452	-0.0401085	0	0
OG_12454	-0.111078	0	0
OG_12455	0.108811	0	0
OG_12456	0.167276	0	0
OG_12457	-0.0319347	0	0
OG_12458	-0.0864151	0	0
OG_12459	-0.00521875	0	0
OG_1246	-0.0858394	0	0
OG_12461	0.149405	0	0
OG_12462	0.0155512	0	0
OG_12463	0.00340214	0	0
OG_12464	0.125998	0	0
OG_12465	0.246257	0	0
OG_12466	-0.131172	0	0
OG_12467	-0.0132834	0	0
OG_12468	0.0886366	0	0
OG_12469	-0.102456	0	0
OG_1247	-0.00112608	0	0
OG_12470	0.278587	0	0
OG_12471	-0.20256	0	0
OG_12472	0.0457125	0	0
OG_12473	0.0826529	0	0
OG_12474	0.028485	0	0
OG_12475	-0.0186445	0	0
OG_12476	-0.0618211	0	0
OG_12478	-0.0877738	0	0
OG_12479	-0.188186	0	0
OG_1248	0.0665118	0	0
OG_12480	-0.238365	0	0
OG_12481	0.0584195	0	0
OG_12482	-0.087098	0	0
OG_12483	-0.133298	0	0
OG_12484	0.0165474	0	0
OG_12487	-0.078981	0	0
OG_12488	-0.0637621	0	0
OG_12489	-0.0666973	0	0
OG_1249	0.0529191	0	0
OG_12491	0.2454	0	0
OG_12492	0.213855	0	0
OG_12493	-0.15495	0	0
OG_12494	-0.223781	0	0
OG_12495	0.154244	0	0
OG_12496	-0.0847413	0	0
OG_12498	0.0967732	0	0
OG_12499	-0.0303029	0	0
OG_125	0.182817	0	0
OG_1250	0.0378379	0	0
OG_12500	-0.00639091	0	0
OG_12501	0.15186	0	0
OG_12502	-0.0442717	0	0
OG_12503	-0.0673693	0	0
OG_12504	-0.0184696	0	0
OG_12505	-0.162038	0	0
OG_12507	0.121457	0	0
OG_12508	-0.000646428	0	0
OG_12509	0.12875	0	0
OG_1251	-0.115389	0	0
OG_12510	0.0333696	0	0
OG_12511	-0.0110162	0	0
OG_12512	0.0503847	0	0
OG_12514	-0.0074979	0	0
OG_12515	-0.0386162	0	0
OG_12516	0.0480519	0	0
OG_12517	-0.0400192	0	0
OG_12518	0.0143311	0	0
OG_12519	0.109865	0	0
OG_1252	0.0820451	0	0
OG_12520	0.0319748	0	0
OG_12521	-0.195577	0	0
OG_12522	0.0366042	0	0
OG_12524	0.108358	0	0
OG_12525	-0.000951171	0	0
OG_12526	0.0287705	0	0
OG_12527	-0.0580897	0	0
OG_12529	0.299701	0	0
OG_1253	-0.0380743	0	0
OG_12530	-0.0960505	0	0
OG_12531	0.0535682	0	0
OG_12532	0.0287244	0	0
OG_12533	0.0373656	0	0
OG_12534	0.0851094	0	0
OG_12535	-0.0592148	0	0
OG_12537	0.032248	0	0
OG_12538	-0.0722944	0	0
OG_12539	-0.291404	0	0
OG_1254	0.259086	0	0
OG_12541	-0.0508715	0	0
OG_12542	0.0144581	0	0
OG_12543	-0.00121357	0	0
OG_12544	-0.159217	0	0
OG_12545	0.096669	0	0
OG_12546	-0.0180273	0	0
OG_12547	0.0157949	0	0
OG_12548	-0.110296	0	0
OG_1255	-0.126952	0	0
OG_12550	0.0386751	0	0
OG_12551	-0.0946128	0	0
OG_12552	-0.1358	0	0
OG_12554	-0.00817359	0	0
OG_12555	-0.139153	0	0
OG_12556	0.114755	0	0
OG_12557	-0.171362	0	0
OG_12558	-0.0734961	0	0
OG_12559	-0.0505952	0	0
OG_1256	-0.114678	0	0
OG_12560	-0.0321881	0	0
OG_12561	-0.0340902	0	0
OG_12562	0.015379	0	0
OG_12563	-0.0967187	0	0
OG_12564	0.117181	0	0
OG_12565	-0.155867	0	0
OG_12566	0.0862565	0	0
OG_12567	-0.132025	0	0
OG_12568	0.0874531	0	0
OG_12569	-0.073517	0	0
OG_1257	0.0380487	0	0
OG_12570	-0.0269016	0	0
OG_12572	0.11546	0	0
OG_12573	0.123914	0	0
OG_12574	0.195118	0	0
OG_12575	-0.0189175	0	0
OG_12576	0.0271646	0	0
OG_12577	0.0458405	0	0
OG_12578	-0.0978156	0	0
OG_12579	0.0271332	0	0
OG_1258	0.125371	0	0
OG_12580	-0.0624602	0	0
OG_12581	0.0774519	0	0
OG_12582	0.00617686	0	0
OG_12584	-0.150113	0	0
OG_12586	-0.0871913	0	0
OG_12587	-0.140265	0	0
OG_12588	-0.131657	0	0
OG_12589	0.168589	0	0
OG_1259	0.0743938	0	0
OG_12590	-0.134037	0	0
OG_12591	-0.0433379	0	0
OG_12592	-0.00666663	0	0
OG_12593	0.0483648	0	0
OG_12595	0.168825	0	0
OG_12596	-0.0182039	0	0
OG_12597	-0.322061	0	0
OG_12598	0.0001794	0	0
OG_12599	-0.210038	0	0
OG_126	0.116672	0	0
OG_1260	0.0605374	0	0
OG_12600	-0.00882013	0	0
OG_12601	0.0410178	0	0
OG_12602	0.0764609	0	0
OG_12603	0.0122994	0	0
OG_12604	-0.107877	0	0
OG_12605	0.0448516	0	0
OG_12606	0.0757798	0	0
OG_12607	0.0983537	0	0
OG_12608	-0.0982677	0	0
OG_12609	-0.0667056	0	0
OG_1261	-0.00145922	0	0
OG_12610	-0.163196	0	0
OG_12611	0.0920444	0	0
OG_12612	-0.0174542	0	0
OG_12613	0.000530465	0	0
OG_12614	-0.0331079	0	0
OG_12615	-0.134818	0	0
OG_12616	-0.0988433	0	0
OG_12618	0.144545	0	0
OG_12619	0.0407224	0	0
OG_1262	0.20311	0	0
OG_12620	0.0795282	0	0
OG_12621	-0.0714984	0	0
OG_12622	0.0817514	0	0
OG_12623	-0.00156546	0	0
OG_12624	0.00413697	0	0
OG_12625	0.00474362	0	0
OG_12626	0.00951383	0	0
OG_12627	-0.118863	0	0
OG_12628	-0.118538	0	0
OG_12629	-0.0587632	0	0
OG_1263	0.0735016	0	0
OG_12630	-0.145891	0	0
OG_12631	0.0906411	0	0
OG_12632	-0.039685	0	0
OG_12633	0.103527	0	0
OG_12634	-0.0968945	0	0
OG_12635	-0.105198	0	0
OG_12636	0.0188038	0	0
OG_12637	-0.0703932	0	0
OG_12638	0.120481	0	0
OG_12639	-0.0140638	0	0
OG_1264	0.115915	0	0
OG_12640	-0.0702727	0	0
OG_12641	-0.0518559	0	0
OG_12642	-0.117132	0	0
OG_12643	0.00436152	0	0
OG_12644	-0.262215	0	0
OG_12645	0.0287792	0	0
OG_12646	-0.015875	0	0
OG_12647	0.0431316	0	0
OG_12648	-0.0629324	0	0
OG_12649	0.00413126	0	0
OG_1265	0.103611	0	0
OG_12650	-0.233364	0	0
OG_12651	0.0101264	0	0
OG_12652	0.0377684	0	0
OG_12653	-0.261511	0	0
OG_12654	-0.168397	0	0
OG_12655	0.125696	0	0
OG_12656	-0.121039	0	0
OG_12657	-0.0136085	0	0
OG_12658	0.156288	0	0
OG_12659	-0.0439898	0	0
OG_1266	-0.104675	0	0
OG_12661	-0.056794	0	0
OG_12662	-0.151395	0	0
OG_12663	0.00966311	0	0
OG_12664	-0.0153073	0	0
OG_12665	-0.273054	0	0
OG_12666	-0.184861	0	0
OG_12667	0.0192502	0	0
OG_12668	-0.00166556	0	0
OG_12669	0.00759377	0	0
OG_1267	0.153023	0	0
OG_12670	-0.0318784	0	0
OG_12671	0.136809	0	0
OG_12672	-0.219342	0	0
OG_12673	-0.217119	0	0
OG_12674	0.0146625	0	0
OG_12675	-0.116262	0	0
OG_12677	-0.0785729	0	0
OG_12678	-0.0207845	0	0
OG_12679	-0.164485	0	0
OG_1268	-0.109836	0	0
OG_12680	0.00669803	0	0
OG_12681	0.0215683	0	0
OG_12682	-0.0613691	0	0
OG_12683	-0.0789287	0	0
OG_12684	-0.119846	0	0
OG_12687	0.0728543	0	0
OG_12688	0.0374495	0	0
OG_12689	-0.059617	0	0
OG_1269	-0.00516242	0	0
OG_12690	0.0905511	0	0
OG_12691	-0.158432	0	0
OG_12692	0.00373491	0	0
OG_12693	-0.0953984	0	0
OG_12695	-0.212802	0	0
OG_12696	-0.197724	0	0
OG_12697	-0.0164015	0	0
OG_12699	0.143121	0	0
OG_127	0.244057	0	0
OG_1270	0.107172	0	0
OG_12700	-0.273861	0	0
OG_12702	0.235339	0	0
OG_12703	-0.187095	0	0
OG_12704	-0.0977781	0	0
OG_12706	-0.040419	0	0
OG_12707	-0.0984299	0	0
OG_12708	0.221915	0	0
OG_12709	-0.115354	0	0
OG_1271	-0.0262364	0	0
OG_12710	-0.328913	0	0
OG_12711	-0.0840061	0	0
OG_12712	0.00729867	0	0
OG_12713	-0.0837984	0	0
OG_12714	-1.62741	0	1
OG_12715	-0.0380685	0	0
OG_12716	-0.175897	0	0
OG_12718	-0.126563	0	0
OG_12719	-0.136092	0	0
OG_1272	-0.095593	0	0
OG_12720	0.161841	0	0
OG_12722	0.0437662	0	0
OG_12723	-0.0697273	0	0
OG_12724	0.0859331	0	0
OG_12725	-0.104312	0	0
OG_12727	0.0595572	0	0
OG_12728	0.14954	0	0
OG_12729	-0.044234	0	0
OG_1273	-0.0108934	0	0
OG_12731	0.0688329	0	0
OG_12732	-0.0758265	0	0
OG_12733	0.180031	0	0
OG_12734	0.038059	0	0
OG_12735	0.081101	0	0
OG_12736	0.0894193	0	0
OG_12737	0.0293865	0	0
OG_12738	-0.213856	0	0
OG_12739	-0.0403882	0	0
OG_1274	-0.044846	0	0
OG_12740	0.0957582	0	0
OG_12741	-0.150493	0	0
OG_12742	-0.0770081	0	0
OG_12743	0.0379339	0	0
OG_12744	-0.144351	0	0
OG_12745	0.0203036	0	0
OG_12746	-0.00996849	0	0
OG_12747	0.0333961	0	0
OG_12749	0.0926008	0	0
OG_1275	-0.00247373	0	0
OG_12750	-0.0435172	0	0
OG_12751	0.0235284	0	0
OG_12752	0.100416	0	0
[truncated: 31,507 more rows]

## Sheet: pmi low N vs replete
OrthologID	Log2 Fold Change	Post-p (Low N /Replete > 2)	Post-p (Replete /Low N > 2)
OG_0	-0.0295327	0	0
OG_1	0.072307	0	0
OG_10	-0.212615	0	0
OG_100	-0.0378719	0	0
OG_10001	0.210092	0	0
OG_10002	-0.0960093	0	0
OG_10006	0.0494508	0	0
OG_10008	-0.0222162	0	0
OG_10009	-0.155137	0	0
OG_1001	-0.488497	0	3.7692e-07
OG_10010	-0.0136476	0	0
OG_10013	0.23669	0	0
OG_10017	-0.0544126	0	0
OG_10018	0.0560844	0	0
OG_10019	0.0101167	0	0
OG_1002	-0.0880177	0	0
OG_10022	0.0901202	0	0
OG_10023	0.241417	0	0
OG_10024	0.00531041	0	0
OG_10025	-0.0463652	0	0
OG_10027	0.0425877	0	0
OG_10028	0.195974	0	0
OG_10029	0.0965994	0	0
OG_1003	-0.0753756	0	0
OG_10030	0.0623304	0	0
OG_10031	0.0386933	0	0
OG_10034	-0.180245	0	0
OG_10035	0.011409	0	0
OG_10036	0.0911143	0	0
OG_10039	0.125515	0	0
OG_10041	0.113345	0	0
OG_10043	0.0461606	0	0
OG_10044	-0.0168516	0	0
OG_10045	0.179332	0	0
OG_10046	0.0677769	0	0
OG_10047	-0.00112958	0	0
OG_1005	0.0484693	0	0
OG_10050	0.281598	0	0
OG_10055	-0.147216	0	0
OG_10056	0.00986679	0	0
OG_10057	-0.142548	0	0
OG_10058	0.331658	0	0
OG_1006	0.0556327	0	0
OG_10060	-0.0696553	0	0
OG_10061	0.0720437	0	0
OG_10062	-0.0365741	0	0
OG_10063	0.2261	0	0
OG_10065	0.0285052	0	0
OG_10067	0.162263	0	0
OG_10068	0.281901	0	0
OG_10069	-0.00782293	0	0
OG_1007	-0.236706	0	0
OG_10071	0.0699125	0	0
OG_10074	0.259075	0	0
OG_10076	0.0134469	0	0
OG_10078	0.017689	0	0
OG_10079	-0.114879	0	0
OG_1008	0.23762	0	0
OG_10080	0.192185	0	0
OG_10081	-0.342304	0	0
OG_10082	-0.122016	0	0
OG_10083	-0.0498268	0	0
OG_10084	-0.178385	0	0
OG_10085	-0.0538732	0	0
OG_1009	-0.0478277	0	0
OG_10090	0.112516	0	0
OG_10091	-0.259072	0	0
OG_10093	-0.0814084	0	0
OG_10094	0.0925685	0	0
OG_10095	0.347733	0	0
OG_10097	0.153481	0	0
OG_10099	0.00408858	0	0
OG_101	-0.0712962	0	0
OG_1010	-0.0533909	0	0
OG_10102	0.0404519	0	0
OG_10103	-0.147849	0	0
OG_10104	0.245551	0	0
OG_10108	0.00718561	0	0
OG_1011	-0.234348	0	0
OG_10111	0.23848	0	0
OG_10113	-0.0900844	0	0
OG_10115	-0.0607084	0	0
OG_10116	-0.023469	0	0
OG_10119	-0.117512	0	0
OG_1012	0.00402238	0	0
OG_10123	-0.0523346	0	0
OG_10124	-0.0295628	0	0
OG_1013	0.0379942	0	0
OG_10132	-0.0155967	0	0
OG_1014	0.310276	0	0
OG_1015	-0.080775	0	0
OG_10150	-0.0757225	0	0
OG_10151	-0.10316	0	0
OG_1016	-0.222791	0	0
OG_10165	0.0665988	0	0
OG_10166	0.128262	0	0
OG_10168	-0.0475267	0	0
OG_1017	-0.00599505	0	0
OG_10178	0.0254708	0	0
OG_1018	-0.176383	0	0
OG_10180	-0.0736884	0	0
OG_10185	-0.0303032	0	0
OG_10186	-0.0871397	0	0
OG_1019	0.00636073	0	0
OG_10190	0.182666	0	0
OG_102	-0.0558333	0	0
OG_10204	0.0825981	0	0
OG_10209	-0.0866256	0	0
OG_1021	0.186372	0	0
OG_10211	-0.142404	0	0
OG_10216	0.233042	0	0
OG_10218	0.00246265	0	0
OG_10219	0.309955	0	0
OG_1022	0.126113	0	0
OG_10222	0.105806	0	0
OG_10227	-0.215285	0	0
OG_1023	-0.347442	0	0
OG_10233	-0.0521334	0	0
OG_10236	0.270546	0	0
OG_10237	-0.00443282	0	0
OG_10238	-0.145656	0	0
OG_10239	0.114018	0	0
OG_1024	-0.0736668	0	0
OG_10240	0.323213	0	0
OG_10247	-0.0969168	0	0
OG_1025	-0.00596851	0	0
OG_10251	-0.202087	0	0
OG_10254	0.124519	0	0
OG_10256	0.232517	0	0
OG_10259	0.0130108	0	0
OG_1026	-0.00798885	0	0
OG_10264	-0.230881	0	0
OG_10267	-0.223812	0	0
OG_1027	0.29907	0	0
OG_10270	-0.0615878	0	0
OG_10272	-0.124225	0	0
OG_10275	0.0427221	0	0
OG_10276	0.0272603	0	0
OG_10286	-0.182254	0	0
OG_1029	0.0584529	0	0
OG_103	-0.00515535	0	0
OG_1030	-0.218192	0	0
OG_1031	0.116289	0	0
OG_1032	-0.000844608	0	0
OG_10320	-0.00391992	0	0
OG_1033	-0.0659927	0	0
OG_1034	0.0680027	0	0
OG_1035	0.00165557	0	0
OG_10359	-0.00909753	0	0
OG_1036	0.159445	0	0
OG_10362	-0.0822232	0	0
OG_10363	-0.0520267	0	0
OG_10369	0.121062	0	0
OG_1037	-0.0564728	0	0
OG_10371	-0.112145	0	0
OG_10375	-0.0398292	0	0
OG_1038	0.0540844	0	0
OG_1039	-0.086616	0	0
OG_104	-0.0258839	0	0
OG_1040	-0.0831099	0	0
OG_1041	0.172325	0	0
OG_1042	-0.166371	0	0
OG_10423	0.0762122	0	0
OG_10436	0.0765436	0	0
OG_1045	0.0359536	0	0
OG_10451	0.0771061	0	0
OG_10456	-0.0582479	0	0
OG_1046	0.38108	0	0
OG_1047	-0.0972564	0	0
OG_1048	-0.374554	0	0
OG_10485	0.0187377	0	0
OG_10489	0.0965203	0	0
OG_10492	0.0109772	0	0
OG_10497	0.0911508	0	0
OG_105	-0.0110819	0	0
OG_1050	0.0362072	0	0
OG_10500	0.0645461	0	0
OG_10510	0.0869778	0	0
OG_10515	0.11892	0	0
OG_10517	-0.0217404	0	0
OG_10518	0.118092	0	0
OG_1052	0.299827	0	0
OG_10520	0.0266638	0	0
OG_10521	-0.0188531	0	0
OG_10526	-0.0393349	0	0
OG_10532	0.0247579	0	0
OG_10538	0.105668	0	0
OG_1054	-0.0216581	0	0
OG_10541	-0.166371	0	0
OG_10548	0.174837	0	0
OG_10549	-0.0627937	0	0
OG_1055	-0.186078	0	0
OG_10559	-0.05272	0	0
OG_1056	0.032245	0	0
OG_10562	-0.137484	0	0
OG_1057	-0.0118783	0	0
OG_1058	0.090787	0	0
OG_10585	-0.0717174	0	0
OG_10586	-0.0483887	0	0
OG_1059	-0.104288	0	0
OG_10594	-0.26449	0	0
OG_10595	-0.036914	0	0
OG_10596	0.00149142	0	0
OG_106	-0.0842056	0	0
OG_1060	0.081338	0	0
OG_10600	-0.205852	0	0
OG_10604	-0.0324574	0	0
OG_10608	0.0961048	0	0
OG_10609	-0.481418	0	2.71078e-06
OG_1061	0.13144	0	0
OG_10611	-0.114872	0	0
OG_10612	-0.0180975	0	0
OG_1062	-0.0541793	0	0
OG_10628	0.0440313	0	0
OG_1063	0.0231569	0	0
OG_10634	-0.0698691	0	0
OG_1064	-0.0247382	0	0
OG_10641	0.118822	0	0
OG_10648	0.0432986	0	0
OG_10649	0.0656633	0	0
OG_1065	0.105303	0	0
OG_10650	0.129702	0	0
OG_10653	-0.289541	0	0
OG_10655	0.062194	0	0
OG_10656	0.108497	0	0
OG_1066	0.0444189	0	0
OG_10660	0.0117182	0	0
OG_10661	0.0150762	0	0
OG_10662	0.147261	0	0
OG_10663	-0.213807	0	0
OG_10664	-0.00214399	0	0
OG_10665	0.106444	0	0
OG_10666	-0.11315	0	0
OG_10667	0.0828826	0	0
OG_10668	0.05879	0	0
OG_10669	0.212756	0	0
OG_1067	-0.10843	0	0
OG_10670	-0.136579	0	0
OG_10671	-0.0986333	0	0
OG_10672	-0.0114826	0	0
OG_10673	0.0419942	0	0
OG_10674	-0.0977047	0	0
OG_10675	0.0631189	0	0
OG_10676	-0.0399146	0	0
OG_10677	0.120223	0	0
OG_10678	0.150531	0	0
OG_10679	-0.0918146	0	0
OG_1068	-0.552568	0	0.000244117
OG_10680	0.0633418	0	0
OG_10681	0.0600351	0	0
OG_10682	0.0735941	0	0
OG_10683	-0.0116215	0	0
OG_10684	-0.0352172	0	0
OG_10685	-0.25135	0	0
OG_10686	-0.136112	0	0
OG_10687	-0.00771341	0	0
OG_10688	-0.153577	0	0
OG_10689	-0.135465	0	0
OG_1069	-0.312658	0	0
OG_10690	0.139228	0	0
OG_10691	-0.095879	0	0
OG_10692	-0.048809	0	0
OG_10693	0.124956	0	0
OG_10694	-0.24881	0	0
OG_10695	-0.209914	0	0
OG_10696	-0.12788	0	0
OG_10697	-0.121867	0	0
OG_10698	0.0926829	0	0
OG_10699	0.099563	0	0
OG_107	-0.241835	0	0
OG_1070	-0.0916174	0	0
OG_10700	0.0243218	0	0
OG_10701	0.126028	0	0
OG_10702	-0.0635757	0	0
OG_10703	-0.306741	0	0
OG_10704	0.178248	0	0
OG_10705	-0.323586	0	0
OG_10706	0.0854177	0	0
OG_10707	0.0823155	0	0
OG_10708	-0.122742	0	0
OG_10709	0.495968	4.70473e-05	0
OG_1071	0.005132	0	0
OG_10710	-0.0573079	0	0
OG_10711	-0.0406011	0	0
OG_10712	-0.146571	0	0
OG_10713	0.0424641	0	0
OG_10714	-0.0548644	0	0
OG_10715	0.0395178	0	0
OG_10716	-0.0840514	0	0
OG_10717	-0.211704	0	0
OG_10718	-0.0662285	0	0
OG_10719	-0.164689	0	0
OG_1072	-0.0317093	0	0
OG_10720	0.0280129	0	0
OG_10721	0.0362071	0	0
OG_10722	-0.27196	0	0
OG_10723	-0.0255979	0	0
OG_10724	0.104748	0	0
OG_10725	-0.105784	0	0
OG_10726	-0.0259464	0	0
OG_10727	-0.162447	0	0
OG_10728	0.0331058	0	0
OG_10729	0.11096	0	0
OG_1073	-0.0831642	0	0
OG_10730	0.290243	0	0
OG_10731	-0.0864298	0	0
OG_10732	-0.42153	0	0
OG_10733	-0.0758056	0	0
OG_10734	0.0150706	0	0
OG_10735	0.116495	0	0
OG_10736	0.0562525	0	0
OG_10737	0.0721178	0	0
OG_10738	-0.0431694	0	0
OG_10739	0.0576013	0	0
OG_1074	-0.12757	0	0
OG_10740	0.120119	0	0
OG_10741	-0.141101	0	0
OG_10742	-0.0292507	0	0
OG_10743	0.101967	0	0
OG_10744	0.125873	0	0
OG_10745	-0.136307	0	0
OG_10746	0.0664464	0	0
OG_10747	0.158234	0	0
OG_10748	0.0852609	0	0
OG_10749	0.198656	0	0
OG_1075	0.114167	0	0
OG_10750	0.221386	0	0
OG_10751	0.0495618	0	0
OG_10752	0.022118	0	0
OG_10753	0.0651348	0	0
OG_10754	0.114757	0	0
OG_10755	0.177946	0	0
OG_10756	-0.0875673	0	0
OG_10757	0.243874	0	0
OG_10758	-0.297423	0	0
OG_10759	-0.0299822	0	0
OG_10760	0.0813253	0	0
OG_10761	-0.0470104	0	0
OG_10762	0.0261777	0	0
OG_10763	0.0232795	0	0
OG_10764	-0.0538603	0	0
OG_10765	0.312267	0	0
OG_10766	0.0245151	0	0
OG_10767	0.0941747	0	0
OG_10768	-0.294779	0	0
OG_10769	0.121684	0	0
OG_1077	0.0146473	0	0
OG_10770	0.0111966	0	0
OG_10771	0.0137133	0	0
OG_10772	0.128744	0	0
OG_10773	0.0089444	0	0
OG_10774	0.116939	0	0
OG_10775	-0.0589576	0	0
OG_10776	0.00671496	0	0
OG_10777	0.300142	0	0
OG_10778	0.0357615	0	0
OG_10779	0.0196799	0	0
OG_10780	-0.0730331	0	0
OG_10781	0.276894	0	0
OG_10782	-0.0284826	0	0
OG_10783	0.0414324	0	0
OG_10784	-0.0119074	0	0
OG_10785	-0.156935	0	0
OG_10786	0.0228316	0	0
OG_10787	0.203361	0	0
OG_10788	-0.0967672	0	0
OG_10789	0.00976177	0	0
OG_1079	-0.131309	0	0
OG_10790	0.0514787	0	0
OG_10791	0.050005	0	0
OG_10792	-0.100192	0	0
OG_10793	-0.152969	0	0
OG_10794	0.109348	0	0
OG_10795	-0.130507	0	0
OG_10796	0.150433	0	0
OG_10797	0.0130562	0	0
OG_10798	0.087372	0	0
OG_10799	0.00563653	0	0
OG_108	0.0512987	0	0
OG_10800	-0.119559	0	0
OG_10801	-0.0739533	0	0
OG_10802	-0.0678295	0	0
OG_10803	0.0524889	0	0
OG_10804	0.00549781	0	0
OG_10805	0.0405578	0	0
OG_10806	0.282877	0	0
OG_10807	-0.0635642	0	0
OG_10808	0.0202497	0	0
OG_10809	0.430728	7.1215e-07	0
OG_10810	-0.0207511	0	0
OG_10811	-0.256869	0	0
OG_10812	0.00171717	0	0
OG_10813	-0.0944631	0	0
OG_10814	0.000337547	0	0
OG_10815	0.214277	0	0
OG_10816	0.136613	0	0
OG_10817	-0.0534772	0	0
OG_10818	-0.0857494	0	0
OG_10819	0.0230205	0	0
OG_1082	-0.0317794	0	0
OG_10820	0.0657905	0	0
OG_10821	-0.133048	0	0
OG_10822	-0.216138	0	0
OG_10823	-0.0671554	0	0
OG_10824	-0.0693091	0	0
OG_10825	-0.0309629	0	0
OG_10826	-0.0917696	0	0
OG_10827	-0.123729	0	0
OG_10828	0.176994	0	0
OG_10829	-0.119781	0	0
OG_1083	-0.0766373	0	0
OG_10830	-0.0515588	0	0
OG_10831	0.0723715	0	0
OG_10832	0.152798	0	0
OG_10833	0.0567248	0	0
OG_10834	0.11367	0	0
OG_10835	0.0389327	0	0
OG_10836	0.218431	0	0
OG_10837	-0.22375	0	0
OG_10838	0.0616153	0	0
OG_10839	-0.0731845	0	0
OG_1084	0.0989301	0	0
OG_10840	0.00442444	0	0
OG_10841	0.0843381	0	0
OG_10842	0.0335918	0	0
OG_10843	-0.570997	0	0.00413662
OG_10844	0.253183	0	0
OG_10845	-0.0160361	0	0
OG_10846	0.00789136	0	0
OG_10847	-0.278729	0	0
OG_10848	0.020686	0	0
OG_10849	0.00401259	0	0
OG_1085	-0.142055	0	0
OG_10850	0.0837488	0	0
OG_10851	0.0494425	0	0
OG_10852	-0.0363628	0	0
OG_10853	-0.0492962	0	0
OG_10854	0.0387684	0	0
OG_10855	-0.0139184	0	0
OG_10856	0.295833	0	0
OG_10857	-0.279435	0	0
OG_10858	0.0316398	0	0
OG_10859	0.226023	0	0
OG_1086	-0.13015	0	0
OG_10860	0.136422	0	0
OG_10861	-0.0254818	0	0
OG_10862	0.105605	0	0
OG_10863	0.263225	0	0
OG_10864	0.111735	0	0
OG_10865	0.082623	0	0
OG_10866	-0.0436823	0	0
OG_10867	-0.00913488	0	0
OG_10868	0.0228501	0	0
OG_10869	0.233869	0	0
OG_1087	0.037147	0	0
OG_10870	-0.0399752	0	0
OG_10871	-0.00584349	0	0
OG_10872	-0.0964742	0	0
OG_10873	-0.099444	0	0
OG_10874	0.301375	0	0
OG_10875	0.0110353	0	0
OG_10876	0.0522338	0	0
OG_10877	0.0801498	0	0
OG_10878	-0.167628	0	0
OG_10879	0.0426179	0	0
OG_1088	0.244103	0	0
OG_10880	0.0581739	0	0
OG_10881	0.0470387	0	0
OG_10882	-0.0980566	0	0
OG_10883	-0.00584349	0	0
OG_10885	-0.150253	0	0
OG_10886	0.083254	0	0
OG_10887	0.0389196	0	0
OG_10888	0.187091	0	0
OG_10889	0.0315537	0	0
OG_10890	0.0789313	0	0
OG_10892	0.164144	0	0
OG_10895	-0.0557872	0	0
OG_10896	-0.0758702	0	0
OG_10898	0.0165235	0	0
OG_1090	0.0248744	0	0
OG_10900	0.0452789	0	0
OG_10901	0.233469	0	0
OG_10904	0.119045	0	0
OG_10905	-0.248385	0	0
OG_10906	0.018982	0	0
OG_10907	0.0956903	0	0
OG_1091	0.0211209	0	0
OG_10911	0.0124175	0	0
OG_10916	0.096569	0	0
OG_10918	0.207644	0	0
OG_1092	-0.169915	0	0
OG_10920	0.0598241	0	0
OG_10921	-0.451464	0	0
OG_10922	-0.107489	0	0
OG_10923	-0.110451	0	0
OG_10928	-0.0265292	0	0
OG_1093	-0.0647958	0	0
OG_10931	-0.20629	0	0
OG_10932	0.0606147	0	0
OG_10933	-0.218891	0	0
OG_10935	0.019383	0	0
OG_10937	0.00314391	0	0
OG_10939	0.103798	0	0
OG_1094	0.183431	0	0
OG_10940	-0.10638	0	0
OG_10942	0.133904	0	0
OG_10943	0.137172	0	0
OG_10944	-0.000658763	0	0
OG_10945	-0.146776	0	0
OG_10946	0.135196	0	0
OG_10947	-0.039662	0	0
OG_10949	0.160873	0	0
OG_1095	-0.0105125	0	0
OG_10950	0.0910352	0	0
OG_10955	0.100912	0	0
OG_10956	-0.126205	0	0
OG_10957	0.00889023	0	0
OG_1096	-0.2714	0	0
OG_10960	0.100584	0	0
OG_10962	0.078293	0	0
OG_10964	0.0157021	0	0
OG_10965	-0.0147378	0	0
OG_10966	-0.0303225	0	0
OG_10967	0.132751	0	0
OG_10968	-0.115147	0	0
OG_1097	-0.165227	0	0
OG_10971	-0.090765	0	0
OG_10973	-0.00235512	0	0
OG_10976	0.353544	0	0
OG_10977	-0.00846234	0	0
OG_1098	-0.216169	0	0
OG_10982	0.0631359	0	0
OG_10983	0.0249814	0	0
OG_10984	0.0718192	0	0
OG_10986	-0.0537316	0	0
OG_10987	0.149073	0	0
OG_10988	-0.149433	0	0
OG_10989	0.0474718	0	0
OG_10991	-0.0883719	0	0
OG_10992	0.119189	0	0
OG_10995	-0.0864868	0	0
OG_10997	-0.0590136	0	0
OG_10998	0.0442281	0	0
OG_10999	0.159289	0	0
OG_11	-0.0372	0	0
OG_110	0.000915766	0	0
OG_1100	0.237635	0	0
OG_11000	0.0272034	0	0
OG_11002	-0.057929	0	0
OG_11003	-0.0355517	0	0
OG_11005	-0.0519849	0	0
OG_11006	-0.0651633	0	0
OG_11007	-0.024676	0	0
OG_11008	0.203632	0	0
OG_1101	-0.033596	0	0
OG_11010	0.216328	0	0
OG_11013	0.0181264	0	0
OG_11014	-0.155425	0	0
OG_11015	0.0742075	0	0
OG_11016	0.0497504	0	0
OG_11018	-0.127704	0	0
OG_11019	0.0165917	0	0
OG_1102	0.140907	0	0
OG_11021	-0.227048	0	0
OG_11025	-0.109694	0	0
OG_11027	0.016118	0	0
OG_1103	0.0308933	0	0
OG_11035	-0.0834704	0	0
OG_11036	-0.0175107	0	0
OG_11038	0.0170617	0	0
OG_1104	0.143368	0	0
OG_11040	0.039129	0	0
OG_11042	0.0954009	0	0
OG_11043	0.152788	0	0
OG_11046	0.037387	0	0
OG_11048	-0.130402	0	0
OG_1105	-0.0335219	0	0
OG_11051	-0.0360804	0	0
OG_11058	-0.0371723	0	0
OG_11059	0.0412102	0	0
OG_1106	0.210342	0	0
OG_11062	0.0129669	0	0
OG_11063	-0.09429	0	0
OG_11064	-0.125524	0	0
OG_11065	0.0364592	0	0
OG_11066	-0.071051	0	0
OG_11067	0.135623	0	0
OG_1107	-0.108539	0	0
OG_11072	-0.0614176	0	0
OG_11074	0.161104	0	0
OG_11075	-0.0828452	0	0
OG_11079	0.0400015	0	0
OG_1108	0.0793159	0	0
OG_11081	-0.0394357	0	0
OG_11082	0.0974026	0	0
OG_11085	0.0255948	0	0
OG_11087	0.151366	0	0
OG_11089	-0.21052	0	0
OG_1109	-0.133086	0	0
OG_11091	0.117866	0	0
OG_11092	0.0314937	0	0
OG_11093	0.00355606	0	0
OG_11096	-0.0024115	0	0
OG_11099	0.0735921	0	0
OG_111	-0.0699881	0	0
OG_1110	0.0776385	0	0
OG_11105	-0.00797213	0	0
OG_11106	0.0749184	0	0
OG_1111	0.00359168	0	0
OG_11116	-0.0279111	0	0
OG_11118	0.0150327	0	0
OG_1112	-0.181942	0	0
OG_11122	-0.0856161	0	0
OG_11128	-0.0851331	0	0
OG_11129	-0.166	0	0
OG_11132	0.0825316	0	0
OG_11135	-0.0687289	0	0
OG_11136	0.18921	0	0
OG_11137	0.0808412	0	0
OG_1114	0.0255256	0	0
OG_11141	-0.180262	0	0
OG_11143	-0.0368833	0	0
OG_11145	-0.0781902	0	0
OG_11146	-0.253838	0	0
OG_11149	0.00825462	0	0
OG_1115	0.140456	0	0
OG_11151	-0.0943863	0	0
OG_11153	-0.212033	0	0
OG_11155	-0.103775	0	0
OG_11157	-0.0260988	0	0
OG_1116	-0.115297	0	0
OG_11160	0.0979933	0	0
OG_11161	0.112372	0	0
OG_11164	-0.0709074	0	0
OG_11167	-0.125592	0	0
OG_11169	0.157525	0	0
OG_11170	-0.0300733	0	0
OG_11171	0.0406732	0	0
OG_11174	-0.0346079	0	0
OG_11177	0.165312	0	0
OG_11179	-0.0586782	0	0
OG_1118	-0.037917	0	0
OG_11180	-0.0600964	0	0
OG_11183	-0.0114022	0	0
OG_11184	0.0431823	0	0
OG_11186	-0.0993883	0	0
OG_11187	0.100081	0	0
OG_11188	0.0183524	0	0
OG_11189	-0.0689322	0	0
OG_11191	0.0997761	0	0
OG_11192	0.154819	0	0
OG_11195	0.0129232	0	0
OG_11196	0.12855	0	0
OG_11197	0.0321958	0	0
OG_11198	0.0673987	0	0
OG_11199	-0.07173	0	0
OG_112	-0.0426175	0	0
OG_1120	-0.0647786	0	0
OG_11204	-0.0297424	0	0
OG_11206	-0.0917865	0	0
OG_1121	0.0359136	0	0
OG_11210	0.283173	0	0
OG_11211	0.0635855	0	0
OG_11212	0.0254773	0	0
OG_11214	0.0156367	0	0
OG_11215	0.180336	0	0
OG_11216	0.0727815	0	0
OG_11217	0.0476385	0	0
OG_11218	0.0035664	0	0
OG_11219	-0.0305432	0	0
OG_1122	-0.223356	0	0
OG_11221	-0.103637	0	0
OG_11222	0.293338	0	0
OG_11223	-0.0590999	0	0
OG_11224	-0.0285865	0	0
OG_11227	-0.135348	0	0
OG_11228	-0.0148441	0	0
OG_11229	-0.022057	0	0
OG_1123	0.190524	0	0
OG_11230	0.227271	0	0
OG_11231	-0.236105	0	0
OG_11232	0.088747	0	0
OG_11235	0.0573884	0	0
OG_11239	-0.0502226	0	0
OG_1124	-0.0283178	0	0
OG_11240	-0.0986033	0	0
OG_11241	-0.125735	0	0
OG_11242	-0.100983	0	0
OG_11245	-0.0518504	0	0
OG_11247	-0.00134672	0	0
OG_11249	0.00305571	0	0
OG_1125	0.076493	0	0
OG_11251	0.0996031	0	0
OG_11252	-0.186283	0	0
OG_11254	0.120273	0	0
OG_11258	-0.163799	0	0
OG_11259	-0.0246955	0	0
OG_1126	0.227291	0	0
OG_11260	0.109059	0	0
OG_11262	-0.219654	0	0
OG_11263	0.169173	0	0
OG_11264	0.0052279	0	0
OG_11265	-0.24996	0	0
OG_11266	0.129382	0	0
OG_11268	0.0512003	0	0
OG_1127	0.060993	0	0
OG_11271	-0.256199	0	0
OG_11275	-0.0249414	0	0
OG_11276	0.0137503	0	0
OG_11278	0.135757	0	0
OG_11279	-0.0431299	0	0
OG_1128	0.292186	0	0
OG_11280	-0.0322703	0	0
OG_11283	-0.143525	0	0
OG_11285	0.0529441	0	0
OG_11286	0.0852247	0	0
OG_11287	0.136316	0	0
OG_1129	-0.0886008	0	0
OG_11292	0.0559554	0	0
OG_11293	0.127851	0	0
OG_11296	-0.0404028	0	0
OG_11297	-0.123242	0	0
OG_11298	0.0454994	0	0
OG_113	0.0573188	0	0
OG_1130	-0.2196	0	0
OG_11300	-0.0154097	0	0
OG_11301	-0.156604	0	0
OG_11304	-0.00338817	0	0
OG_11306	0.088499	0	0
OG_11307	0.0485939	0	0
OG_11308	0.173545	0	0
OG_11309	0.110828	0	0
OG_1131	-0.0413539	0	0
OG_11311	-0.0523788	0	0
OG_11312	0.0590563	0	0
OG_11316	0.179525	0	0
OG_11317	-0.107124	0	0
OG_11320	0.0151737	0	0
OG_11322	-0.153646	0	0
OG_11323	-0.169079	0	0
OG_11325	0.14132	0	0
OG_11326	-0.0610779	0	0
OG_11328	0.216154	0	0
OG_1133	0.0901207	0	0
OG_11331	0.365029	0	0
OG_11332	-0.14843	0	0
OG_11333	0.0582281	0	0
OG_11334	0.0896845	0	0
OG_11336	0.167353	0	0
OG_11339	-0.0937378	0	0
OG_11340	0.054613	0	0
OG_11343	0.185088	0	0
OG_11345	-0.0703207	0	0
OG_11348	0.448091	1.27951e-05	0
OG_1135	-0.0520524	0	0
OG_11355	0.0278236	0	0
OG_11356	-0.00214116	0	0
OG_11358	0.00850316	0	0
OG_1136	0.0674984	0	0
OG_11362	0.00272834	0	0
OG_11365	-0.112729	0	0
OG_11366	0.0940718	0	0
OG_11367	-0.0828219	0	0
OG_1137	-0.361752	0	0
OG_11370	0.017077	0	0
OG_11377	-0.0643654	0	0
OG_11378	-0.0370807	0	0
OG_1138	-0.103442	0	0
OG_11381	-0.160004	0	0
OG_11383	0.0952609	0	0
OG_1139	-0.195833	0	0
OG_11391	0.0364308	0	0
OG_11398	-0.0880405	0	0
OG_114	-0.0466281	0	0
OG_1140	-0.0197371	0	0
OG_11402	0.106362	0	0
OG_11403	0.163837	0	0
OG_11404	0.00824404	0	0
OG_11409	-0.0769014	0	0
OG_1141	-0.0367256	0	0
OG_11410	0.0479923	0	0
OG_11412	0.121309	0	0
OG_11413	-0.0817057	0	0
OG_11415	0.163395	0	0
OG_11416	0.026344	0	0
OG_11417	0.108185	0	0
OG_1142	-0.097619	0	0
OG_11422	-0.093293	0	0
OG_1143	-0.321471	0	0
OG_11431	0.0100601	0	0
OG_11432	-0.0637196	0	0
OG_11434	-0.0479016	0	0
OG_11436	0.194026	0	0
OG_11439	0.036828	0	0
OG_1144	0.0150166	0	0
OG_11440	-0.0639735	0	0
OG_11441	-0.00116332	0	0
OG_11443	-0.0655304	0	0
OG_11446	-0.159547	0	0
OG_11448	-0.0147782	0	0
OG_11449	0.178449	0	0
OG_1145	0.043973	0	0
OG_11450	0.186132	0	0
OG_11451	0.388437	0	0
OG_11452	-0.134366	0	0
OG_11453	0.134219	0	0
OG_11455	0.0158714	0	0
OG_11459	0.0248499	0	0
OG_1146	-0.0281068	0	0
OG_11460	0.0364565	0	0
OG_11461	-0.0445178	0	0
OG_11462	0.180236	0	0
OG_11463	0.155265	0	0
OG_11464	0.207923	0	0
OG_11465	0.0102436	0	0
OG_11467	-0.0248847	0	0
OG_11469	0.00533898	0	0
OG_1147	-0.00200345	0	0
OG_11470	-0.0349114	0	0
OG_11475	0.079951	0	0
OG_11476	0.0780729	0	0
OG_11477	0.164543	0	0
OG_1148	-0.0116278	0	0
OG_11481	0.0421365	0	0
OG_11485	-0.0961516	0	0
OG_11486	-0.109497	0	0
OG_11488	-0.0188252	0	0
OG_1149	-0.0575351	0	0
OG_11490	0.0268732	0	0
OG_11491	0.0481515	0	0
OG_11492	0.138777	0	0
OG_11493	0.0445235	0	0
OG_11495	-0.0432332	0	0
OG_11498	0.00297293	0	0
OG_11499	0.12989	0	0
OG_115	-0.181957	0	0
OG_1150	-0.107167	0	0
OG_11500	0.0021974	0	0
OG_11501	-0.112759	0	0
OG_11504	-0.0802069	0	0
OG_11507	0.043664	0	0
OG_11508	0.0853882	0	0
OG_11512	-0.0707105	0	0
OG_11516	-0.0388714	0	0
OG_11517	0.0298752	0	0
OG_11519	0.0401761	0	0
OG_1152	-0.0948774	0	0
OG_11520	-0.0417513	0	0
OG_11521	0.047304	0	0
OG_11522	0.149921	0	0
OG_11523	0.127861	0	0
OG_11524	-0.0912125	0	0
OG_11525	-0.0101418	0	0
OG_11526	0.0168388	0	0
OG_11527	-0.183283	0	0
OG_11529	0.0221232	0	0
OG_1153	0.0967075	0	0
OG_11531	0.41537	9.86162e-07	0
OG_11532	0.0320069	0	0
OG_11533	0.0136795	0	0
OG_11534	0.0215078	0	0
OG_11535	-0.054448	0	0
OG_11537	-0.109147	0	0
OG_1154	-0.0503774	0	0
OG_11540	0.013818	0	0
OG_11542	-0.0256096	0	0
OG_11543	0.233833	0	0
OG_11545	-0.0391836	0	0
OG_11546	0.0632482	0	0
OG_11548	-0.153665	0	0
OG_1155	-0.14559	0	0
OG_11550	-0.0791394	0	0
OG_11553	0.010649	0	0
OG_1156	0.0010457	0	0
OG_11560	0.23966	0	0
OG_11562	-0.0781726	0	0
OG_11564	-0.0493129	0	0
OG_11565	0.0248884	0	0
OG_11566	-0.130932	0	0
OG_11567	0.141768	0	0
OG_11568	0.117367	0	0
OG_1157	0.125978	0	0
OG_11571	-0.0586431	0	0
OG_11572	-0.0324123	0	0
OG_11574	-0.111633	0	0
OG_11575	-0.305809	0	0
OG_11576	-0.34137	0	0
OG_11577	0.0649101	0	0
OG_11578	0.0240762	0	0
OG_11579	-0.298676	0	0
OG_1158	-0.0706846	0	0
OG_11582	-0.255238	0	0
OG_11583	-0.033235	0	0
OG_11585	0.100807	0	0
OG_11586	-0.0195501	0	0
OG_11587	0.0928563	0	0
OG_11589	-0.0273334	0	0
OG_1159	-0.0792088	0	0
OG_11590	0.0142346	0	0
OG_11591	0.055941	0	0
OG_11593	-0.0562939	0	0
OG_11595	0.0647159	0	0
OG_11596	0.173217	0	0
OG_11598	-0.0639248	0	0
OG_11599	-0.144637	0	0
OG_116	-0.0587931	0	0
OG_1160	-0.0156601	0	0
OG_11600	0.209316	0	0
OG_11601	0.053931	0	0
OG_11604	0.000464368	0	0
OG_11605	0.162272	0	0
OG_11606	-0.298425	0	0
OG_11607	-0.0313474	0	0
OG_11614	-0.0336017	0	0
OG_11616	0.281425	0	0
OG_11617	0.126336	0	0
OG_11619	0.150325	0	0
OG_1162	-0.147053	0	0
OG_11620	0.0264383	0	0
OG_11621	-0.0348186	0	0
OG_11622	0.0254708	0	0
OG_11623	0.00116158	0	0
OG_11625	-0.0668278	0	0
OG_11628	0.142614	0	0
OG_1163	-0.328787	0	0
OG_11631	0.0664333	0	0
OG_11632	-0.00961305	0	0
OG_11636	-0.113283	0	0
OG_11637	0.0179994	0	0
OG_11638	0.0177295	0	0
OG_11639	0.0174623	0	0
OG_1164	0.0572634	0	0
OG_11640	-0.166275	0	0
OG_11644	0.00362762	0	0
OG_11649	0.0351724	0	0
OG_1165	0.393128	0	0
OG_11652	0.21592	0	0
OG_11653	0.0354509	0	0
OG_11655	-0.214606	0	0
OG_11657	-0.0323487	0	0
OG_11658	0.259467	0	0
OG_1166	-0.15853	0	0
OG_11661	-0.0534548	0	0
OG_11662	-0.0785138	0	0
OG_11668	-0.181778	0	0
OG_1167	-0.131105	0	0
OG_11671	0.129395	0	0
OG_11674	0.21824	0	0
OG_11679	-0.0403371	0	0
OG_11680	0.0459016	0	0
OG_11683	0.143393	0	0
OG_11686	0.00658955	0	0
OG_11688	0.209966	0	0
OG_1169	0.133056	0	0
OG_11690	0.00406084	0	0
OG_11694	0.238589	0	0
OG_11697	0.105481	0	0
OG_117	-0.0479401	0	0
OG_11703	-0.0426	0	0
OG_11704	0.00753828	0	0
OG_11705	-0.0493331	0	0
OG_11706	0.219942	0	0
OG_11707	0.286883	0	0
OG_11709	0.0872418	0	0
OG_1171	0.0752442	0	0
OG_11712	0.101336	0	0
OG_11716	0.0386764	0	0
OG_1172	0.248181	0	0
OG_11720	-0.229312	0	0
OG_11724	-0.288906	0	0
OG_11725	0.0835415	0	0
OG_11727	0.00962912	0	0
OG_11728	0.0892563	0	0
OG_11729	-0.175533	0	0
OG_1173	0.259304	0	0
OG_11731	0.104031	0	0
OG_11736	-0.023033	0	0
OG_1174	-0.151371	0	0
OG_11740	-0.284117	0	0
OG_11753	-0.098432	0	0
OG_11754	0.0653193	0	0
OG_11755	0.0752682	0	0
OG_11756	-0.0494956	0	0
OG_11757	0.122714	2.03165e-11	0
OG_1176	-0.199285	0	0
OG_11760	-0.0742848	0	0
OG_11761	-0.0384455	0	0
OG_11763	-0.125431	0	0
OG_11764	0.0253082	0	0
OG_11766	-0.289803	0	0
OG_11768	0.202054	0	0
OG_1177	0.0241586	0	0
OG_11772	-0.0897281	0	0
OG_11779	0.0226103	0	0
OG_11782	0.16209	0	0
OG_11783	-0.00916132	0	0
OG_11785	-0.0239172	0	0
OG_11786	0.104734	0	0
OG_11788	-0.0238044	0	0
OG_1179	0.108636	0	0
OG_11792	-0.0336742	0	0
OG_11793	0.0375455	0	0
OG_11794	-0.0786528	0	0
OG_11796	-0.102649	0	0
OG_118	-0.0753009	0	0
OG_1180	-0.0260659	0	0
OG_11800	-0.0860983	0	0
OG_11801	-0.0802739	0	0
OG_11806	0.17749	0	0
OG_11807	-0.105659	0	0
OG_11808	0.0809009	0	0
OG_1181	-0.086653	0	0
OG_11811	-0.0716868	0	0
OG_11813	-0.18005	0	0
OG_11814	0.0507834	0	0
OG_11817	0.0600094	0	0
OG_1182	0.150885	0	0
OG_11821	0.336663	0	0
OG_11823	-0.00455081	0	0
OG_11826	0.0124387	0	0
OG_11827	0.179432	0	0
OG_1183	0.0224719	0	0
OG_11830	-0.0651123	0	0
OG_11831	0.221414	0	0
OG_11833	0.016875	0	0
OG_11834	-0.233004	0	0
OG_11836	0.0594964	0	0
OG_11837	0.230012	0	0
OG_11841	0.0711104	0	0
OG_11843	0.0770432	0	0
OG_11844	-0.136581	0	0
OG_11848	-0.0892098	0	0
OG_11849	0.00162635	0	0
OG_1185	0.0536949	0	0
OG_11850	0.11675	0	0
OG_11852	-0.159893	0	0
OG_11853	-0.0467292	0	0
OG_11855	0.0392721	0	0
OG_11856	-0.0660671	0	0
OG_11859	0.230834	0	0
OG_1186	-0.151735	0	0
OG_11860	0.11194	0	0
OG_11865	0.0305412	0	0
OG_11866	0.00332295	0	0
OG_11867	-0.0111814	0	0
OG_11869	-0.138713	0	0
OG_1187	-0.196593	0	0
OG_11870	0.0459583	0	0
OG_11872	-0.46356	0	0.000430318
OG_11873	-0.175613	0	0
OG_11874	0.075929	0	0
OG_11877	-0.00567177	0	0
OG_11878	0.126777	0	0
OG_11879	-0.0658829	0	0
OG_1188	0.122662	0	0
OG_11882	-0.11635	0	0
OG_11883	0.165312	0	0
OG_11884	0.0499801	0	0
OG_11885	0.179058	0	0
OG_11886	0.165812	0	0
OG_11887	-0.0379886	0	0
OG_11888	-0.0532054	0	0
OG_11889	0.178297	0	0
OG_1189	-0.0493045	0	0
OG_11890	0.105263	0	0
OG_11891	-0.0217488	0	0
OG_11892	0.13447	0	0
OG_11896	-0.0247254	0	0
OG_11897	0.0852714	0	0
OG_11898	-0.304157	0	0
OG_11899	0.187114	0	0
OG_119	0.0596025	0	0
OG_1190	0.120797	0	0
OG_11900	-0.102612	0	0
OG_11901	0.0940525	0	0
OG_11902	-0.0358762	0	0
OG_11904	-0.0315841	0	0
OG_11907	0.205001	0	0
OG_11908	0.0730524	0	0
OG_1191	0.398583	0	0
OG_11910	0.291582	0	0
OG_11911	0.0587656	0	0
OG_11912	-0.137467	0	0
OG_11913	-0.0472548	0	0
OG_11914	0.117866	0	0
OG_11915	-0.0385416	0	0
OG_11917	0.13338	0	0
OG_11918	0.222092	0	0
OG_1192	0.0511778	0	0
OG_11921	-0.0316949	0	0
OG_11922	-0.0838732	0	0
OG_11923	0.0907562	0	0
OG_11925	0.0556884	0	0
OG_11926	0.00149763	0	0
OG_11927	0.135639	0	0
OG_11928	0.0852765	0	0
OG_1193	0.211131	0	0
OG_11930	-0.0325228	0	0
OG_11931	-0.167325	0	0
OG_11933	-0.10628	0	0
OG_11934	0.0799127	0	0
OG_11937	0.0630937	0	0
OG_11938	0.0340014	0	0
OG_11939	-0.0922628	0	0
OG_11940	-0.041517	0	0
OG_11942	0.137157	0	0
OG_11946	0.197169	0	0
OG_1195	-0.0414712	0	0
OG_11950	-0.208881	0	0
OG_11951	0.137059	0	0
OG_11952	0.100495	0	0
OG_11953	-0.199083	0	0
OG_11954	-0.0505428	0	0
OG_11956	0.00125459	0	0
OG_11957	0.0838305	0	0
OG_11958	0.110253	0	0
OG_1196	-0.0604298	0	0
OG_11964	-0.0262825	0	0
OG_11965	0.256958	0	0
OG_11968	0.149185	0	0
OG_1197	0.0259799	0	0
OG_11970	0.13209	0	0
OG_11971	-0.170018	0	0
OG_11972	0.0797271	0	0
OG_11973	-0.296073	0	0
OG_11974	-0.270045	0	0
OG_11975	-0.0737048	0	0
OG_11978	0.0382458	0	0
OG_1198	-0.109141	0	0
OG_11980	0.128738	0	0
OG_11982	0.372565	0	0
OG_11987	0.10533	0	0
OG_1199	-0.000801659	0	0
OG_11991	0.105032	0	0
OG_11993	0.0904722	0	0
OG_11996	0.0886082	0	0
OG_12	0.0872049	0	0
OG_120	-0.198797	0	0
OG_1200	-0.218207	0	0
OG_12003	-0.169951	0	0
OG_1201	0.0838071	0	0
OG_12010	0.0316267	0	0
OG_12011	0.00906252	0	0
OG_12014	-0.121931	0	0
OG_12017	-0.121359	0	0
OG_12018	0.2052	0	0
OG_12019	0.130369	0	0
OG_1202	0.105725	0	0
OG_12021	0.16065	0	0
OG_12022	0.110866	0	0
OG_12023	-0.0857441	0	0
OG_12024	-0.155013	0	0
OG_12026	-0.184833	0	0
OG_12027	-0.00441201	0	0
OG_1203	0.0297148	0	0
OG_12031	-0.174692	0	0
OG_12032	0.0257124	0	0
OG_12034	0.0404041	0	0
OG_12037	-0.0588623	0	0
OG_12038	0.0186047	0	0
OG_12039	0.0629018	0	0
OG_1204	0.00819606	0	0
OG_12040	-0.113179	0	0
OG_12041	0.136368	0	0
OG_12042	-0.0193051	0	0
OG_12044	-0.0189511	0	0
OG_12045	0.164023	0	0
OG_12048	-0.150716	0	0
OG_12049	0.0128459	0	0
OG_1205	-0.0138011	0	0
OG_12050	-0.00392484	0	0
OG_12051	-0.214607	0	0
OG_12052	0.149208	0	0
OG_12055	-0.0357843	0	0
OG_12057	-0.0450996	0	0
OG_12059	0.241085	0	0
OG_1206	-0.359423	0	0
OG_12060	0.151068	0	0
OG_12061	0.0370857	0	0
OG_12062	0.0546959	0	0
OG_12063	0.0558078	0	0
OG_12064	0.146892	0	0
OG_12065	-0.0733821	0	0
OG_12066	0.134457	0	0
OG_12068	0.0536799	0	0
OG_1207	0.0250227	0	0
OG_12071	0.0506621	0	0
OG_12072	-0.0388043	0	0
OG_12073	0.0409781	0	0
OG_12074	-0.00431335	0	0
OG_12076	0.209405	0	0
OG_12077	-0.0377485	0	0
OG_1208	-0.10057	0	0
OG_12082	-0.0242559	0	0
OG_12083	-0.10752	0	0
OG_12084	-0.0493129	0	0
OG_12085	-0.0643064	0	0
OG_12088	-0.0385418	0	0
OG_1209	0.160735	0	0
OG_12090	-0.153577	0	0
OG_12091	0.1372	0	0
OG_12093	-0.02729	0	0
OG_12094	-0.0371246	0	0
OG_12095	0.060857	0	0
OG_12096	0.143289	0	0
OG_12097	0.0773087	0	0
OG_12098	0.256292	0	0
OG_121	-0.0430394	0	0
OG_1210	0.177164	0	0
OG_12101	-0.0111295	0	0
OG_12102	0.105881	0	0
OG_12103	-0.0292033	0	0
OG_12104	0.19714	0	0
OG_12105	0.112019	0	0
OG_12107	-0.120375	0	0
OG_12109	0.130197	0	0
OG_1211	-0.233423	0	0
OG_12111	-0.0268507	0	0
OG_12112	0.0505033	0	0
OG_12113	0.0129628	0	0
OG_12114	-0.231978	0	0
OG_12120	0.0661207	0	0
OG_12121	0.0488887	0	0
OG_12123	0.348765	0	0
OG_12129	-0.0383155	0	0
OG_12131	0.221244	0	0
OG_12132	0.0379853	0	0
OG_12135	0.114251	0	0
OG_12136	0.0153072	0	0
OG_12137	-0.0784777	0	0
OG_12139	-0.0182572	0	0
OG_12140	0.0056604	0	0
OG_12143	-0.0375514	0	0
OG_12145	-0.0713876	0	0
OG_12147	-0.152361	0	0
OG_1215	-0.0296102	0	0
OG_12151	0.27468	0	0
OG_12153	0.30727	0	0
OG_12155	0.0516658	0	0
OG_12159	0.113942	0	0
OG_12161	-0.0543619	0	0
OG_12162	0.00528963	0	0
OG_12166	0.0166199	0	0
OG_12167	0.130993	0	0
OG_12168	-0.332952	0	0
OG_1217	-0.264275	0	0
OG_12170	-0.217404	0	0
OG_12173	-0.0151487	0	0
OG_12174	0.014556	0	0
OG_12175	-0.0193385	0	0
OG_12176	0.0582787	0	0
OG_12177	0.0383294	0	0
OG_12178	-0.0590462	0	0
OG_12184	0.079916	0	0
OG_12189	0.0940525	0	0
OG_1219	-0.122245	0	0
OG_12191	-0.257511	0	0
OG_12193	-0.246566	0	0
OG_12198	-0.0894835	0	0
OG_122	-0.033573	0	0
OG_1220	-0.184484	0	0
OG_12201	-0.356943	0	0
OG_12205	0.0577508	0	0
OG_12206	-0.0802378	0	0
OG_12207	-0.135982	0	0
OG_1221	0.0523571	0	0
OG_12212	-0.304068	0	0
OG_12216	-0.166242	0	0
OG_12218	-0.177487	0	0
OG_1222	-0.27725	0	0
OG_12220	0.0600428	0	0
OG_12221	-0.0376244	0	0
OG_12223	-0.0501927	0	0
OG_12224	0.0179823	0	0
OG_12225	-0.231491	0	0
OG_12226	0.0812517	0	0
OG_12228	0.0850715	0	0
OG_12229	0.1126	0	0
OG_1223	-0.0300277	0	0
OG_12231	-0.132595	0	0
OG_12232	0.0581029	0	0
OG_12234	-0.264781	0	0
OG_12235	0.102406	0	0
OG_12237	0.0411508	0	0
OG_12239	-0.0203332	0	0
OG_1224	0.0600705	0	0
OG_12240	0.281469	0	0
OG_12242	-0.0210854	0	0
OG_12244	0.0469451	0	0
OG_12248	0.403466	3.01917e-06	0
OG_12250	0.0628481	0	0
OG_12251	-0.150981	0	0
OG_12253	-0.0599735	0	0
OG_12256	0.0434022	0	0
OG_12257	0.210491	0	0
OG_12258	-0.0557898	0	0
OG_12260	-0.0632514	0	0
OG_12261	0.113917	0	0
OG_12264	-0.365215	0	0
OG_12265	0.119045	0	0
OG_12266	0.0293876	0	0
OG_12267	-0.0480495	0	0
OG_12268	-0.0302645	0	0
OG_12269	0.133081	0	0
OG_1227	-0.00177531	0	0
OG_12271	0.0926534	0	0
OG_12275	0.16438	0	0
OG_12276	-0.0945641	0	0
OG_12279	0.0520923	0	0
OG_1228	-0.172586	0	0
OG_12280	0.0346633	0	0
OG_12283	0.117159	0	0
OG_12284	0.00778195	0	0
OG_12285	0.0726657	0	0
OG_12286	0.0316915	0	0
OG_12287	0.239133	0	0
OG_12288	-0.0723533	0	0
OG_12289	0.0104921	0	0
OG_1229	-0.0703046	0	0
OG_12291	-0.0998337	0	0
OG_12292	-0.0658354	0	0
OG_12293	-0.00180463	0	0
OG_12294	-0.0523727	0	0
OG_12296	0.088717	0	0
OG_123	-0.0881828	0	0
OG_12301	0.00738369	0	0
OG_12302	0.00909292	0	0
OG_12303	-0.02729	0	0
OG_12304	0.0132547	0	0
OG_12305	-0.0690013	0	0
OG_12306	0.100061	0	0
OG_12307	0.103586	0	0
OG_12308	-0.0411769	0	0
OG_12309	0.0700449	0	0
OG_1231	-0.0390836	0	0
OG_12310	-0.137508	0	0
OG_12312	-0.0346246	0	0
OG_12313	0.037059	0	0
OG_12314	0.174306	0	0
OG_12317	-0.00357599	0	0
OG_12319	0.13667	0	0
OG_1232	0.103172	0	0
OG_12323	0.152842	0	0
OG_12324	-0.0454058	0	0
OG_12326	-0.0772182	0	0
OG_12327	0.0512292	0	0
OG_12328	-0.093093	0	0
OG_12329	0.0258695	0	0
OG_1233	-0.0816399	0	0
OG_12330	0.00381772	0	0
OG_12331	0.0494692	0	0
OG_12332	-0.16064	0	0
OG_12333	0.11194	0	0
OG_12337	0.0970988	0	0
OG_12338	-0.0857907	0	0
OG_1234	-0.0856606	0	0
OG_12341	0.132427	0	0
OG_12344	-0.0601746	0	0
OG_12347	0.0845426	0	0
OG_12348	-0.829582	0	0.999994
OG_12349	0.126697	0	0
OG_12352	0.26552	0	0
OG_12353	0.0739836	0	0
OG_12356	-0.0664569	0	0
OG_1236	-0.105766	0	0
OG_12362	0.0977318	0	0
OG_12363	-0.293404	0	0
OG_12365	0.17074	0	0
OG_12366	-0.0160467	0	0
OG_12367	-0.0846075	0	0
OG_1237	-0.0374032	0	0
OG_12370	-0.144476	0	0
OG_12372	-0.114998	0	0
OG_12373	0.0315411	0	0
OG_12375	-0.0232416	0	0
OG_12379	-0.390077	0	0
OG_1238	-0.0299926	0	0
OG_12380	-0.0595496	0	0
OG_12381	-0.0134939	0	0
OG_12385	-0.16229	0	0
OG_12387	0.0922315	0	0
OG_1239	-0.104152	0	0
OG_12391	0.119264	0	0
OG_12392	0.056887	0	0
OG_12393	-0.00214116	0	0
OG_12394	-0.0271175	0	0
OG_12395	0.206168	0	0
OG_12396	0.115631	0	0
OG_12398	-0.0570638	0	0
OG_12399	0.0287625	0	0
OG_124	-0.0205819	0	0
OG_1240	-0.350501	0	0
OG_12401	-0.00387215	0	0
OG_12404	0.0680451	0	0
OG_12405	-0.00780758	0	0
OG_12407	0.118243	0	0
OG_12408	0.019731	0	0
OG_1241	-0.0340141	0	0
OG_12410	-0.0240689	0	0
OG_12411	-0.0661227	0	0
OG_12412	0.177571	0	0
OG_12413	-0.273394	0	0
OG_12418	0.127732	0	0
OG_12419	-0.0225168	0	0
OG_12425	-0.0504927	0	0
OG_12426	0.0517927	0	0
OG_12429	-0.0367951	0	0
OG_1243	0.0271592	0	0
OG_12431	-0.00208403	0	0
OG_12432	-0.223247	0	0
OG_12433	0.103866	0	0
OG_12434	0.0566081	0	0
OG_12435	-0.00629315	0	0
OG_12436	0.0638668	0	0
OG_12437	0.399559	0	0
OG_12438	-0.185507	0	0
OG_12439	-0.255188	0	0
OG_1244	0.278529	0	0
OG_12440	-0.00429957	0	0
OG_12441	-0.0660372	0	0
OG_12443	-0.0556732	0	0
OG_12446	0.0394736	0	0
OG_12447	-0.00879154	0	0
OG_12448	-0.198109	0	0
OG_12449	0.04125	0	0
OG_1245	-0.106829	0	0
OG_12450	0.22217	0	0
OG_12451	0.138701	0	0
OG_12452	-0.107544	0	0
OG_12454	0.08958	0	0
OG_12455	0.0732064	0	0
OG_12459	-0.0716885	0	0
OG_1246	0.0519232	0	0
OG_12463	0.207593	0	0
OG_12465	-0.122124	0	0
OG_12467	0.0386936	0	0
OG_12469	0.10494	0	0
OG_12471	0.0542336	0	0
OG_12472	0.124083	0	0
OG_12474	-0.0141392	0	0
OG_12475	-0.0114229	0	0
OG_12476	-0.147144	0	0
OG_12479	-0.108034	0	0
OG_1248	0.0984028	0	0
OG_12480	0.00102845	0	0
OG_12481	0.138712	0	0
OG_12482	0.175001	0	0
OG_12487	-0.00499446	0	0
OG_12488	0.137357	0	0
OG_12489	0.175098	0	0
OG_1249	-0.0900178	0	0
OG_12491	0.283633	0	0
OG_12493	0.0120633	0	0
OG_12495	0.0835745	0	0
OG_12496	-0.0544583	0	0
OG_12498	0.0222925	0	0
OG_125	-0.0421893	0	0
OG_1250	-0.153194	0	0
OG_12500	-0.022512	0	0
OG_12501	0.159281	0	0
OG_12502	0.117376	0	0
OG_12503	-0.0350307	0	0
OG_12507	-0.174562	0	0
OG_12508	-0.166032	0	0
OG_12509	-0.088297	0	0
OG_1251	-0.23434	0	0
OG_12510	0.196287	0	0
OG_12514	0.235828	0	0
OG_12516	0.073721	0	0
OG_12517	0.103049	0	0
OG_12518	0.163998	0	0
OG_12519	0.172968	0	0
OG_1252	-0.0711491	0	0
OG_12520	-0.000458336	0	0
OG_12522	-0.162847	0	0
OG_12525	0.211901	0	0
OG_12526	0.0664743	0	0
OG_12528	0.0148224	0	0
OG_12529	-0.0562838	0	0
OG_12530	-0.0151526	0	0
OG_12532	-0.0432332	0	0
OG_12535	0.0238626	0	0
OG_12536	-0.125093	0	0
OG_12538	-0.117488	0	0
OG_12539	-0.0249676	0	0
OG_1254	-0.146333	0	0
OG_12542	0.0754815	0	0
OG_12543	0.0845019	0	0
OG_12544	-0.0579897	0	0
OG_12545	0.0742361	0	0
OG_12546	0.0153764	0	0
OG_12547	-0.0419772	0	0
OG_12548	-0.0024276	0	0
OG_1255	0.282943	0	0
OG_12551	0.0323362	0	0
OG_12556	0.00407329	0	0
OG_12557	-0.00901931	0	0
OG_12558	-0.160603	0	0
OG_12559	0.0318443	0	0
OG_1256	-0.222617	0	0
OG_12560	0.0634712	0	0
OG_12561	-0.128072	0	0
OG_12562	-0.094121	0	0
OG_12563	-0.0894592	0	0
OG_12564	-0.0120909	0	0
OG_12566	0.04965	0	0
OG_12568	0.170392	0	0
OG_12569	0.00362762	0	0
OG_12572	-0.0212297	0	0
OG_12573	-0.219984	0	0
OG_12574	0.0187123	0	0
OG_12576	0.112451	0	0
OG_12578	-0.00882726	0	0
OG_1258	0.240363	0	0
OG_12580	-0.0310829	0	0
OG_12582	0.0189623	0	0
OG_12583	0.0614746	0	0
OG_12584	0.0965233	0	0
OG_12586	-0.110894	0	0
OG_12589	-0.0493067	0	0
OG_1259	0.0160323	0	0
OG_12590	-0.0587845	0	0
OG_12592	0.172005	0	0
OG_12593	0.0399028	0	0
OG_12595	0.0404792	0	0
OG_12596	0.0957446	0	0
OG_12597	-0.0262825	0	0
OG_12598	0.0854599	0	0
OG_12599	0.0101439	0	0
OG_126	0.122124	0	0
OG_1260	0.0242114	0	0
OG_12600	-0.178677	0	0
OG_12601	0.0548589	0	0
OG_12602	-0.0615099	0	0
OG_12603	0.0880356	0	0
OG_12604	0.0766375	0	0
OG_12606	0.0272034	0	0
OG_12607	-0.0643171	0	0
OG_12608	0.147805	0	0
OG_12609	-0.247486	0	0
OG_12614	-0.0141835	0	0
OG_12615	-0.0349161	0	0
OG_12616	-0.0499846	0	0
OG_12618	0.0421261	0	0
OG_12619	0.215499	0	0
OG_1262	-0.184477	0	0
OG_12620	-0.0137478	0	0
OG_12621	-0.133414	0	0
OG_12622	-0.190758	0	0
OG_12623	0.000884026	0	0
OG_12625	-0.0304873	0	0
OG_12626	-0.0270703	0	0
OG_12627	0.0173843	0	0
OG_12628	-0.0690237	0	0
OG_12629	-0.134436	0	0
OG_1263	0.174048	0	0
OG_12630	0.00269431	0	0
OG_12631	-0.197847	0	0
OG_12633	0.1538	0	0
OG_12635	-0.049104	0	0
OG_12636	-0.0373803	0	0
OG_12639	-0.0801014	0	0
OG_1264	-0.180676	0	0
OG_12640	-0.0812475	0	0
OG_12641	-0.0165809	0	0
OG_12642	-0.138175	0	0
OG_12644	-0.227339	0	0
OG_12645	-0.0783421	0	0
OG_12647	-0.15311	0	0
OG_12648	0.0297412	0	0
OG_12649	0.0917019	0	0
OG_1265	-0.0587766	0	0
OG_12650	0.091737	0	0
OG_12653	-0.0415772	0	0
OG_12654	0.233093	0	0
OG_12656	0.0393273	0	0
OG_12657	0.0379763	0	0
OG_12658	0.0996223	0	0
OG_12659	0.0514024	0	0
OG_1266	-0.282407	0	0
OG_12662	-0.369368	0	0
OG_12663	-0.0883582	0	0
OG_12664	0.0663673	0	0
OG_12665	0.127138	0	0
OG_12669	0.00575304	0	0
OG_1267	-0.189812	0	0
OG_12670	-0.19061	0	0
OG_12671	0.0213659	0	0
OG_12672	0.302557	0	0
OG_12675	-0.116876	0	0
OG_12677	-0.0443936	0	0
OG_12678	0.0214862	0	0
OG_1268	-0.00836706	0	0
OG_12681	0.0473345	0	0
OG_12682	0.0997624	0	0
OG_12684	-0.124897	0	0
OG_12689	-0.184135	0	0
OG_1269	0.0526964	0	0
OG_12690	0.113519	0	0
OG_12692	0.0853908	0	0
OG_12693	-0.0248588	0	0
OG_12696	0.123083	0	0
OG_127	-0.124579	0	0
OG_1270	-0.146848	0	0
OG_12700	0.146594	0	0
OG_12703	-0.0639248	0	0
OG_12704	0.00775356	0	0
OG_12705	0.130145	0	0
OG_1271	-0.126331	0	0
OG_12711	0.0120614	0	0
OG_12717	0.119046	0	0
OG_12719	-0.124457	0	0
OG_12726	-0.0456945	0	0
OG_12727	-0.225031	0	0
OG_12728	0.00255765	0	0
OG_1273	-0.0141979	0	0
OG_12731	0.0043129	0	0
OG_12732	-0.333009	0	0
OG_12733	-0.0974701	0	0
OG_12736	-0.00890837	0	0
OG_12737	0.0887593	0	0
OG_12738	-0.0727227	0	0
OG_1274	0.0638007	0	0
OG_12740	0.293783	0	0
OG_12742	-0.0869081	0	0
OG_12747	0.00654374	0	0
OG_12749	0.0470262	0	0
OG_1275	-0.109594	0	0
OG_12751	0.0379083	0	0
OG_12752	-0.0791394	0	0
OG_12753	0.112211	0	0
OG_12755	-0.246811	0	0
OG_12757	0.0183717	0	0
OG_12758	0.0513067	0	0
OG_1276	-0.087685	0	0
OG_12760	0.0358981	0	0
OG_12762	0.00316269	0	0
OG_12763	0.0439501	0	0
OG_12765	-0.0409947	0	0
OG_12766	0.113579	0	0
OG_12767	-0.00214116	0	0
OG_12769	-0.0718896	0	0
OG_1277	0.0266363	0	0
OG_12772	-0.0699521	0	0
OG_12775	0.0450131	0	0
OG_12779	-0.197618	0	0
OG_1278	0.0426469	0	0
OG_12780	0.0241955	0	0
OG_12781	0.0560594	0	0
OG_12782	0.0807201	0	0
OG_12784	0.00720851	0	0
OG_12785	0.0109772	0	0
OG_12786	0.0825293	0	0
OG_12789	0.211792	0	0
OG_1279	0.072455	0	0
OG_12793	0.198013	0	0
OG_12795	0.00682018	0	0
OG_12796	0.0232642	0	0
OG_12798	0.234968	0	0
OG_12799	0.19601	0	0
OG_12802	0.0653647	0	0
OG_12803	0.193631	0	0
OG_12804	0.0918459	0	0
OG_12806	0.334362	0	0
OG_12807	-0.220048	0	0
OG_12809	0.125683	0	0
OG_1281	0.0537874	0	0
OG_12810	0.0344671	0	0
OG_12811	-0.190772	0	0
OG_12812	-0.0975302	0	0
OG_12813	0.190173	0	0
OG_12819	0.020602	0	0
OG_1282	0.0803216	0	0
OG_12820	-0.125907	0	0
OG_12823	-0.0954608	0	0
OG_12824	-0.316151	0	0
OG_12827	0.0851539	0	0
OG_12828	0.0101495	0	0
OG_12832	-0.0641053	0	0
OG_12833	-0.0980694	0	0
OG_12834	0.00963283	0	0
OG_12835	0.0734422	0	0
OG_12837	0.157293	0	0
OG_12841	0.0381128	0	0
OG_12842	-0.00826839	0	0
OG_12845	0.0165592	0	0
OG_12848	0.0554424	0	0
OG_12849	-0.316254	0	0
OG_1285	-0.127661	0	0
OG_12850	0.2338	0	0
OG_12852	-0.412106	0	0
OG_12853	0.128208	0	0
OG_12854	-0.177559	0	0
OG_12856	-0.00705324	0	0
OG_12859	-0.0301613	0	0
OG_1286	0.0381137	0	0
OG_12860	0.081073	0	0
OG_12862	0.301979	0	0
OG_12864	-0.210023	0	0
OG_12865	0.0251467	0	0
OG_12868	0.0451306	0	0
OG_1287	0.00119787	0	0
OG_12870	0.278176	0	0
OG_12877	0.287537	0	0
OG_1288	-0.117139	0	0
OG_12881	-0.0964662	0	0
OG_12883	0.102884	0	0
OG_12884	-0.095701	0	0
OG_12886	0.113342	0	0
OG_1289	-0.0107701	0	0
OG_12890	-0.0397212	0	0
OG_12893	-0.353095	0	8.94778e-06
OG_12896	-0.111369	0	0
OG_12897	-0.0253066	0	0
OG_12899	0.0179528	0	0
OG_129	-0.103347	0	0
OG_1290	0.0112838	0	0
OG_12903	0.410586	0	0
OG_12905	-0.136403	0	0
OG_12906	0.160432	0	0
OG_12908	0.0416225	0	0
OG_1291	0.107779	0	0
OG_12917	0.00306639	0	0
OG_12918	-0.123149	0	0
OG_12920	-0.0153309	0	0
OG_12923	-0.18465	0	0
OG_12927	-0.31349	0	0
OG_12929	0.0964332	0	0
OG_12930	-0.0129707	0	0
OG_12932	0.0688552	0	0
OG_12933	0.129395	0	0
OG_12935	-0.30459	0	0
OG_12937	0.0654769	0	0
OG_1294	0.0198997	0	0
OG_12940	-0.108426	0	0
OG_12941	0.0630838	0	0
OG_12943	0.135051	0	0
OG_12944	-0.0377454	0	0
OG_12945	0.141851	0	0
OG_12946	-0.127862	0	0
OG_12949	0.0270098	0	0
OG_12951	-0.0222836	0	0
OG_12952	0.0876398	0	0
OG_12953	0.0941269	0	0
OG_12957	-0.0212526	0	0
OG_12962	-0.0947593	0	0
OG_12963	-0.0836161	0	0
OG_12967	-0.312793	0	0
OG_1297	0.0562386	0	0
OG_12970	-0.0682169	0	0
OG_12972	0.241997	0	0
OG_12973	-0.0878639	0	0
OG_12975	-0.0277291	0	0
OG_12976	0.00157424	0	0
OG_12977	-0.0668954	0	0
OG_12978	-0.263272	0	0
OG_12981	0.150034	0	0
OG_12982	-0.357343	0	0
OG_12983	-0.0763442	0	0
OG_12985	0.0409781	0	0
OG_12986	-0.00349463	0	0
OG_12989	0.0546191	0	0
OG_1299	0.328571	0	0
OG_12990	0.247427	0	0
OG_12992	-0.0784777	0	0
OG_12993	0.115021	0	0
OG_12995	0.16515	0	0
OG_12996	0.105076	0	0
OG_12997	0.0948138	0	0
OG_12998	0.113051	0	0
OG_13	-0.142251	0	0
OG_130	-0.252584	0	0
OG_1300	0.0811605	0	0
OG_13000	-0.156996	0	0
OG_13003	-0.265283	0	0
OG_13004	0.114477	0	0
OG_13006	0.204188	0	0
OG_13009	-0.0639187	0	0
OG_1301	-0.00507604	0	0
OG_13010	0.0836428	0	0
OG_13012	0.129149	0	0
OG_13014	-0.201064	0	0
OG_13015	0.109933	0	0
OG_13016	-0.271536	0	0
OG_13017	0.112782	0	0
OG_13019	0.0633562	0	0
OG_1302	0.0925026	0	0
OG_13020	0.138123	0	0
OG_13022	-0.0102721	0	0
OG_1303	0.0992543	0	0
OG_13030	0.114125	0	0
OG_13031	-0.052105	0	0
OG_13033	0.22617	0	0
OG_13035	-0.0233817	0	0
OG_13036	-0.033645	0	0
OG_13038	0.204262	0	0
OG_13040	-0.104271	0	0
OG_13041	0.14295	0	0
OG_13042	0.409741	7.0319e-05	0
OG_13043	0.00579473	0	0
OG_13044	0.0212649	0	0
OG_13045	-0.129778	0	0
OG_13046	0.292666	0	0
OG_13047	-0.00487678	0	0
OG_13048	-0.0463658	0	0
OG_13049	-0.0729748	0	0
OG_13050	0.0870836	0	0
OG_13052	-0.179835	0	0
OG_13053	-0.0120909	0	0
OG_13054	0.231013	0	0
OG_1306	-0.13133	0	0
OG_13060	-0.050876	0	0
OG_13061	-0.0862119	0	0
OG_13062	0.119313	0	0
OG_13063	0.107803	0	0
OG_13064	0.11607	0	0
OG_13065	0.20448	0	0
OG_13066	0.0806189	0	0
OG_13067	0.108433	0	0
OG_13068	-0.0704684	0	0
OG_1307	0.0108289	0	0
OG_13070	0.00498951	0	0
OG_13071	-0.103437	0	0
OG_13073	-0.0746742	0	0
OG_13074	-0.023469	0	0
OG_13075	-0.107607	0	0
OG_13077	-0.109318	0	0
OG_13079	0.0903835	0	0
OG_1308	0.0852169	0	0
OG_13083	-0.0744401	0	0
OG_13084	0.201272	0	0
OG_13086	0.0570394	0	0
OG_1309	-0.0758478	0	0
OG_13091	0.0987196	0	0
OG_13094	-0.0647968	0	0
OG_13096	0.107934	0	0
OG_13097	0.0537859	0	0
OG_13099	-0.158705	0	0
OG_131	-0.0484107	0	0
OG_1310	-0.285522	0	0
OG_13100	0.210619	0	0
OG_13101	0.193912	0	0
OG_13103	-0.355378	0	0
OG_13105	0.159257	0	0
OG_1311	0.0070627	0	0
OG_13111	-0.0260293	0	0
OG_13115	0.00354723	0	0
OG_13118	-0.00751105	0	0
OG_13121	-0.0512428	0	0
OG_13122	-0.0114022	0	0
OG_13123	-0.0177314	0	0
OG_13124	0.00954006	0	0
OG_13127	0.0649796	0	0
OG_13128	0.0512257	0	0
OG_1313	-0.0434118	0	0
OG_13132	0.111725	0	0
OG_13137	-0.0613679	0	0
OG_13138	-0.0216867	0	0
OG_13139	-0.100546	0	0
OG_1314	0.0461238	0	0
OG_13140	-0.185769	0	0
OG_13142	0.19405	0	0
OG_13143	-0.0487342	0	0
OG_13144	0.156905	0	0
OG_13145	0.0456238	0	0
OG_13148	-0.38589	0	5.81545e-07
OG_1315	0.126444	0	0
OG_13150	0.351937	0	0
OG_13153	-0.0324025	0	0
OG_13154	0.0144166	0	0
OG_13155	0.177947	0	0
OG_13160	0.0584907	0	0
OG_13167	0.13843	0	0
OG_13169	0.0705586	0	0
OG_1317	-0.0565143	0	0
OG_13171	0.0832517	0	0
OG_13173	-0.0568285	0	0
OG_13179	-0.0167767	0	0
OG_13180	0.014092	0	0
OG_13184	0.0303209	0	0
OG_13186	0.288412	0	0
OG_1319	0.142324	0	0
OG_13193	-0.0047439	0	0
OG_13196	-0.0741824	0	0
OG_13199	0.0954009	0	0
OG_132	-0.0616251	0	0
OG_1320	-0.142267	0	0
OG_13200	-0.0861041	0	0
OG_13201	0.179722	0	0
OG_13206	0.173968	0	0
OG_13209	-0.037931	0	0
OG_1321	0.303254	0	0
OG_13210	0.047241	0	0
OG_13211	-0.0614213	0	0
OG_13212	-0.153125	0	0
OG_13213	0.0660251	0	0
OG_13214	0.15812	0	0
OG_13215	-0.0283521	0	0
OG_13216	-0.109172	0	0
OG_13218	-0.231771	0	0
OG_13219	0.0897736	0	0
OG_13220	0.013818	0	0
OG_13221	0.222329	0	0
OG_13222	0.218144	0	0
OG_13223	-0.00745822	0	0
OG_13226	0.0803861	0	0
OG_13227	0.029912	0	0
OG_13228	0.107849	0	0
OG_13229	0.0535563	0	0
OG_13230	0.122135	0	0
OG_13233	0.0515028	0	0
OG_13234	0.0415028	0	0
OG_13235	-0.0273578	0	0
OG_13236	4.31842e-05	0	0
OG_13238	-0.0177431	0	0
OG_13239	0.00393867	0	0
OG_1324	-0.109707	0	0
OG_13240	-0.051096	0	0
OG_13241	0.139476	0	0
OG_13242	0.0908187	0	0
OG_13243	-0.13751	0	0
OG_13244	-0.0377085	0	0
OG_13246	-0.0373084	0	0
OG_13249	0.0437308	0	0
OG_1325	-0.214114	0	0
OG_13250	0.0906414	0	0
OG_13252	0.125919	0	0
OG_13258	-0.190618	0	0
OG_13259	0.00993495	0	0
OG_13261	-0.0129257	0	0
OG_13263	-0.02729	0	0
OG_13264	-0.080876	0	0
OG_13265	0.0688328	0	0
OG_13266	-0.0825301	0	0
OG_13267	-0.119109	0	0
OG_1327	0.11511	0	0
OG_13271	-0.0956015	0	0
OG_13273	0.145121	0	0
OG_13278	0.116629	0	0
OG_13279	0.0312297	0	0
OG_1328	0.119735	0	0
OG_13280	0.10713	0	0
OG_13281	0.103054	0	0
OG_13282	0.181185	0	0
OG_13286	0.0442251	0	0
OG_13291	-0.129704	0	0
OG_13293	0.00335292	0	0
OG_13294	-0.0616229	0	0
OG_13296	-0.0850645	0	0
OG_13298	0.139406	0	0
OG_133	-0.0836869	0	0
OG_1330	0.056108	0	0
OG_13303	0.00481174	0	0
OG_13306	0.0521331	0	0
OG_13307	0.04965	0	0
OG_13308	0.190148	0	0
OG_1331	-0.231611	0	0
OG_13311	0.155335	0	0
OG_13312	0.0602543	0	0
OG_13314	0.0357176	0	0
OG_13315	-0.0690468	0	0
OG_13316	-0.42304	0	4.23994e-05
OG_13317	-0.0486083	0	0
OG_13318	0.0038117	0	0
OG_13319	0.0422018	0	0
OG_13320	0.15902	0	0
OG_13323	0.0106858	0	0
OG_13324	-0.08381	0	0
OG_13325	-0.0236762	0	0
OG_13326	-0.0768465	0	0
OG_13328	-0.113087	0	0
OG_1333	0.0144755	0	0
OG_13330	-0.107479	0	0
OG_13331	0.167246	0	0
OG_13332	0.0136071	0	0
OG_13333	-0.177348	0	0
OG_13334	-0.133423	0	0
OG_13335	0.0104139	0	0
OG_13344	0.0709455	0	0
OG_1335	0.0892095	0	0
OG_13350	-0.0419636	0	0
OG_13352	-0.213423	0	0
OG_13353	-0.149626	0	0
OG_13354	-0.0504615	0	0
OG_13355	-0.0225596	0	0
OG_13357	0.153846	0	0
OG_13359	0.268584	0	0
OG_13360	-0.195743	0	0
OG_13362	0.0512292	0	0
OG_13363	0.219773	0	0
OG_13365	0.0852527	0	0
OG_13366	-0.0237808	0	0
OG_13367	0.213423	0	0
OG_13370	0.160405	0	0
OG_13372	-0.0596749	0	0
OG_13373	-0.00896235	0	0
OG_13378	0.0221979	0	0
OG_1338	-0.000495032	0	0
[truncated: 36,036 more rows]

## Sheet: pmi low P vs replete
OrthologID	Log2 Fold Change	Post-p (Low P/ Replete > 2)	Post-p (Replete /Low P > 2)
OG_0	-0.0384352	0	0
OG_1	-0.00353076	0	0
OG_10	-0.174104	0	0
OG_100	0.0323931	0	0
OG_10001	0.213623	0	0
OG_10002	-0.188915	0	0
OG_10006	0.186553	0	0
OG_10008	-0.40654	0	0.00134245
OG_10009	0.197913	0	0
OG_1001	-0.432091	0	0
OG_10010	0.207232	0	0
OG_10013	0.326818	0	0
OG_10017	0.00898432	0	0
OG_10018	0.0217215	0	0
OG_10019	-0.139752	0	4.52479e-07
OG_1002	-0.21094	0	0
OG_10022	-0.166434	0	6.58059e-07
OG_10023	0.179825	0	0
OG_10024	0.191021	0	0
OG_10025	-0.120432	0	0
OG_10027	0.188345	0	0
OG_10028	0.583292	0.131868	0
OG_10029	0.276733	2.57651e-05	0
OG_1003	-0.0693268	0	0
OG_10030	-0.0654658	0	0
OG_10031	0.019646	0	0
OG_10034	-0.269418	0	0
OG_10035	0.0157533	0	0
OG_10036	0.230732	0	0
OG_10039	0.140039	0	0
OG_10041	0.234795	0	0
OG_10043	0.243749	2.56688e-05	0
OG_10044	0.079986	0	0
OG_10045	0.361989	0	0
OG_10046	0.242253	2.62352e-07	0
OG_10047	-0.0574981	0	0
OG_1005	-0.0276124	0	0
OG_10050	0.305338	0	0
OG_10055	-0.226189	0	0
OG_10056	-0.0115091	0	0
OG_10057	-0.324582	0	0
OG_10058	0.220022	0	0
OG_1006	0.209944	0	0
OG_10060	-0.00216251	0	0
OG_10061	0.203482	0	0
OG_10062	-0.069806	0	0
OG_10063	0.237246	0	0
OG_10065	-0.355948	0	0
OG_10067	0.156479	0	0
OG_10068	0.0528143	0	0
OG_10069	0.00740506	0	0
OG_1007	-0.167555	0	0
OG_10071	-0.00842346	0	0
OG_10074	0.0526455	0	0
OG_10076	-0.152891	0	0
OG_10078	-0.0966174	0	0
OG_10079	-0.106207	0	0
OG_1008	-0.238874	0	0
OG_10080	-0.0293275	0	0
OG_10081	0.0790673	0	0
OG_10082	0.0700899	0	0
OG_10083	-0.108438	0	0
OG_10084	0.0748002	0	0
OG_10085	-0.252682	0	0
OG_1009	0.260375	0	0
OG_10090	0.166932	0	0
OG_10091	-0.325719	0	0
OG_10093	-0.611894	0	0.0070287
OG_10094	0.176778	0	0
OG_10095	0.406461	0	0
OG_10097	0.289408	6.88343e-07	0
OG_10099	-0.00222785	0	0
OG_101	-0.0257639	0	0
OG_1010	-0.171782	0	0
OG_10102	-0.257203	0	0
OG_10103	-0.0629116	0	0
OG_10104	-0.0419768	0	0
OG_10108	0.106868	0	0
OG_1011	-0.689644	0	0.440627
OG_10111	0.133318	0	0
OG_10113	0.190196	0	0
OG_10115	0.19569	0	0
OG_10116	0.046212	0	0
OG_10119	-0.0684796	0	0
OG_1012	0.00592316	0	0
OG_10123	-0.0646507	0	0
OG_10124	0.0127838	0	0
OG_1013	-0.0325516	0	0
OG_10132	0.0298826	0	0
OG_1014	-0.565906	0	0.0496622
OG_1015	0.050777	0	0
OG_10150	0.0957726	0	0
OG_10151	0.0953594	0	0
OG_1016	-0.13911	0	0
OG_10165	0.28201	0	0
OG_10166	0.436363	0	0
OG_10168	-0.0997081	0	0
OG_1017	-0.132179	0	0
OG_10178	0.179579	0	0
OG_1018	-0.0043135	0	0
OG_10180	-0.491628	0	1.77323e-06
OG_10185	0.0388243	0	0
OG_10186	-0.236268	0	0
OG_1019	-0.263661	0	0
OG_10190	0.175391	0	0
OG_102	-0.0330183	0	0
OG_10204	0.0925545	0	0
OG_10209	-0.0375266	0	0
OG_1021	-0.032558	0	0
OG_10211	0.365488	0	0
OG_10216	0.135333	0	0
OG_10218	-0.156779	0	0
OG_10219	-0.350528	0	0
OG_1022	-0.238909	0	0
OG_10222	0.409193	0	0
OG_10227	-0.0141703	0	0
OG_1023	-0.359796	0	0
OG_10233	0.0411173	0	0
OG_10236	0.209196	0	0
OG_10237	0.0516869	0	0
OG_10238	-0.12535	0	0
OG_10239	0.0577736	0	0
OG_1024	0.0704029	0	0
OG_10240	0.369442	0	0
OG_10247	0.0458323	0	0
OG_1025	0.217574	0	0
OG_10251	-0.0290701	0	0
OG_10254	-0.227825	0	0
OG_10256	0.37814	2.56138e-07	0
OG_10259	-0.153915	0	0
OG_1026	-0.025819	0	0
OG_10264	-0.109048	0	0
OG_10267	-0.0848836	0	0
OG_1027	-0.529781	0	8.01411e-06
OG_10270	-0.0688251	0	0
OG_10272	-0.031653	0	0
OG_10275	0.258119	3.1804e-05	0
OG_10276	-0.0764517	0	0
OG_10286	-0.283261	0	0
OG_1029	-0.0466879	0	0
OG_103	-0.0597888	0	0
OG_1030	-0.0293576	0	0
OG_1031	0.377541	0	0
OG_1032	0.132615	0	0
OG_10320	0.0285214	0	0
OG_1033	0.0641271	0	0
OG_1034	0.0899127	0	0
OG_1035	0.0450031	0	0
OG_10359	0.00745998	0	0
OG_1036	0.0734038	0	0
OG_10362	-0.106306	0	0
OG_10363	-0.111106	0	0
OG_10369	0.471545	0.00243167	0
OG_1037	-0.195297	0	0
OG_10371	-0.117196	0	0
OG_10375	0.0421977	0	0
OG_1038	0.0691778	0	0
OG_1039	-0.0392899	0	0
OG_104	-0.188189	0	0
OG_1040	0.0360202	0	0
OG_1041	0.599986	0.16566	0
OG_1042	-0.124028	0	0
OG_10423	0.303481	0	0
OG_1043	0.116019	0	0
OG_10436	0.303213	8.47457e-06	0
OG_1045	0.0812125	0	0
OG_10451	-0.0188614	0	0
OG_10456	-0.0982091	0	0
OG_1046	-0.169639	0	0
OG_1047	-0.259718	0	0
OG_1048	-0.607064	0	1.24118e-05
OG_10485	-0.158522	0	0
OG_10489	-0.00892712	0	0
OG_10492	0.0775879	0	0
OG_10497	0.171571	0	0
OG_105	-0.30686	0	0
OG_1050	0.184208	0	0
OG_10500	0.283895	0	0
OG_10510	0.227186	0	0
OG_10515	-0.0911648	0	0
OG_10517	0.234508	0	0
OG_10518	0.431163	0.00180533	0
OG_1052	0.275562	0	0
OG_10520	0.0555008	0	0
OG_10521	0.144919	1.31316e-06	0
OG_10526	0.180145	0	0
OG_10532	-0.157739	0	0
OG_10538	0.1283	0	0
OG_1054	0.0393935	0	0
OG_10541	-0.153287	0	0
OG_10548	0.0344661	0	0
OG_10549	0.155932	0	0
OG_1055	-0.144436	0	0
OG_10559	0.0932857	0	0
OG_1056	-0.189326	0	0
OG_10562	0.132968	0	0
OG_1057	-0.0523718	0	0
OG_1058	0.181026	0	0
OG_10585	0.0227247	0	0
OG_10586	0.0614437	0	0
OG_1059	-0.158757	0	0
OG_10594	-0.168592	0	0
OG_10595	0.227652	0	0
OG_10596	0.0975549	0	0
OG_106	0.00500748	0	0
OG_1060	0.252984	0	0
OG_10600	-0.216611	0	0
OG_10604	-0.101492	0	0
OG_10608	0.0626059	0	0
OG_10609	-0.844932	0	0.999399
OG_1061	0.0142915	0	0
OG_10611	-0.0288806	0	0
OG_10612	-0.65389	0	0.170788
OG_1062	0.128903	0	0
OG_10628	0.105731	0	0
OG_1063	0.0846399	0	0
OG_10634	-0.163015	0	0
OG_1064	0.0524487	0	0
OG_10641	-0.330101	0	0
OG_10648	-0.0571439	0	0
OG_10649	0.097342	0	0
OG_1065	0.179086	0	0
OG_10650	0.176997	0	0
OG_10653	-0.51497	0	7.05519e-07
OG_10655	-0.229036	0	0
OG_10656	0.274694	0	0
OG_1066	-0.0308238	0	0
OG_10660	0.128236	0	0
OG_10661	0.0495455	0	0
OG_10662	-0.512138	0	0
OG_10663	-0.0709584	0	0
OG_10664	-0.0472712	0	0
OG_10665	0.119677	0	0
OG_10666	-0.087009	0	0
OG_10667	-0.105761	0	0
OG_10668	-0.329294	0	0
OG_10669	0.124613	0	0
OG_1067	0.0832013	0	0
OG_10670	0.111967	0	0
OG_10671	0.227795	0	0
OG_10672	-0.139036	0	0
OG_10673	-0.0371271	0	0
OG_10674	0.0371333	0	0
OG_10675	-0.102604	0	0
OG_10676	0.0374457	0	0
OG_10677	0.419735	2.01494e-05	0
OG_10678	-0.49675	0	0
OG_10679	-0.446978	0	0
OG_1068	-0.273749	0	0
OG_10680	0.0531782	0	0
OG_10681	-0.115333	0	0
OG_10682	0.0476644	0	0
OG_10683	-0.123361	0	0
OG_10684	-0.117431	0	0
OG_10685	-0.666984	0	0.257854
OG_10686	-0.370459	0	2.46363e-05
OG_10687	0.0736407	0	0
OG_10688	0.0599417	0	0
OG_10689	-0.107678	0	0
OG_1069	-0.310149	0	0
OG_10690	-0.169329	0	0
OG_10691	-0.00224081	0	0
OG_10692	0.471871	0	0
OG_10693	0.155005	0	0
OG_10694	-0.156671	0	0
OG_10695	-0.160697	0	0
OG_10696	-0.220516	0	0
OG_10697	-0.15537	0	0
OG_10698	0.175967	0	0
OG_10699	0.175772	0	0
OG_107	-0.167137	0	0
OG_1070	-0.0801175	0	0
OG_10700	-0.123567	0	0
OG_10701	0.131554	0	0
OG_10702	-0.0569335	0	0
OG_10703	-0.253511	0	0
OG_10704	-0.174757	0	0
OG_10705	-0.473223	0	0
OG_10706	-0.63457	0	0.0965412
OG_10707	0.116074	0	0
OG_10708	-0.0593235	0	0
OG_10709	-0.212809	0	0
OG_1071	0.184526	0	0
OG_10710	-0.23163	0	0
OG_10711	0.0650532	0	0
OG_10712	-0.011862	0	0
OG_10713	0.0750882	0	0
OG_10714	-0.183323	0	0
OG_10715	0.0170999	0	0
OG_10716	0.0587351	0	0
OG_10717	-0.0560279	0	0
OG_10718	0.0717738	0	0
OG_10719	-0.356076	0	8.60671e-05
OG_1072	-0.0249495	0	0
OG_10720	0.166183	0	0
OG_10721	-0.0383664	0	0
OG_10722	-0.374166	0	0
OG_10723	0.0940969	0	0
OG_10724	0.0949121	0	0
OG_10725	-0.597547	0	0.12595
OG_10726	0.116067	0	0
OG_10727	-0.225266	0	0
OG_10728	-0.215582	0	0
OG_10729	0.127241	0	0
OG_1073	0.108884	0	0
OG_10730	-0.521263	0	0.0011328
OG_10731	-0.10307	0	0
OG_10732	-0.420806	0	0
OG_10733	-0.264181	0	0
OG_10734	0.138775	0	0
OG_10735	-0.220839	0	0
OG_10736	0.0610352	0	0
OG_10737	0.0473019	0	0
OG_10738	-0.247956	0	0
OG_10739	0.197628	0	0
OG_1074	-0.141574	0	0
OG_10740	0.182274	0	0
OG_10741	-0.114412	0	0
OG_10742	0.032536	0	0
OG_10743	-0.0231358	0	0
OG_10744	-0.0880632	0	0
OG_10745	0.160399	0	0
OG_10746	0.0771541	0	0
OG_10747	0.298965	0	0
OG_10748	0.0625148	0	0
OG_10749	-0.0170148	0	0
OG_1075	0.154501	0	0
OG_10750	0.133552	0	0
OG_10751	0.0581336	0	0
OG_10752	0.0140618	0	0
OG_10753	-0.344938	0	0
OG_10754	0.0833302	0	0
OG_10755	0.303142	0	0
OG_10756	-0.457338	0	8.06919e-06
OG_10757	0.307097	0	0
OG_10758	-0.279257	0	0
OG_10759	0.0446696	0	0
OG_10760	0.122445	0	0
OG_10761	-0.215188	0	0
OG_10762	-0.172156	0	0
OG_10763	0.24903	0	0
OG_10764	-0.247919	0	0
OG_10765	0.10951	0	0
OG_10766	0.0469203	0	0
OG_10767	0.461318	3.02841e-05	0
OG_10768	-0.174557	0	0
OG_10769	-0.0411544	0	0
OG_1077	0.0899167	0	0
OG_10770	0.464477	0.000461275	0
OG_10771	0.0358637	0	0
OG_10772	0.356074	4.82437e-05	0
OG_10773	-0.280142	0	0
OG_10774	-0.184801	0	0
OG_10775	-0.00761428	0	0
OG_10776	-0.133691	0	0
OG_10777	0.113571	0	0
OG_10778	0.00712489	0	0
OG_10779	0.296464	0	0
OG_10780	0.00330469	0	0
OG_10781	0.197334	0	0
OG_10782	0.0865953	0	0
OG_10783	0.0581628	0	0
OG_10784	0.0499138	0	0
OG_10785	-0.0561507	0	0
OG_10786	0.103549	0	0
OG_10787	0.0786014	0	0
OG_10788	-0.214992	0	0
OG_10789	-0.169405	0	2.18388e-06
OG_1079	-0.249674	0	0
OG_10790	0.204963	0	0
OG_10791	0.434541	0	0
OG_10792	-0.131771	0	0
OG_10793	-0.0728782	0	0
OG_10794	0.122109	0	0
OG_10795	-0.0466144	0	0
OG_10796	0.317843	5.93617e-05	0
OG_10797	0.0467401	0	0
OG_10798	-0.306192	0	0
OG_10799	-0.141519	0	0
OG_108	-0.165406	0	0
OG_10800	0.364742	0	0
OG_10801	0.0705602	0	0
OG_10802	0.0933895	0	0
OG_10803	0.210176	0	0
OG_10804	-0.237522	0	0
OG_10805	-0.0326447	0	0
OG_10806	0.263429	0	0
OG_10807	0.135432	0	0
OG_10808	0.0975549	0	0
OG_10809	0.728925	0.747666	0
OG_10810	0.130354	0	0
OG_10811	-0.133836	0	0
OG_10812	0.0377693	0	0
OG_10813	-0.191961	0	0
OG_10814	-0.105461	0	0
OG_10815	0.270996	0	0
OG_10816	0.392502	0	0
OG_10817	0.23365	0	0
OG_10818	0.0334635	0	0
OG_10819	0.198206	0	0
OG_1082	-0.010878	0	0
OG_10820	0.15013	0	0
OG_10821	-0.00671826	0	0
OG_10822	0.0937194	0	0
OG_10823	-0.10514	0	0
OG_10824	-0.0014674	0	0
OG_10825	0.113051	0	0
OG_10826	-0.510952	0	8.65568e-05
OG_10827	-0.082519	0	0
OG_10828	-0.0182602	0	0
OG_10829	-0.127726	0	0
OG_1083	-0.0737656	0	0
OG_10830	-0.0444572	0	0
OG_10831	0.042143	0	0
OG_10832	-0.0458563	0	0
OG_10833	-0.0437882	0	0
OG_10834	-0.357287	0	0
OG_10835	-0.475304	0	0
OG_10836	-0.271204	0	0
OG_10837	-0.119147	0	0
OG_10838	-0.173414	0	0
OG_10839	0.0348758	0	0
OG_1084	0.105757	0	0
OG_10840	-0.00823754	0	0
OG_10841	-0.028981	0	0
OG_10842	-0.189196	0	0
OG_10843	-0.994157	0	1
OG_10844	0.0133905	0	0
OG_10845	0.0387207	0	0
OG_10846	-0.0535862	0	0
OG_10847	-0.317055	0	1.73451e-06
OG_10848	0.0824386	0	0
OG_10849	0.0886345	0	0
OG_1085	-0.0423333	0	0
OG_10850	0.287427	0	0
OG_10851	-0.025043	0	0
OG_10852	0.0097847	0	0
OG_10853	0.026623	0	0
OG_10854	0.00750785	0	0
OG_10855	-0.25516	0	0
OG_10856	-0.601909	0	0.0605262
OG_10857	-0.0880316	0	0
OG_10858	0.0143397	0	0
OG_10859	0.0399243	0	0
OG_1086	0.0197278	0	0
OG_10860	0.136672	0	0
OG_10861	-0.196098	0	0
OG_10862	-0.239871	0	0
OG_10863	0.339198	1.06405e-05	0
OG_10864	0.165768	0	0
OG_10865	0.103655	0	0
OG_10866	0.0800942	0	0
OG_10867	-0.191951	0	0
OG_10868	-0.107461	0	0
OG_10869	0.229619	0	0
OG_1087	-0.246156	0	0
OG_10870	-0.58638	0	0.0106269
OG_10871	-0.0287484	0	0
OG_10872	-0.0899445	0	0
OG_10873	0.0390411	0	0
OG_10874	0.402742	0.00182224	0
OG_10876	-0.155075	0	0
OG_10877	-0.0468575	0	0
OG_10878	-0.258216	0	6.77259e-07
OG_10879	0.179056	0	0
OG_1088	0.517414	3.61397e-06	0
OG_10880	0.264254	0	0
OG_10881	0.182092	0	0
OG_10882	-0.177812	0	1.66199e-06
OG_10883	0.0413997	0	0
OG_10885	-0.179091	0	0
OG_10886	0.0291512	0	0
OG_10887	0.115694	0	0
OG_10888	0.23151	0	0
OG_10889	-0.0744119	0	0
OG_10890	0.316968	0	0
OG_10892	0.0418329	0	0
OG_10895	-0.220517	0	0
OG_10896	-0.242791	0	1.54558e-05
OG_10898	0.270563	1.06481e-05	0
OG_1090	-0.0475384	0	0
OG_10900	0.00507002	0	0
OG_10901	0.204227	0	0
OG_10904	0.0652054	0	0
OG_10905	-0.273672	0	0
OG_10906	-0.456693	0	6.36771e-06
OG_10907	-0.0458782	0	0
OG_1091	0.275718	0	0
OG_10911	0.018383	0	0
OG_10916	-0.189723	0	0
OG_10918	0.310975	0	0
OG_1092	-0.0318683	0	0
OG_10920	0.263851	0.000234439	0
OG_10921	-0.160802	0	0
OG_10922	0.128125	0	0
OG_10923	0.0800445	0	0
OG_10928	-0.057085	0	0
OG_1093	-0.0695566	0	0
OG_10931	-0.23759	0	0
OG_10932	0.126949	1.10515e-07	0
OG_10933	0.0383416	0	0
OG_10935	0.125938	0	0
OG_10937	0.189387	1.80194e-06	0
OG_10939	-0.0551704	0	0
OG_1094	0.331098	0	0
OG_10940	-0.208283	0	0
OG_10942	0.0566368	0	0
OG_10943	-0.263782	0	0
OG_10944	0.0828455	0	0
OG_10945	-0.107754	0	0
OG_10946	0.307945	0	0
OG_10947	0.011193	0	0
OG_10949	0.448858	0	0
OG_1095	-0.0778492	0	0
OG_10950	-0.0490727	0	0
OG_10955	0.339615	0.0009624	0
OG_10956	-0.198883	0	0
OG_10957	-0.110165	0	0
OG_1096	-0.336724	0	0
OG_10960	0.294025	0	0
OG_10962	0.316936	0.000818125	0
OG_10964	-0.0556841	0	0
OG_10965	0.28375	0.000131323	0
OG_10966	-0.0959542	0	0
OG_10967	0.279282	0	0
OG_10968	-0.230128	0	0
OG_1097	-0.156976	0	0
OG_10971	-0.069262	0	0
OG_10973	0.139421	0	0
OG_10976	0.3039	0	0
OG_10977	0.0974978	0	0
OG_1098	-0.460622	0	0
OG_10982	0.27282	0	0
OG_10983	0.254265	0	0
OG_10984	-0.169872	0	0
OG_10986	-0.140306	0	0
OG_10987	0.0883906	0	0
OG_10988	0.129383	0	0
OG_10989	-0.0922438	0	0
OG_10991	-0.216809	0	2.39462e-05
OG_10992	0.121805	0	0
OG_10995	-0.00583218	0	0
OG_10997	0.309065	0	0
OG_10998	0.211802	4.8318e-05	0
OG_10999	0.320425	3.93873e-05	0
OG_11	-0.00984959	0	0
OG_110	0.158784	0	0
OG_1100	0.2988	0	0
OG_11000	0.0897433	0	0
OG_11002	0.168457	0	0
OG_11003	-0.0696365	0	0
OG_11005	0.187279	0	0
OG_11006	0.0679461	0	0
OG_11007	0.0243765	0	0
OG_11008	0.0790003	0	0
OG_1101	-0.114692	0	0
OG_11010	0.255706	0	0
OG_11013	0.0993304	0	0
OG_11014	-0.260029	0	0
OG_11015	-0.00969561	0	0
OG_11016	-0.0479656	0	0
OG_11018	-0.296837	0	0
OG_11019	0.11539	0	0
OG_1102	-0.27824	0	0
OG_11021	-0.576891	0	0.049552
OG_11025	0.122379	0	0
OG_11027	0.0760354	0	0
OG_1103	0.150613	0	0
OG_11035	-0.293431	0	0
OG_11036	-0.127258	0	0
OG_11038	0.180853	0	0
OG_1104	0.184017	0	0
OG_11040	0.535494	0.00123745	0
OG_11042	0.0592058	0	0
OG_11043	0.407085	0	0
OG_11046	0.487088	8.31363e-05	0
OG_11048	0.0272556	0	0
OG_1105	0.157859	0	0
OG_11051	0.0218856	0	0
OG_11058	-0.586309	0	0.0177536
OG_11059	-0.119193	0	0
OG_1106	-0.530826	0	0
OG_11062	0.00751327	0	0
OG_11063	-0.0961689	0	0
OG_11064	0.169485	0	0
OG_11065	0.125811	0	0
OG_11066	-0.0849563	0	0
OG_11067	0.048052	0	0
OG_1107	0.0301023	0	0
OG_11072	-0.285966	0	0
OG_11074	-0.0446713	0	0
OG_11075	0.0902077	0	0
OG_11079	0.294156	0	0
OG_1108	0.0250032	0	0
OG_11081	0.0851005	0	0
OG_11082	-0.0325263	0	0
OG_11085	0.177829	0	0
OG_11087	0.081634	0	0
OG_11089	-0.0641239	0	0
OG_1109	0.0972892	0	0
OG_11091	-0.0062061	0	0
OG_11092	0.274987	0	0
OG_11093	0.0371029	0	0
OG_11096	-0.0692824	0	0
OG_11099	-0.154935	0	0
OG_111	-0.112005	0	0
OG_1110	-0.00350937	0	0
OG_11105	-0.287385	0	0
OG_11106	0.0463831	0	0
OG_1111	0.0377866	0	0
OG_11116	-0.0797495	0	0
OG_11118	0.244366	0	0
OG_1112	-0.17884	0	0
OG_11122	0.0818407	0	0
OG_11128	-0.0385125	0	0
OG_11129	-0.0785364	0	0
OG_11132	0.181369	0	0
OG_11135	0.170624	0	0
OG_11136	0.458646	0	0
OG_11137	0.33806	0	0
OG_1114	0.124193	0	0
OG_11141	-0.186377	0	0
OG_11143	-0.00594432	0	0
OG_11145	-0.0115369	0	0
OG_11146	-0.431076	0	0
OG_11149	0.126374	1.3053e-06	0
OG_1115	0.109159	0	0
OG_11151	-0.261921	0	0
OG_11153	-0.310828	0	0
OG_11155	-0.282884	0	0
OG_11157	-0.0517188	0	0
OG_1116	-0.326941	0	0
OG_11160	0.203466	0	0
OG_11161	0.112266	0	0
OG_11164	0.189163	0	0
OG_11167	-0.665828	0	0.365915
OG_11169	0.0547983	0	0
OG_11170	-0.0130085	0	0
OG_11171	0.0343079	0	0
OG_11174	0.360813	0	0
OG_11177	0.0022464	0	0
OG_11179	0.0803719	0	0
OG_1118	0.111823	0	0
OG_11180	-0.211245	0	0
OG_11183	0.0497245	0	0
OG_11184	-0.00277705	0	0
OG_11186	-0.169872	0	0
OG_11187	-0.114995	0	0
OG_11188	0.165751	1.4567e-05	0
OG_11189	0.242971	0	0
OG_11191	0.00017399	0	0
OG_11192	0.025569	0	0
OG_11195	0.0787685	0	0
OG_11196	0.00768994	0	0
OG_11197	-0.106306	0	0
OG_11198	0.210196	0	0
OG_11199	-0.175166	0	0
OG_112	0.144929	0	0
OG_1120	-0.110996	0	0
OG_11204	-0.045669	0	0
OG_11206	-0.0225738	0	0
OG_1121	-0.204585	0	0
OG_11210	0.184952	0	0
OG_11211	0.120198	0	0
OG_11212	0.189302	6.56197e-06	0
OG_11214	0.141742	0	0
OG_11215	0.292483	0	0
OG_11216	0.154401	0	0
OG_11217	0.295915	6.70634e-06	0
OG_11218	0.344232	0	0
OG_11219	0.146125	0	0
OG_1122	-0.264754	0	0
OG_11221	0.0662487	0	0
OG_11222	0.553623	3.43529e-05	0
OG_11223	0.0539761	0	0
OG_11224	0.16709	0	0
OG_11227	-0.361345	0	0
OG_11228	-0.221951	0	0
OG_11229	0.219009	0	0
OG_1123	0.525651	0.0307314	0
OG_11230	0.298752	0	0
OG_11231	-0.119629	0	0
OG_11232	0.231066	0	0
OG_11235	0.153606	0	0
OG_11239	0.0879506	0	0
OG_1124	0.109997	0	0
OG_11240	-0.295369	0	0
OG_11241	-0.0680881	0	0
OG_11242	-0.235059	0	0
OG_11245	-0.0885996	0	0
OG_11247	0.187347	0	0
OG_11249	-0.100228	0	0
OG_1125	-0.0530877	0	0
OG_11251	0.149132	0	0
OG_11252	-0.505724	0	0.00185337
OG_11254	0.0243106	0	0
OG_11258	-0.0348917	0	0
OG_11259	-0.0982209	0	0
OG_1126	0.309493	0	0
OG_11260	0.0292091	0	0
OG_11262	-0.573919	0	0.028673
OG_11263	0.54359	0.000118088	0
OG_11264	0.151993	0	0
OG_11265	-0.0631904	0	0
OG_11266	0.168908	0	0
OG_11268	0.325949	0.000402667	0
OG_1127	0.00140291	0	0
OG_11271	-0.36485	0	2.30772e-06
OG_11275	0.191589	0	0
OG_11276	-0.10957	0	0
OG_11278	0.0289068	0	0
OG_11279	0.20376	2.39637e-06	0
OG_1128	-0.617998	0	0.00394129
OG_11280	-0.0260537	0	0
OG_11283	0.0407223	0	0
OG_11285	-0.714709	0	0.675954
OG_11286	-0.265183	0	7.79477e-08
OG_11287	0.201546	0	0
OG_1129	-0.341202	0	0
OG_11292	-0.385818	0	0
OG_11293	0.069295	0	0
OG_11296	-0.0934874	0	0
OG_11297	-0.31728	0	9.60682e-07
OG_11298	-0.33175	0	1.96629e-05
OG_113	-0.0583995	0	0
OG_1130	-0.234965	0	0
OG_11300	0.0411331	0	0
OG_11301	-0.251566	0	0
OG_11304	-0.00103517	0	0
OG_11306	0.196457	0	0
OG_11307	0.0601589	0	0
OG_11308	0.092316	0	0
OG_11309	0.246026	0	0
OG_1131	-0.051606	0	0
OG_11311	0.156212	0	0
OG_11312	0.0669662	0	0
OG_11316	0.100795	0	0
OG_11317	-0.11109	0	0
OG_11320	0.307096	0	0
OG_11322	0.210487	0	0
OG_11323	0.0127075	0	0
OG_11325	0.25289	0	0
OG_11326	-0.040819	0	0
OG_11328	0.277314	3.17935e-06	0
OG_1133	-0.0798182	0	0
OG_11331	0.331317	0	0
OG_11332	-0.298321	0	0
OG_11333	0.25698	0	0
OG_11334	0.0740095	0	0
OG_11336	0.643011	0.231368	0
OG_11339	-0.239829	0	0
OG_11340	0.248643	0	0
OG_11343	0.813694	0.944199	0
OG_11345	-0.101843	0	0
OG_11348	0.341863	0	0
OG_1135	-0.16628	0	0
OG_11355	-0.183072	0	0
OG_11356	0.0273661	0	0
OG_11358	0.362002	5.20144e-06	0
OG_1136	0.0579978	0	0
OG_11362	0.19995	0	0
OG_11365	0.00558675	0	0
OG_11366	0.286688	0.000193064	0
OG_11367	-0.0620421	0	0
OG_1137	-0.266094	0	0
OG_11370	-0.42601	0	0
OG_11377	0.158761	0	0
OG_11378	0.206911	0	0
OG_1138	0.128195	0	0
OG_11381	-0.40989	0	0.00297839
OG_11383	-0.158927	0	0
OG_1139	-0.121618	0	0
OG_11391	-0.0404008	0	0
OG_11398	-0.0442985	0	0
OG_114	-0.224103	0	0
OG_1140	0.0409983	0	0
OG_11402	0.158054	0	0
OG_11403	0.255334	1.66553e-05	0
OG_11404	0.0344977	0	0
OG_11409	-0.135313	0	0
OG_1141	0.102751	0	0
OG_11410	0.138546	0	0
OG_11412	0.430239	0	0
OG_11413	-0.0538873	0	0
OG_11415	0.184728	0	0
OG_11416	-0.0127032	0	0
OG_11417	-0.00302222	0	0
OG_1142	-0.185879	0	0
OG_11422	-0.243485	0	0
OG_1143	-0.353526	0	0
OG_11431	0.12101	0	0
OG_11432	0.0966399	0	0
OG_11434	-0.0374362	0	0
OG_11436	0.293177	0	0
OG_11439	-0.659971	0	0.309968
OG_1144	0.226119	0	0
OG_11440	-0.0122209	0	0
OG_11441	-0.211657	0	0
OG_11443	0.100249	0	0
OG_11446	-0.220482	0	0
OG_11448	-0.345511	0	0
OG_11449	0.227796	0	0
OG_1145	-0.100697	0	0
OG_11450	0.317259	0	0
OG_11451	0.382211	0	0
OG_11452	0.102891	0	0
OG_11453	0.0143343	0	0
OG_11455	0.0417498	0	0
OG_11459	0.123683	0	0
OG_1146	-0.214399	0	0
OG_11460	0.109543	0	0
OG_11461	0.160959	0	0
OG_11462	0.540187	0.0304538	0
OG_11463	-0.149379	0	0
OG_11464	0.676065	0.387123	0
OG_11465	-0.0300929	0	0
OG_11467	0.0330305	0	0
OG_11469	0.181183	0	0
OG_1147	0.445832	0	0
OG_11470	-0.0333782	0	0
OG_11475	0.0700564	0	0
OG_11476	0.051989	0	0
OG_11477	0.0930739	0	0
OG_1148	0.135839	0	0
OG_11481	-0.115965	0	0
OG_11485	0.0426713	0	0
OG_11486	-0.101657	0	0
OG_11488	-0.0256999	0	0
OG_1149	-0.035865	0	0
OG_11490	0.280581	2.07814e-05	0
OG_11491	0.0699792	0	0
OG_11492	0.22416	0	0
OG_11493	0.10038	0	0
OG_11495	-0.0330036	0	0
OG_11498	-0.0977096	0	0
OG_11499	-0.0784966	0	0
OG_115	-0.225403	0	0
OG_1150	0.0178084	0	0
OG_11500	0.100327	0	0
OG_11501	-0.114725	0	0
OG_11504	-0.285787	0	0
OG_11507	-0.0287005	0	0
OG_11508	0.448759	4.64595e-05	0
OG_11512	-0.116157	0	0
OG_11516	-0.0932123	0	0
OG_11517	0.217375	0	0
OG_11519	0.357572	6.63714e-06	0
OG_1152	-0.104052	0	0
OG_11520	0.167127	0	0
OG_11521	0.0545285	0	0
OG_11522	0.138615	0	0
OG_11523	0.329515	1.33501e-05	0
OG_11524	-0.100296	0	0
OG_11525	0.104398	0	0
OG_11526	-0.0173836	0	0
OG_11527	-0.0666327	0	0
OG_11529	0.0649245	0	0
OG_1153	-0.381953	0	8.09759e-08
OG_11531	0.541606	0.00870554	0
OG_11532	-0.0308838	0	0
OG_11533	0.124689	0	0
OG_11534	0.252898	0	0
OG_11535	0.132251	0	0
OG_11537	-0.0869874	0	0
OG_1154	-0.0471628	0	0
OG_11540	-0.0269266	0	0
OG_11542	0.00171221	0	0
OG_11543	0.277732	0	0
OG_11545	-0.296602	0	0
OG_11546	0.148075	0	0
OG_11548	-0.0517849	0	0
OG_1155	-0.106153	0	0
OG_11550	-0.124581	0	0
OG_11553	0.265099	6.68457e-06	0
OG_1156	-0.0125911	0	0
OG_11560	0.156525	0	0
OG_11562	0.00744153	0	0
OG_11564	-0.0854748	0	0
OG_11565	0.0435272	0	0
OG_11566	-0.0553199	0	0
OG_11567	0.306064	0.000336381	0
OG_11568	-0.0868873	0	0
OG_1157	0.13391	0	0
OG_11571	-0.322139	0	0
OG_11572	-0.0595121	0	0
OG_11574	-0.203741	0	0
OG_11575	-0.267904	0	0
OG_11576	-0.0259178	0	0
OG_11577	0.0886106	0	0
OG_11578	0.0676604	0	0
OG_11579	-0.15679	0	0
OG_1158	-0.0953158	0	0
OG_11582	-0.345551	0	0
OG_11583	-0.212586	0	0
OG_11585	0.0991307	0	0
OG_11586	-0.0574122	0	0
OG_11587	0.407675	0.00111609	0
OG_11589	0.0784321	0	0
OG_1159	0.0122574	0	0
OG_11590	0.0685109	0	0
OG_11591	0.263326	0	0
OG_11593	0.103057	0	0
OG_11595	0.177616	0	0
OG_11596	0.123138	0	0
OG_11598	0.198766	0	0
OG_11599	-0.160085	0	0
OG_116	-0.0304688	0	0
OG_1160	0.00660954	0	0
OG_11600	0.36204	0	0
OG_11601	-0.298698	0	0.000396246
OG_11604	-0.140092	0	0
OG_11605	0.214076	0	0
OG_11606	-0.327377	0	0
OG_11607	-0.0753929	0	0
OG_11614	0.0168201	0	0
OG_11616	0.156301	0	0
OG_11617	0.257769	0	0
OG_11619	-0.0199194	0	0
OG_1162	0.0845715	0	0
OG_11620	0.259837	0	0
OG_11621	-0.101176	0	0
OG_11622	-0.118711	0	0
OG_11623	0.0946619	0	0
OG_11625	-0.190426	0	0
OG_11628	0.0536242	0	0
OG_1163	-0.329885	0	0
OG_11631	0.192238	0	0
OG_11632	-0.217759	0	2.20991e-06
OG_11636	0.0457836	0	0
OG_11637	-0.0119883	0	0
OG_11638	0.293458	3.93458e-05	0
OG_11639	0.065273	0	0
OG_1164	-0.0543233	0	0
OG_11640	0.12371	0	0
OG_11644	-0.297599	0	1.56259e-05
OG_11649	-0.023816	0	0
OG_1165	0.10544	0	0
OG_11652	0.0617152	0	0
OG_11653	-0.0677227	0	0
OG_11655	0.103003	0	0
OG_11657	-0.00277705	0	0
OG_11658	0.619217	0.138974	0
OG_1166	-0.199879	0	0
OG_11661	-0.205178	0	0
OG_11662	0.0918141	0	0
OG_11668	-0.184806	0	0
OG_1167	-0.240952	0	4.79407e-06
OG_11671	-0.213342	0	0
OG_11674	-0.063122	0	0
OG_11679	-0.0435512	0	0
OG_11680	0.134446	0	0
OG_11683	0.334256	0.000158957	0
OG_11686	0.196596	0	0
OG_11688	0.449947	5.70227e-05	0
OG_1169	0.265378	0	0
OG_11690	-0.398648	0	1.32845e-06
OG_11694	0.0220157	0	0
OG_11697	0.197275	0	0
OG_117	-0.168683	0	0
OG_11703	0.119197	0	0
OG_11704	0.0959157	0	0
OG_11705	-0.0136596	0	0
OG_11706	0.368798	3.90934e-05	0
OG_11707	0.370896	0	0
OG_11709	0.00808543	0	0
OG_1171	-0.032839	0	0
OG_11712	0.195527	0	0
OG_11716	0.0599139	0	0
OG_1172	-0.228533	0	0
OG_11720	-0.115831	0	0
OG_11724	-0.0451568	0	0
OG_11725	0.213787	3.16535e-05	0
OG_11727	-0.180871	0	0
OG_11728	0.320716	7.25977e-05	0
OG_11729	-0.0136883	0	0
OG_1173	0.190556	0	0
OG_11731	0.367592	0	0
OG_11736	0.111597	0	0
OG_1174	-0.166754	0	0
OG_11740	-0.294237	0	1.80033e-07
OG_11753	-0.252961	0	0
OG_11754	0.18713	0	0
OG_11755	0.0189954	0	0
OG_11756	-0.341583	2.32872e-17	0.00170031
OG_11757	0.291563	0.000337322	0
OG_1176	-0.102176	0	0
OG_11760	-0.167114	0	0
OG_11761	-0.0478949	0	0
OG_11763	0.0215962	0	0
OG_11764	0.0982879	0	0
OG_11766	-0.151111	0	0
OG_11768	0.362803	0	0
OG_1177	0.122524	0	0
OG_11772	-0.691488	0	0.482201
OG_11779	-0.0151917	0	0
OG_11782	0.054661	0	0
OG_11783	-0.0689093	0	0
OG_11785	-0.0608451	0	0
OG_11786	0.185707	0	0
OG_11788	0.0872002	0	0
OG_1179	-0.510992	0	0
OG_11792	0.0713942	0	0
OG_11793	-0.134797	0	0
OG_11794	0.0913413	0	0
OG_11796	-0.196108	0	0
OG_118	-0.0687866	0	0
OG_1180	-0.045453	0	0
OG_11800	0.0280841	0	0
OG_11801	-0.0385269	0	0
OG_11806	0.224879	0	0
OG_11807	-0.257612	0	0
OG_11808	0.114007	0	0
OG_1181	0.0270066	0	0
OG_11811	0.0851402	0	0
OG_11813	-0.190302	0	0
OG_11814	0.589285	0.100722	0
OG_11817	0.128295	0	0
OG_1182	0.389227	0.000331913	0
OG_11821	0.320836	0	0
OG_11823	0.232647	0	0
OG_11826	0.0769619	0	0
OG_11827	0.210919	0	0
OG_1183	0.149097	0	0
OG_11830	-0.00252962	0	0
OG_11831	0.086849	0	0
OG_11833	-0.0138088	0	0
OG_11834	0.025407	0	0
OG_11836	0.277256	6.87684e-07	0
OG_11837	0.218712	0	0
OG_11841	0.0560567	0	0
OG_11843	0.186111	0	0
OG_11844	-0.0291083	0	0
OG_11848	-0.212146	0	0
OG_11849	-0.152766	0	0
OG_1185	0.370601	0	0
OG_11850	0.0497617	0	0
OG_11852	-0.2486	0	2.23214e-06
OG_11853	-0.123854	0	0
OG_11855	0.0683809	0	0
OG_11856	-0.138802	0	0
OG_11859	0.326144	0	0
OG_1186	-0.0541149	0	0
OG_11860	0.121677	0	0
OG_11865	0.00509992	0	0
OG_11866	-0.176612	0	0
OG_11867	-0.0237937	0	0
OG_11869	-0.0559066	0	0
OG_1187	-0.132488	0	0
OG_11870	-0.0126521	0	0
OG_11872	-0.520393	0	0.00818787
OG_11873	-0.178648	0	0
OG_11874	0.206976	0	0
OG_11877	0.00557132	0	0
OG_11878	0.266527	0	0
OG_11879	-0.119694	0	0
OG_1188	0.105803	0	0
OG_11882	0.0735779	0	0
OG_11883	0.0843518	0	0
OG_11884	0.319078	0	0
OG_11885	0.171734	0	0
OG_11886	0.0428179	0	0
OG_11887	-0.126534	0	0
OG_11888	-0.2338	0	0
OG_11889	-0.161473	0	0
OG_1189	0.205652	0	0
OG_11890	-0.150303	0	0
OG_11891	0.135613	0	0
OG_11892	-0.00324484	0	0
OG_11896	-0.304998	0	4.61574e-05
OG_11897	0.225332	0	0
OG_11898	-0.0349992	0	0
OG_11899	0.311095	0	0
OG_119	-0.26736	0	0
OG_1190	0.0773338	0	0
OG_11900	0.164763	0	0
OG_11901	0.204611	0	0
OG_11902	-0.0644982	0	0
OG_11904	0.182548	0	0
OG_11907	0.398761	0	0
OG_11908	0.0136616	0	0
OG_1191	0.0025762	0	0
OG_11910	0.0548004	0	0
OG_11911	0.0354535	0	0
OG_11912	-0.217778	0	0
OG_11913	-0.036604	0	0
OG_11914	0.120165	0	0
OG_11915	0.0359647	0	0
OG_11917	-0.148179	0	0
OG_11918	0.183994	0	0
OG_1192	0.207896	0	0
OG_11921	-0.112831	0	0
OG_11922	0.615608	0.0558538	0
OG_11923	0.266531	0	0
OG_11925	0.063147	0	0
OG_11926	0.0224501	0	0
OG_11927	-0.0745518	0	0
OG_11928	-0.0621982	0	0
OG_1193	-0.427988	0	0
OG_11930	0.151565	0	0
OG_11931	0.137867	0	0
OG_11933	-0.092591	0	0
OG_11934	0.226225	0	0
OG_11937	0.158314	0	0
OG_11938	0.14611	0	0
OG_11939	-0.0865936	0	0
OG_11940	-0.0601268	0	0
OG_11942	0.36805	0.000190986	0
OG_11946	0.0528828	0	0
OG_1195	0.00533686	0	0
OG_11950	-0.257129	0	0
OG_11951	0.396257	0	0
OG_11952	-0.5144	0	3.06998e-05
OG_11953	-0.151732	0	0
OG_11954	0.125921	0	0
OG_11956	-0.18677	0	0
OG_11957	-0.327084	0	0
OG_11958	-0.139312	0	0
OG_1196	-0.155348	0	0
OG_11964	0.172147	0	0
OG_11965	0.477994	4.83362e-06	0
OG_11968	0.174035	0	0
OG_1197	0.157228	0	0
OG_11970	0.281998	0	0
OG_11971	-0.112496	0	0
OG_11972	0.20627	0	0
OG_11973	-0.278847	0	0
OG_11974	-0.123558	0	0
OG_11975	-0.0175179	0	0
OG_11978	0.350981	0.000807737	0
OG_1198	-0.0457956	0	0
OG_11980	-0.272568	0	0
OG_11982	-0.485341	0	0
OG_11987	0.231415	0	0
OG_1199	0.112846	0	0
OG_11991	0.0340756	0	0
OG_11993	0.102837	0	0
OG_11996	0.164532	0	0
OG_12	0.103725	0	0
OG_120	-0.454063	0	0.00539258
OG_1200	-0.196877	0	0
OG_12003	-0.253257	0	0
OG_1201	0.0160528	0	0
OG_12010	-0.0152577	0	0
OG_12011	0.265436	0	0
OG_12014	-0.233436	0	0
OG_12017	-0.112197	0	0
OG_12018	0.294776	0	0
OG_12019	0.130642	0	0
OG_1202	-0.567883	0	0.000273412
OG_12021	-0.0358833	0	0
OG_12022	0.221258	0	0
OG_12023	0.0671063	0	0
OG_12024	-0.0117126	0	0
OG_12026	-0.105712	0	0
OG_12027	-0.00330762	0	0
OG_1203	0.201985	0	0
OG_12031	0.040271	0	0
OG_12032	0.24694	4.49529e-07	0
OG_12034	-0.0229911	0	0
OG_12037	-0.115376	0	1.34284e-07
OG_12038	0.133844	0	0
OG_12039	0.182165	0	0
OG_1204	-0.0729311	0	0
OG_12040	-0.0289399	0	0
OG_12041	0.0787008	0	0
OG_12042	-0.0591644	0	0
OG_12044	0.0181887	0	0
OG_12045	0.0473014	0	0
OG_12048	-0.235303	0	0
OG_12049	0.125591	5.02502e-06	0
OG_1205	-0.0787663	0	0
OG_12050	-0.109643	0	0
OG_12051	0.0332987	0	0
OG_12052	0.202205	0	0
OG_12055	-0.164819	0	0
OG_12057	0.124059	0	0
OG_12059	0.269959	0	0
OG_1206	-0.366237	0	0
OG_12060	0.136834	0	0
OG_12061	0.370298	0	0
OG_12062	0.108836	0	0
OG_12063	0.379519	0.000476409	0
OG_12064	-0.266166	0	0
OG_12065	0.18273	0	0
OG_12066	0.151079	0	0
OG_12068	-0.0151602	0	0
OG_1207	0.0248994	0	0
OG_12071	0.222921	0	0
OG_12072	-0.362629	0	0
OG_12073	0.250537	0.000194461	0
OG_12074	0.114672	0	0
OG_12076	0.120597	0	0
OG_12077	0.0805306	0	0
OG_1208	0.00139343	0	0
OG_12082	0.202077	0	0
OG_12083	-0.185362	0	0
OG_12084	-0.164627	0	0
OG_12085	0.0352136	0	0
OG_12088	0.268738	6.8683e-07	0
OG_1209	0.0660442	0	0
OG_12090	-0.0805301	0	0
OG_12091	-0.0308566	0	0
OG_12093	-0.000683459	0	0
OG_12094	-0.112419	0	0
OG_12095	0.101815	0	0
OG_12096	0.22198	0	0
OG_12097	0.359748	0	0
OG_12098	0.275907	0	0
OG_121	-0.481074	0	0.000399404
OG_1210	0.0475202	0	0
OG_12101	0.102967	0	0
OG_12102	0.172761	0	0
OG_12103	-0.140133	0	0
OG_12104	0.402962	0	0
OG_12105	0.066826	0	0
OG_12107	-0.0384671	0	0
OG_12109	0.319239	0	0
OG_1211	-0.27553	0	0
OG_12111	0.0405088	0	0
OG_12112	0.184906	1.79794e-06	0
OG_12113	0.0411966	0	0
OG_12114	-0.132646	0	0
OG_12120	0.278065	0	0
OG_12121	0.0992806	0	0
OG_12123	0.0277189	0	0
OG_12129	0.149082	0	0
OG_12131	0.381395	0	0
OG_12132	-0.0824572	0	0
OG_12135	0.0518136	0	0
OG_12136	-0.158524	0	0
OG_12137	-0.0959134	0	0
OG_12139	0.167393	0	0
OG_12140	0.0457283	0	0
OG_12143	-0.0675127	0	0
OG_12145	0.107428	0	0
OG_12147	-0.000500372	0	0
OG_1215	-0.0478015	0	0
OG_12151	0.385069	0	0
OG_12153	0.421918	0.000105485	0
OG_12155	-0.0987079	0	0
OG_12159	0.370507	0	0
OG_12161	-0.218734	0	0
OG_12162	0.0718384	0	0
OG_12166	0.000366411	0	0
OG_12167	0.377004	2.54835e-05	0
OG_12168	-1.00244	0	0.999996
OG_1217	-0.158551	0	0
OG_12170	-0.0423138	0	0
OG_12173	-0.0353252	0	0
OG_12174	-0.0494613	0	0
OG_12175	-0.0522497	0	0
OG_12176	-0.0268652	0	0
OG_12177	-0.0401499	0	0
OG_12178	-0.168927	0	3.74715e-05
OG_12184	-0.074763	0	0
OG_12189	-0.0697528	0	0
OG_1219	-0.182635	0	0
OG_12191	-0.0903065	0	0
OG_12193	-0.352123	0	0
OG_12198	-0.029709	0	0
OG_122	-0.0203634	0	0
OG_1220	-0.410629	0	0
OG_12201	-0.409763	0	0
OG_12205	0.285027	0	0
OG_12206	0.0124908	0	0
OG_12207	-0.144236	0	0
OG_1221	0.211378	0	0
OG_12212	-0.199606	0	0
OG_12216	-0.0913432	0	0
OG_12218	-0.121985	0	0
OG_1222	-0.443916	0	0
OG_12220	0.142349	0	0
OG_12221	0.00115284	0	0
OG_12223	-0.0417773	0	0
OG_12224	0.228463	0	0
OG_12225	0.0338232	0	0
OG_12226	0.352341	0	0
OG_12228	-0.657269	0	0.275027
OG_12229	0.177212	0	0
OG_1223	-0.193758	0	0
OG_12231	-0.0844693	0	0
OG_12232	0.105176	0	0
OG_12234	-0.284711	0	0
OG_12235	0.21797	0	0
OG_12237	0.0772152	0	0
OG_12239	-0.149604	0	0
OG_1224	0.00172563	0	0
OG_12240	0.593265	0.036999	0
OG_12242	0.177399	0	0
OG_12244	-0.448137	0	0
OG_12248	0.118355	0	0
OG_12250	0.181884	0	0
OG_12251	-0.130488	0	0
OG_12253	0.0727418	0	0
OG_12256	0.0999653	0	0
OG_12257	-0.438793	0	0.00297546
OG_12258	-0.081255	0	0
OG_12260	-0.0380784	0	0
OG_12261	0.344438	0.000107803	0
OG_12264	-0.710887	0	0.675601
OG_12265	0.256148	0	0
OG_12266	0.0917172	0	0
OG_12267	-0.182487	0	0
OG_12268	0.124467	0	0
OG_12269	0.366469	1.34129e-06	0
OG_1227	0.118988	0	0
OG_12271	0.281096	0	0
OG_12275	-0.326076	0	0
OG_12276	-0.140971	0	0
OG_12279	0.16791	0	0
OG_1228	-0.287343	0	0
OG_12280	0.298923	0	0
OG_12283	0.0766869	0	0
OG_12284	0.0601083	0	0
OG_12285	-0.0920961	0	0
OG_12286	0.0483302	0	0
OG_12287	0.0680268	0	0
OG_12288	-0.105764	0	0
OG_12289	0.122022	0	0
OG_1229	-0.0299912	0	0
OG_12291	-0.0361582	0	0
OG_12292	-0.178649	0	4.56155e-07
OG_12293	0.123702	0	0
OG_12294	0.0311897	0	0
OG_12296	0.214446	0	0
OG_123	0.121521	0	0
OG_12301	0.249777	0	0
OG_12302	-0.0898302	0	0
OG_12303	0.106004	0	0
OG_12304	0.203818	0	0
OG_12305	-0.0770508	0	0
OG_12306	0.257948	0	0
OG_12307	0.144955	0	0
OG_12308	0.0646267	0	0
OG_12309	0.137199	0	0
OG_1231	0.102837	0	0
OG_12310	0.0145116	0	0
OG_12312	0.335398	0	0
OG_12313	0.172709	0	0
OG_12314	0.172748	0	0
OG_12317	0.0259249	0	0
OG_12319	0.0905589	0	0
OG_1232	0.313113	0	0
OG_12323	0.303285	0	0
OG_12324	-0.0309238	0	0
OG_12326	-0.325444	0	0
OG_12327	0.124847	0	0
OG_12328	-0.149932	0	0
OG_12329	0.115515	0	0
OG_1233	-0.0203878	0	0
OG_12330	0.210333	0	0
OG_12331	0.198669	0	0
OG_12332	-0.00169285	0	0
OG_12333	0.203642	0	0
OG_12337	0.102196	0	0
OG_12338	0.23651	0	0
OG_1234	0.035841	0	0
OG_12341	-0.131098	0	0
OG_12344	0.267041	0	0
OG_12347	0.185335	0	0
OG_12348	-1.02278	0	1
OG_12349	0.109743	0	0
OG_12352	0.0919235	0	0
OG_12353	-0.0554625	0	0
OG_12356	-0.329791	0	0.000155043
OG_1236	-0.177866	0	0
OG_12362	-0.226898	0	0
OG_12363	-0.663549	0	0.258081
OG_12365	0.276937	0	0
OG_12366	-0.0349243	0	0
OG_12367	-0.634411	0	0.260405
OG_1237	0.0163808	0	0
OG_12370	-0.176042	0	0
OG_12372	-0.399538	0	0
OG_12373	0.119451	0	0
OG_12375	-0.344429	0	0
OG_12379	-0.554506	0	0.00398919
OG_1238	-0.0281141	0	0
OG_12380	-0.101853	0	0
OG_12381	-0.0922299	0	0
OG_12385	-0.797009	0	0.957317
OG_12387	0.212078	0	0
OG_1239	-0.638032	0	0.0120027
OG_12391	0.135596	0	0
OG_12392	0.193662	0	0
OG_12393	0.148889	2.49791e-05	0
OG_12394	-0.0165907	0	0
OG_12395	0.139539	0	0
OG_12396	-0.258339	0	0
OG_12398	0.0227738	0	0
OG_12399	0.0291555	0	0
OG_124	0.0271105	0	0
OG_1240	-0.459927	0	0
OG_12401	-0.159135	0	0
OG_12404	-0.00476533	0	0
OG_12405	-0.0522901	0	0
OG_12407	0.240688	0	0
OG_12408	-0.148292	0	0
OG_1241	0.154164	0	0
OG_12410	0.0606989	0	0
OG_12411	-0.26723	0	0
OG_12412	0.6028	0.178673	0
OG_12413	-0.403209	0	0
OG_12418	0.183748	0	0
OG_12419	-0.160561	0	0
OG_12425	0.10393	0	0
OG_12426	0.0699088	0	0
OG_12429	-0.034943	0	0
OG_1243	-0.118219	0	2.54839e-07
OG_12431	0.425617	0.000560116	0
OG_12432	-0.427495	0	7.07838e-07
OG_12433	-0.121287	0	0
OG_12434	0.09996	0	0
OG_12435	-0.412265	0	0
OG_12436	0.119062	0	0
OG_12437	0.359784	0	0
OG_12438	-0.213773	0	0
OG_12439	-0.0447188	0	0
OG_1244	0.224866	0	0
OG_12440	-0.117213	0	0
OG_12441	0.104156	0	0
OG_12443	0.431407	0	0
OG_12446	0.0377439	0	0
OG_12447	-0.0313693	0	0
OG_12448	-0.0637025	0	0
OG_12449	0.296596	0.000916122	7.50824e-15
OG_1245	-0.105741	0	0
OG_12450	0.118046	0	0
OG_12451	0.0385327	0	0
OG_12452	0.129961	0	0
OG_12454	-0.137681	0	0
OG_12455	-0.0223538	0	0
OG_12459	-0.171208	0	0
OG_1246	0.096158	0	0
OG_12463	0.353957	0	0
OG_12465	-0.112424	0	0
OG_12467	-0.046612	0	0
OG_12469	-0.0964005	0	0
OG_12471	0.155557	0	0
OG_12472	-0.131477	0	0
OG_12474	0.0289187	0	0
OG_12475	-0.0264141	0	0
OG_12476	-0.160811	0	0
OG_12479	0.0207745	0	0
OG_1248	0.210129	0	0
OG_12480	0.317223	0	0
OG_12481	0.151157	0	0
OG_12482	0.0346846	0	0
OG_12487	-0.0233159	0	0
OG_12488	0.145896	0	0
OG_12489	0.309166	0	0
OG_1249	-0.226996	0	0
OG_12491	0.370933	0	0
OG_12493	0.0402664	0	0
OG_12495	0.171356	0	0
OG_12496	0.133734	0	0
OG_12498	0.238907	0	0
OG_125	-0.088785	0	0
OG_1250	-0.219801	0	0
OG_12500	-0.0496064	0	0
OG_12501	-0.0889139	0	0
OG_12502	0.183347	0	0
OG_12503	0.176683	3.22107e-05	0
OG_12507	-0.21101	0	0
OG_12508	-0.222396	0	0
OG_12509	0.0875607	0	0
OG_1251	-0.286538	0	0
OG_12510	0.160407	0	0
OG_12514	-0.0390139	0	0
OG_12516	0.0746569	0	0
OG_12517	0.0577254	0	0
OG_12518	0.379519	0.000476409	0
OG_12519	0.239484	0	0
OG_1252	-0.00159627	0	0
OG_12520	0.0383917	0	0
OG_12522	-0.282206	0	0
OG_12525	0.078975	0	0
OG_12526	-0.0875478	0	0
OG_12528	-0.0180061	0	0
OG_12529	-0.128772	0	0
OG_12530	0.0253219	0	0
OG_12532	0.0850713	0	0
OG_12535	0.191244	0	0
OG_12536	0.11903	0	0
OG_12538	0.0611392	0	0
OG_12539	0.276733	2.57651e-05	0
OG_1254	-0.201167	0	0
OG_12542	0.0252294	0	0
OG_12543	0.185029	0	0
OG_12544	-0.13515	0	4.5273e-06
OG_12545	-0.00410551	0	0
OG_12546	0.0863144	0	0
OG_12547	0.163518	0	0
OG_12548	0.144489	3.07061e-06	0
OG_1255	0.352377	0	0
OG_12551	0.114672	0	0
OG_12556	0.0998549	0	0
OG_12557	0.142349	0	0
OG_12558	0.143303	0	0
OG_12559	0.110472	0	0
OG_1256	-0.10184	0	0
OG_12560	-0.0818108	0	0
OG_12561	0.0572685	0	0
OG_12562	-0.241407	0	0
OG_12563	0.0514343	0	0
OG_12564	0.0851478	0	0
OG_12566	0.105193	0	0
OG_12568	0.175344	0	0
OG_12569	-0.0768164	0	0
OG_12572	-0.00364104	0	0
OG_12573	-0.469766	0	0.000156622
OG_12574	-0.0943763	0	0
OG_12576	-0.0603994	0	0
OG_12578	0.115706	0	0
OG_1258	-0.263509	0	0
OG_12580	-0.0218622	0	0
OG_12582	0.0905589	0	0
OG_12583	0.161092	0	0
OG_12584	0.107079	0	0
OG_12586	-0.272208	0	0
OG_12589	0.0748599	0	0
OG_1259	0.112826	0	0
OG_12590	-0.0244982	0	0
OG_12592	0.335322	0	0
OG_12593	-0.0956713	0	0
OG_12595	0.0284335	0	0
OG_12596	0.394596	3.13623e-05	0
OG_12597	0.355094	2.40634e-06	0
OG_12598	0.200522	0	0
OG_12599	0.0342218	0	0
OG_126	-0.38542	0	0
OG_1260	0.318762	0	0
OG_12600	-0.11967	0	0
OG_12601	0.122391	0	0
OG_12602	-0.251043	0	0
OG_12603	-0.0297336	0	0
OG_12604	0.186363	0	0
OG_12606	0.0221226	0	0
OG_12607	-0.0445317	0	0
OG_12608	0.254365	0	0
OG_12609	-0.114845	0	0
OG_12614	0.143914	0	0
OG_12615	0.118022	0	0
OG_12616	0.129203	0	0
OG_12618	-0.0263525	0	0
OG_12619	0.44304	7.01582e-05	0
OG_1262	-0.15636	0	0
OG_12620	-0.000710039	0	0
OG_12621	-0.144703	0	0
OG_12622	-0.105192	0	0
OG_12623	0.246092	0	0
OG_12625	-0.0723929	0	0
OG_12626	-0.00584497	0	0
OG_12627	-0.055171	0	0
OG_12628	0.0576699	0	0
OG_12629	-0.101189	0	0
OG_1263	0.0359875	0	0
OG_12630	0.0783891	0	0
OG_12631	-0.275551	0	0
OG_12633	0.318365	0	0
OG_12635	0.1085	0	0
OG_12636	0.382255	0	0
OG_12639	-0.168018	0	0
OG_1264	0.00882843	0	0
OG_12640	-0.391992	0	0
OG_12641	-0.143076	0	0
OG_12642	0.0794902	0	0
OG_12644	0.0843303	0	0
OG_12645	-0.136773	0	0
OG_12647	0.0248216	0	0
OG_12648	0.227501	0	0
OG_12649	-0.181141	0	0
OG_1265	0.0721343	0	0
OG_12650	0.336037	0	0
OG_12653	-0.173628	0	0
OG_12654	0.0952367	0	0
OG_12656	0.137361	2.18203e-05	0
OG_12657	0.342028	3.93079e-05	0
OG_12658	-0.0899518	0	0
OG_12659	0.0158492	0	0
OG_1266	-0.164155	0	0
OG_12662	-0.134541	0	0
OG_12663	-0.292421	0	2.94308e-06
OG_12664	0.051385	0	0
OG_12665	0.00801095	0	0
OG_12669	0.134042	0	0
OG_1267	-0.855536	0	0.999995
OG_12670	-0.150345	0	0
OG_12671	0.0847994	0	0
OG_12672	0.378056	0	0
OG_12675	-0.0333843	0	0
OG_12677	-0.0561507	0	0
OG_12678	0.325427	8.46333e-06	0
OG_1268	0.0655366	0	0
OG_12681	0.156854	0	0
OG_12682	0.116767	0	0
OG_12684	-0.183404	0	0
OG_12689	-0.232311	0	0
OG_1269	0.0794607	0	0
OG_12690	0.310119	0	0
OG_12692	0.126782	0	0
OG_12693	0.313064	0	0
OG_12696	0.314485	6.86762e-07	0
OG_127	-0.0347646	0	0
OG_1270	0.142259	0	0
OG_12700	-0.328967	0	0
OG_12703	0.0910434	0	0
OG_12704	0.173869	1.32925e-06	0
OG_12705	0.339	0	0
OG_1271	-0.0153879	0	0
OG_12711	0.178172	0	0
OG_12717	0.0632811	0	0
OG_12719	-0.290155	0	0
OG_12726	-0.0184254	0	0
OG_12727	-0.100993	0	0
OG_12728	0.0442076	0	0
OG_1273	0.0326293	0	0
OG_12731	-0.107177	0	0
OG_12732	-0.294955	0	0
OG_12733	-0.279128	0	0
OG_12736	0.26702	0	0
OG_12737	0.309969	0	0
OG_12738	0.0216981	0	0
OG_1274	-0.0473713	0	0
OG_12740	0.302456	8.47916e-06	0
OG_12742	-0.0948513	0	0
OG_12747	0.238925	0	0
OG_12749	0.300995	6.88014e-07	0
OG_1275	-0.00337242	0	0
OG_12751	-0.0383276	0	0
OG_12752	-0.0526151	0	0
OG_12753	0.0189333	0	0
OG_12755	-0.557608	0	0.107239
OG_12757	-0.136773	0	0
OG_12758	-0.0469017	0	0
OG_1276	-0.106167	0	0
OG_12760	0.167408	3.33449e-05	0
OG_12762	-0.171915	0	4.56069e-07
OG_12763	0.0331816	0	0
OG_12765	0.0893425	0	0
OG_12766	0.207269	0	0
OG_12767	0.0273661	0	0
OG_12769	0.133733	0	0
OG_1277	-0.143465	0	0
OG_12772	-0.254346	0	0
OG_12775	-0.0128852	0	0
OG_12779	-0.261193	0	0
OG_1278	-0.05021	0	0
OG_12780	-0.16538	0	0
OG_12781	-0.0585581	0	0
OG_12782	0.0905175	0	0
OG_12784	0.141288	0	0
OG_12785	0.0148672	0	0
OG_12786	0.313503	9.85282e-07	0
OG_12789	0.400348	0	0
OG_1279	0.239336	1.66036e-05	0
OG_12793	-0.0440222	0	0
OG_12795	0.17007	0	0
OG_12796	-0.0205208	0	0
OG_12798	0.126618	0	0
OG_12799	0.127672	0	0
OG_12802	0.0139329	0	0
OG_12803	0.0975453	0	0
OG_12804	0.309254	0	0
OG_12806	0.11007	0	0
OG_12807	-0.239616	0	0
OG_12809	-0.0291814	0	0
OG_1281	-0.0232478	0	0
OG_12810	0.108034	0	0
OG_12811	0.016894	0	0
OG_12812	-0.0987412	0	0
OG_12813	0.149235	0	0
OG_12819	0.287032	0	0
OG_1282	0.304962	0	0
OG_12820	0.0112458	0	0
OG_12823	-0.186317	0	0
OG_12824	-0.195165	0	0
OG_12827	0.186426	0	0
OG_12828	-0.100154	0	0
OG_12832	-0.0660364	0	0
OG_12833	-0.160739	0	0
OG_12834	0.12372	0	0
OG_12835	-0.31115	0	0
OG_12837	0.164788	0	0
OG_12841	0.00465644	0	0
OG_12842	0.17464	0	0
OG_12845	0.0562979	0	0
OG_12848	0.219569	0	0
OG_12849	-0.288911	0	0
OG_1285	-0.148893	0	0
OG_12850	0.255188	0	0
OG_12852	-0.717173	0	0.676388
OG_12853	0.16164	0	0
OG_12854	-0.106058	0	0
OG_12856	0.151429	0	0
OG_12859	-0.0959878	0	0
OG_1286	0.206789	0	0
OG_12860	0.0486868	0	0
OG_12862	0.0479389	0	0
OG_12864	-0.313501	0	0
OG_12865	-0.0668189	0	0
OG_12868	0.105046	0	0
OG_1287	0.15137	0	0
OG_12870	0.175246	0	0
OG_12877	0.0493398	0	0
OG_1288	-0.113857	0	0
OG_12881	0.105038	0	0
OG_12883	0.0540113	0	0
OG_12884	-0.326072	0	0
OG_12886	-0.152839	0	0
OG_1289	0.143303	0	0
OG_12890	-0.255021	0	0
OG_12893	-0.163172	0	0
OG_12896	0.0775944	0	0
OG_12897	-0.28079	0	4.84624e-06
OG_12899	0.140275	0	0
OG_129	-0.0581359	0	0
OG_1290	0.207532	0	0
OG_12903	0.154906	0	0
OG_12905	0.183187	0	0
OG_12906	0.165197	0	0
OG_12908	0.0426559	0	0
OG_1291	0.211267	0	0
OG_12917	0.0283725	0	0
OG_12918	-0.0702719	0	0
OG_12920	-0.113195	0	0
OG_12923	-0.0967594	0	0
OG_12927	-0.285493	0	0
OG_12929	-0.0265862	0	0
OG_12930	0.198462	0	0
OG_12932	0.0575775	0	0
OG_12933	-0.0132992	0	0
OG_12935	-0.505338	0	0.00620141
OG_12937	-0.0500003	0	0
OG_1294	-0.298217	0	0
OG_12940	-0.0591593	0	0
OG_12941	0.280139	0	0
OG_12943	0.13754	0	0
OG_12944	0.141899	0	0
OG_12945	0.395726	0	0
OG_12946	-0.0542159	0	0
OG_12949	0.19341	0	0
OG_12951	-0.119556	0	1.32615e-05
OG_12952	0.0879051	0	0
OG_12953	-0.00378601	0	0
OG_12957	-0.427627	0	0
OG_12962	-0.201751	0	0
OG_12963	-0.235083	0	0
OG_12967	-0.215922	0	0
OG_1297	0.312994	0	0
OG_12970	-0.133751	0	0
OG_12972	0.0396021	0	0
OG_12973	-0.146073	0	0
OG_12975	-0.0218057	0	0
OG_12976	0.0502869	0	0
OG_12977	0.00250782	0	0
OG_12978	-0.178278	0	0
OG_12981	0.473385	0.0033013	0
OG_12982	0.0673278	0	0
OG_12983	0.0847693	0	0
OG_12985	0.0334751	0	0
OG_12986	0.0372483	0	0
OG_12989	0.130073	0	0
OG_1299	-0.306186	0	0
OG_12990	-0.07132	0	0
OG_12992	0.0212997	0	0
OG_12993	0.104738	0	0
OG_12995	0.162081	0	0
OG_12996	0.261643	0	0
OG_12997	0.301684	0	0
OG_12998	0.235848	9.81897e-07	0
OG_13	-0.0385103	0	0
OG_130	-0.191032	0	0
OG_1300	-0.522824	0	0
OG_13000	-0.266242	0	1.28092e-06
OG_13003	-0.314553	0	0
OG_13004	0.2016	0	0
OG_13006	0.28234	0	0
OG_13009	-0.0770637	0	0
OG_1301	-0.0968399	0	0
OG_13010	-0.0813977	0	0
OG_13012	0.217334	0	0
OG_13014	-0.922941	0	0.99864
OG_13015	0.178859	6.54792e-06	0
OG_13016	-0.203782	0	0
OG_13017	0.00695695	0	0
OG_13019	0.424382	0.00525904	0
OG_1302	-0.822481	0	0.999999
OG_13020	0.112331	0	0
OG_13022	0.044189	0	0
OG_1303	0.0608434	0	0
OG_13030	0.109857	0	0
OG_13031	0.119628	0	0
OG_13033	0.24315	0	0
OG_13035	-0.00695669	0	0
OG_13036	0.113686	0	0
OG_13038	0.188249	0	0
OG_13040	-0.103572	0	0
OG_13041	0.248065	0	0
OG_13042	0.277372	1.33641e-05	0
OG_13043	0.437678	0.000789155	0
OG_13044	-0.15835	0	0
OG_13045	-0.0180471	0	0
OG_13046	0.332079	0	0
OG_13047	0.0302641	0	0
OG_13048	0.071507	0	0
OG_13049	-0.143594	0	0
OG_13050	-0.107916	0	0
OG_13052	-0.150503	0	0
OG_13053	0.0851478	0	0
OG_13054	0.131924	0	0
OG_1306	-0.121177	0	0
OG_13060	0.11464	0	0
OG_13061	-0.0581515	0	0
OG_13062	0.0668552	0	0
OG_13063	0.365449	0.00216622	0
OG_13064	0.100164	0	0
OG_13065	0.281176	0	0
OG_13066	0.185088	0	0
OG_13067	0.246732	0	0
OG_13068	0.152368	0	0
OG_1307	0.0833149	0	0
OG_13070	0.0850713	0	0
OG_13071	0.174978	0	0
OG_13073	-0.044113	0	0
OG_13074	0.046212	0	0
OG_13075	-0.179321	0	0
OG_13077	0.031131	0	0
OG_13079	-0.0391647	0	0
OG_1308	0.411256	0	0
OG_13083	0.170876	0	0
OG_13084	0.328524	0	0
OG_13086	0.343963	0	0
OG_1309	0.166702	0	0
OG_13091	0.286614	0	0
OG_13094	-0.281196	0	0
OG_13096	0.141991	0	0
OG_13097	0.140574	0	0
OG_13099	0.0415124	0	0
OG_131	-0.146316	0	0
OG_1310	-0.342556	0	0
OG_13100	0.378109	0	0
OG_13101	-0.0352041	0	0
OG_13103	-0.15803	0	0
OG_13105	-0.139209	0	0
OG_1311	0.0850273	0	0
OG_13111	-0.126908	0	0
OG_13115	-0.0825973	0	0
OG_13118	0.0714907	0	0
OG_13121	0.00491529	0	0
OG_13122	0.235158	1.05927e-05	0
OG_13123	0.320235	0	0
OG_13124	0.141751	6.58294e-06	0
OG_13127	0.312343	0	0
OG_13128	0.185137	3.04483e-05	8.50113e-13
OG_1313	0.0613283	0	0
OG_13132	0.0608652	0	0
OG_13137	0.00644724	0	0
OG_13138	-0.182063	0	0
OG_13139	-0.0264141	0	0
OG_1314	0.251145	0	0
OG_13140	-0.383507	0	9.77837e-07
OG_13142	0.126418	0	0
OG_13143	-0.113871	0	0
OG_13144	0.254384	0	0
OG_13145	0.0553094	0	0
OG_13148	0.312374	0	0
OG_1315	0.137894	0	0
OG_13150	0.30292	0	0
OG_13153	-0.0663179	0	0
OG_13154	0.248609	0.000344131	1.90492e-13
OG_13155	0.129791	0	0
OG_13160	-0.00545165	0	0
OG_13167	0.190287	0	0
OG_13169	-0.0307742	0	0
OG_1317	-0.0449462	0	0
OG_13171	-0.0372909	0	0
OG_13173	0.0923279	0	0
OG_13179	0.138774	6.59784e-07	0
OG_13180	-0.108262	0	0
OG_13184	0.381429	0.00183577	0
OG_13186	0.33233	0	0
OG_1319	0.388316	0	0
OG_13193	0.275049	0	0
OG_13196	-0.297725	0	0
OG_13199	0.0592058	0	0
OG_132	0.118187	0	0
OG_1320	-0.109768	0	0
OG_13200	-0.083821	0	0
OG_13201	0.09677	0	0
OG_13206	0.353573	2.59587e-07	0
OG_13209	-0.010208	0	0
OG_1321	0.10291	0	0
OG_13210	-0.065634	0	0
OG_13211	0.0793247	0	0
OG_13212	0.0485586	0	0
OG_13213	0.224432	8.38856e-06	0
OG_13214	0.378609	0.000190855	0
OG_13215	0.12509	0	0
OG_13216	-0.0454502	0	0
OG_13218	-0.0297535	0	0
OG_13219	0.238845	0	0
OG_13220	0.0603582	0	0
OG_13221	-0.150883	0	0
OG_13222	0.29189	0	0
OG_13223	0.184778	4.13165e-05	2.6654e-12
OG_13226	-0.131745	0	0
OG_13227	-0.0792389	0	0
OG_13228	0.285855	0	0
OG_13229	0.161991	0	0
OG_13230	0.240836	6.84932e-07	0
OG_13233	-0.216296	0	0
OG_13234	0.212543	0	0
OG_13235	0.152181	0	0
OG_13236	0.00156954	0	0
OG_13238	0.0591905	0	0
OG_13239	0.0613806	0	0
OG_1324	-0.146149	0	0
OG_13240	-0.710137	0	0.601822
OG_13241	0.145618	0	0
OG_13242	0.0726193	0	0
OG_13243	-0.0152374	0	0
OG_13244	-0.145479	0	0
OG_13246	-0.0125549	0	0
OG_13249	0.0187806	0	0
OG_1325	-0.120033	0	0
OG_13250	-0.529931	0	8.01465e-06
OG_13252	0.177531	0	0
OG_13258	0.100001	0	0
OG_13259	0.159001	0	0
OG_13261	0.164659	0	0
OG_13263	0.106004	0	0
OG_13264	-0.0481649	0	0
OG_13265	0.200929	0	0
OG_13266	-0.107976	0	0
OG_13267	0.0129608	0	0
OG_1327	0.0828499	0	0
OG_13271	-0.07262	0	0
OG_13273	0.00169876	0	0
OG_13278	0.1973	0	0
OG_13279	-0.212288	0	6.6724e-07
OG_1328	0.121994	0	0
OG_13280	-0.0185728	0	0
OG_13281	0.227914	0	0
OG_13282	0.18546	0	0
OG_13286	0.14816	0	0
OG_13291	-0.0865656	0	0
OG_13293	0.124969	6.56188e-07	0
OG_13294	-0.192714	0	0
OG_13296	0.209756	0	0
OG_13298	0.132333	0	0
OG_133	0.193745	0	0
OG_1330	-0.0523584	0	0
OG_13303	0.189502	0	0
OG_13306	-0.0389672	0	0
OG_13307	0.0780561	0	0
OG_13308	0.139763	0	0
OG_1331	-0.412177	0	0
OG_13311	-0.21464	0	0
OG_13312	0.198011	0	0
OG_13314	0.189566	0	0
OG_13315	0.0874864	0	0
OG_13316	-0.564709	0	0.0401445
OG_13317	0.0846365	0	0
OG_13318	-0.0829413	0	0
OG_13319	0.1363	1.11059e-07	0
OG_13320	0.255587	0	0
OG_13323	-0.090018	0	0
OG_13324	0.0549168	0	0
OG_13325	-0.122617	0	0
OG_13326	0.206799	2.5998e-07	0
OG_13328	0.0717519	0	0
OG_1333	0.279755	0	0
OG_13330	0.10695	0	0
OG_13331	-0.0667863	0	0
OG_13332	0.0960816	0	0
OG_13333	-0.0555099	0	0
OG_13334	-0.194112	0	0
OG_13335	-0.180351	0	0
OG_13344	0.0764252	0	0
OG_1335	-0.230177	0	0
OG_13350	0.0263011	0	0
OG_13352	0.25236	0	0
OG_13353	0.132507	0	0
OG_13354	0.0231822	0	0
OG_13355	-0.00262144	0	0
OG_13357	-0.127218	0	0
OG_13359	0.0136517	0	0
OG_13360	0.0115866	0	0
OG_13362	0.0895435	0	0
OG_13363	0.462611	6.25651e-06	0
OG_13365	-0.0417843	0	0
OG_13366	0.0902076	0	0
OG_13367	0.226835	0	0
OG_13370	0.314539	0	0
OG_13372	0.0899671	0	0
OG_13373	0.363788	0	0
OG_13378	-0.264132	0	0
OG_1338	-0.110001	0	0
[truncated: 36,067 more rows]

## Sheet: caf low N vs replete
OrthologID	Log2 Fold Change	Post-p (Low N /Replete > 2)	Post-p (Replete /Low N > 2)
OG_0	0.0573454	0	0
OG_1	0.565092	0	0
OG_10	0.0319408	0	0
OG_100	0.652669	3.22711e-07	0
OG_10003	0.534595	4.76536e-05	0
OG_1001	1.83227	1	0
OG_10016	0.166765	0	0
OG_10017	0.92603	0.999988	0
OG_10019	-0.188314	0	0
OG_1002	0.449676	0	0
OG_10024	0.525876	0	0
OG_10035	-0.115262	0	0
OG_10037	0.544206	0.000771107	0
OG_10039	0.731876	0.677933	0
OG_10045	2.37463	1	0
OG_10059	0.212319	0	0
OG_10072	-1.39103	0	1
OG_10097	1.40389	1	0
OG_10098	0.195422	0	0
OG_10100	0.499629	0	0
OG_10106	-0.358096	0	0
OG_1011	-0.0389468	0	0
OG_10114	1.62889	1	0
OG_10118	-0.11828	0	0
OG_10120	-1.94467	0	1
OG_10121	0.832802	1	0
OG_10122	-0.423136	0	0
OG_10123	0.883419	0.999065	0
OG_10124	1.53346	1	0
OG_10125	-4.12624	0	1
OG_10126	0.781331	1	0
OG_10127	-4.17582	0	1
OG_10128	-0.616282	0	3.55731e-05
OG_10129	0.420104	0	0
OG_1013	0.985088	1	0
OG_10130	0.463384	3.25456e-06	0
OG_10131	-0.613181	0	0.0485948
OG_10132	0.795178	0.956655	0
OG_10133	0.253069	0	0
OG_10134	-0.673104	0	0.0486188
OG_10135	-0.656913	0	0.362572
OG_10136	-3.65468	0	1
OG_10137	1.11825	1	0
OG_10138	-0.43546	0	0
OG_10139	-1.58423	0	1
OG_10140	0.343406	0	0
OG_10141	1.88494	1	0
OG_10142	-0.415005	0	6.90794e-06
OG_10143	0.278341	0	0
OG_10144	0.182319	0	0
OG_10145	0.688874	0.467121	0
OG_10146	0.502398	2.68573e-05	0
OG_10147	0.773862	0.999998	0
OG_10148	1.12914	1	0
OG_10149	0.553297	0	0
OG_10151	0.643251	0.132553	0
OG_10152	1.05591	1	0
OG_10153	0.362679	0	0
OG_10154	1.69416	1	0
OG_10155	-1.55554	0	1
OG_10156	0.196465	0	0
OG_10157	0.867228	0.999264	0
OG_10158	-0.32309	0	0
OG_10159	0.772455	0.996406	0
OG_10160	-0.14477	0	0
OG_10161	0.452043	0	0
OG_10162	0.223339	0	0
OG_10163	-0.213145	0	0
OG_10164	1.1019	1	0
OG_10165	-0.77756	0	0.980182
OG_10168	0.18645	0	0
OG_10169	-0.941407	0	1
OG_10170	1.3263	1	0
OG_10171	1.76769	1	0
OG_10172	1.02904	1	0
OG_10173	0.803018	0.948687	0
OG_10174	0.476612	0	0
OG_10175	0.561923	0	0
OG_10176	0.793757	0.99994	0
OG_10177	0.809518	0.998486	0
OG_10178	0.605598	0.0680249	0
OG_1018	0.0190585	0	0
OG_10180	0.389556	0	0
OG_10181	0.605126	0.00304996	0
OG_10182	0.273854	0	0
OG_10183	0.924471	1	0
OG_10184	0.550646	0	0
OG_10185	-0.27978	0	0
OG_10187	0.829904	1	0
OG_10188	1.19687	1	0
OG_10189	0.170478	0	0
OG_10191	0.220785	0	0
OG_10192	0.654525	0.259128	0
OG_10193	0.811266	0.995572	0
OG_10194	1.07799	1	0
OG_10195	0.722673	0.850225	0
OG_10196	0.490629	0	0
OG_10197	2.0818	1	0
OG_10198	0.668545	0.22473	0
OG_10199	0.47284	0.00344281	0
OG_102	0.517156	0	0
OG_10200	0.526121	0.000160588	0
OG_10201	0.0429266	0	0
OG_10202	0.636437	0.000356306	0
OG_10203	0.442556	0	0
OG_10204	0.97591	1	0
OG_10205	0.25505	0	0
OG_10206	0.410519	0	0
OG_10207	0.906175	1	0
OG_10208	-1.55931	0	1
OG_10210	-0.79548	0	1
OG_10211	1.37541	1	0
OG_10212	1.85074	1	0
OG_10214	-0.337056	0	0
OG_10215	1.2716	1	0
OG_10216	0.896239	1	0
OG_10217	0.0404369	0	0
OG_10218	0.399141	0.0012175	0
OG_10219	-0.634844	0	0.290162
OG_10220	-0.0249931	0	0
OG_10221	0.282349	0	0
OG_10223	-0.142364	0	0
OG_10224	-0.175855	0	0
OG_10225	0.572773	0.000352161	0
OG_10226	-0.364058	0	0
OG_10228	1.7404	1	0
OG_10229	-1.17921	0	0.99551
OG_10230	-0.574181	0	0
OG_10231	0.595583	0.0409968	0
OG_10232	0.784169	0.991533	0
OG_10233	0.0506252	0	0
OG_10234	0.785879	0.968525	0
OG_10235	-0.384679	0	0
OG_10236	-0.82813	0	1
OG_10237	-0.263209	0	0
OG_10238	0.358855	3.18479e-05	0
OG_10239	-0.0176501	0	0
OG_1024	-0.411474	0	0
OG_10240	0.371562	0	0
OG_10241	0.326717	0	0
OG_10242	-0.139837	0	0
OG_10244	0.0632881	0	0
OG_10245	0.0966716	0	0
OG_10246	0.584908	0.0369903	0
OG_10248	0.129685	0	0
OG_10249	-1.52875	0	1
OG_1025	1.07624	1	0
OG_10250	-2.18785	0	1
OG_10251	0.642148	0.228201	0
OG_10252	0.843525	0.997483	0
OG_10254	0.158868	0	0
OG_10255	-1.82482	0	1
OG_10256	1.52904	1	0
OG_10257	2.6289	0.999996	0
OG_10258	0.886956	1	0
OG_10259	-0.692172	0	0.500075
OG_1026	0.738592	0.999732	0
OG_10260	2.06634	1	0
OG_10261	-0.542033	0	0.0350367
OG_10262	1.033	1	0
OG_10263	3.46894	1	0
OG_10264	0.239463	0	0
OG_10265	0.733592	0.642959	0
OG_10266	0.125798	0	0
OG_10267	-1.02176	0	0.978876
OG_10268	0.314313	0	0
OG_10270	0.348846	0	0
OG_10271	-1.55769	0	1
OG_10273	0.670356	0.206136	0
OG_10274	0.470377	2.11964e-05	0
OG_10275	1.29291	1	0
OG_10276	-0.234259	0	0
OG_10277	0.545937	0.000212982	0
OG_10278	0.432775	0.00828461	0
OG_10279	1.07611	1	0
OG_10280	-1.30119	0	1
OG_10281	-0.152006	0	0
OG_10282	2.01694	1	0
OG_10284	-0.583993	0	0.00793149
OG_10285	-0.307113	0	0
OG_10286	1.77133	1	0
OG_10287	-0.283152	0	0
OG_103	0.575538	0	0
OG_1030	1.23871	1	0
OG_1031	0.534445	0	0
OG_1033	-0.530568	0	0
OG_1035	0.787864	1	0
OG_1036	0.431835	0	0
OG_1037	0.804053	1	0
OG_1038	0.289365	0	0
OG_104	0.385733	0	0
OG_1040	0.718012	0.902962	0
OG_1043	-1.86711	0	1
OG_1045	0.769787	1	0
OG_1047	1.12889	1	0
OG_1048	0.730345	0.760312	0
OG_1053	1.14297	1	0
OG_1054	0.925129	1	0
OG_1055	-0.615321	0	0.36239
OG_1058	1.09141	1	0
OG_1060	0.112496	0	0
OG_1066	0.643446	0.0860134	0
OG_1069	1.43383	1	0
OG_1071	0.718336	0.998973	0
OG_1074	-0.171063	0	0
OG_1085	-1.91048	0	1
OG_1087	0.381195	0	0
OG_1089	0.326224	0	0
OG_1091	2.29297	1	0
OG_10922	-3.35385	0	1
OG_10923	0.418855	0	0
OG_10929	0.0571479	0	0
OG_1094	-0.0991011	0	0
OG_10945	0.941979	1	0
OG_10951	0.730022	0.820763	0
OG_10952	-0.602785	0	6.63947e-05
OG_1096	0.613335	4.39204e-05	0
OG_1097	0.516687	0	0
OG_10980	0.380922	0	0
OG_10998	-0.134941	0	0
OG_11	0.238664	0	0
OG_110	1.79525	1	0
OG_1101	1.48563	1	0
OG_11024	0.5575	0.0375734	0
OG_1104	-0.0562622	0	0
OG_1105	1.00229	1	0
OG_1106	-1.57707	0	1
OG_1107	-0.0982859	0	0
OG_11086	1.36229	1	0
OG_11115	-1.26312	0	1
OG_1112	0.370855	0	0
OG_1113	0.985641	1	0
OG_1117	0.525506	0	0
OG_11176	0.217001	0	0
OG_1119	0.374786	0	0
OG_1120	0.37456	0	0
OG_11206	-0.155668	0	0
OG_11207	1.33331	1	0
OG_11209	-1.79068	0	1
OG_1121	2.19454	1	0
OG_11211	1.91487	1	0
OG_11216	-0.0826744	0	0
OG_1123	1.18074	1	0
OG_1125	0.603946	2.89897e-05	0
OG_11251	0.406707	0.000121012	0
OG_11252	0.237421	0	0
OG_11269	-0.199149	0	0
OG_11282	0.455253	1.74162e-05	0
OG_1129	-0.36168	0	0
OG_113	0.975807	1	0
OG_1130	-1.00411	0	1
OG_1131	0.638468	0.0349098	0
OG_11322	0.111849	0	0
OG_11342	0.611658	0.0265801	0
OG_11358	0.595258	0.00216771	0
OG_11362	-3.19084	0	1
OG_11395	1.19076	1	0
OG_11399	0.668704	0.324758	0
OG_11401	1.54949	1	0
OG_1142	0.900106	0.994229	0
OG_1145	0.853644	1	0
OG_11453	0.575866	0.000422323	0
OG_1148	0.198186	0	0
OG_1149	0.76296	1	0
OG_11494	-0.152344	0	0
OG_115	2.2684	1	0
OG_1150	0.720123	0.72196	0
OG_11510	1.0162	1	0
OG_1152	0.368535	0	0
OG_11528	-0.831736	0	0.999737
OG_11538	0.446661	3.36229e-05	0
OG_11539	0.332876	0	0
OG_1154	0.428858	0	0
OG_11556	0.164008	0	0
OG_1157	0.168689	0	0
OG_1159	0.609713	0.000851083	0
OG_11598	0.123798	0	0
OG_116	0.241466	0	0
OG_11624	1.96569	1	0
OG_11626	0.361852	0	0
OG_1167	-0.347958	0	0
OG_11679	1.51806	1	0
OG_11688	1.65391	1	0
OG_1169	1.53055	1	0
OG_117	-0.088531	0	0
OG_1170	1.68519	0.951398	9.80117e-06
OG_11701	-0.15246	0	0
OG_11721	-1.0204	0	0.999002
OG_1176	1.1565	1	0
OG_11767	-2.46093	0	1
OG_11775	0.473605	0.00919556	0
OG_118	0.316397	0	0
OG_11809	0.439111	0	0
OG_11827	0.327055	0	0
OG_1185	0.397315	1.56271e-06	0
OG_11851	0.922853	1	0
OG_1186	0.766608	0.999996	0
OG_11862	-0.765351	0	0.999355
OG_1187	1.2022	1	0
OG_1189	1.26459	1	0
OG_11897	0.542881	6.03679e-05	0
OG_119	0.353956	0	0
OG_11901	0.127345	0	0
OG_11917	-1.81686	0	1
OG_11919	0.228004	0	0
OG_1192	0.613153	0	0
OG_1197	0.49159	0	0
OG_11981	-0.892089	0	1
OG_12	-0.0425272	0	0
OG_1200	0.702521	0.685113	0
OG_12009	0.184342	0	0
OG_1203	0.501095	0	0
OG_1206	0.957731	0.999837	0
OG_12061	0.738161	0.895014	0
OG_12067	0.792189	1	0
OG_1207	0.548169	0	0
OG_1208	1.54323	1	0
OG_1209	-0.244558	0	0
OG_121	0.472183	0	0
OG_1211	1.02425	1	0
OG_12158	0.331941	0	0
OG_12184	0.477131	0	0
OG_12191	0.278933	0	0
OG_122	0.382119	0	0
OG_1221	1.45806	1	0
OG_1222	0.941859	1	0
OG_12230	0.214865	0	0
OG_12233	-1.05642	0	1
OG_12246	1.0752	1	0
OG_1225	0.341695	0	0
OG_12272	0.208818	0	0
OG_12276	0.476237	0	0
OG_1228	1.26273	1	0
OG_12325	0.956901	1	0
OG_1233	1.06662	1	0
OG_12335	0.782395	0.999999	0
OG_1234	0.199615	0	0
OG_12340	0.00192318	0	0
OG_12366	1.04768	1	0
OG_1237	0.95088	1	0
OG_12389	0.541472	0.0027808	0
OG_124	-3.31319	0	1
OG_12413	0.859651	0.999863	0
OG_12415	2.03357	1	0
OG_12422	0.151978	0	0
OG_12428	0.348956	0	0
OG_1243	0.711183	0.93508	0
OG_12430	1.24687	1	0
OG_12446	-0.0224189	0	0
OG_1245	0.41073	0	0
OG_1246	0.962561	0.999868	0
OG_12462	1.02155	0.866934	0
OG_12468	-0.356744	0	0
OG_12472	0.0352889	0	0
OG_1248	2.22428	0.998809	0
OG_12485	-2.25977	0	1
OG_12497	-1.93196	0	1
OG_125	1.09862	1	0
OG_12531	-1.13052	0	0.998896
OG_1254	0.560313	0	0
OG_1255	0.303548	0	0
OG_12558	1.71204	1	0
OG_12569	0.810962	0.999951	0
OG_1260	0.326782	0	0
OG_12603	0.866683	1	0
OG_12609	0.409008	0	0
OG_12612	0.385083	3.05149e-07	0
OG_12617	0.373098	1.02354e-05	0
OG_1262	0.720782	0.787758	0
OG_1263	0.841265	1	0
OG_12642	2.20345	1	0
OG_12644	2.45093	1	0
OG_1265	0.999676	1	0
OG_12656	0.0740683	1.93482e-07	0
OG_12658	-0.119427	0	0
OG_12673	1.42137	1	0
OG_1268	0.599334	0.00922806	0
OG_12698	0.830833	0.998001	0
OG_1270	1.09842	1	0
OG_12701	0.856969	0.998146	0
OG_12703	0.174661	0	0
OG_12705	0.75185	0.990556	0
OG_12721	1.08366	1	0
OG_1275	0.59146	0.00014519	0
OG_12764	0.200537	0	0
OG_1277	0.435635	0	0
OG_1278	0.534793	0	0
OG_12783	-0.99413	0	0.999993
OG_1279	-0.249295	0	0
OG_12801	-0.690351	0	0.479245
OG_1281	-0.795454	0	0.994779
OG_12821	0.525125	0	0
OG_12825	1.22831	1	0
OG_12843	0.890169	0.999465	0
OG_12866	1.31029	1	0
OG_1287	0.344241	0	0
OG_1288	-1.97841	0	1
OG_1289	-1.19805	0	1
OG_129	0.636031	0.1855	0
OG_12908	0.08186	0	0
OG_1291	-0.0121924	0	0
OG_12940	0.678079	0.362216	0
OG_12944	0.886526	1	0
OG_12947	-0.249719	0	0
OG_12952	-0.137073	0	0
OG_12958	-1.01864	0	1
OG_12965	-2.87232	0	1
OG_1297	0.677714	0.0597678	0
OG_12973	-0.319554	0	0
OG_12984	0.868746	1	0
OG_12987	0.69732	0.522881	0
OG_13	1.47946	1	0
OG_130	0.35456	0	0
OG_1300	-0.748379	0	0.99792
OG_1301	-0.398992	0	0
OG_13017	-1.05264	0	1
OG_1303	0.202463	0	0
OG_13057	0.540769	0	0
OG_1306	0.612388	0.0266524	0
OG_13070	0.474691	0	0
OG_13078	1.47945	1	0
OG_1308	0.521462	0	0
OG_13090	-0.964408	0	0.999996
OG_13091	0.0641491	0	0
OG_13103	0.597961	0.00078821	0
OG_1314	2.37491	1	0
OG_1315	0.804113	0.99999	0
OG_13156	0.609715	0.0562448	0
OG_1317	-0.0163387	0	0
OG_13172	-0.169081	0	0
OG_13185	1.6436	1	0
OG_1319	1.20746	1	0
OG_13195	1.23873	1	0
OG_132	0.914812	1	0
OG_13204	-1.33568	0	1
OG_13209	0.19298	0	0
OG_13214	1.03364	1	0
OG_13224	1.36463	1	0
OG_13227	1.00927	0.999999	0
OG_13230	0.38274	0	0
OG_13236	-0.7158	0	0.560306
OG_1325	-0.32913	0	0
OG_1327	-0.202743	0	0
OG_13272	-0.597089	0	0.113777
OG_13287	0.561522	0.00866374	0
OG_1331	0.436474	0	0
OG_1333	0.721093	0.998547	0
OG_13342	1.49952	0.882297	0.000135143
OG_13349	0.0869405	0	0
OG_1335	-0.656448	0	0.000917002
OG_13350	0.632926	0.0128799	0
OG_1337	1.20478	1	0
OG_1341	0.592737	0	0
OG_1346	1.13763	1	0
OG_13479	-1.85159	0	1
OG_13493	2.0996	0.996257	8.134e-10
OG_135	0.234041	0	0
OG_1350	0.512439	0	0
OG_1351	0.806657	1	0
OG_13547	0.901537	1	0
OG_13572	1.21724	1	0
OG_13575	1.35913	1	0
OG_1358	-0.0151578	0	0
OG_13589	1.99781	1	0
OG_13595	0.895263	0.999569	0
OG_13597	0.400817	0	0
OG_1362	0.0179393	0	0
OG_13627	0.0581661	0	0
OG_13634	-1.60858	0	0.996204
OG_1365	0.610538	0.00686472	0
OG_13651	-0.0586531	0	0
OG_13656	1.04746	1	0
OG_1366	0.505917	0	0
OG_13670	0.336994	0	0
OG_13673	0.521827	0	0
OG_1368	0.105635	0	0
OG_13683	0.288994	0	0
OG_13686	-3.71596	0	1
OG_13695	1.40542	1	0
OG_13729	0.0654411	0	0
OG_13731	0.310836	0	0
OG_13732	1.01033	1	0
OG_13733	0.691128	0.482222	0
OG_13734	0.64194	0.132247	0
OG_1374	0.847221	1	0
OG_13746	1.80123	1	0
OG_1375	0.942525	1	0
OG_13760	-0.210939	0	0
OG_13767	0.657907	0.0578545	0
OG_13768	0.932474	0.999997	0
OG_13769	-0.502955	0	0.00680856
OG_13770	-2.55616	0	1
OG_13771	-1.28159	0	1
OG_13772	0.921902	1	0
OG_13773	0.455537	0	0
OG_13774	0.320869	0	0
OG_13775	-2.54834	0	1
OG_13776	2.24574	1	0
OG_13777	-0.589661	0	0.0196962
OG_13778	-0.395513	0	5.36644e-06
OG_13779	-0.423192	0	0
OG_1378	0.111719	0	0
OG_13780	0.706282	0.612208	0
OG_13781	-0.0736806	0	0
OG_13782	-2.17863	0	1
OG_13784	1.16621	0.998617	0
OG_13785	0.762816	0.999979	0
OG_13786	0.269072	0	0
OG_13787	-1.06271	0	1
OG_13788	0.418373	0	0
OG_13789	-0.543312	0	0
OG_13790	-3.18565	0	1
OG_13791	-0.466665	0	0.00439495
OG_13792	-0.598995	0	0.000770425
OG_13793	-2.75226	0	1
OG_13794	0.216211	0	0
OG_13795	0.705615	0.595757	0
OG_13796	-0.810623	0	0.999999
OG_13797	-1.1221	0	1
OG_13798	0.18855	0	0
OG_13799	-2.99207	0	1
OG_138	1.06996	1	0
OG_13800	-1.77976	0	1
OG_13801	-2.19601	0	1
OG_13802	0.0111508	0	0
OG_13803	0.431913	0	0
OG_13804	-1.02888	0	1
OG_13805	-1.16939	0	1
OG_13806	-1.30967	0	1
OG_13807	-0.459319	0	0
OG_13808	-3.34096	0	1
OG_13809	1.18993	1	0
OG_13811	-0.185711	0	0
OG_13812	0.63088	0.00201374	0
OG_13813	0.118796	0	0
OG_13814	-0.111501	0	0
OG_13816	0.0621742	0	0
OG_13817	0.783486	0.96398	0
OG_13818	0.628742	0.214264	0
OG_13819	0.902435	0.999997	0
OG_13820	0.92004	1	0
OG_13822	0.378546	0	0
OG_13823	0.0278889	0	0
OG_13824	-2.12702	0	1
OG_13825	-0.989535	0	1
OG_13826	0.207715	0	0
OG_13827	0.579059	0.000158045	0
OG_13828	-0.175205	0	0
OG_13829	0.553216	0.0766253	0
OG_13830	1.03822	1	0
OG_13831	1.0503	1	0
OG_13832	2.46335	1	0
OG_13833	1.48832	1	0
OG_13834	-0.263111	0	0
OG_13835	1.69037	1	0
OG_13836	0.247748	0	0
OG_13837	0.456696	0	0
OG_13838	1.30514	1	0
OG_13839	1.50909	1	0
OG_13840	-0.00249779	0	0
OG_13841	-0.157305	0	0
OG_13842	-0.0483602	0	0
OG_13843	-0.733601	0	0.726939
OG_13844	0.450542	0	0
OG_13845	0.791756	0.999952	0
OG_13846	0.422918	0	0
OG_13847	0.792146	1	0
OG_13849	0.543843	0	0
OG_13850	0.550252	0	0
OG_13851	0.626911	0.0918007	0
OG_13852	-0.109164	0	0
OG_13853	1.1134	1	0
OG_13854	0.372038	0	0
OG_13855	0.266737	0	0
OG_13856	0.188735	0	0
OG_13857	0.5124	0	0
OG_13858	-0.81055	0	0.744447
OG_13859	0.88444	0.999986	0
OG_1386	0.590832	0.0112695	0
OG_13860	-0.225251	0	0
OG_13861	0.318562	0	0
OG_13862	0.509816	7.22277e-05	0
OG_13863	0.605977	0.000832006	0
OG_13864	-4.13687	0	1
OG_13865	0.879653	1	0
OG_13866	0.105338	0	0
OG_13867	0.782284	0.992879	0
OG_13868	1.10041	1	0
OG_13869	3.2244	1	0
OG_13870	1.24183	1	0
OG_13871	0.770078	0.989511	0
OG_13872	-0.35192	0	0
OG_13873	1.12911	1	0
OG_13874	-0.441802	0	0.000171513
OG_13875	-0.285556	0	0
OG_13877	0.199105	0	0
OG_13878	0.600562	0.0164155	0
OG_13879	1.06128	1	0
OG_13880	0.60591	0.0679336	0
OG_13881	1.48603	1	0
OG_13882	0.720421	0.681629	0
OG_13883	0.717637	0.675525	0
OG_13884	0.496643	3.12663e-06	0
OG_13886	-1.17746	0	1
OG_13887	2.07385	1	0
OG_13888	0.742752	0.847302	0
OG_13890	0.928899	1	0
OG_13891	0.500355	6.30816e-06	0
OG_13892	-0.601524	0	0.00332093
OG_13893	1.11859	1	0
OG_13894	1.37479	1	0
OG_13895	0.448933	0	0
OG_13896	0.0444411	0	0
OG_13897	0.992837	1	0
OG_13898	1.13707	1	0
OG_13899	0.0907838	0	0
OG_139	2.21074	1	0
OG_13900	0.78223	1	0
OG_13901	1.03762	1	0
OG_13902	0.35251	0	0
OG_13903	0.358185	0	0
OG_13905	0.215682	0	0
OG_13906	1.03645	1	0
OG_13907	-0.00761825	0	0
OG_13908	-0.753746	0	0.911935
OG_13909	-0.0863003	0	0
OG_13910	0.463778	0	0
OG_13911	0.217273	0	0
OG_13912	0.410031	0	0
OG_13913	1.08274	1	0
OG_13914	0.915663	1	0
OG_13915	0.223306	0	0
OG_13916	-0.215763	0	0
OG_13917	0.425215	0	0
OG_13918	0.638036	0.00126417	0
OG_13919	0.0180471	0	0
OG_13920	1.47445	1	0
OG_13921	0.0177356	0	0
OG_13922	2.61158	1	0
OG_13923	-0.127622	0	0
OG_13924	0.372805	0	0
OG_13925	0.477468	0	0
OG_13926	-0.273491	0	0
OG_13927	0.408742	0	0
OG_13928	-0.0684908	0	0
OG_13929	1.28612	1	0
OG_13930	1.98259	1	0
OG_13931	0.355727	0	0
OG_13932	0.965059	1	0
OG_13933	0.489599	0	0
OG_13934	0.947482	1	0
OG_13935	1.13762	1	0
OG_13936	0.286909	0	0
OG_13937	0.902069	0.999993	0
OG_13938	1.52843	1	0
OG_13939	-0.329718	0	1.33084e-05
OG_13940	1.25854	1	0
OG_13941	2.26161	0.999227	0
OG_13942	0.338488	0	0
OG_13943	-1.39554	0	1
OG_13944	0.243464	0	0
OG_13945	0.980205	1	0
OG_13946	0.899388	1	0
OG_13947	0.199847	0.0371153	0.000305102
OG_13948	-4.15746	0	1
OG_13949	0.547579	0.00875168	0
OG_1395	-0.0243669	0	0
OG_13951	0.367518	0	0
OG_13952	-0.256258	0	0
OG_13954	-0.149915	0	0
OG_13956	0.313768	0	0
OG_13957	0.622416	0.0186967	0
OG_13958	-3.75982	0	1
OG_13959	-0.381933	0	0
OG_1396	0.602165	0.000309519	0
OG_13960	-0.847926	0	0.999819
OG_13961	-1.83581	0	1
OG_13962	0.551154	0	0
OG_13963	0.233704	1.4485e-06	0
OG_13964	-0.205388	0	0
OG_13965	0.192148	0	0
OG_13966	-0.247149	0	0
OG_13967	-1.44537	0	1
OG_13968	-0.353117	0	0
OG_13969	0.252572	0	0
OG_1397	-0.236033	0	0
OG_13970	0.191257	0	0
OG_13971	1.16983	1	0
OG_13972	1.71867	1	0
OG_13973	0.71792	0.731669	0
OG_13974	0.273045	0	0
OG_13975	1.05662	1	0
OG_13976	1.00154	0.999988	0
OG_13977	-2.78809	0	1
OG_13978	0.472521	0	0
OG_13979	0.0954027	0	0
OG_13980	0.95649	1	0
OG_13981	0.0956035	0	0
OG_13982	0.260166	0	0
OG_13983	-4.59479	0	1
OG_13985	2.31628	1	0
OG_13987	0.458471	0	0
OG_13988	0.168102	0	0
OG_1399	-0.617271	0	0.00447866
OG_13990	0.400043	0	0
OG_13991	-0.320901	0	0
OG_13992	0.304725	0	0
OG_13994	-1.25435	0	1
OG_13995	-0.663815	0	0.157325
OG_13996	2.35167	1	0
OG_13997	1.82571	1	0
OG_13998	-0.250563	0	0
OG_13999	-1.68486	0	1
OG_14	0.471602	0	0
OG_14000	-1.4321	0	1
OG_14001	-1.35479	0	1
OG_14002	0.180038	0	0
OG_14003	0.138713	0	0
OG_14004	-2.01436	0	1
OG_14005	0.232332	0	0
OG_14006	-0.407944	0	0.000298756
OG_14007	1.20486	1	0
OG_14008	-2.34625	0	1
OG_14009	0.473883	0	0
OG_14010	0.3676	0	0
OG_14011	0.386825	0	0
OG_14012	0.729789	0.840407	0
OG_14013	-0.298686	0	0
OG_14014	1.11468	1	0
OG_14015	-0.618645	0	0.000378936
OG_14016	-0.457647	0	0
OG_14017	-2.4391	0	1
OG_14018	-2.2095	0	1
OG_14019	0.27533	0	0
OG_1402	0.60146	0	0
OG_14020	0.681087	0.308802	0
OG_14021	-0.187026	0	0
OG_14022	0.0769308	0	0
OG_14023	-2.38772	0	1
OG_14024	0.630595	0	0
OG_14025	-0.0797671	0	0
OG_14026	0.242023	0	0
OG_14027	0.543899	5.05913e-05	0
OG_14029	0.633482	0.00703794	0
OG_14030	-1.3483	0	1
OG_14031	-0.889196	0	1
OG_14032	-1.66755	0	1
OG_14033	-1.64165	0	1
OG_14034	1.2249	1	0
OG_14035	0.375016	0	0
OG_14036	-2.99771	0	1
OG_14037	0.784586	0.999863	0
OG_14038	2.04189	0.999567	0
OG_14039	1.01049	1	0
OG_14040	0.612205	0.281345	0
OG_14043	0.0832505	0	0
OG_14044	1.55341	1	0
OG_14045	-0.0647455	0	0
OG_14046	0.607369	0.00204031	0
OG_14048	1.66011	1	0
OG_14049	2.87352	1	0
OG_1405	0.132395	0	0
OG_14050	0.138751	0	0
OG_14051	1.26743	1	0
OG_14052	2.00306	0.991537	1.11125e-08
OG_14053	2.46349	1	0
OG_14054	0.805602	0.994122	0
OG_14055	1.0559	1	0
OG_14056	0.90483	0.99997	0
OG_14057	-2.1691	0	0.999996
OG_14058	0.255901	0	0
OG_14059	0.11378	0	0
OG_1406	0.971784	1	0
OG_14060	0.282669	0	0
OG_14062	-0.811805	0	0.999546
OG_14063	0.44065	0.00225455	0
OG_14064	0.535255	0.385781	0.0162418
OG_14065	0.745872	0.935286	0
OG_14066	0.547549	0	0
OG_14070	-0.427386	0	7.41221e-08
OG_14072	0.617047	0.0115777	0
OG_14073	0.674597	0.286416	0
OG_14074	0.54648	0.153757	0
OG_14075	2.37485	1	0
OG_14076	0.264248	0	0
OG_14077	2.61719	1	0
OG_14078	-0.0107988	0	0
OG_14079	1.30102	1	0
OG_1408	0.403192	0	0
OG_14080	0.941334	1	0
OG_14081	0.961052	1	0
OG_14082	0.793788	0.961724	0
OG_14083	0.450061	0	0
OG_14084	0.602131	0.0558391	0
OG_14085	0.895694	0.988346	0
OG_14086	0.577299	0.056494	0
OG_14088	0.75877	0.899574	0
OG_14090	0.00567765	0	0
OG_14092	1.04362	0.997735	0
OG_14094	1.22515	0.999898	0
OG_14095	0.499379	0.0194283	0
OG_141	1.01045	1	0
OG_1410	0.554288	0	0
OG_1411	0.795747	1	0
OG_1412	-0.829836	0	0.998701
OG_1413	-1.18035	0	1
OG_1417	0.226305	0	0
OG_142	-0.372529	0	0
OG_1423	-0.0124998	0	0
OG_1427	0.343507	0	0
OG_1428	-0.740942	0	0.996684
OG_1439	0.0168459	0	0
OG_1440	0.880524	1	0
OG_1446	1.0061	1	0
OG_1447	0.723113	0.994627	0
OG_1449	0.594721	0.000480888	0
OG_145	0.326108	0	0
OG_1450	1.33636	1	0
OG_1451	0.874377	1	0
OG_1452	-0.41644	0	0
OG_1453	0.0941604	0	0
OG_1454	0.241047	0	0
OG_1456	0.790539	0.999998	0
OG_1458	-0.924276	0	1
OG_1459	0.621762	0	0
OG_146	-0.333926	0	0
OG_1460	0.334092	0	0
OG_1461	0.163363	0	0
OG_1463	-0.236937	0	0
OG_1464	0.736116	0.999999	0
OG_1466	0.872835	1	0
OG_1469	1.05734	1	0
OG_1470	1.34597	1	0
OG_1471	-0.76714	0	0.989596
OG_1474	0.752089	0.971333	0
OG_1476	0.53163	0	0
OG_1477	0.192154	0	0
OG_1478	1.06867	1	0
OG_1479	0.892096	0.999953	0
OG_148	0.737768	0.761689	0
OG_1483	2.14922	1	0
OG_1484	0.895266	1	0
OG_1486	0.0229381	0	0
OG_1498	0.617465	0	0
OG_15	-0.326407	0	0
OG_1501	-0.647153	0	0.307658
OG_1503	0.659706	0.199695	0
OG_1509	-2.02872	0	1
OG_151	0.0256903	0	0
OG_1511	0.672204	0.257749	0
OG_1516	0.406089	0	0
OG_1517	0.797474	0.923449	0
OG_1518	0.64832	0.0338626	0
OG_1519	-1.38685	0	1
OG_152	1.40773	1	0
OG_1520	0.321238	0	0
OG_1521	0.0780973	0	0
OG_1525	2.89201	1	0
OG_1526	-0.305694	0	0
OG_1528	-0.0261352	0	0
OG_1529	1.07194	1	0
OG_153	1.16439	1	0
OG_1530	-3.47698	0	1
OG_1538	0.329558	1.81038e-06	0
OG_1540	0.696006	0.548274	0
OG_1541	0.673213	0.294721	0
OG_1546	-0.631812	0	0.0221885
OG_1547	1.86592	1	0
OG_1549	1.68033	1	0
OG_155	0.923051	1	0
OG_15530	0.0275478	0	0
OG_1555	-0.328899	0	0
OG_1557	0.768139	0.99991	0
OG_15577	0.667577	0.211538	0
OG_1558	1.06415	1	0
OG_1559	-0.0733647	0	0
OG_156	-0.574931	0	0
OG_1561	-3.92697	0	1
OG_1567	-2.31852	0	1
OG_1569	0.780978	1	0
OG_1570	3.4517	1	0
OG_1571	-0.936012	0	1
OG_1573	0.621083	0.000658138	0
OG_1576	0.640644	3.74591e-07	0
OG_15766	-0.348184	0	0
OG_158	1.05329	1	0
OG_1580	0.518776	0	0
OG_1581	1.31563	1	0
OG_15851	0.776045	0.965854	0
OG_15858	0.808196	0.999961	0
OG_15870	2.73416	1	0
OG_1588	0.324926	0	0
OG_1589	1.2809	1	0
OG_159	0.0665276	0	0
OG_16	-0.846442	0	1
OG_160	1.11044	1	0
OG_16027	0.431041	0	0
OG_1603	1.67358	1	0
OG_16048	0.208842	0	0
OG_1607	0.606071	3.07435e-06	0
OG_1609	0.609807	0.00984106	0
OG_1610	1.22478	1	0
OG_1612	0.538124	0	0
OG_1615	0.257902	0	0
OG_162	0.351111	0	0
OG_16202	0.436069	0.000427232	0
OG_1621	1.74743	1	0
OG_1622	0.667404	0.365178	0
OG_16248	-0.00713854	0	0
OG_1626	1.07252	1	0
OG_1627	1.2156	1	0
OG_163	0.0579031	0	0
OG_16313	0.287149	0	0
OG_16316	0.777981	0.898438	0
OG_1634	0.648148	0.00290661	0
OG_1635	-0.415809	0	4.67482e-06
OG_1636	-0.41147	0	0
OG_16387	0.510372	0.0941184	0
OG_1639	0.712374	0.953516	0
OG_164	-0.613422	0	0
OG_16405	0.744234	0.7622	0
OG_16406	1.68672	1	0
OG_1643	-1.67445	0	1
OG_16496	-1.0098	0	1
OG_165	1.15338	1	0
OG_16528	1.2929	1	0
OG_1653	0.8305	1	0
OG_1654	0.453499	0	0
OG_16554	0.817814	0.680565	0
OG_1656	-0.543511	0	0
OG_1657	0.622732	0	0
OG_1658	-0.226072	0	0
OG_166	1.18272	1	0
OG_16624	1.08084	0.999997	0
OG_1664	0.111272	0	0
OG_1665	-0.380836	0	0
OG_16650	-0.12608	0	0
OG_1669	-1.47522	0	1
OG_1670	0.168754	0	0
OG_1671	0.331604	0	0
OG_1672	0.745568	0.827778	0
OG_16744	1.38056	1	0
OG_1676	-1.01765	0	1
OG_1678	0.111811	0	0
OG_168	-0.645429	0	0.022199
OG_16806	-0.389269	0	0.00121857
OG_16814	0.489712	0	0
OG_1682	0.501357	0	0
OG_1683	0.872608	1	0
OG_1687	1.07927	1	0
OG_1688	0.10408	0	0
OG_169	-0.055155	0	0
OG_16902	0.796441	1	0
OG_16909	-0.683531	0	0.400328
OG_1691	0.626361	0	0
OG_1693	0.638134	0.0831019	0
OG_1694	0.802312	0.999612	0
OG_1697	0.77326	1	0
OG_1701	0.425107	0	0
OG_1713	1.38221	1	0
OG_1718	0.796915	0.999939	0
OG_1719	1.09747	1	0
OG_1720	0.603502	0.0748431	0
OG_1721	1.06405	1	0
OG_17210	0.547635	7.49589e-05	0
OG_1723	0.201926	0	0
OG_17243	0.20998	0	0
OG_1725	0.503507	0	0
OG_17256	1.22989	1	0
OG_17284	-2.25152	0	1
OG_1731	0.39418	0	0
OG_1732	0.879209	1	0
OG_17325	0.781159	0.934476	0
OG_1733	1.53309	1	0
OG_1734	1.31228	1	0
OG_1735	0.538564	0.00669717	0
OG_1736	-0.485817	0	0
OG_17366	0.802984	0.997889	0
OG_17410	0.405757	0	0
OG_1742	0.220526	0	0
OG_1747	1.35322	1	0
OG_1748	0.623337	7.64849e-05	0
OG_1751	0.781153	0.991764	0
OG_17545	0.19461	0	0
OG_17549	-2.27013	0	1
OG_17611	0.0821708	0	0
OG_17620	-0.174778	0	0
OG_17631	-1.50956	0	1
OG_1766	0.503565	0	0
OG_17689	-0.434041	0	0
OG_17708	0.365804	0	0
OG_1772	0.943557	1	0
OG_17738	0.180919	0	0
OG_17739	0.457269	0.000591033	0
OG_1775	0.000700625	0	0
OG_17768	0.113717	0	0
OG_17773	0.0793066	0	0
OG_17778	1.60567	1	0
OG_1779	1.10468	1	0
OG_178	-0.307701	0	0
OG_1784	0.63537	0.0205142	0
OG_17853	0.853164	0.995555	0
OG_1787	0.167509	0	0
OG_1788	0.349278	0	0
OG_1789	-0.294125	0	0
OG_179	0.730391	0.9996	0
OG_1790	0.293164	0	0
OG_1793	0.864016	1	0
OG_1795	-0.799725	0	0.999919
OG_1796	0.396811	0	0
OG_18	1.04301	1	0
OG_180	1.25326	1	0
OG_18013	0.215804	0	0
OG_1802	0.211873	0	0
OG_18042	-2.6904	0	1
OG_18044	0.555478	0.00148849	0
OG_181	0.65236	0.00698366	0
OG_1811	-0.0864922	0	0
OG_1813	1.23473	1	0
OG_18166	0.0323831	0	0
OG_182	0.904956	1	0
OG_1820	-0.801273	0	0.999458
OG_1822	-2.47298	0	1
OG_1823	1.49026	1	0
OG_18231	0.0297471	0	0
OG_1828	0.977406	1	0
OG_1829	-0.276821	0	0
OG_183	-1.68203	0	1
OG_1830	-1.04343	0	1
OG_1834	0.559928	7.69295e-06	0
OG_1835	0.492203	2.55099e-05	0
OG_18386	0.362493	0	0
OG_1845	-0.414838	0	0
OG_18462	1.08107	1	0
OG_1847	0.702072	0.571044	0
OG_18473	0.149348	0	0
OG_1848	0.750197	0.958803	0
OG_185	1.21924	1	0
OG_1851	0.307438	0	0
OG_1853	-0.786863	0	0.804086
OG_18538	0.133127	1.62344e-05	0
OG_1855	0.366004	0	0
OG_1856	0.0828219	0	0
OG_1858	1.07451	1	0
OG_1861	0.592556	0.036833	0
OG_1862	-0.0515506	0	0
OG_1863	0.782163	1	0
OG_18643	0.0186208	0	0
OG_18665	0.394777	0	0
OG_1871	-0.815278	0	1
OG_1873	0.0595068	0	0
OG_1874	0.167073	0	0
OG_1880	-0.677802	0	0.210675
OG_1881	0.948988	1	0
OG_18819	0.458123	0	0
OG_1882	-0.538388	0	0
OG_1883	-0.823643	0	1
OG_1884	-1.32524	0	1
OG_189	-2.30978	0	1
OG_1897	-0.13816	0	0
OG_19	1.73605	1	0
OG_190	0.163931	0	0
OG_19046	0.130463	0	0
OG_1906	1.20245	1	0
OG_1907	2.95106	1	0
OG_1908	1.5014	1	0
OG_191	1.73806	1	0
OG_1914	1.08509	1	0
OG_192	0.354924	0	0
OG_1929	-0.548327	0	0
OG_193	-0.774424	0	1
OG_1932	1.11043	1	0
OG_1933	-0.242461	0	0
OG_1934	0.185768	0	0
OG_1935	1.3688	1	0
OG_19384	0.104163	0	0
OG_1940	0.850921	1	0
OG_1945	0.108818	0	0
OG_19457	-2.14033	0	1
OG_1947	-0.0237387	0	0
OG_1948	-3.14508	0	1
OG_1949	0.763891	1	0
OG_19493	0.985465	0.99998	0
OG_195	0.569953	0.16427	0
OG_1954	2.18501	0.99822	1.96708e-11
OG_1957	-1.28172	0	1
OG_1963	0.309717	0	0
OG_1968	0.798596	1	0
OG_1970	0.348317	0	0
OG_1971	0.490768	0	0
OG_1972	0.221145	0	0
OG_1973	0.0804687	0	0
OG_1974	1.18577	1	0
OG_1977	1.12448	1	0
OG_1981	0.402833	0	0
OG_1984	0.173396	0	0
OG_199	0.459804	0	0
OG_1993	1.66905	1	0
OG_1994	1.05131	0.999904	0
OG_19964	0.999798	1	0
OG_1997	-0.328806	0	0
OG_1998	-2.2708	0	1
OG_19995	-0.698737	0	0.53809
OG_2	0.164345	0	0
OG_20	-0.817149	0	1
OG_200	1.02324	1	0
OG_2001	0.943194	1	0
OG_2007	-0.410029	0	0
OG_2009	0.153978	0	0
OG_201	1.73929	1	0
OG_2013	0.93985	1	0
OG_2015	-0.558647	0	0.00387758
OG_202	0.306687	0	0
OG_2024	0.499735	0	0
OG_2025	2.16635	1	0
OG_20272	0.678782	0.402709	0
OG_2028	-0.822866	0	0.999995
OG_203	0.407654	0	0
OG_2034	1.35385	1	0
OG_2035	0.112916	0	0
OG_20356	-0.0858755	0	0
OG_2037	0.704879	0.641194	0
OG_2038	-0.374624	0	0
OG_204	0.184433	0	0
OG_2040	0.763176	0.954245	0
OG_2043	0.205616	0	0
OG_2044	-0.971202	0	1
OG_2045	0.446394	0	0
OG_2050	0.468672	0	0
OG_2051	-0.16848	0	0
OG_20523	0.789618	0.999999	0
OG_2054	1.04399	1	0
OG_2055	0.481413	0	0
OG_20550	0.187011	0	0
OG_20568	0.544759	0.0302728	0
OG_20617	0.998705	1	0
OG_20622	0.311115	0	0
OG_20623	-2.2232	0	1
OG_2063	1.03268	1	0
OG_2066	-3.17672	0	1
OG_207	0.511799	0	0
OG_2072	-0.583044	0	0.157242
OG_20729	-0.590255	0	0.00598693
OG_2074	1.10291	1	0
OG_2075	1.40128	1	0
OG_20764	0.0949715	0	0
OG_2078	1.60519	1	0
OG_2079	1.12839	1	0
OG_2082	0.201691	0	0
OG_2084	0.678016	0.346881	0
OG_2085	-2.44992	0	1
OG_2086	0.717771	0.754743	0
OG_2087	0.918311	1	0
OG_20876	-1.96661	0	1
OG_20877	0.119201	0	0
OG_20878	1.27992	1	0
OG_20879	0.468828	0.00135639	0
OG_20880	0.468095	0	0
OG_20881	0.688173	0.43333	0
OG_20882	-0.834125	0	0.99605
OG_20883	-0.105662	0	0
OG_20884	-0.0704412	0	0
OG_20885	-1.41619	0	1
OG_20886	-3.50798	0	1
OG_20887	-0.929256	0	0.999976
OG_20888	-0.359527	0	0
OG_20889	0.466164	0	0
OG_20891	0.244718	0	0
OG_20892	-0.203286	0	0
OG_20893	-0.797048	0	0.999965
OG_20894	0.319105	0	0
OG_20895	0.130928	0	0
OG_20896	-1.71808	0	1
OG_20897	-0.440842	0	0
OG_20898	-2.02612	0	1
OG_20899	0.538663	0.00881694	0
OG_20900	-2.11608	0	1
OG_20901	0.311688	0.00210552	0
OG_20902	-0.198798	0	0
OG_20903	-4.66553	0	1
OG_20904	-1.01539	0	1
OG_20905	-0.376731	0	0
OG_20906	0.515228	0.00444741	0
OG_20907	2.85384	1	0
OG_20908	0.992567	1	0
OG_20909	-1.0717	0	1
OG_20910	0.955574	1	0
OG_20911	-1.42778	0	1
OG_20912	1.26083	1	0
OG_20913	1.037	1	0
OG_20914	0.175303	0	0
OG_20915	-1.78261	0	1
OG_20916	0.183733	0	0
OG_20917	0.404465	0.000447043	0
OG_20918	0.548065	0.00169227	0
OG_20919	0.453093	0	0
OG_20920	-2.84864	0	1
OG_20921	0.644696	0.481189	0.0242052
OG_20922	-2.25797	0	1
OG_20923	0.404954	0	0
OG_20924	0.37844	5.33243e-07	0
OG_20925	0.612612	0.00182895	0
OG_20926	0.0453699	0	0
OG_20927	0.181475	0	0
OG_20928	-2.09514	0	1
OG_20929	-0.383688	0	0.00232638
OG_2093	-1.56413	0	1
OG_20930	1.7801	1	0
OG_20931	1.54512	1	0
OG_20932	0.855089	0.998957	0
OG_20933	0.681299	0.360312	0
OG_20935	1.13558	1	0
OG_20936	-0.818635	0	0.999879
OG_20937	0.502845	2.21182e-05	0
OG_20938	0.681875	0.443309	0
OG_20939	0.141964	0	0
OG_2094	0.219905	0	0
OG_20940	-0.0777812	0	0
OG_20941	-1.725	0	1
OG_20942	-0.176887	0	0
OG_20943	1.23482	1	0
OG_20944	0.651306	0.14805	0
OG_20946	0.166317	0	0
OG_20947	0.421069	0	0
OG_20948	-1.24132	0	0.999987
OG_20949	0.0906015	0	0
OG_2095	0.832078	1	0
OG_20950	1.04269	1	0
OG_20951	-0.416779	0	0
OG_20952	-0.201876	0	0
OG_20953	-0.316679	0	0
OG_20954	1.59116	1	0
OG_20955	0.923693	0.999976	0
OG_20956	1.19612	1	0
OG_20957	0.740379	0.852263	0
OG_20958	0.823581	0.989411	0
OG_20959	-0.649396	0	0.0657832
OG_20960	-0.944026	0	1
OG_20961	0.91603	0.999756	0
OG_20962	-0.90817	0	0.994969
OG_20963	0.545249	0.00107335	0
OG_20964	0.694402	0.502341	0
OG_20965	1.15954	1	0
OG_20966	0.562228	3.97818e-06	0
OG_20968	0.586572	1.22943e-06	0
OG_20969	0.665923	0.32781	0
OG_2097	1.84215	1	0
OG_20970	0.95992	1	0
OG_20971	0.529718	6.69434e-05	0
OG_20972	0.536505	0	0
OG_20973	0.933581	1	0
OG_20974	1.28932	1	0
OG_20975	0.333226	0	0
OG_20976	0.373079	0	0
OG_20978	0.050913	0	0
OG_2098	1.09576	1	0
OG_20980	-1.72378	0	1
OG_20981	-0.327243	0	0
OG_20982	0.650214	0.000348371	0
OG_20983	0.831559	0.999994	0
OG_20984	0.566105	0	0
OG_20985	0.306889	0	0
OG_20986	0.915856	0.999177	0
OG_20987	0.437724	0	0
OG_20988	0.219082	0	0
OG_20989	0.42892	0	0
OG_2099	0.258662	0	0
OG_20990	0.165841	0	0
OG_20991	1.70887	1	0
OG_20993	-0.551359	0	0
OG_20994	0.526348	0.000651727	0
OG_20995	1.0079	0.997188	0
OG_20996	-0.125687	0	0
OG_20997	0.221101	0	0
OG_20999	0.830021	0.999846	0
OG_21	0.661569	1.65967e-05	0
OG_210	0.893643	1	0
OG_21000	1.34544	1	0
OG_21001	1.07916	0.999995	0
OG_21002	1.20799	1	0
OG_21003	-0.803306	0	0.998484
OG_21004	-0.0226712	0	0
OG_21005	0.119287	0	0
OG_21006	1.79649	1	0
OG_21007	0.744964	0.829306	0
OG_21008	-0.898527	0	0.999985
OG_21009	0.787517	0.781421	0
OG_2101	-1.3172	0	1
OG_21010	0.679083	0.36172	0
OG_21012	0.254656	0	0
OG_21013	0.187637	0	0
OG_21014	0.0645725	0	0
OG_21015	0.497825	0.0079419	0
OG_21016	0.843411	0.974269	0
OG_21017	-0.370887	0	0
OG_21018	0.755021	0.988783	0
OG_21019	0.289324	0	0
OG_21020	-0.19341	0	0
OG_21021	-0.205247	0	0
OG_21022	0.612332	0.000327792	0
OG_21023	0.105707	0	0
OG_21024	-0.0675054	0	0
OG_21025	0.107777	0	0
OG_21026	1.41111	1	0
OG_21028	2.7716	1	0
OG_21029	-1.05374	0	0.98892
OG_21030	0.392856	0	0
OG_21031	-0.267021	0	0
OG_21032	0.277115	0	0
OG_21033	0.742711	0.713538	0
OG_21034	0.73979	0.957094	0
OG_21035	0.121999	0	0
OG_21036	0.594721	7.90661e-06	0
OG_21037	0.681332	0.395111	0
OG_21038	1.28362	1	0
OG_21039	0.200317	0	0
OG_2104	0.532582	0	0
OG_21040	0.647497	0.0371474	0
OG_21041	-0.220307	0	0
OG_21042	1.68643	1	0
OG_21043	0.243477	0	0
OG_21044	1.10482	1	0
OG_21045	0.520415	0.00208129	0
OG_21046	-0.13395	0	0
OG_21047	0.868549	0.984541	0
OG_21048	0.72492	0.845197	0
OG_21049	0.920615	1	0
OG_2105	-0.670381	0	0.289624
OG_21051	1.18724	1	0
OG_21052	2.07211	1	0
OG_21053	1.11035	1	0
OG_21054	0.294625	0	0
OG_21055	2.24301	1	0
OG_21056	1.03754	1	0
OG_21057	0.446242	0	0
OG_21058	0.843916	0.999996	0
OG_21059	0.709205	0.633527	0
OG_2106	0.702643	0.801661	0
OG_21060	0.099958	0	0
OG_21061	1.7861	1	0
OG_21062	1.05613	1	0
OG_21064	0.469664	0	0
OG_21065	0.80765	1	0
OG_21066	0.99658	1	0
OG_21067	0.529625	0.0242812	0
OG_21068	0.185626	0	0
OG_21069	0.541159	0.00204036	0
OG_21070	1.97507	1	0
OG_21071	0.924125	0.987013	0
OG_21072	0.626571	0.0613105	0
OG_21073	0.653358	0.150856	0
OG_21074	-0.211174	0	0
OG_21075	0.370084	0	0
OG_21076	1.34584	0.999408	0
OG_21077	0.53491	0	0
OG_21078	0.281606	0	0
OG_21079	0.380169	0	0
OG_21080	1.05023	1	0
OG_21081	1.944	1	0
OG_21082	0.332735	0	0
OG_21083	0.367576	0	0
OG_21084	2.12984	1	0
OG_21085	1.38997	1	0
OG_21086	0.94328	1	0
OG_21087	0.0857154	0	0
OG_21088	0.77917	0.898559	0
OG_21089	1.34494	1	0
OG_21090	0.61368	0.0818851	0
OG_21091	0.203015	0	0
OG_21092	1.38088	1	0
OG_21093	0.355483	0	0
OG_21094	1.61333	1	0
OG_21095	0.584895	0.0563207	0
OG_21096	1.21259	1	0
OG_21097	0.608098	0	0
OG_21099	1.22741	1	0
OG_211	0.632819	0.00066424	0
OG_2110	-1.01879	0	0.999588
OG_21100	1.0955	0.999985	0
OG_21102	0.759562	0.919284	0
OG_21103	0.338742	0	0
OG_21104	0.85271	1	0
OG_21105	0.150118	0	0
OG_21106	0.702914	0.616561	0
OG_21107	0.538409	0.00107273	0
OG_21108	-1.25066	0	1
OG_21109	1.4478	1	0
OG_2111	-0.28626	0	0
OG_21110	1.17019	1	0
OG_21111	0.767567	0.991113	0
OG_21112	0.340675	0	0
OG_21113	-0.116187	0	0
OG_21114	-0.417142	0	0
OG_21115	7.99564	1	0
OG_21116	0.474079	0	0
OG_21117	0.67952	0.3185	0
OG_21119	1.59796	1	0
OG_2112	-0.0498761	0	0
OG_21120	0.0839278	0	0
OG_21121	0.940704	1	0
OG_21123	1.28677	1	0
OG_21125	-0.206321	0	0
OG_21126	1.49793	1	0
OG_21127	0.506199	0.0117616	0
OG_21128	-1.14621	0	1
OG_21129	-0.143491	0	0
OG_2113	-0.119205	0	0
OG_21131	-0.651576	0	0.210198
OG_21132	0.160941	0	0
OG_21133	-0.135614	0	0
OG_21134	-0.683695	9.15258e-06	0.50057
OG_21135	-0.0198227	0	0
OG_21136	-0.348187	0	0
OG_21137	0.184712	0	0
OG_21138	-2.1803	0	1
OG_21139	-0.20897	0	0
OG_21140	0.609227	0.0747249	0
OG_21141	0.318045	0	0
OG_21142	0.0360196	0	0
OG_21143	-1.53271	0	0.991582
OG_21144	-0.638932	0	0.104335
OG_21145	0.36847	0	0
OG_21146	-3.4147	0	1
OG_21147	-4.90621	0	1
OG_21149	-0.475255	0	0.00239018
OG_21150	-0.0665623	0	0
OG_21151	0.397697	0	0
OG_21152	-2.24319	0	1
OG_21153	-1.11676	0	0.999734
OG_21154	-0.143402	0	0
OG_21156	-1.14333	0	1
OG_21157	-1.27747	0	1
OG_21158	0.149647	0.000263879	0
OG_21159	0.395737	0	0
OG_21160	-1.76713	0	1
OG_21161	0.808388	1	0
OG_21162	0.695098	0.509819	0
OG_21163	0.880834	0.999977	0
OG_21164	-0.721881	0	0.854277
OG_21165	1.17469	0.99572	0
OG_21166	-0.0992402	0	0
OG_21167	-0.6508	0	0.240158
OG_21168	1.17111	1	0
OG_21169	1.14276	1	0
OG_21170	-3.86854	0	1
OG_21171	-2.10589	0	0.999998
OG_21172	-1.96518	0	1
OG_21173	0.169844	0	0
OG_21174	0.708722	0.562984	0
OG_21175	1.48104	1	0
OG_21176	-1.02705	0	1
OG_21177	0.627965	0.172748	0
OG_21179	0.0944619	0	0
OG_21180	-6.23685	0	1
OG_21181	-3.65304	0	1
OG_21182	-0.41233	0	0
OG_21183	-1.80065	0	1
OG_21184	-2.11792	0	1
OG_21185	-1.3051	0	1
OG_21186	-0.751799	0	1
OG_21188	-2.98502	0	1
OG_21190	0.063338	0	0
OG_21191	0.775264	0.821268	0
OG_21193	-0.313927	0	0
OG_21194	-3.77599	0	1
OG_21196	0.851074	0.994759	0
OG_21197	-1.7291	0	1
OG_21198	-3.2356	0	1
OG_21199	-6.24494	0	1
OG_21200	-4.59185	0	1
OG_21201	-2.72358	0	1
OG_21202	0.98898	1	0
OG_21203	0.496052	0	0
OG_21204	-2.86508	0	1
OG_21207	0.312855	0	0
OG_21208	0.357849	0.00054397	0
OG_21209	0.118523	0	0
OG_21210	0.143506	0	0
OG_21211	-3.29557	0	1
OG_21212	0.633761	0.0336746	0
OG_21213	0.525254	5.40871e-05	0
OG_21215	0.347374	0	0
OG_21216	0.835832	1	0
OG_21217	-2.29835	0	1
OG_21218	0.135097	0	0
OG_21219	0.312547	9.38067e-07	0
OG_21220	-0.501686	0	0
OG_21221	0.24258	0	0
OG_21223	-1.68553	0	1
OG_21224	0.158836	0	0
OG_21225	-0.0433706	0	0
OG_21226	-0.288474	0	0
OG_21227	0.698312	0.522319	0
OG_21229	0.60493	0.00304583	0
OG_21230	0.0659249	0	0
OG_21231	1.20557	1	0
OG_21232	1.252	1	0
OG_21233	-1.14885	0	1
OG_21234	-0.313759	0	0
OG_21235	0.592591	0.0989802	0
OG_21236	-4.00103	0	1
OG_21237	0.458541	0.000112405	0
OG_21238	-1.01735	0	1
OG_21239	0.032962	0	0
OG_21240	0.349167	0	0
OG_21242	-0.425991	0	0
OG_21244	1.2331	0.993822	0
OG_21245	0.337998	0	0
OG_21246	-0.255513	3.41276e-06	0.0162028
OG_21247	-1.80415	0	1
OG_21248	-0.212449	0	0
OG_21249	1.15731	1	0
OG_21250	0.882009	0.83081	0
OG_21252	0.267575	0	0
OG_21253	1.60322	1	0
OG_21254	-3.17699	0	1
OG_21255	0.280928	0	0
OG_21256	-0.262488	0	0
OG_21258	0.451447	0.00020099	0
OG_21260	1.05488	1	0
OG_21261	0.10299	0	0
OG_21262	-1.17539	0	1
OG_21263	-0.291817	0	0
OG_21264	0.529657	0	0
OG_21265	0.769481	0.931296	0
OG_21266	0.0867956	0	0
OG_21267	-2.2197	0	1
OG_21268	-3.21454	0	1
OG_21269	-0.829369	0	0.876857
OG_2127	0.782843	0.999056	0
OG_21270	0.860679	0.990853	0
OG_21271	-1.07255	0	0.994513
OG_21272	-3.12111	0	1
OG_21273	0.803583	0.930681	0
OG_21274	-2.38991	0	1
OG_21275	-0.0564624	0	3.64608e-06
OG_21276	0.561715	0.00153625	0
OG_21277	0.111733	0	0
OG_21278	0.57528	0.00332402	0
OG_21279	0.307876	0	0
OG_21280	1.36522	1	0
OG_21281	-0.344466	0	0
OG_21282	2.45332	0.999918	0
OG_21284	0.630257	0.126143	0
OG_21285	1.26991	1	0
OG_21286	1.1352	1	0
OG_21287	1.97863	1	0
OG_21288	0.880329	1	0
OG_21289	1.46872	1	0
OG_2129	-1.34801	0	1
OG_21290	0.618302	0.00381334	0
OG_21291	1.22673	1	0
OG_21292	0.79192	0.938743	0
OG_21293	1.15329	1	0
OG_21294	1.35794	1	0
OG_21295	0.232896	0	0
OG_21296	1.82242	1	0
OG_21297	0.575552	0.204909	0
OG_21298	0.795176	0.994442	0
OG_21299	0.926251	0.999756	0
OG_21300	0.900068	1	0
OG_21301	1.2483	1	0
OG_21302	-0.205197	0	0
OG_21303	-2.07493	0	1
OG_21304	0.157187	0	0
OG_21305	-0.319957	0.0665804	0.29175
OG_21306	-3.4582	0	1
OG_21307	-1.41386	0	1
OG_21308	-2.01209	0	1
OG_21309	0.259124	0	0
OG_2131	1.22639	1	0
OG_21310	-1.74948	0	0.999998
OG_21311	-0.250433	0	0
OG_21312	0.0325061	0	0
OG_21313	0.741788	0.922393	0
OG_21314	1.63756	1	0
OG_21315	0.71448	0.696661	0
OG_21316	0.567428	1.88086e-05	0
OG_21318	-1.3245	0	1
OG_21320	0.849791	0.996897	0
OG_21321	6.3708e-06	0	0
OG_21322	0.513075	0	0
OG_21323	1.08049	1	0
OG_21324	0.355973	0	0
OG_21325	0.753226	0.903541	0
OG_21326	0.0337623	0	0
OG_21327	-4.54456	0	1
OG_21328	1.61544	1	0
OG_21330	0.193294	0	0
OG_21331	1.68456	1	0
OG_21332	0.679659	0.31593	0
OG_21333	0.00753399	0	0
OG_21337	0.517819	0.000268561	0
OG_21339	0.227097	0	0
OG_21340	0.752949	0.939035	0
OG_21341	-0.564576	0	0.0484738
OG_21343	-1.09194	0	0.999997
OG_214	0.804037	1	0
OG_2146	1.33897	1	0
OG_2148	-0.213506	0	0
OG_2150	-1.19502	0	1
OG_2151	1.24987	1	0
OG_2158	0.586315	0	0
OG_2163	-0.979951	0	0.995064
OG_217	0.819575	0.999999	0
OG_218	1.01246	1	0
OG_2182	0.576666	1.43609e-07	0
OG_2188	-0.00559895	0	0
OG_2189	0.679912	0.351429	0
OG_2195	0.48713	1.65845e-05	0
OG_2198	0.689592	0.452139	0
OG_22	0.976966	1	0
OG_2201	1.85203	1	0
OG_2206	0.973558	1	0
OG_221	-0.457683	0	0
OG_2210	1.1949	1	0
OG_222	1.5492	1	0
OG_2221	0.671573	0.281527	0
OG_2223	0.33177	0	0
OG_2230	0.164748	0	0
OG_2234	0.074269	0	0
OG_2235	0.168086	0	0
OG_2238	1.73766	1	0
OG_224	-0.904947	0	1
OG_2240	1.2089	1	0
OG_2241	1.54709	1	0
OG_2243	1.37666	1	0
OG_2255	0.668546	0.0103018	0
OG_2259	0.139512	0	0
OG_2262	0.50119	0.000562223	0
OG_2263	-0.500516	0	0
OG_227	0.744649	0.999999	0
OG_2270	0.585818	0.000982759	0
OG_2272	0.734678	0.971051	0
OG_2275	-1.49305	0	1
OG_2278	1.15141	0.988101	0
OG_2280	0.470408	0	0
OG_2282	0.923752	1	0
OG_2283	-0.217505	0	0
OG_2285	0.934462	1	0
OG_229	0.586294	0	0
OG_2295	0.82591	0.999987	0
OG_2297	0.335162	0	0
OG_23	0.995644	1	0
OG_230	-0.944188	0	0.999976
OG_2303	0.469071	0	0
OG_2305	-0.786519	0	1
OG_2306	0.340895	0	0
OG_2309	0.853551	0.999987	0
OG_2312	0.323913	0	0
OG_2313	0.864781	1	0
OG_2319	0.277368	0	0
OG_232	-2.06058	0	1
OG_2323	0.442844	0	0
OG_2330	-0.312433	0	0
OG_2331	0.727339	0.894319	0
OG_2332	-1.15037	0	1
OG_2335	-0.495195	0	0
OG_2336	1.04337	1	0
OG_2341	0.569747	0	0
OG_2344	0.238083	0	0
OG_235	0.0945112	0	0
OG_2352	0.487821	6.59609e-06	0
OG_2353	-1.31152	0	1
OG_2354	-1.92483	0	1
OG_2357	0.629106	0.31482	0
OG_2358	0.429406	0	0
OG_2359	-0.967321	0	1
OG_2361	-1.43887	0	1
OG_2363	-0.00924274	0	0
OG_2365	0.316298	0	0
OG_2366	0.198026	2.92307e-05	0
OG_2368	0.543222	0	0
OG_237	0.707032	0.770431	0
OG_2375	-0.536612	0	0
OG_2377	0.460949	0	0
OG_2378	-0.361401	0	0
OG_2379	0.263033	0	0
OG_238	-0.247789	0	0
OG_2380	0.203437	0	0
OG_2381	0.755442	0.997173	0
OG_2382	0.293746	0	0
OG_2383	-0.0583818	0	0
OG_239	0.546458	0	0
OG_24	-2.00468	0	1
OG_2402	1.21126	1	0
OG_2403	1.63277	1	0
OG_2405	1.08895	1	0
OG_2411	1.20437	1	0
OG_2420	1.18535	1	0
OG_2421	0.172659	0	0
OG_2423	-0.438088	0	0
OG_2427	1.43522	1	0
OG_243	0.899905	0.999555	0
OG_2430	1.68504	1	0
OG_2431	1.54851	1	0
OG_2436	0.718163	0.882642	0
OG_2441	0.824937	1	0
OG_2442	1.18928	1	0
OG_2444	0.954862	0.999789	0
OG_2446	0.468475	0	0
OG_2449	2.20584	1	0
OG_245	-0.313662	0	0
OG_2450	1.81147	1	0
OG_2451	0.531759	0	0
OG_2457	0.2463	0	0
OG_2458	1.00255	1	0
OG_246	0.298366	0	0
OG_2467	1.00012	1	0
OG_2468	2.53355	0.999975	0
OG_2469	-0.00698276	0	0
OG_2470	0.706663	0.660384	0
OG_2473	1.51643	1	0
OG_2474	1.0388	1	0
OG_2482	-0.219506	0	0
OG_2483	2.18057	1	0
OG_2488	-2.65921	0	1
OG_2489	1.35589	1	0
OG_2494	0.912251	1	0
OG_25	-0.840649	0	1
OG_250	-0.714666	0	0.895545
OG_2501	0.525937	0.00380234	0
OG_2503	0.175317	0	0
OG_2505	1.04119	1	0
OG_2507	0.371735	0	0
OG_251	1.37822	1	0
OG_2513	0.616324	0.00103231	0
OG_2514	0.872884	1	0
OG_2517	0.359769	0	0
OG_252	-1.08381	0	1
OG_2520	-0.416731	0	0
OG_2525	0.493015	0	0
OG_2526	1.03338	0.994184	0
OG_253	-1.51405	0	1
OG_2534	0.471729	3.26044e-05	0
OG_2536	-2.32898	0	1
OG_2543	0.276912	0	0
OG_2544	0.780162	0.999864	0
OG_2545	0.291799	0	0
OG_2549	-1.50342	0	1
OG_2550	0.638284	1.20007e-07	0
OG_2551	2.0247	1	0
OG_2555	1.03195	1	0
OG_2558	0.794188	1	0
OG_2559	-0.078897	0	0
OG_256	-0.350229	0	0
OG_2561	0.0957837	0	0
OG_2568	-0.494887	0	0
OG_2577	0.599316	0.0987245	0
OG_2584	0.44332	0	0
OG_2588	-0.138379	0	0
OG_26	2.10389	1	0
OG_260	0.59309	0	0
OG_2606	0.263187	0	0
OG_2607	1.18387	1	0
OG_261	-0.768482	0	1
OG_2613	-0.952282	0	1
OG_2614	-0.84903	0	0.999993
OG_2615	0.0693735	0	0
OG_262	-0.290963	0	0
OG_2620	0.673524	0.10845	0
OG_2624	0.876931	1	0
OG_2627	-0.0195723	0	0
OG_2628	0.892554	1	0
OG_2631	-0.678234	0	0.420406
OG_2634	-0.0121322	0	0
OG_2636	1.17599	1	0
OG_2637	0.333997	0	0
OG_264	0.907214	1	0
OG_2640	1.09181	1	0
OG_2642	1.14761	1	0
OG_2647	1.94777	1	0
OG_2648	-0.801589	0	0.989465
OG_265	0.86442	1	0
OG_2651	0.618505	0.215111	0
OG_2653	-0.522856	0	0
OG_2657	1.83314	1	0
OG_2661	-2.27083	0	1
OG_2662	0.393414	0	0
OG_2668	0.111222	0	0
OG_2669	0.969363	1	0
OG_2674	0.478637	0	0
OG_2677	-0.321162	0	0
OG_2679	-0.136011	0	0
OG_2681	0.00807761	0	0
OG_2682	0.0948155	0	0
OG_269	0.714834	0.884732	0
OG_2690	0.345491	0	0
OG_2691	0.765121	0.807348	0
OG_2692	1.48573	1	0
OG_2695	-0.614152	0	7.45844e-06
OG_2696	-0.639396	0	0.0020871
OG_2697	-0.3913	0	0
OG_2698	0.123329	0	0
OG_2699	-1.04818	0	1
OG_270	0.0204203	0	0
OG_2702	-2.81505	0	1
OG_2703	0.413222	0	0
OG_2704	1.34117	0.999974	0
OG_271	-1.83805	0	1
OG_2728	0.173251	0	0
OG_273	0.394551	0	0
OG_2736	0.829197	0.99992	0
OG_274	0.677633	0.178611	0
OG_2740	0.533237	0.000234695	0
OG_2752	0.694113	0.504438	0
OG_2753	-2.57324	0	1
OG_2758	-0.250719	0	0
OG_276	0.57329	0	0
OG_2762	0.806247	0.996989	0
OG_2779	0.732566	0.999936	0
OG_278	1.37809	0.850429	0.000456613
OG_2781	1.18027	1	0
OG_2782	-0.49526	0	0.0433582
OG_2785	1.59696	1	0
OG_2787	-0.429037	0	0
OG_2791	0.0207568	0	0
OG_2792	0.657376	0.275416	0
OG_2794	0.41538	0	0
OG_2796	1.11357	1	0
OG_2798	-0.730001	0	0.802654
OG_280	1.15462	1	0
OG_2811	0.276594	0	0
OG_2819	-0.0914852	0	0
OG_2822	0.94547	1	0
OG_2829	0.583233	0	0
OG_2833	2.36842	1	0
OG_2839	0.721512	0.890203	0
OG_2840	-0.455371	0	0
OG_2841	0.555389	0.00110706	0
OG_2844	0.160452	0	0
OG_2846	0.760764	0.917727	0
OG_2849	0.544057	0	0
OG_2850	0.880246	1	0
OG_2851	1.03556	1	0
OG_2854	-0.897499	0	1
OG_2856	1.37443	1	0
OG_286	-0.757113	0	0.999999
OG_2863	2.01026	1	0
OG_2865	-0.387163	0	0
OG_2869	0.645109	0.000114069	0
OG_287	0.502621	0	0
OG_2872	0.8305	0.99713	0
OG_2875	1.31041	1	0
OG_2880	1.45157	1	0
OG_2882	1.1209	1	0
OG_2885	0.760007	1	0
OG_2888	0.484165	0	0
OG_2890	0.780182	0.998876	0
OG_2891	0.892551	1	0
OG_2895	0.255422	0	0
OG_2899	1.09503	1	0
OG_290	0.650221	1.10604e-06	0
OG_2901	2.69047	1	0
OG_2902	1.91982	1	0
OG_2905	0.315259	0	0
OG_2909	0.151709	0	0
OG_291	0.901601	1	0
OG_2915	0.734334	0.918099	0
OG_2920	0.57086	0.000210864	0
OG_2923	0.0247072	0	0
OG_2924	1.17793	1	0
OG_2927	0.765087	0.999998	0
OG_293	0.202322	0	0
OG_2932	0.495611	0	0
OG_2933	2.20774	1	0
OG_2935	1.46403	1	0
OG_2937	3.83458	1	0
OG_2940	0.234154	0	0
OG_2942	0.663884	0.290107	0
OG_2944	0.301023	0	0
OG_2947	0.945661	1	0
OG_2948	0.955196	1	0
OG_295	1.14871	1	0
OG_2952	0.709658	0.941768	0
OG_2956	-1.30316	0	1
OG_2957	1.67469	1	0
OG_2958	0.0427949	0	0
OG_2960	1.03317	1	0
OG_2961	0.990965	1	0
OG_2962	-0.878402	0	1
OG_2963	0.81694	1	0
OG_2964	0.237167	0	0
OG_2965	0.80978	0.797535	0
OG_2966	-3.24024	0	1
OG_2970	2.1856	1	0
OG_2971	1.09999	0.999976	0
OG_2973	0.645422	0.116252	0
OG_2975	0.538239	0	0
OG_2976	1.10698	1	0
OG_298	1.13477	1	0
OG_2982	1.17156	1	0
OG_2985	0.552544	0	0
OG_2986	0.833395	1	0
OG_2989	1.31594	1	0
OG_2990	-2.44881	0	1
OG_2991	0.253921	0	0
OG_2993	1.10922	1	0
OG_2994	0.0490732	0	0
OG_2995	0.687429	0.418942	0
OG_2996	0.0745158	0	0
OG_30	0.289831	0	0
OG_3000	0.346773	0	0
OG_3001	1.21069	1	0
OG_3004	0.246369	0	0
OG_3005	-0.767494	0	0.968316
OG_3010	3.59369	1	0
OG_3011	-0.125191	0	0
OG_3012	1.11439	1	0
OG_3013	0.439811	0	0
OG_3015	0.747092	0.987666	0
OG_3017	0.491569	0	0
OG_3019	0.11125	0	0
OG_3024	0.440669	0	0
OG_3027	1.13646	1	0
OG_3029	0.444851	0	0
OG_303	0.713484	0.752111	0
OG_3031	0.0041867	0	0
OG_3032	0.245913	9.68101e-07	0
OG_3034	0.127559	0	0
OG_3035	0.698138	0.522425	0
OG_3036	0.163264	0	0
OG_3039	1.29052	1	0
OG_3040	-0.974689	0	1
OG_3042	-0.473042	0	0
OG_3048	-0.373329	0	0
OG_3049	-0.0706456	0	0
OG_305	-1.55878	0	1
OG_3052	-0.3492	0	0
OG_3058	0.325065	0	0
OG_3060	-0.844066	0	1
OG_3066	-0.0308057	0	0
OG_3067	0.795744	1	0
OG_3068	-3.60937	0	1
OG_3069	0.559504	0	0
OG_307	-1.71949	0	1
OG_3070	-1.28537	0	1
OG_3071	0.739963	1	0
OG_3072	0.213508	0	0
OG_3073	0.597727	5.03026e-06	0
OG_3074	-0.30857	0	0
OG_3075	1.09095	1	0
OG_308	0.331341	0	0
OG_309	0.429022	0	0
OG_310	-0.150453	0	0
OG_3108	0.557209	2.12304e-05	0
OG_3109	-0.771373	0	0.989585
OG_311	0.162412	0	0
OG_3111	0.425104	0	0
OG_3114	0.827738	1	0
OG_3115	0.686147	0.462711	0
OG_3116	-0.290786	0	0
OG_312	-0.347792	0	0
OG_3121	0.59819	0.0306278	0
OG_3128	-3.62248	0	1
OG_3131	0.642268	0.0850067	0
OG_3132	-2.4244	0	1
OG_3133	0.463096	0	0
OG_3134	0.890122	1	0
OG_314	-0.878855	0	1
OG_3140	0.947158	0.999999	0
OG_3146	0.010286	0	0
OG_315	1.12534	1	0
OG_3157	0.506148	1.58952e-06	0
OG_3161	-2.28752	0	1
OG_3163	1.94666	1	0
OG_3165	0.207962	0	0
OG_3177	1.11932	1	0
OG_318	-0.0671748	0	0
OG_3182	0.60165	0.000691583	0
OG_3189	0.532198	0.000911721	0
OG_3191	0.626623	0.0291296	0
OG_3193	0.0379365	0	0
OG_3195	-2.87537	0	1
OG_3198	0.989429	1	0
OG_32	0.677664	0.23429	0
OG_3206	0.23833	0	0
OG_3208	0.433132	0	0
OG_322	0.233948	0	0
OG_3220	0.563339	0.119243	0
OG_3227	0.705846	0.581573	0
OG_3230	-0.234298	0	0
OG_3231	1.58452	1	0
OG_3235	0.514623	1.29712e-05	0
OG_3238	0.943232	0.999618	0
OG_324	1.09346	1	0
OG_3244	-1.48646	0	1
OG_3250	0.119542	0	0
OG_3251	-1.01907	0	0.997736
OG_3252	0.513642	0	0
OG_326	0.692607	0.486916	0
OG_3262	1.16385	1	0
OG_3265	-1.37677	0	1
OG_3270	1.26818	1	0
OG_3273	0.745545	1	0
OG_3274	0.744325	1	0
OG_3280	0.913538	1	0
OG_3281	0.938578	1	0
OG_3284	-0.816476	0	0.991927
[truncated: 5,527 more rows]

## Sheet: caf low P vs replete
OrthologID	Log2 Fold Change	Post-p (Low P/ Replete > 2)	Post-p (Replete /Low P > 2)
OG_0	0.0428247	0	0
OG_1	0.409514	0	0
OG_10	0.573924	0	0
OG_100	0.525577	0	0
OG_10003	-0.00432415	0	0
OG_1001	-2.24881	0	0.99989
OG_10016	0.281897	0	0
OG_10017	0.345158	0	0
OG_10019	-0.0919536	0	0
OG_1002	-0.324768	0	0
OG_10024	-0.278798	0	0
OG_10035	-1.35576	0	1
OG_10037	-0.0510653	0	0
OG_10039	-0.331177	0	0.000259674
OG_10045	0.76302	0.746564	0
OG_10059	-1.76194	0	1
OG_10072	-0.983513	0	1
OG_10097	0.558063	0.0412823	0
OG_10098	0.166362	0	0
OG_10100	0.739267	0.89262	0
OG_10106	0.772831	1	0
OG_1011	0.589308	0	0
OG_10114	0.669298	0.296018	0
OG_10118	0.585903	0.116628	0
OG_10120	-1.45354	0	1
OG_10121	0.133282	0	0
OG_10122	0.819085	0.999267	0
OG_10123	0.138258	0	0
OG_10124	0.371819	0	0
OG_10125	0.735373	1	0
OG_10126	0.419692	0	0
OG_10127	1.11536	1	0
OG_10128	0.651242	0.00440379	0
OG_10129	0.53187	0	0
OG_1013	0.507067	0	0
OG_10130	0.246265	0	0
OG_10131	1.32161	1	0
OG_10132	-0.195931	0	0
OG_10133	0.66733	0.296162	0
OG_10134	-2.05999	0	1
OG_10135	-0.797851	0	0.805171
OG_10136	1.23618	1	0
OG_10137	0.53749	0.00074501	0
OG_10138	0.591003	4.34381e-05	0
OG_10139	0.593703	0.000137693	0
OG_10140	0.926825	1	0
OG_10141	-0.0275242	0	0
OG_10142	0.537504	0.00318206	0
OG_10143	0.554218	0	0
OG_10144	-2.06659	0	1
OG_10145	0.265678	0	0
OG_10146	0.153559	0	0
OG_10147	0.339258	0	0
OG_10148	0.259206	0	0
OG_10149	0.0582642	0	0
OG_10151	0.477431	3.88447e-06	0
OG_10152	0.106554	0	0
OG_10153	2.28161	1	0
OG_10154	0.593079	0.0556647	0
OG_10155	-1.31299	0	1
OG_10156	0.370733	0	0
OG_10157	0.275775	0	0
OG_10158	0.50845	0	0
OG_10159	0.517591	0	0
OG_10160	0.440541	0	0
OG_10161	0.487973	0	0
OG_10162	0.14697	0	0
OG_10163	0.642644	0.0611301	0
OG_10164	0.248225	0	0
OG_10165	-1.22421	0	1
OG_10168	-0.283997	0	0
OG_10169	-0.809845	0	0.999999
OG_10170	0.200985	0	0
OG_10171	1.33691	1	0
OG_10172	0.269788	0	0
OG_10173	0.676579	0.402378	0
OG_10174	0.596745	1.32798e-05	0
OG_10175	-0.530596	0	0
OG_10176	0.24993	0	0
OG_10177	0.596593	0.0105179	0
OG_10178	0.620787	0.115843	0
OG_1018	0.688463	0.436423	0
OG_10180	0.0224583	0	0
OG_10181	0.319136	0	0
OG_10182	0.0747289	0	0
OG_10183	0.310761	0	0
OG_10184	0.344948	0	0
OG_10185	-0.0212692	0	0
OG_10187	0.231158	0	0
OG_10188	0.882716	0.999999	0
OG_10189	0.228546	0	0
OG_10191	-0.00632163	0	0
OG_10192	0.599604	0.0677179	0
OG_10193	1.35245	1	0
OG_10194	0.362813	7.46959e-06	0
OG_10195	0.21732	0	0
OG_10196	0.0413267	0	0
OG_10197	1.3224	1	0
OG_10198	0.743798	0.93449	0
OG_10199	-0.290229	0	9.11241e-06
OG_102	0.410422	0	0
OG_10200	0.632469	0.0919485	0
OG_10201	0.00581849	0	0
OG_10202	0.177765	0	0
OG_10203	0.484977	0	0
OG_10204	0.201452	0	0
OG_10205	-0.293576	0	0
OG_10206	0.148493	0	0
OG_10207	0.3828	0	0
OG_10208	0.478254	0	0
OG_10210	-1.42236	0	1
OG_10211	0.593047	0.0182184	0
OG_10212	0.639101	0.0933352	0
OG_10214	0.749225	0.940015	0
OG_10215	0.416407	0	0
OG_10216	0.272932	0	0
OG_10217	0.225515	0	0
OG_10218	0.543672	0.0566925	0
OG_10219	1.77571	1	0
OG_10220	0.219619	0	0
OG_10221	0.208949	0	0
OG_10223	0.298434	0	0
OG_10224	-1.43558	0	1
OG_10225	0.43571	0	0
OG_10226	0.366658	0	0
OG_10228	1.21758	1	0
OG_10229	6.86242	1	0
OG_10230	0.261274	0	0
OG_10231	0.52859	0.00235534	0
OG_10232	0.447383	0	0
OG_10233	0.151688	0	0
OG_10234	0.222723	0	0
OG_10235	0.805783	1	0
OG_10236	-0.232844	0	0
OG_10237	-0.348867	0	0
OG_10238	-0.69594	0	0.500862
OG_10239	-0.188085	0	0
OG_1024	0.513381	0	0
OG_10240	0.477489	0.000127054	0
OG_10241	0.475922	8.11055e-06	0
OG_10242	-0.401167	0	1.61179e-06
OG_10244	-1.15277	0	1
OG_10245	-2.20841	0	1
OG_10246	-0.111673	0	0
OG_10248	-0.0499201	0	0
OG_10249	-3.13539	0	1
OG_1025	-0.0729099	0	0
OG_10250	-3.19457	0	1
OG_10251	0.826546	0.979281	0
OG_10252	-0.147771	0	0
OG_10254	0.720748	0.834133	0
OG_10255	-1.34441	0	1
OG_10256	-0.393875	0	0.00245777
OG_10257	0.238334	0.192086	0
OG_10258	0.495223	0	0
OG_10259	0.541893	0.00233401	0
OG_1026	0.63812	0.000133872	0
OG_10260	0.133075	0.0155075	0
OG_10261	-0.456404	0	0.00336597
OG_10262	0.664755	0.208508	0
OG_10263	0.911846	0.999583	0
OG_10264	-0.24917	0	0
OG_10265	2.41376	1	0
OG_10266	0.280062	0	0
OG_10267	-0.352968	0	0.00907944
OG_10268	0.203167	0	0
OG_10270	0.0850266	0	0
OG_10271	-1.2716	0	1
OG_10273	0.318263	0	0
OG_10274	0.0277508	0	0
OG_10275	0.356059	0.00225344	0
OG_10276	-0.90345	0	1
OG_10277	-0.0869528	0	0
OG_10278	-0.227049	0	7.67718e-05
OG_10279	0.068908	0	0
OG_10280	-2.40423	0	1
OG_10281	-0.62589	0	0.00152893
OG_10282	0.866615	0.967405	0
OG_10284	0.0854601	0	0
OG_10285	2.42116	1	0
OG_10286	0.601481	0.0613671	0
OG_10287	-2.16301	0	1
OG_103	0.133067	0	0
OG_1030	0.183575	0	0
OG_1031	0.476985	0	0
OG_1033	0.519771	0	0
OG_1035	-0.0477717	0	0
OG_1036	0.526899	0	0
OG_1037	-0.0658382	0	0
OG_1038	-0.150106	0	0
OG_104	0.478579	0	0
OG_1040	0.499324	0	0
OG_1043	-0.516883	0	1
OG_1045	0.417672	0	0
OG_1047	0.275574	0	0
OG_1048	1.43158	1	0
OG_1053	0.566141	0.000432107	0
OG_1054	0.288103	0	0
OG_1055	-2.96903	0	1
OG_1058	0.227361	0	0
OG_1060	-0.227691	0	0
OG_1066	0.208215	0	0
OG_1069	0.69615	0.531839	0
OG_1071	0.0506626	0	0
OG_1074	-0.463921	0	1.19247e-05
OG_1085	-3.49743	0	1
OG_1087	0.110062	0	0
OG_1089	0.40602	0	0
OG_1091	0.931992	0.998346	0
OG_10922	1.03813	1	0
OG_10923	0.455394	0	0
OG_10929	-0.295505	0	0
OG_1094	-0.145774	0	0
OG_10945	0.417206	0	0
OG_10951	0.228357	0	0
OG_10952	-0.735577	0	0.951572
OG_1096	0.472209	0	0
OG_1097	0.21389	0	0
OG_10980	0.337988	0	0
OG_10998	-0.407399	0	0
OG_11	-0.143267	0	0
OG_110	0.49382	0	0
OG_1101	0.20584	0	0
OG_11024	0.503738	0.00883504	0
OG_1104	0.502459	0	0
OG_1105	0.298382	0	0
OG_1106	-2.37006	0	1
OG_1107	0.419475	0	0
OG_11086	0.546622	0.00861652	0
OG_11115	-0.567995	0	0
OG_1112	0.050981	0	0
OG_1113	0.511657	0	0
OG_1117	0.391778	0	0
OG_11176	0.247475	0	0
OG_1119	0.820912	1	0
OG_1120	0.162839	0	0
OG_11206	-1.12143	0	0.999577
OG_11207	0.39825	0	0
OG_11209	-2.57217	0	1
OG_1121	0.22573	0	0
OG_11211	0.834094	0.987592	0
OG_11216	-0.7675	0	0.940201
OG_1123	0.291147	0	0
OG_1125	-1.20778	0	1
OG_11251	-1.31119	0	1
OG_11252	-0.462125	0	7.51599e-06
OG_11269	-0.0734151	0	0
OG_11282	0.111568	0	0
OG_1129	-0.400536	0	0
OG_113	0.138642	0	0
OG_1130	-0.657444	0	0.0393933
OG_1131	0.467141	0	0
OG_11322	0.0905574	0	0
OG_11342	0.0961035	0	0
OG_11358	1.23344	1	0
OG_11362	0.405463	0.000242707	0
OG_11395	0.191575	0	0
OG_11399	0.383547	0	0
OG_11401	0.492447	0	0
OG_1142	0.725453	0.639655	0
OG_1145	0.567209	2.11692e-05	0
OG_11453	0.0447207	0	0
OG_1148	0.480348	0	0
OG_1149	0.598305	0	0
OG_11494	-0.212151	0	0
OG_115	0.803042	0.991116	0
OG_1150	-0.252019	0	0
OG_11510	0.289934	0	0
OG_1152	0.607894	3.12716e-06	0
OG_11528	-2.4961	0	1
OG_11538	0.15537	0	0
OG_11539	0.969456	1	0
OG_1154	0.294883	0	0
OG_11556	0.648852	0.14139	0
OG_1157	-0.00217016	0	0
OG_1159	-0.0152208	0	0
OG_11598	0.0183175	0	0
OG_116	0.429557	0	0
OG_11624	1.03193	0.999929	0
OG_11626	0.349875	0	0
OG_1167	0.261885	0	0
OG_11679	0.683789	0.409827	0
OG_11688	0.62796	0.13629	0
OG_1169	0.547423	0.0832764	0
OG_117	-0.257451	0	0
OG_1170	0.238334	0.192086	0
OG_11701	0.369522	0	0
OG_11721	-2.89174	0	1
OG_1176	0.140478	0	0
OG_11767	-0.86326	0	0.99792
OG_11775	0.401183	0.00135932	0
OG_118	-0.726842	0	0.830291
OG_11809	0.609169	0.0043212	0
OG_11827	-0.125798	0	0
OG_1185	0.166693	0	0
OG_11851	0.309256	0	0
OG_1186	0.20885	0	0
OG_11862	-1.94519	0	1
OG_1187	0.84284	1	0
OG_1189	0.356806	0	0
OG_11897	0.193224	0	0
OG_119	-0.606815	0	0
OG_11901	0.201795	0	0
OG_11917	-1.89328	0	1
OG_11919	0.288148	0	0
OG_1192	-0.187729	0	0
OG_1197	-0.289642	0	0
OG_11981	-3.41751	0	1
OG_12	0.681804	0.293033	0
OG_1200	0.241303	0	0
OG_12009	-0.45514	0	0
OG_1203	-0.28517	0	0
OG_1206	0.494505	0.007757	0
OG_12061	0.365404	0	0
OG_12067	0.504206	0	0
OG_1207	-0.0499813	0	0
OG_1208	0.536005	0	0
OG_1209	-0.871612	0	0.999993
OG_121	0.396604	0	0
OG_1211	0.210358	0	0
OG_12158	-1.00777	0	1
OG_12184	0.117127	0	0
OG_12191	0.139483	0	0
OG_122	-0.0686232	0	0
OG_1221	0.946284	1	0
OG_1222	-0.354413	0	0
OG_12230	-0.847601	0	0.961582
OG_12233	-1.02834	0	1
OG_12246	0.791293	1	0
OG_1225	0.128657	0	0
OG_12272	-0.295594	0	0
OG_12276	0.376491	0	0
OG_1228	0.193117	0	0
OG_12325	0.297136	0	0
OG_1233	0.434425	0	0
OG_12335	0.263037	0	0
OG_1234	0.0472467	0	0
OG_12340	0.137501	0	0
OG_12366	0.0876942	0	0
OG_1237	0.126045	0	0
OG_12389	0.300472	0	0
OG_124	0.879605	1	0
OG_12413	0.193587	0	0
OG_12415	0.712112	0.641964	0
OG_12422	-0.0544863	0	0
OG_12428	0.245185	0	0
OG_1243	0.489905	0	0
OG_12430	0.266138	0	0
OG_12446	-0.288564	0	0
OG_1245	-0.040548	0	0
OG_1246	0.472066	0.00386967	0
OG_12462	-0.250657	0.00413066	0.11387
OG_12468	-0.704426	0	0.980496
OG_12472	-0.183456	0	0
OG_1248	2.02564	0.991747	2.10326e-08
OG_12485	0.336546	0	0
OG_12497	0.846524	0.999997	0
OG_125	0.231495	0	0
OG_12531	-0.73603	0	0.620073
OG_1254	0.668175	0.00533308	0
OG_1255	-0.104209	0	0
OG_12558	0.938566	0.999813	0
OG_12569	0.165406	0	0
OG_1260	0.229221	0	0
OG_12603	-0.0710926	0	0
OG_12609	-0.105529	0	0
OG_12612	-0.833427	0	0.952031
OG_12617	0.0886991	0	0
OG_1262	0.0480744	0	0
OG_1263	-0.188664	0	0
OG_12642	0.824161	0.990627	0
OG_12644	1.00737	0.983834	0
OG_1265	0.163233	0	0
OG_12656	0.0886149	1.84393e-06	0
OG_12658	0.0509705	0	0
OG_12673	0.478865	0.00129601	0
OG_1268	0.0804077	0	0
OG_12698	0.366585	0	0
OG_1270	-0.614932	0	0.183373
OG_12701	-0.0439851	0	0
OG_12703	-1.88349	0	1
OG_12705	0.507173	0	0
OG_12721	0.453024	0	0
OG_1275	0.580823	4.98584e-05	0
OG_12764	-1.0857	0	0.99995
OG_1277	-0.456001	0	0
OG_1278	0.661407	0.129051	0
OG_12783	-0.181512	0	0
OG_1279	1.21798	1	0
OG_12801	-3.07191	0	1
OG_1281	-0.776865	0	0.977919
OG_12821	0.149017	0	0
OG_12825	0.558367	0.0185351	0
OG_12843	0.552888	0.0164331	0
OG_12866	0.655882	0.366363	0
OG_1287	-0.146046	0	0
OG_1288	-0.730194	0	0.990965
OG_1289	-2.04393	0	1
OG_129	0.324975	0	0
OG_12908	-1.8146	0	1
OG_1291	-2.15734	0	1
OG_12940	0.164277	0	0
OG_12944	-0.0753252	0	0
OG_12947	0.00965415	0	0
OG_12952	-0.949395	0	0.993577
OG_12958	-0.824623	0	0.999949
OG_12965	-3.90789	0	1
OG_1297	-0.147201	0	0
OG_12973	-0.121115	0	0
OG_12984	0.11708	0	0
OG_12987	0.352193	3.48422e-05	0
OG_13	0.491646	0	0
OG_130	-0.1313	0	0
OG_1300	-1.18475	0	1
OG_1301	0.26465	0	0
OG_13017	-1.3701	0	1
OG_1303	0.0659164	0	0
OG_13057	-0.0291992	0	0
OG_1306	-0.67359	0	0.359843
OG_13070	-0.350443	0	0
OG_13078	0.205526	0	0
OG_1308	-0.241452	0	0
OG_13090	-0.593377	0	0.0432377
OG_13091	-0.091199	0	0
OG_13103	1.24578	1	0
OG_1314	-1.1818	0	0.999998
OG_1315	0.399427	0	0
OG_13156	-0.0473909	0	0
OG_1317	-0.0659166	0	0
OG_13172	0.0351768	0	0
OG_13185	0.410629	5.46077e-06	0
OG_1319	0.0467207	0	0
OG_13195	-0.422696	0	0
OG_132	-0.016514	0	0
OG_13204	-1.27756	0	1
OG_13209	0.284197	0	0
OG_13214	0.60534	0.0675828	0
OG_13224	0.198269	0	0
OG_13227	0.275634	0	0
OG_13230	0.207469	0	0
OG_13236	-0.418196	0	0.0198036
OG_1325	0.39805	0	0
OG_1327	-0.598135	0	0.00153243
OG_13272	-2.19473	0	1
OG_13287	0.674128	0.363663	0
OG_1331	-0.283043	0	0
OG_1333	-0.0719033	0	0
OG_13349	-0.146514	0	0
OG_1335	-1.85981	0	1
OG_13350	0.220156	0	0
OG_1337	0.197959	3.06269e-06	0
OG_1341	0.328699	0	0
OG_1346	0.380964	0	0
OG_13479	-2.63642	0	1
OG_13493	1.49165	0.888889	0.000184594
OG_135	-0.131696	0	0
OG_1350	-0.727474	0	0.951532
OG_1351	0.650868	0.0264842	0
OG_13547	0.551154	1.02087e-06	0
OG_13572	0.436611	0	0
OG_13575	-0.268316	0	0.00124974
OG_1358	0.486991	0	0
OG_13589	0.636629	0.349602	0
OG_13595	0.320676	0	0
OG_13597	0.125066	0	0
OG_1362	0.301689	0	0
OG_13627	-0.0565313	0	0
OG_13634	0.282963	0.0415234	7.22603e-06
OG_1365	0.220677	0	0
OG_13651	0.487425	0	0
OG_13656	0.45624	0	0
OG_1366	0.382718	0	0
OG_13670	-0.940641	0	0.999416
OG_13673	0.194114	0	0
OG_1368	0.0530842	0	0
OG_13683	-0.0214787	0	0
OG_13686	0.813206	1	0
OG_13695	0.483896	0.00129089	0
OG_13729	0.292112	0	0
OG_13731	0.170475	0	0
OG_13732	0.253754	0	0
OG_13733	0.511195	0.0050463	0
OG_13734	-0.00980068	0	0
OG_1374	-0.0805447	0	0
OG_13746	1.4208	1	0
OG_1375	0.536819	0	0
OG_13760	-0.617023	0	0.0352368
OG_13767	0.854385	1	0
OG_13768	0.277371	0	0
OG_13769	-0.651102	0	0.307645
OG_13770	0.609032	0.00740624	0
OG_13771	-2.54488	0	1
OG_13772	0.496901	0	0
OG_13773	0.0889525	0	0
OG_13774	0.0422038	0	0
OG_13775	0.643075	0.0798225	0
OG_13776	1.86453	1	0
OG_13777	-1.2085	0	1
OG_13778	-1.18973	0	1
OG_13779	-0.21279	0	0
OG_1378	-0.419579	0	0
OG_13780	1.99014	1	0
OG_13781	-1.25841	0	0.999999
OG_13782	-0.666459	0	0.00795214
OG_13784	0.271424	0.0145241	0
OG_13785	0.240642	0	0
OG_13786	0.476741	0	0
OG_13787	-2.21525	0	1
OG_13788	-0.694392	0	0.51751
OG_13789	0.590584	2.10881e-06	0
OG_13790	0.260244	0	0
OG_13791	0.531472	0.0166139	0
OG_13792	0.682562	0.337608	0
OG_13793	-3.69293	0	1
OG_13794	0.264844	0	0
OG_13795	-0.0164163	0	0
OG_13796	-0.277794	0	0
OG_13797	-0.375238	0	0
OG_13798	-0.348376	0	0
OG_13799	-0.942809	0	1
OG_138	0.804402	0.979181	0
OG_13800	-2.43353	0	1
OG_13801	0.374091	0	0
OG_13802	-1.59217	0	1
OG_13803	0.235218	0	0
OG_13804	-0.406897	0	0
OG_13805	0.594767	0	0
OG_13806	-1.96154	0	1
OG_13807	-0.208299	0	0
OG_13808	0.452261	0	0
OG_13809	-0.564718	0	9.37376e-07
OG_13811	-0.375036	0	0
OG_13812	0.530695	0	0
OG_13813	0.564919	1.40087e-06	0
OG_13814	-0.426284	0	7.48633e-08
OG_13816	0.809919	0.998732	0
OG_13817	0.163303	0	0
OG_13818	0.15492	0	0
OG_13819	0.231168	0	0
OG_13820	-0.776654	0	0.98663
OG_13822	-0.970534	0	1
OG_13823	-0.636549	0	0.0438909
OG_13824	0.774006	1	0
OG_13825	0.597408	0	0
OG_13826	0.0326135	0	0
OG_13827	0.342471	0	0
OG_13828	-0.659115	0	0.224806
OG_13829	-0.153638	0	7.69051e-07
OG_13830	0.518198	0	0
OG_13831	0.495199	0	0
OG_13832	1.21203	1	0
OG_13833	0.623071	0.172253	0
OG_13834	0.372677	0	0
OG_13835	1.03841	0.999841	0
OG_13836	0.0374165	0	0
OG_13837	0.434054	0	0
OG_13838	0.823019	0.970358	0
OG_13839	0.462644	2.52797e-05	0
OG_13840	0.4449	8.91592e-05	0
OG_13841	-0.282377	0	0
OG_13842	0.155128	0	0
OG_13843	-1.40423	0	1
OG_13844	0.238701	0	0
OG_13845	-0.0187964	0	0
OG_13846	0.0274643	0	0
OG_13847	0.372517	0	0
OG_13849	0.473286	0	0
OG_13850	0.556294	0	0
OG_13851	0.109014	0	0
OG_13852	-0.572155	0	0.124506
OG_13853	0.47676	0.000557409	0
OG_13854	0.494967	0	0
OG_13855	0.234445	0	0
OG_13856	-0.00116139	0	0
OG_13857	0.509928	0	0
OG_13858	1.03588	0.996703	0
OG_13859	0.334738	0	0
OG_1386	0.777095	0.971359	0
OG_13860	-0.398108	0	0
OG_13861	0.125485	0	0
OG_13862	0.185631	0	0
OG_13863	0.373561	0	0
OG_13864	0.83599	0.999994	0
OG_13865	0.430787	0	0
OG_13866	0.270667	0	0
OG_13867	0.802923	0.998478	0
OG_13868	0.700523	0.541647	0
OG_13869	1.49165	0.888889	0.000184594
OG_13870	1.34086	1	0
OG_13871	0.294282	0	0
OG_13872	0.187912	0	0
OG_13873	0.100321	0	0
OG_13874	0.330492	0	0
OG_13875	0.30841	0	0
OG_13877	0.100472	0	0
OG_13878	0.611084	0.0308749	0
OG_13879	0.267266	0	0
OG_13880	0.113566	0	0
OG_13881	0.425602	0	0
OG_13882	0.495014	0.000915847	0
OG_13883	-0.0651172	0	0
OG_13884	0.941464	1	0
OG_13886	0.0623807	0	0
OG_13887	0.190428	4.04293e-06	0
OG_13888	0.616994	0.0673129	0
OG_13890	0.419655	0	0
OG_13891	0.721594	0.747813	0
OG_13892	0.735188	0.931596	0
OG_13893	0.530775	5.06792e-06	0
OG_13894	0.469731	0	0
OG_13895	0.264367	0	0
OG_13896	0.162514	0	0
OG_13897	0.0406448	0	0
OG_13898	0.325319	0	0
OG_13899	-0.281426	0	0
OG_139	1.84769	1	0
OG_13900	0.750006	1	0
OG_13901	-0.124759	0	0
OG_13902	0.055106	0	0
OG_13903	-0.284937	0	0
OG_13905	0.136667	0	0
OG_13906	0.417556	2.66872e-07	0
OG_13907	0.349624	0	0
OG_13908	-0.668614	0	0.306544
OG_13909	0.49826	0	0
OG_13910	0.430103	0	0
OG_13911	0.844493	1	0
OG_13912	0.641887	0.0667129	0
OG_13913	-0.668936	0	0.210797
OG_13914	0.481709	0	0
OG_13915	-0.0928839	0	0
OG_13916	0.794621	0.999519	0
OG_13917	-0.887073	0	0.999996
OG_13918	0.262109	0	0
OG_13919	0.169695	0	0
OG_13920	1.02498	1	0
OG_13921	0.00140883	0	0
OG_13922	-0.52947	0	0.00150629
OG_13923	0.387671	0	0
OG_13924	0.539635	2.50471e-08	0
OG_13925	-0.0843091	0	0
OG_13926	-1.08275	0	1
OG_13927	0.0795515	0	0
OG_13928	0.294326	0	0
OG_13929	0.920679	1	0
OG_13930	0.804079	0.988091	0
OG_13931	0.124191	0	0
OG_13932	-0.438222	0	0
OG_13933	0.374246	0	0
OG_13934	-0.0889023	0	0
OG_13935	0.283047	0	0
OG_13936	0.147228	0	0
OG_13937	0.879039	0.999914	0
OG_13938	0.346626	0	0
OG_13939	0.604095	0.126389	0
OG_13940	0.502744	0.00325956	0
OG_13941	1.49165	0.888889	0.000184594
OG_13942	0.347884	0	0
OG_13943	-1.34607	0	1
OG_13944	-0.207828	0	0
OG_13945	0.496407	0	0
OG_13946	0.103786	0	0
OG_13947	1.88012	1	0
OG_13948	0.693382	0.508165	0
OG_13949	0.383787	7.35942e-07	0
OG_1395	-0.310153	0	0
OG_13951	-0.0188132	0	0
OG_13952	0.49781	0	0
OG_13954	0.357607	0	0
OG_13956	-0.109578	0	0
OG_13957	0.18544	0	0
OG_13958	0.70826	0.716813	0
OG_13959	0.422006	0	0
OG_1396	0.0418309	0	0
OG_13960	-1.01062	0	1
OG_13961	0.0613258	0	0
OG_13962	0.123562	0	0
OG_13963	0.892728	0.986401	0
OG_13964	0.131735	0	0
OG_13965	-0.0288603	0	0
OG_13966	-0.801219	0	0.997963
OG_13967	1.04012	0.999997	0
OG_13968	-0.0539214	0	0
OG_13969	0.0394895	0	0
OG_1397	0.510313	0	0
OG_13970	0.193857	0	0
OG_13971	0.676788	0.367331	0
OG_13972	1.11207	1	0
OG_13973	-0.374057	0	0
OG_13974	0.481181	0	0
OG_13975	0.349341	0	0
OG_13976	0.287959	8.0508e-07	0
OG_13977	0.807846	0.981675	0
OG_13978	0.055812	0	0
OG_13979	-0.153049	0	0
OG_13980	0.195376	0	0
OG_13981	0.0819391	0	0
OG_13982	0.232792	0	0
OG_13983	0.379982	0	0
OG_13985	0.537481	3.08058e-07	0
OG_13987	0.32276	0	0
OG_13988	-0.022764	0	0
OG_1399	1.16077	1	0
OG_13990	1.05922	1	0
OG_13991	0.384408	0	0
OG_13992	0.400762	0	0
OG_13994	-0.460951	0	0
OG_13995	0.142435	0	0
OG_13996	8.44578	1	0
OG_13997	0.790791	0.734284	0
OG_13998	0.205769	0	0
OG_13999	-0.000512218	0	0
OG_14	0.520652	0	0
OG_14000	-3.60731	0	1
OG_14001	-1.95177	0	1
OG_14002	-0.087307	0	0
OG_14003	-0.0122103	0	0
OG_14004	-1.768	0	1
OG_14005	-0.0966804	0	0
OG_14006	-0.556163	0	0.0662393
OG_14007	0.125772	0	0
OG_14008	-3.16113	0	1
OG_14009	-0.329266	0	0
OG_14010	0.00448034	0	0
OG_14011	0.169766	0	0
OG_14012	0.303552	0	0
OG_14013	0.70089	0.607248	0
OG_14014	-0.14237	0	0
OG_14015	-0.741047	0	0.975141
OG_14016	0.106014	0	0
OG_14017	-4.3711	0	1
OG_14018	-4.08577	0	1
OG_14019	-0.416728	0	0
OG_1402	0.302571	0	0
OG_14020	0.113098	0	0
OG_14021	-0.23325	0	0
OG_14022	-2.26421	0	1
OG_14023	-6.32338	0	1
OG_14024	-0.645588	0	2.91937e-05
OG_14025	0.584766	0.000638338	0
OG_14026	0.63192	0.0150524	0
OG_14027	0.0610626	0	0
OG_14029	0.729596	0.933647	0
OG_14030	-2.94487	0	1
OG_14031	-3.35924	0	1
OG_14032	-2.837	0	1
OG_14033	-1.85469	0	1
OG_14034	0.889637	0.999966	0
OG_14035	0.161614	0	0
OG_14036	-3.25754	0	1
OG_14037	0.294922	0	0
OG_14038	0.845459	0.584175	0.00260325
OG_14039	0.298232	0	0
OG_14040	-1.21898	0	0.992661
OG_14043	-0.791163	0	0.855503
OG_14044	0.529785	0.0335256	0
OG_14045	0.120692	0	0
OG_14046	0.320705	0	0
OG_14048	0.565387	0.0143898	0
OG_14049	1.76004	0.999973	0
OG_1405	-0.693264	0	0.500457
OG_14050	0.368998	0	0
OG_14051	0.224525	0	0
OG_14052	1.96107	0.988408	9.34896e-08
OG_14053	1.56329	1	0
OG_14054	0.461851	4.3106e-07	0
OG_14055	0.55354	0.0236171	0
OG_14056	-0.147634	0	0
OG_14057	1.05544	0.982285	0
OG_14058	0.561328	0.0208674	0
OG_14059	0.131728	0	0
OG_1406	0.623233	0.106261	0
OG_14060	0.924252	0.999994	0
OG_14062	0.386385	0	0
OG_14063	-0.293368	0	4.27546e-05
OG_14064	0.98406	0.689745	0.000613114
OG_14065	0.186283	0	0
OG_14066	-0.01819	0	0
OG_14070	-0.456327	0	1.48771e-05
OG_14072	0.596426	0.0026952	0
OG_14073	0.128919	0	0
OG_14074	-0.605704	0	0.327426
OG_14075	0.939714	0.993381	0
OG_14076	0.623543	0.00528397	0
OG_14077	0.982901	0.99452	0
OG_14078	0.0792654	0	0
OG_14079	0.559268	8.2645e-05	0
OG_1408	-0.0612774	0	0
OG_14080	0.30946	0	0
OG_14081	0.111808	0	0
OG_14082	-0.0774366	0	0
OG_14083	-0.245502	0	0
OG_14084	0.795855	0.966434	0
OG_14085	0.332731	0.000209929	0
OG_14086	0.659966	0.327354	0
OG_14088	0.501278	0.000219724	0
OG_14090	0.358209	0	0
OG_14092	0.495462	0.0773531	0
OG_14094	0.449495	0.0785891	0
OG_14095	-0.363626	0	0.00151344
OG_141	0.499187	2.91079e-06	0
OG_1410	-0.110566	0	0
OG_1411	0.108053	0	0
OG_1412	-1.79996	0	1
OG_1413	0.633597	0	0
OG_1417	-1.04859	0	1
OG_142	0.493086	0	0
OG_1423	0.821397	0.999959	0
OG_1427	0.192515	0	0
OG_1428	0.81383	1	0
OG_1439	0.231347	0	0
OG_1440	-0.148608	0	0
OG_1446	0.073881	0	0
OG_1447	0.897094	1	0
OG_1449	0.149489	0	0
OG_145	0.613678	0	0
OG_1450	0.331686	0	0
OG_1451	0.365314	0	0
OG_1452	-1.08348	0	1
OG_1453	-0.20663	0	0
OG_1454	0.454854	6.57453e-06	0
OG_1456	-0.803258	0	0.999884
OG_1458	0.551277	0	0
OG_1459	-0.369732	0	0
OG_146	0.343731	0	0
OG_1460	0.160532	0	0
OG_1461	0.193615	0	0
OG_1463	-0.505671	0	0.00337483
OG_1464	-0.0480059	0	0
OG_1466	0.219467	0	0
OG_1469	-0.0199732	0	0
OG_1470	0.931481	0.999845	0
OG_1471	-1.31223	0	1
OG_1474	0.489748	0	0
OG_1476	0.350049	0	0
OG_1477	0.559805	9.99876e-05	0
OG_1478	0.501912	0	0
OG_1479	0.420571	4.57087e-07	0
OG_148	0.531022	0.00757824	0
OG_1483	0.519407	6.17241e-06	0
OG_1484	0.240523	0	0
OG_1486	-1.88309	0	1
OG_1498	0.181931	0	0
OG_15	0.585069	0	0
OG_1501	0.556296	0.0412984	0
OG_1503	0.151611	0	0
OG_1509	-1.75286	0	1
OG_151	0.340064	0	0
OG_1511	0.846194	1	0
OG_1516	-0.194519	0	0
OG_1517	-1.02887	0	0.999047
OG_1518	0.154225	0	0
OG_1519	-0.944435	0	0.996931
OG_152	-0.266845	0	0
OG_1520	-0.130582	0	0
OG_1521	-0.670868	0	0.11399
OG_1525	0.781245	0.548108	0.0178696
OG_1526	-0.771233	0	0.999245
OG_1528	-0.0759644	0	0
OG_1529	0.959402	1	0
OG_153	0.584331	0	0
OG_1530	0.639489	0.293469	0
OG_1538	-0.943079	0	0.990256
OG_1540	0.724142	0.921718	0
OG_1541	0.382897	0	0
OG_1546	0.594044	4.40134e-05	0
OG_1547	0.218283	0.0130198	3.03939e-06
OG_1549	0.716337	0.756396	0
OG_155	0.141079	0	0
OG_15530	0.956371	1	0
OG_1555	0.522523	0.001251	0
OG_1557	0.406686	0	0
OG_15577	0.105584	0	0
OG_1558	0.560984	0.0370294	0
OG_1559	-0.0419082	0	0
OG_156	-1.37393	0	1
OG_1561	-5.239	0	1
OG_1567	-1.34518	0	1
OG_1569	0.0623496	0	0
OG_1570	2.91288	1	0
OG_1571	-2.23495	0	1
OG_1573	0.033379	0	0
OG_1576	-0.213045	0	0
OG_15766	0.389042	0	0
OG_158	0.153086	0	0
OG_1580	0.253811	0	0
OG_1581	0.785798	1	0
OG_15851	0.411792	0	0
OG_15858	0.157156	0	0
OG_15870	1.52917	1	0
OG_1588	0.652567	0.132951	0
OG_1589	0.722778	0.884643	0
OG_159	0.261311	0	0
OG_16	-1.56063	0	1
OG_160	0.384622	0	0
OG_16027	-0.0924337	0	0
OG_1603	0.372735	0	0
OG_16048	0.405061	0	0
OG_1607	0.703321	0.699573	0
OG_1609	0.122287	0	0
OG_1610	0.469889	0.00683718	0
OG_1612	-0.0977114	0	0
OG_1615	-0.649711	0	0.0079668
OG_162	0.565636	0	0
OG_16202	0.746534	0.761455	0
OG_1621	0.592447	0.0819519	0
OG_1622	0.210407	0	0
OG_16248	0.211474	0	0
OG_1626	0.455559	0	0
OG_1627	0.496641	0	0
OG_163	0.447292	0	0
OG_16313	0.132321	0	0
OG_16316	0.0580608	0	0
OG_1634	0.0938019	0	0
OG_1635	0.312295	0	0
OG_1636	-1.46329	0	1
OG_16387	-0.243332	0	0.00322855
OG_1639	-0.0920062	0	0
OG_164	-0.799271	0	1
OG_16405	0.240009	0	0
OG_16406	0.64625	0.368919	0
OG_1643	-2.95392	0	1
OG_16496	-0.503124	0	0
OG_165	0.0624436	0	0
OG_16528	0.654766	0.216704	0
OG_1653	-0.281887	0	0
OG_1654	0.482612	4.77964e-08	0
OG_16554	0.899253	0.777538	0
OG_1656	-0.0740924	0	0
OG_1657	0.452477	0	0
OG_1658	-0.412347	0	0
OG_166	0.422789	0	0
OG_16624	0.5792	0.117321	0
OG_1664	0.191191	0	0
OG_1665	-1.18333	0	1
OG_16650	0.231835	0	0
OG_1669	-1.42901	0	1
OG_1670	0.386606	0	0
OG_1671	-0.381196	0	0
OG_1672	0.00245162	0	0
OG_16744	0.150739	0	0
OG_1676	-1.22557	0	1
OG_1678	0.590625	3.55084e-08	0
OG_168	-1.63601	0	1
OG_16806	-0.0604714	0	0
OG_16814	0.152637	0	0
OG_1682	-0.00772086	0	0
OG_1683	0.709971	0.795285	0
OG_1687	0.60169	0.000944112	0
OG_1688	0.237164	0	0
OG_169	0.473114	0	0
OG_16902	0.400738	0	0
OG_16909	-0.438453	0	0
OG_1691	0.151363	0	0
OG_1693	0.590931	0.00617371	0
OG_1694	0.72491	0.828562	0
OG_1697	-0.0530163	0	0
OG_1701	0.678091	0.0538946	0
OG_1713	0.170306	0	0
OG_1718	0.23661	0	0
OG_1719	-0.0755483	0	0
OG_1720	0.45883	0.000157407	0
OG_1721	0.634682	0.000530161	0
OG_17210	0.207144	0	0
OG_1723	0.163818	0	0
OG_17243	-0.591576	0	0.00130054
OG_1725	-0.0229298	0	0
OG_17256	0.445319	0.0069339	0
OG_17284	0.298424	0.00269855	0
OG_1731	0.218403	0	0
OG_1732	0.325835	0	0
OG_17325	0.156436	0	0
OG_1733	0.457109	3.14554e-05	0
OG_1734	0.65427	0.24239	0
OG_1735	0.464708	0.000228206	0
OG_1736	0.74682	0.997373	0
OG_17366	-3.47599	0	1
OG_17410	-0.14493	0	0
OG_1742	-0.273182	0	0
OG_1747	0.0900584	0	0
OG_1748	0.255759	0	0
OG_1751	0.608833	0.0138608	0
OG_17545	0.379847	0	0
OG_17549	-3.44192	0	1
OG_17611	0.105104	0	0
OG_17620	0.0911178	0	0
OG_17631	-1.19162	0	1
OG_1766	0.340597	0	0
OG_17689	-0.773952	0	0.999972
OG_17708	-0.0791716	0	0
OG_1772	0.620091	1.64021e-05	0
OG_17738	-0.330981	0	0
OG_17739	0.369665	9.35679e-06	0
OG_1775	-0.64908	0	0.0174701
OG_17768	0.257048	0	0
OG_17773	0.39525	0.00537367	0
OG_17778	0.867177	0.977091	0
OG_1779	0.00483035	0	0
OG_178	0.208866	0	0
OG_1784	-0.117661	0	0
OG_17853	0.30337	0	0
OG_1787	0.355051	0	0
OG_1788	0.239178	0	0
OG_1789	0.180118	0	0
OG_179	0.373552	0	0
OG_1790	-0.0364349	0	0
OG_1793	0.428552	0	0
OG_1795	-1.76428	0	1
OG_1796	-0.152719	0	0
OG_18	-0.11939	0	0
OG_180	0.243356	0	0
OG_18013	-0.4476	0	0
OG_1802	0.61504	6.26969e-05	0
OG_18042	0.554778	0	0
OG_18044	1.20795	1	0
OG_181	0.277741	0	0
OG_1811	-0.513861	0	0
OG_1813	0.259586	0	0
OG_18166	1.15463	1	0
OG_182	0.686023	0.404047	0
OG_1820	-0.813529	0	0.999697
OG_1822	1.20998	1	0
OG_1823	0.318692	7.58537e-06	0
OG_18231	0.562689	6.32783e-07	0
OG_1828	0.27636	0	0
OG_1829	0.117559	0	0
OG_183	-2.46058	0	1
OG_1830	-0.197074	0	0
OG_1834	0.279721	0	0
OG_1835	-0.65647	0	0.286478
OG_18386	0.349783	0	0
OG_1845	-1.11043	0	1
OG_18462	0.473528	5.76787e-05	0
OG_1847	0.370525	0	0
OG_18473	0.17978	0	0
OG_1848	0.195007	0	0
OG_185	0.215204	0	0
OG_1851	0.382942	0	0
OG_1853	-0.916602	0	0.969789
OG_18538	-1.19951	0	0.996432
OG_1855	0.191253	0	0
OG_1856	-0.711353	0	0.673952
OG_1858	0.10115	0	0
OG_1861	0.777015	0.935993	0
OG_1862	-0.368991	0	0
OG_1863	0.142899	0	0
OG_18643	-0.321122	0	0
OG_18665	0.0153614	0	0
OG_1871	0.634932	0	0
OG_1873	-0.330683	0	0
OG_1874	0.312379	0	0
OG_1880	0.556325	0	0
OG_1881	0.111577	0	0
OG_18819	-0.44206	0	0
OG_1882	0.717411	0.937554	0
OG_1883	0.809749	1	0
OG_1884	-1.21413	0	1
OG_189	0.26488	0	0
OG_1897	0.591995	0.0182352	0
OG_19	0.56118	0.0754601	0
OG_190	-0.0514584	0	0
OG_19046	-0.226487	0	0
OG_1906	0.0627784	0	0
OG_1907	0.558977	0.05084	0
OG_1908	0.337173	7.93132e-07	0
OG_191	0.812598	0.999771	0
OG_1914	0.471991	0	0
OG_192	-0.123378	0	0
OG_1929	-1.51783	0	1
OG_193	-1.02694	0	1
OG_1932	0.287703	0	0
OG_1933	0.305995	0	0
OG_1934	-0.0855846	0	0
OG_1935	0.523501	0	0
OG_19384	-0.701784	0	0.556629
OG_1940	-0.0262061	0	0
OG_1945	-0.727269	0	0.99314
OG_19457	-0.0618058	0	0
OG_1947	-0.621698	0	0.00798711
OG_1948	0.663309	0.345646	0
OG_1949	-0.107408	0	0
OG_19493	1.03603	0.999999	0
OG_195	-1.12656	0	0.988292
OG_1957	-1.10665	0	1
OG_1963	-0.382209	0	0
OG_1968	-0.0698795	0	0
OG_1970	0.291124	0	0
OG_1971	0.454103	0	0
OG_1972	0.0258604	0	0
OG_1973	-1.0658	0	1
OG_1974	0.144113	0	0
OG_1977	0.271669	0	0
OG_1981	-0.038671	0	0
OG_1984	0.210476	0	0
OG_199	0.151574	0	0
OG_1993	0.681005	0.421874	0
OG_1994	-2.29525	0	1
OG_19964	0.492337	0.000221352	0
OG_1997	-0.355556	0	0
OG_1998	-3.06548	0	1
OG_19995	0.159722	0	0
OG_2	-0.18687	0	0
OG_20	-0.175402	0	1
OG_200	0.659399	0.0939265	0
OG_2001	0.498932	0	0
OG_2007	-1.5493	0	1
OG_2009	-0.116047	0	0
OG_201	0.743913	0.574709	0
OG_2013	0.653896	0.115139	0
OG_2015	0.241601	0	0
OG_202	0.472055	0	0
OG_2024	0.439044	0	0
OG_2025	0.764313	0.914832	0
OG_20272	-0.0111055	0	0
OG_2028	0.416295	0	0
OG_203	1.01582	1	0
OG_2034	0.121381	0	0
OG_2035	-0.0945991	0	0
OG_20356	0.420106	9.16939e-05	0
OG_2037	0.419778	0	0
OG_2038	-1.94639	0	1
OG_204	-0.300218	0	0
OG_2040	0.264988	0	0
OG_2043	0.177872	0	0
OG_2044	-0.557305	0	0
OG_2045	-1.08906	0	1
OG_2050	0.0364121	0	0
OG_2051	-0.604704	0	0.00130026
OG_20523	0.24373	0	0
OG_2054	-1.48707	0	1
OG_2055	-0.182837	0	0
OG_20550	0.130511	0	0
OG_20568	0.366352	4.30706e-05	0
OG_20617	0.835963	0.999645	0
OG_20622	-0.0788826	0	0
OG_20623	0.727967	0.948255	0
OG_2063	0.0621951	0	0
OG_2066	-1.83636	0	0.999997
OG_207	0.656512	0.0250415	0
OG_2072	0.770851	0.79815	0
OG_20729	0.776768	0.9938	0
OG_2074	0.230681	0	0
OG_2075	-0.11827	0	0
OG_20764	-0.778794	0	0.843519
OG_2078	0.322088	0	0
OG_2079	0.820242	0.998458	0
OG_2082	0.363735	0	0
OG_2084	0.546603	0.000244465	0
OG_2085	-0.363082	0	0
OG_2086	-0.00449927	0	0
OG_2087	0.712115	0.748243	0
OG_20876	0.380195	0	0
OG_20877	-0.64393	0	0.194565
OG_20878	-0.541498	0	0
OG_20879	0.421821	0.000238642	0
OG_20880	0.595495	3.66586e-05	0
OG_20881	0.435669	0	0
OG_20882	0.38592	0	0
OG_20883	-0.19287	0	0
OG_20884	-0.153935	0	0
OG_20885	0.480507	0	0
OG_20886	-0.685899	0	0.482472
OG_20887	0.61831	0.0471676	0
OG_20888	0.18499	0	0
OG_20889	0.383631	0	0
OG_20891	-0.55827	0	0.00517143
OG_20892	0.356048	0	0
OG_20893	-0.487025	0	0
OG_20894	0.0749094	0	0
OG_20895	0.496302	0	0
OG_20896	-1.08065	0	1
OG_20897	0.0708166	0	0
OG_20898	-0.70287	0	0.540897
OG_20899	-0.253521	0	0
OG_20900	0.816685	1	0
OG_20901	-0.815174	0	0.761951
OG_20902	0.579269	0.0974796	0
OG_20903	0.272716	0	0
OG_20904	0.248003	0	0
OG_20905	0.01853	0	0
OG_20906	0.244724	0	0
OG_20907	1.92364	1	0
OG_20908	-0.208808	0	0
OG_20909	-1.16766	0	1
OG_20910	0.602733	0.00111472	0
OG_20911	-1.84754	0	1
OG_20912	0.962551	1	0
OG_20913	0.31832	0	0
OG_20914	-0.475015	0	0
OG_20915	0.19561	0	0
OG_20916	-0.525898	0	5.52057e-05
OG_20917	0.264006	8.25249e-07	0
OG_20918	0.493974	5.62276e-05	0
OG_20919	0.0807486	0	0
OG_20920	0.601025	0.00129218	0
OG_20921	2.56029	0.999978	0
OG_20922	0.603538	0	0
OG_20923	-0.0183259	0	0
OG_20924	0.0994609	0	0
OG_20925	0.361098	0	0
OG_20926	-0.268758	0	0
OG_20927	-0.510072	0	0
OG_20928	-0.817583	0	0.999991
OG_20929	0.477749	0.0150053	0
OG_2093	-1.49784	0	1
OG_20930	0.930573	0.98917	0
OG_20931	0.958298	0.999676	0
OG_20932	0.737574	0.79099	0
OG_20933	0.567819	0.00014945	0
OG_20935	-0.316324	0	0
OG_20936	0.659522	0.101535	0
OG_20937	0.132242	0	0
OG_20938	0.841283	0.95425	0
OG_20939	0.112195	0	0
OG_2094	-0.370006	0	0
OG_20940	-2.54843	0	1
OG_20941	-0.698876	0	0.559815
OG_20942	-0.0571806	0	0
OG_20943	0.573768	0.00138691	0
OG_20944	-0.18169	0	0
OG_20946	0.185534	0	0
OG_20947	0.299699	0	0
OG_20948	-2.40257	0	1
OG_20949	0.167827	0	0
OG_2095	-0.146222	0	0
OG_20950	0.427083	0	0
OG_20951	0.307007	0	0
OG_20952	0.86324	1	0
OG_20953	-0.13188	0	0
OG_20954	0.635394	0.040594	0
OG_20955	0.279692	0	0
OG_20956	-0.8904	0	0.999983
OG_20957	-0.0599944	0	0
OG_20958	1.26749	1	0
OG_20959	0.66826	0.144845	0
OG_20960	0.255106	0	0
OG_20961	-0.515133	0	0.0198679
OG_20962	0.164262	0	0
OG_20963	0.132167	0	0
OG_20964	0.138624	0	0
OG_20965	0.56056	0.108188	0
OG_20966	-0.203852	0	0
OG_20968	0.0716009	0	0
OG_20969	0.48694	0.00109175	0
OG_2097	0.791406	0.957573	0
OG_20970	0.177956	0	0
OG_20971	0.0498041	0	0
OG_20972	0.593379	4.3978e-05	0
OG_20973	0.33402	0	0
OG_20974	0.707344	0.600411	0
OG_20975	2.08427	1	0
OG_20976	0.0210141	0	0
OG_20978	0.640953	0.0306291	0
OG_2098	0.586178	0.000892996	0
OG_20980	-2.22398	0	1
OG_20981	0.246917	0	0
OG_20982	0.205581	0	0
OG_20983	0.488818	0	0
OG_20984	0.380915	0	0
OG_20985	0.376074	0	0
OG_20986	0.405303	0.00016697	0
OG_20987	0.839548	0.999949	0
OG_20988	-0.822343	0	0.999998
OG_20989	-0.0684256	0	0
OG_2099	0.224087	0	0
OG_20990	-0.0826244	0	0
OG_20991	0.221319	0	0
OG_20993	-0.625919	0	0.000656964
OG_20994	0.801485	0.984233	0
OG_20995	0.162032	6.01154e-05	0
OG_20996	0.282664	0	0
OG_20997	0.0552972	0	0
OG_20999	0.787371	0.992383	0
OG_21	0.268188	0	0
OG_210	0.144187	0	0
OG_21000	0.428285	9.89914e-07	0
OG_21001	-0.38334	0	0.00388059
OG_21002	0.4129	4.10192e-05	0
OG_21003	0.186757	0	0
OG_21004	0.589971	0.000552329	0
OG_21005	0.306202	0	0
OG_21006	0.746413	0.74556	0
OG_21007	0.297301	0	0
OG_21008	0.0760372	0	0
OG_21009	-0.340029	0	0.010368
OG_2101	-0.493315	0	0
OG_21010	0.367977	0	0
OG_21012	0.102611	0	0
OG_21013	0.731835	0.810135	0
OG_21014	0.370836	3.49634e-06	0
OG_21015	0.509912	0.0130532	0
OG_21016	0.307205	6.15226e-06	0
OG_21017	-0.0209055	0	0
OG_21018	0.239732	0	0
OG_21019	-0.138307	0	0
OG_21020	-0.343278	0	0
OG_21021	0.0627436	0	0
OG_21022	0.144632	0	0
OG_21023	0.711712	0.581362	0
OG_21024	-0.519194	0	0.000380499
OG_21025	0.761702	0.995068	0
OG_21026	0.421992	6.97243e-07	0
OG_21029	0.572261	0.150139	0
OG_21030	0.517638	1.90838e-06	0
OG_21031	0.192835	0	0
OG_21032	-0.481059	0	0.00917511
OG_21033	0.402096	0.00135838	0
OG_21034	0.358742	0	0
OG_21035	0.218123	0	0
OG_21036	0.207932	0	0
OG_21037	0.453746	0	0
OG_21038	1.09612	1	0
OG_21039	-0.057159	0	0
OG_2104	0.667614	0.144175	0
OG_21040	0.63214	0.0105101	0
OG_21041	-2.18617	0	1
OG_21042	-1.15039	0	1
OG_21043	-0.0952725	0	0
OG_21044	0.656135	0.166495	0
OG_21045	0.245429	0	0
OG_21046	-0.455599	0	7.49459e-06
OG_21047	0.502908	0.0167666	0
OG_21048	0.542603	4.20217e-06	0
OG_21049	0.160328	0	0
OG_2105	-0.577338	0	0.00450491
OG_21051	0.266684	0	0
OG_21052	1.01933	0.883113	0
OG_21053	0.509987	0	0
OG_21054	-0.276273	0	0
OG_21055	1.04051	0.999985	0
OG_21056	0.397944	0	0
OG_21057	0.382101	0	0
OG_21058	0.658412	0.167947	0
OG_21059	0.461849	0	0
OG_2106	-0.0572099	0	0
OG_21060	0.394761	0	0
OG_21061	-0.302425	0	0.000118983
OG_21062	0.903168	0.999863	0
OG_21064	0.116823	0	0
OG_21065	0.243318	0	0
OG_21066	0.157898	0	0
OG_21067	0.937812	0.999171	0
OG_21068	-0.460444	0	0
OG_21069	0.409189	0	0
OG_21070	3.98534	1	0
OG_21071	-0.152854	0	8.22055e-06
OG_21072	0.107446	0	0
OG_21073	0.0652253	0	0
OG_21074	0.171684	0	0
OG_21075	0.0355787	0	0
OG_21076	0.794489	0.670886	0
OG_21077	0.503511	0	0
OG_21078	-0.548412	0	0.0801319
OG_21079	-0.13097	0	0
OG_21080	0.0719317	0	0
OG_21081	0.674222	0.363668	0
OG_21082	-3.13377	0	1
OG_21083	0.0263807	0	0
OG_21084	-0.389871	0	3.59431e-05
OG_21085	0.4335	2.62605e-05	0
OG_21086	-0.192869	0	0
OG_21087	0.626294	0.00308971	0
OG_21088	0.181863	0	0
OG_21089	0.774572	0.832988	0
OG_21090	0.291517	0	0
OG_21091	0.28269	0	0
OG_21092	0.634521	0.212975	0
OG_21093	0.286104	0	0
OG_21094	-0.244104	0	0
OG_21095	-0.0747633	0	0
OG_21096	0.896602	0.999944	0
OG_21097	-0.191602	0	0
OG_21099	0.38758	0.000166754	0
OG_211	0.442964	0	0
OG_2110	-0.0330384	0	0
OG_21100	0.742017	0.678228	0
OG_21102	0.334143	0	0
OG_21103	0.266921	0	0
OG_21104	-0.0646406	0	0
OG_21105	0.297084	0	0
OG_21106	0.134028	0	0
OG_21107	0.966766	1	0
OG_21108	0.739229	0.999891	0
OG_21109	0.588384	0.00701768	0
OG_2111	0.809234	1	0
OG_21110	0.0916258	0	0
OG_21111	0.558473	3.0601e-05	0
OG_21112	-0.29339	0	0
OG_21113	-0.0485448	0	0
OG_21114	-0.785644	0	1
OG_21115	1.02791	0.917724	0
OG_21116	0.169707	0	0
OG_21117	0.460024	0	0
OG_21119	0.510649	0.0076774	0
OG_2112	-0.766374	0	0.999102
OG_21120	0.168357	0	0
OG_21121	0.286222	0	0
OG_21123	0.815219	0.995738	0
OG_21125	-0.431524	0	0
OG_21126	-0.521701	0	7.68028e-06
OG_21127	0.207094	0	0
OG_21128	0.70714	0.648006	0
OG_21129	0.262687	0	0
OG_2113	0.0449932	0	0
OG_21131	-0.609584	0	0.059175
OG_21132	-0.102956	0	0
OG_21133	0.872906	0.999017	0
OG_21134	0.730012	0.557765	0
OG_21135	-0.019298	0	0
OG_21136	0.663141	0.263755	0
OG_21137	0.859399	1	0
OG_21138	-0.17817	0	0
OG_21139	1.38895	1	0
OG_21140	0.0886719	0	0
OG_21141	0.835522	0.999968	0
OG_21142	-0.226499	0	0
OG_21143	7.03078	1	0
OG_21144	0.216015	0	0
OG_21145	0.385023	0	0
OG_21146	-3.37535	0	1
OG_21147	0.432468	0	0
OG_21149	0.0769539	0	0
OG_21150	0.2468	0	0
OG_21151	0.26347	0	0
OG_21152	1.00795	0.999969	0
OG_21153	-0.227858	0	2.5692e-06
OG_21154	0.651174	0.258631	0
OG_21156	-0.613414	0	0.0250565
OG_21157	0.550724	1.97996e-05	0
OG_21158	0.147784	0.00033637	0
OG_21159	0.418532	0	0
OG_21160	0.806312	0.998923	0
OG_21161	0.511964	0	0
OG_21162	0.466201	1.76184e-06	0
OG_21163	0.52902	0.000531313	0
OG_21164	0.309112	0	0
OG_21165	1.50343	0.999999	0
OG_21166	0.35472	0	0
OG_21167	0.481172	1.98453e-05	0
OG_21168	0.396285	0.00299268	0
OG_21169	0.142655	0	0
OG_21170	0.597544	0.000140471	0
OG_21171	0.963985	0.952492	0
OG_21172	0.690044	0.454843	0
OG_21173	0.364705	2.71152e-06	0
OG_21174	0.350685	7.89972e-05	0
OG_21175	0.0585772	0	0
OG_21176	0.479257	0	0
OG_21177	0.610031	0.116192	0
OG_21179	0.540997	0.00655727	0
OG_21180	-0.173029	0	0
OG_21181	1.00796	1	0
OG_21182	0.732919	0.915636	0
OG_21183	1.28292	1	0
OG_21184	0.904443	0.998777	0
OG_21185	2.98394	1	0
OG_21186	0.933394	1	0
OG_21188	0.558962	0.139148	0
OG_21190	0.487991	0	0
OG_21191	0.979178	0.99962	0
OG_21193	0.686326	0.357748	0
OG_21194	1.51622	1	0
OG_21196	3.07884	1	0
OG_21197	1.30606	1	0
OG_21198	0.894474	0.999994	0
OG_21199	0.0478381	0	0
OG_21200	0.765235	1	0
OG_21201	-3.00603	0	1
OG_21202	0.74142	0.848144	0
OG_21203	0.458153	0	0
OG_21204	0.188811	0	0
OG_21207	0.0684053	0	0
OG_21208	2.66356	1	0
OG_21209	-0.41676	0	0
OG_21210	0.373638	0	0
OG_21211	1.47568	1	0
OG_21212	0.835623	0.999996	0
OG_21213	0.422246	0	0
OG_21215	-0.712737	0	0.803688
OG_21216	0.729107	0.899502	0
OG_21217	-0.692076	0	0.479999
OG_21218	0.504436	0.00107577	0
OG_21219	0.437092	0.000815332	0
OG_21220	0.597652	0	0
OG_21221	0.392102	0	0
OG_21223	-3.17191	0	1
OG_21224	-0.389026	0	8.8903e-07
OG_21225	0.907035	0.977423	0
OG_21226	0.0649598	0	0
OG_21227	1.41166	1	0
OG_21229	0.0295938	0	0
OG_21230	-0.664681	0	0.256128
OG_21231	0.159487	0	0
OG_21232	0.00347811	0	0
OG_21233	-2.28081	0	1
OG_21234	0.202747	0	0
OG_21235	-0.0632745	0	0
OG_21236	0.389708	0	0
OG_21237	-0.768104	0	0.817293
OG_21238	-1.61219	0	1
OG_21239	-0.106084	0	0
OG_21240	0.0128195	0	0
OG_21242	0.849643	0.999995	0
OG_21244	0.632132	0.397773	0
OG_21245	0.187986	0	0
OG_21246	0.364775	0.0446035	0
OG_21247	0.499149	0	0
OG_21248	0.135074	0	0
OG_21249	0.573919	0.0294871	0
OG_21250	0.0323022	0.00255011	0.000629144
OG_21252	-0.0451787	0	0
OG_21253	-2.2683	0	1
OG_21254	0.246242	0	0
OG_21255	0.276336	0	0
OG_21256	0.636808	0.000542929	0
OG_21258	-0.298109	0	7.17218e-08
OG_21260	0.748877	0.94687	0
OG_21261	0.188619	0	0
OG_21262	-2.4181	0	1
OG_21263	-0.0617708	0	0
OG_21264	0.188191	0	0
OG_21265	-0.0573257	0	0
OG_21266	-0.947477	0	1
OG_21267	-3.91447	0	1
OG_21268	0.665327	0.29535	0
OG_21269	-1.07414	0	0.998237
OG_2127	0.469838	0	0
OG_21270	0.528624	0.0166371	0
OG_21271	-0.0275527	0	0
OG_21272	-3.37033	0	1
OG_21273	-0.130286	0	0
OG_21274	-0.900278	0	0.999996
OG_21275	-1.6405	0	0.999987
OG_21276	0.0536393	0	0
OG_21277	-1.76194	0	1
OG_21278	0.611822	0.0309237	0
OG_21279	-0.0094847	0	0
OG_21280	0.922058	0.999831	0
OG_21281	-2.79439	0	1
OG_21282	0.781245	0.548108	0.0178696
OG_21284	0.583465	0.0293489	0
OG_21285	0.659393	0.346492	0
OG_21286	0.399432	5.14944e-05	0
OG_21287	0.896226	0.998279	0
OG_21288	1.3761	1	0
OG_21289	0.635712	0.0136541	0
OG_2129	0.711245	0.732118	0
OG_21290	0.55147	3.29008e-07	0
OG_21291	0.56082	0.00745563	0
OG_21292	0.169773	0	0
OG_21293	0.208904	0	0
OG_21294	0.615017	0.244955	0
OG_21295	0.771458	0.97186	0
OG_21296	0.40692	5.09009e-05	0
OG_21297	-0.307882	0	0.0134095
OG_21298	0.171282	0	0
OG_21299	0.309434	0	0
OG_21300	-0.73493	0	0.940575
OG_21301	0.323427	0	0
OG_21302	-1.0322	0	1
OG_21303	-0.354251	0	3.55173e-05
OG_21304	0.20445	0	0
OG_21305	1.93535	0.998155	0
OG_21306	-0.724571	0	0.638062
OG_21307	0.497051	0.0189823	0
OG_21308	-1.3737	0	1
OG_21309	0.27053	0	0
OG_2131	0.361856	0	0
OG_21310	-3.4456	0	1
OG_21311	0.166809	0	0
OG_21312	0.354316	0	0
OG_21313	0.550253	3.67032e-05	0
OG_21314	0.680995	0.42195	0
OG_21315	0.592347	0.00805756	0
OG_21316	0.474867	0	0
OG_21318	0.623094	0.0694486	0
OG_21320	0.56623	0.0208179	0
OG_21321	-0.189347	0	0
OG_21322	1.16816	1	0
OG_21323	1.16622	1	0
OG_21324	0.165288	0	0
OG_21325	0.59088	0.0182247	0
OG_21326	0.208618	0	0
OG_21327	0.288346	0	0
OG_21328	0.930165	1	0
OG_21330	1.06874	1	0
OG_21331	1.02697	0.999999	0
OG_21332	0.497157	0	0
OG_21333	0.379311	0	0
OG_21337	-0.0852425	0	0
OG_21339	-0.253256	0	0
OG_21340	0.199304	0	0
OG_21341	0.774907	0.897778	0
OG_21343	0.939233	0.999973	0
OG_214	0.351929	0	0
OG_2146	0.182235	0.000668315	0
OG_2148	0.351554	0	0
OG_2150	-1.23874	0	1
OG_2151	0.0856622	0	0
OG_2158	0.194227	0	0
OG_2163	-0.46119	0	0.0119804
OG_217	0.397081	0	0
OG_218	0.541308	0	0
OG_2182	0.262847	0	0
OG_2188	-0.478494	0	4.60696e-07
OG_2189	-0.650877	0	0.195446
OG_2195	0.466605	3.9381e-06	0
OG_2198	0.0115428	0	0
OG_22	0.491922	0	0
OG_2201	0.593979	0.0151415	0
OG_2206	0.0676972	0	0
OG_221	-0.273777	0	0
OG_2210	0.0201782	0	0
OG_222	0.57722	0	0
OG_2221	0.971531	1	0
OG_2223	0.386223	0	0
OG_2230	-0.145703	0	0
OG_2234	0.167878	0	0
OG_2235	0.0850702	0	0
OG_2238	1.12213	1	0
OG_224	-0.604271	0	0
OG_2240	0.726072	0.658106	0
OG_2241	0.865238	0.999547	0
OG_2243	0.463336	3.85134e-05	0
OG_2255	-0.175204	0	0
OG_2259	-0.0856112	0	0
OG_2262	-0.0786022	0	0
OG_2263	0.240248	0	0
OG_227	0.144229	0	0
OG_2270	0.622104	0.0228639	0
OG_2272	0.175251	0	0
OG_2275	-2.52226	0	1
OG_2278	2.67299	1	0
OG_2280	-0.120599	0	0
OG_2282	0.339844	0	0
OG_2283	-0.220957	0	0
OG_2285	0.348042	0	0
OG_229	0.314359	0	0
OG_2295	0.629332	0.0291202	0
OG_2297	-0.70428	0	0.57633
OG_23	0.485854	0	0
OG_230	-1.9509	0	1
OG_2303	0.48028	0	0
OG_2305	-1.93064	0	1
OG_2306	0.330739	0	0
OG_2309	0.627782	0.05313	0
OG_2312	-0.970722	0	0.999812
OG_2313	0.204921	0	0
OG_2319	0.264627	0	0
OG_232	-1.37807	0	1
OG_2323	-0.176911	0	0
OG_2330	-0.408414	0	0
OG_2331	-0.153532	0	0
OG_2332	-0.460384	0	0
OG_2335	0.418131	0	0
OG_2336	-0.186837	0	0
OG_2341	-0.227424	0	0
OG_2344	0.445331	0	0
OG_235	0.517153	0	0
OG_2352	0.534577	0.000442839	0
OG_2353	-1.89899	0	1
OG_2354	0.389412	0	0
OG_2357	0.451751	0.0387467	0
OG_2358	-0.0671505	0	0
OG_2359	-0.75913	0	0.964978
OG_2361	-1.11276	0	1
OG_2363	0.409002	0	0
OG_2365	0.179526	0	0
OG_2366	2.93076	1	0
OG_2368	-0.214195	0	0
OG_237	0.368343	0	0
OG_2375	-0.629729	0	0.00246675
OG_2377	0.225365	0	0
OG_2378	0.178053	0	0
OG_2379	0.33137	0	0
OG_238	-0.178462	0	0
OG_2380	0.23768	0	0
OG_2381	0.231125	0	0
OG_2382	-0.324373	0	0
OG_2383	0.544895	0	0
OG_239	0.431966	0	0
OG_24	-1.47815	0	1
OG_2402	0.375421	0	0
OG_2403	0.465657	0	0
OG_2405	0.328538	0	0
OG_2411	0.375313	0	0
OG_2420	-0.0533764	0	0
OG_2421	0.129795	0	0
OG_2423	-0.80587	0	0.997611
OG_2427	0.43844	8.49243e-06	0
OG_243	0.374453	3.4788e-06	0
OG_2430	0.739565	0.903644	0
OG_2431	1.46807	1	0
OG_2436	0.429374	0	0
OG_2441	0.120548	0	0
OG_2442	0.680187	0.441682	0
OG_2444	0.816135	0.942971	0
OG_2446	0.448612	0	0
OG_2449	0.39493	2.22867e-05	0
OG_245	-0.970734	0	1
OG_2450	0.474104	0	0
OG_2451	-0.19206	0	0
OG_2457	0.810631	1	0
OG_2458	0.649242	0.0688337	0
OG_246	-0.429232	0	0
OG_2467	0.549209	0	0
OG_2468	1.8896	0.977226	2.57288e-07
OG_2469	0.206473	0	0
OG_2470	0.373851	0	0
OG_2473	0.55559	0.00143374	0
OG_2474	-0.240842	0	0
OG_2482	-1.35744	0	1
OG_2483	0.229123	7.06938e-05	0
OG_2488	-2.29939	0	1
OG_2489	1.22382	0.999979	0
OG_2494	0.408834	0	0
OG_25	0.711618	1	0
OG_250	-0.679967	0	0.225547
OG_2501	-0.681347	0	0.440574
OG_2503	-0.376549	0	4.64672e-06
OG_2505	0.783474	0.999323	0
OG_2507	0.243892	0	0
OG_251	-0.229478	0	0
OG_2513	0.390411	0	0
OG_2514	0.331331	0	0
OG_2517	0.327788	0	0
OG_252	-0.350504	0	0
OG_2520	0.968748	1	0
OG_2525	0.0907676	0	0
OG_2526	-0.496283	0	0.146635
OG_253	-1.75659	0	1
OG_2534	0.361645	0	0
OG_2536	0.758687	0.856496	0
OG_2543	0.0294953	0	0
OG_2544	0.221238	0	0
OG_2545	0.214729	0	0
OG_2549	-2.96352	0	1
OG_2550	-0.0669548	0	0
OG_2551	0.912125	0.998567	0
OG_2555	0.0506323	0	0
OG_2558	-0.122072	0	0
OG_2559	-0.281964	0	0
OG_256	-1.32599	0	1
OG_2561	0.229264	0	0
OG_2568	-0.919264	0	1
OG_2577	0.304124	0	0
OG_2584	-0.790636	0	0.99761
OG_2588	-0.0978924	0	0
OG_26	-0.0359719	0	0
OG_260	0.143513	0	0
OG_2606	0.428288	0	0
OG_2607	0.501652	0	0
OG_261	-2.32524	0	1
OG_2613	-0.878147	0	1
OG_2614	0.737765	0.949498	0
OG_2615	-0.0447604	0	0
OG_262	-0.985704	0	1
OG_2620	0.100061	0	0
OG_2624	-0.185324	0	0
OG_2627	0.500359	0	0
OG_2628	0.474241	0	0
OG_2631	0.0128371	0	0
OG_2634	0.240196	0	0
OG_2636	0.171674	0	0
OG_2637	0.163744	0	0
OG_264	0.77554	0.999988	0
OG_2640	0.278322	0	0
OG_2642	-0.375389	0	0
OG_2647	0.88066	0.999866	0
OG_2648	0.731784	0.85126	0
OG_265	0.370806	0	0
OG_2651	0.641629	0.290324	0
OG_2653	-0.826207	0	0.999996
OG_2657	0.569538	0.000124641	0
OG_2661	1.2825	1	0
OG_2662	-0.132977	0	0
OG_2668	-0.549812	0	0
OG_2669	0.135889	0	0
OG_2674	-0.236842	0	0
OG_2677	-0.113061	0	0
OG_2679	0.239588	0	0
OG_2681	0.125226	0	0
OG_2682	0.294093	0	0
OG_269	0.303654	0	0
OG_2690	-0.132497	0	0
OG_2691	0.540916	0.0415317	0
OG_2692	0.807844	0.973372	0
OG_2695	0.697805	0.624577	0
OG_2696	0.745037	0.999728	0
OG_2697	0.669426	0.190073	0
OG_2698	0.552054	0	0
OG_2699	-0.430134	0	0
OG_270	-0.296035	0	0
OG_2702	0.952367	1	0
OG_2703	0.254237	0	0
OG_2704	0.922321	0.895103	0
OG_271	-0.950007	0	1
OG_2728	0.0488216	0	0
OG_273	0.176992	0	0
OG_2736	0.444819	0	0
OG_274	0.449447	0	0
OG_2740	0.365446	0	0
OG_2752	0.637472	0.0854597	0
OG_2753	-1.60284	0	1
OG_2758	-0.991091	0	1
OG_276	0.152457	0	0
OG_2762	0.25921	0	0
OG_2779	0.132487	0	0
OG_278	0.238334	0.192086	0
OG_2781	0.581105	0.00300932	0
OG_2782	0.338618	0.000361977	0
OG_2785	-0.0509695	0	0
OG_2787	-0.639322	0	0.0223057
OG_2791	0.404229	0	0
OG_2792	0.460709	0.000106681	0
OG_2794	0.507496	3.66733e-05	0
OG_2796	0.45656	0	0
OG_2798	-1.36919	0	1
OG_280	0.297289	0	0
OG_2811	-0.0989229	0	0
OG_2819	0.0748345	0	0
OG_2822	0.168878	0	0
OG_2829	-0.243901	0	0
OG_2833	1.08643	1	0
OG_2839	0.30283	0	0
OG_2840	-1.45046	0	1
OG_2841	-0.0156822	0	0
OG_2844	-0.214928	0	0
OG_2846	0.0514182	0	0
OG_2849	-0.120786	0	0
OG_2850	0.250141	0	0
OG_2851	-0.0492838	0	0
OG_2854	-0.475455	0	0
OG_2856	0.940075	1	0
OG_286	-0.32426	0	0
OG_2863	1.96388	1	0
OG_2865	0.300323	0	0
OG_2869	-0.175507	0	0
OG_287	0.169451	0	0
OG_2872	-0.255081	0	0
OG_2875	0.296827	0	0
OG_2880	0.656647	0.291933	0
OG_2882	1.35992	1	0
OG_2885	-0.178641	0	0
OG_2888	1.01442	1	0
OG_2890	0.991096	1	0
OG_2891	0.619328	0.0227083	0
OG_2895	0.121584	0	0
OG_2899	0.480963	0	0
OG_290	0.503541	0	0
OG_2901	1.14764	1	0
OG_2902	0.860427	0.996069	0
OG_2905	0.229144	0	0
OG_2909	-0.332643	0	0
OG_291	0.543881	2.06878e-06	0
OG_2915	0.788959	0.99931	0
OG_2920	0.216154	0	0
OG_2923	0.430119	0	0
OG_2924	-0.2913	0	0
OG_2927	0.527023	0	0
OG_293	-0.162545	0	0
OG_2932	0.600521	2.52474e-05	0
OG_2933	1.14449	0.999996	0
OG_2935	0.383532	0	0
OG_2937	1.93362	1	0
OG_2940	0.747025	0.996289	0
OG_2942	0.224561	0	0
OG_2944	0.568638	3.88931e-05	0
OG_2947	0.0564742	0	0
OG_2948	0.329705	0	0
OG_295	1.31065	1	0
OG_2952	-0.193743	0	0
OG_2956	-1.0484	0	1
OG_2957	0.573333	0.00739546	0
OG_2958	0.781368	1	0
OG_2960	0.35933	0	0
OG_2961	0.32213	0	0
OG_2962	0.235014	0	0
OG_2963	0.365744	0	0
OG_2964	0.156436	0	0
OG_2965	0.657268	0.406699	0
OG_2966	0.963237	1	0
OG_2970	0.99656	0.999925	0
OG_2971	0.880859	0.95979	0
OG_2973	0.080104	0	0
OG_2975	0.526168	0	0
OG_2976	0.266905	0	0
OG_298	1.12723	0.999999	0
OG_2982	-0.238292	0	0
OG_2985	0.0499851	0	0
OG_2986	0.2961	0	0
OG_2989	0.128815	0	0
OG_2990	0.607574	0.0978169	0
OG_2991	0.478363	0	0
OG_2993	0.227139	0	0
OG_2994	0.268168	0	0
OG_2995	0.0852615	0	0
OG_2996	-0.506528	0	0.000315598
OG_30	0.237857	0	0
OG_3000	0.426361	0	0
OG_3001	1.65937	1	0
OG_3004	0.216949	0	0
OG_3005	-0.0443547	0	0
OG_3010	2.16609	1	0
OG_3011	-0.158867	0	0
OG_3012	0.558672	1.35381e-06	0
OG_3013	-0.197879	0	0
OG_3015	0.486645	0	0
OG_3017	0.0707393	0	0
OG_3019	0.639564	0.0412682	0
OG_3024	-0.403801	0	0
OG_3027	0.438443	0	0
OG_3029	-0.253568	0	0
OG_303	0.462068	0	0
OG_3031	0.0816167	0	0
OG_3032	-0.313127	0	0.000213509
OG_3034	0.242987	0	0
OG_3035	0.569522	0.0456938	0
OG_3036	4.7365	1	0
OG_3039	0.187369	0	0
OG_3040	-1.36026	0	1
OG_3042	-0.751026	0	0.997587
OG_3048	-1.22945	0	1
OG_3049	0.324188	0	0
OG_305	-0.82423	0	1
OG_3052	0.0411892	0	0
OG_3058	-0.920798	0	0.994994
OG_3060	-0.72977	0	0.999741
OG_3066	-0.0242059	0	0
OG_3067	0.305521	0	0
OG_3068	0.377696	0	0
OG_3069	0.505291	0	0
OG_307	0.294245	0	0
OG_3070	0.96425	1	0
OG_3071	0.542365	0	0
OG_3072	0.454899	0	0
OG_3073	0.602869	2.57856e-05	0
OG_3074	0.656738	0.0342026	0
OG_3075	0.154046	0	0
OG_308	0.49961	0	0
OG_309	0.231701	0	0
OG_310	-0.206853	0	0
OG_3108	0.107837	0	0
OG_3109	1.01709	1	0
OG_311	0.0893709	0	0
OG_3111	-0.117776	0	0
OG_3114	0.641122	0.0199094	0
OG_3115	-0.0441354	0	0
OG_3116	0.316961	0	0
OG_312	0.446176	0	0
OG_3121	1.90807	1	0
OG_3128	0.932323	1	0
OG_3131	0.181986	0	0
OG_3132	-1.70383	0	1
OG_3133	0.415833	0	0
OG_3134	-0.261143	0	0
OG_314	0.422056	0	0
OG_3140	0.303175	0	0
OG_3146	-0.224447	0	0
OG_315	0.257053	0	0
OG_3157	-0.122405	0	0
OG_3161	-1.89429	0	1
OG_3163	0.822707	0.999098	0
OG_3165	1.26544	1	0
OG_3177	0.534146	0	0
OG_318	0.283102	0	0
OG_3182	0.0532299	0	0
OG_3189	0.691003	0.483571	0
OG_3191	-0.0984127	0	0
OG_3193	-0.421685	0	8.28805e-05
OG_3195	0.784987	0.793592	0
OG_3198	-0.0507444	0	0
OG_32	0.524596	0	0
OG_3206	0.579642	0	0
OG_3208	0.370987	0	0
OG_322	0.372584	0	0
OG_3220	0.389627	0.00537912	0
OG_3227	-0.254672	0	0
OG_3230	-0.196129	0	0
OG_3231	0.792158	0.929831	0
OG_3235	-0.0938766	0	0
OG_3238	0.395943	0.0002413	0
OG_324	0.755388	0.932835	0
OG_3244	-1.02907	0	0.999934
OG_3250	-1.33934	0	1
OG_3251	-1.2589	0	0.999995
OG_3252	-0.164043	0	0
OG_326	0.313834	0	0
OG_3262	0.285498	0	0
OG_3265	-0.767465	0	0.996194
OG_3270	-0.106734	0	0
OG_3273	-0.0863197	0	0
OG_3274	-0.111247	0	0
OG_3280	0.200512	0	0
OG_3281	0.382466	0	0
OG_3284	-1.61055	0	1
OG_3285	-0.429476	0	0
OG_3287	-0.0443807	0	0
OG_3288	1.23859	1	0
[truncated: 5,355 more rows]

## Sheet: cpo low N vs replete
OrthologID	Log2 Fold Change	Post-p (Low N /Replete > 2)	Post-p (Replete /Low N > 2)
OG_0	0.182605	0	0
OG_1	0.290299	0	0
OG_10	0.327348	0	0
OG_100	0.355165	0	0
OG_1000	0.0589757	0	0
OG_10003	-0.24364	0	0
OG_10004	-0.538163	0	0.019877
OG_10005	0.582666	0.034359	0
OG_10007	-0.147806	0	0
OG_10008	-0.0237794	2.4699e-07	6.39782e-06
OG_10010	-0.102444	0	0
OG_10011	-0.0161526	0	0
OG_10014	-0.203358	0	0
OG_10015	-0.120236	0	0
OG_10018	-0.309056	0	2.77346e-06
OG_1002	-0.0147445	0	0
OG_10025	0.0360278	9.45787e-06	3.86683e-06
OG_10031	0.0278345	0	0
OG_10032	0.240087	0	0
OG_10037	0.200841	0	0
OG_10038	0.200889	0	0
OG_10040	0.0524825	0	0
OG_10041	-0.407738	0	0.0119569
OG_10042	0.113169	0	0
OG_10053	-0.148767	2.2605e-08	0.000865479
OG_10054	-0.0857665	0	0
OG_10056	0.0556102	0	0
OG_10059	-0.309541	0	3.72524e-05
OG_1006	-0.0491333	0	0
OG_10060	0.150489	0	0
OG_10064	-0.0739041	0	0
OG_10066	-0.00915719	0	0
OG_10073	0.169338	0	0
OG_10075	0.357866	0	0
OG_10076	0.110922	0	0
OG_10084	-0.338148	0	0
OG_10086	0.231356	0	0
OG_10088	-0.0612104	0	3.68842e-06
OG_10089	-0.0424539	0	0
OG_10092	-0.275358	0	0.000555905
OG_10095	-0.0331478	0	0
OG_10098	-0.127091	0	0
OG_101	-0.0115777	0	0
OG_1010	-0.158063	0	0
OG_10101	-0.0270624	0	0
OG_10103	0.106273	0	0
OG_10106	0.138207	0	0
OG_10107	-0.343752	0	1.40495e-06
OG_10108	0.183074	0	0
OG_10109	0.0214661	0	0
OG_1011	-0.180727	0	0
OG_10110	0.395539	0	0
OG_10114	0.22839	0	0
OG_10115	-0.22889	0	0
OG_10116	-0.157702	0	0
OG_10117	0.486392	0.0001924	0
OG_10118	-0.378289	0	0.0094227
OG_10120	-0.641809	0	0.000705151
OG_10123	-0.201628	0	0
OG_10126	0.395378	0	0
OG_10127	-0.114148	0	0
OG_1013	-0.315823	0	0
OG_10130	-0.630589	0	0.0991705
OG_10132	-0.501969	0	0.0141538
OG_10134	-0.526001	0	0
OG_10144	-0.396772	0	0
OG_10145	-0.0912434	0	0
OG_10146	0.1434	0	0
OG_10149	-0.10841	7.9557e-07	0.000532045
OG_10150	0.0772602	0	0
OG_10153	-0.425931	0	8.6363e-05
OG_10155	0.13303	0	0
OG_10157	-0.324373	0	0.00270838
OG_1016	-0.0116402	0	0
OG_10164	0.124496	3.09129e-07	0
OG_10165	-0.137261	0	5.47143e-05
OG_10167	0.0447233	0	0
OG_10168	-0.136747	0	0
OG_10171	-0.126431	0	0.000375551
OG_10173	0.148192	0	0
OG_10176	0.350576	0	0
OG_10178	0.0134201	0	0
OG_10179	-0.125537	0	0
OG_1018	0.101224	0	0
OG_10183	0.16366	8.42604e-08	0
OG_10185	-0.14381	0	0
OG_10186	-0.20857	0	0
OG_10193	-0.152959	0	0
OG_10194	-0.173549	0	0
OG_10196	0.34287	6.14035e-07	0
OG_10199	0.180536	1.50168e-07	0
OG_102	0.0667469	0	0
OG_10204	-0.184442	0	0
OG_10210	-0.103542	0	0
OG_10212	0.259797	0	0
OG_10214	-0.392483	0	0.0137861
OG_10217	0.0965005	0	0
OG_10218	-0.284678	0	0
OG_10219	1.73489	1	0
OG_1022	-0.104998	0	0
OG_10220	-0.114461	0	0
OG_10221	-0.132503	0	0
OG_10225	-0.0949807	0	0
OG_10227	-0.0424644	0	0
OG_10232	-0.0960477	0	0
OG_10233	-0.0695293	0	0
OG_10234	-0.302988	0	0
OG_10236	-0.933591	0	0.99999
OG_10237	0.167298	0	0
OG_10238	-0.313854	0	0
OG_10239	0.163646	0.000549879	0
OG_1024	-0.0154809	0	0
OG_10240	-0.385728	0	0
OG_10241	0.1501	0	0
OG_10242	-0.0523392	0	0
OG_10243	-0.0633083	0	0
OG_10244	-0.0508278	0	0
OG_10245	-0.348471	0	1.84318e-05
OG_10246	0.484517	0	0
OG_10247	0.031195	0	0
OG_10248	-0.330725	0	0.00651264
OG_10249	-0.335769	0	0
OG_1025	-0.00469434	0	0
OG_10250	-0.250374	0	0.000193138
OG_10251	-0.232296	0	4.1005e-06
OG_10252	0.0882523	0	0
OG_10253	-0.11126	0	0
OG_10254	0.0900374	0	0
OG_10255	-0.916639	0	1
OG_10256	0.118783	0	0
OG_10257	-0.040218	0	0
OG_1026	-0.493959	0	0
OG_10260	0.253126	0	0
OG_10261	-0.07251	0	0
OG_10262	-0.0269383	0	0
OG_10264	0.0185156	0	0
OG_10265	-0.742065	0	0.969594
OG_10268	0.051662	0	0
OG_10269	-0.158819	0	0
OG_10270	-0.112828	0	0
OG_10271	-1.06952	0	1
OG_10273	0.0962986	0	0
OG_10274	-0.596761	0	0.291221
OG_10275	0.331307	0	0
OG_10276	-0.263766	0	3.91601e-06
OG_10277	-0.0250233	0	0
OG_10278	0.165821	0	0
OG_10279	0.280505	0	0
OG_10280	-0.725664	0	0.887929
OG_10281	0.130105	0	0
OG_10282	0.127956	0.000115332	0
OG_10283	-0.205023	0	0
OG_10284	-0.0628318	0	0
OG_10286	0.0252194	0	0
OG_10287	-0.144332	0	0.000145449
OG_10288	0.15816	0	0
OG_10289	-0.0227388	0	0
OG_1029	-0.203755	0	0
OG_10290	0.468668	0.000576513	0
OG_10291	-0.0233447	0	0
OG_10292	-0.224588	0	2.01587e-07
OG_10293	-0.0716687	0	0
OG_10294	-0.0435536	0	0
OG_10295	0.248711	0	0
OG_10296	-0.0594749	0	0
OG_10297	0.115558	0	0
OG_10298	0.141153	0	0
OG_10299	-0.492423	0	0.13855
OG_103	-0.108648	0	0
OG_1030	-0.0899795	0	0
OG_10300	0.0805168	0	0
OG_10301	0.0282185	1.23464e-06	0
OG_10302	-0.407374	0	0
OG_10303	-0.178825	0	0
OG_10304	-0.287462	0	0
OG_10306	-0.508011	0	0.0621807
OG_10307	-0.100173	0	0
OG_10308	-0.0808696	0	0
OG_10309	-0.230277	0	1.69593e-06
OG_1031	-0.199997	0	0
OG_10310	0.205318	0	0
OG_10311	0.0862606	0	0
OG_10312	-0.493863	0	0
OG_10313	-0.0437052	0	0
OG_10314	-0.149531	0	0
OG_10315	-0.391253	0	0
OG_10316	0.259577	0	0
OG_10317	0.0794865	0	0
OG_10318	-0.301603	0	0.00173879
OG_10319	-0.47321	0	0.0472006
OG_10320	-0.104619	0	0
OG_10321	-0.394309	0	0.000196957
OG_10322	0.155351	0	0
OG_10323	0.177897	0	0
OG_10324	0.141616	0	0
OG_10325	0.133151	0	0
OG_10326	-0.0546181	0	0
OG_10327	0.0348346	0	0
OG_10328	-0.262363	0	0
OG_10329	0.15489	0	0
OG_1033	-0.0803425	0	0
OG_10330	0.381019	0	0
OG_10331	0.0636052	0	0
OG_10332	0.119321	2.37414e-06	0
OG_10333	-0.045872	0	0
OG_10334	0.289415	0	0
OG_10335	0.050572	0	0
OG_10336	-0.118557	0	3.66807e-05
OG_10337	0.122705	0	0
OG_10339	0.00853766	0	0
OG_10340	0.334675	1.34337e-05	0
OG_10341	-0.0118468	4.34459e-06	2.56492e-05
OG_10342	-0.0244521	0	0
OG_10343	0.0866925	0	0
OG_10344	-0.316434	0	0.0130867
OG_10345	1.01099	1	0
OG_10346	0.0551767	0	0
OG_10347	0.0946408	0	0
OG_10348	0.123145	0	0
OG_10349	0.0805945	0	0
OG_1035	-0.815286	0	0.999923
OG_10350	0.0417002	0	0
OG_10351	-0.0390775	0	0
OG_10352	0.266319	0	0
OG_10353	0.801561	0.986249	0
OG_10354	-0.313099	0	0
OG_10355	0.198816	0	0
OG_10356	0.120987	0	0
OG_10358	0.265534	5.44928e-07	0
OG_10359	-0.00238821	0	0
OG_1036	0.328076	0	0
OG_10360	-1.12302	0	1
OG_10361	0.0954426	0	0
OG_10362	-0.348053	0	0.00740135
OG_10363	-0.408281	0	0.00524209
OG_10364	0.226251	0	0
OG_10365	-0.0260975	0	0
OG_10366	0.214684	0	0
OG_10367	0.0377009	0	0
OG_10368	0.25987	0	0
OG_10369	-0.51788	0	0.0228026
OG_1037	0.101437	0	0
OG_10370	-0.482519	0	0
OG_10371	0.19368	0	0
OG_10372	0.435931	0	0
OG_10373	0.0490001	0	0
OG_10374	-0.0147029	0	0
OG_10375	-0.300743	0	6.94561e-05
OG_10376	0.265973	4.36782e-08	0
OG_10377	0.653472	0.239523	0
OG_10378	-0.00838163	0	0
OG_10379	0.395845	0.00109835	0
OG_1038	0.259386	0	0
OG_10380	-1.1127	0	1
OG_10381	-0.0890848	0	0
OG_10382	0.163982	0	0
OG_10383	-0.186355	0	0
OG_10385	0.215084	0	0
OG_10386	-0.389484	4.50583e-08	0.0828221
OG_10387	0.000851473	0	0
OG_10388	0.633436	1.17551e-06	0
OG_10389	0.480604	0.000129613	0
OG_10390	-0.323178	0	0
OG_10391	0.0714772	0	0
OG_10392	0.00946302	0	0
OG_10393	0.0842135	0	0
OG_10394	-0.0572566	0	0
OG_10395	0.268493	0	0
OG_10396	-0.0223259	0	0
OG_10397	0.210975	0	0
OG_10398	0.0925267	0	0
OG_10399	-0.179385	0	0
OG_104	0.384051	0	0
OG_1040	-0.0269053	0	0
OG_10400	-0.0529016	0	0
OG_10401	-0.0477645	0	0
OG_10402	-1.3841	0	1
OG_10403	0.423582	0	0
OG_10404	0.189916	0	0
OG_10405	-0.552103	0	0
OG_10406	0.491621	0	0
OG_10407	0.288353	0	0
OG_10408	0.0256939	0	0
OG_10409	0.106802	0	0
OG_10410	-0.106424	0	0
OG_10412	0.34444	0	0
OG_10413	0.127918	0	0
OG_10414	-0.210216	0	0
OG_10415	-0.371852	0	0.0182447
OG_10416	0.0980207	0	0
OG_10417	0.371154	0	0
OG_10418	0.214225	0	0
OG_10419	0.510868	1.39569e-06	0
OG_10420	0.175137	0	0
OG_10421	-0.0729839	0	0
OG_10422	0.00481565	0	0
OG_10423	0.190148	0	0
OG_10425	1.18815	1	0
OG_10426	0.137595	0	0
OG_10427	0.725784	1	0
OG_10428	-0.184051	0	0
OG_10429	0.173904	0	0
OG_10430	0.156899	0	0
OG_10431	0.243439	0	0
OG_10432	0.415929	0.000181721	0
OG_10433	-0.462649	0	4.42162e-05
OG_10434	0.0140263	0	0
OG_10435	-0.0869866	0	0
OG_10436	0.188211	9.9154e-05	0
OG_10437	0.0828776	0	0
OG_10438	0.438344	0	0
OG_1044	-0.0830487	0	0
OG_10440	0.120834	0	0
OG_10441	0.0264138	0	0
OG_10442	0.3157	0	0
OG_10443	0.0333637	0	0
OG_10444	-0.141478	0	0.000365464
OG_10445	0.0487044	0	0
OG_10446	0.525249	0.00140731	0
OG_10447	0.136155	4.42691e-07	0
OG_10448	0.117728	0	0
OG_10449	0.836195	0.998167	0
OG_1045	0.192886	0	0
OG_10450	0.293807	0	0
OG_10451	0.0379693	0	0
OG_10452	-0.187529	0	0
OG_10453	0.13126	0	0
OG_10454	0.570061	0.0148583	0
OG_10455	0.300691	0	0
OG_10456	0.111243	0	0
OG_10457	-0.59306	0	0.0774171
OG_10458	-0.0384451	0	0
OG_10459	-0.113978	0	0
OG_1046	-1.3123	0	1
OG_10460	-0.000455585	0	0
OG_10461	0.212992	0	0
OG_10462	-0.324648	0	0
OG_10463	-0.0249151	0	0
OG_10464	0.203555	0	0
OG_10465	0.321876	0	0
OG_10466	-0.0272303	0	0
OG_10467	-0.112143	3.98092e-06	0.0012437
OG_10468	0.0655081	0	0
OG_10469	0.00350846	0	0
OG_1047	-0.175284	0	0.00119356
OG_10470	0.299624	0	0
OG_10471	0.618498	0.0276773	0
OG_10472	-0.0437477	0	0
OG_10475	0.0102299	0	0
OG_10477	-0.0343714	0	0
OG_10478	0.129163	0	0
OG_10479	-0.177433	0	0
OG_1048	-0.222372	0	0
OG_10480	0.524577	0	0
OG_10481	0.0490094	0	0
OG_10482	0.0321305	0	0
OG_10483	0.0839972	0	0
OG_10484	-0.473378	0	0.0042514
OG_10485	0.324613	1.90821e-07	0
OG_10486	0.490796	3.08618e-05	0
OG_10487	-0.235992	0	0
OG_10488	0.365414	6.35334e-05	0
OG_10489	-0.0727546	0	0
OG_1049	0.0623865	0	0
OG_10490	-0.196131	0	0
OG_10491	-0.0223021	0	0
OG_10492	-0.038562	0	0
OG_10493	0.0146058	0	0
OG_10494	0.0461652	0	0
OG_10495	0.0335948	0	0
OG_10496	-0.353867	0	0.000117292
OG_10497	0.306969	7.37543e-05	0
OG_10498	-0.0376155	0	0
OG_10499	-0.148493	0	0
OG_105	0.39061	0.044005	0
OG_10500	0.231226	0	0
OG_10501	-0.287308	0	0
OG_10502	0.0240493	0	0
OG_10503	-0.151832	0	0
OG_10504	0.0268338	0	0
OG_10505	-0.505089	0	0.0160316
OG_10506	-0.0286204	0	0
OG_10507	-0.103074	0	0.000101781
OG_10508	-1.39197	0	1
OG_10509	0.0564947	0	0
OG_1051	0.410443	0	0
OG_10510	-0.179229	0	0
OG_10511	0.0941999	0	0
OG_10513	-0.416009	0	0.00288193
OG_10514	-0.0585054	0	0
OG_10515	-0.304608	0	0
OG_10516	-0.75194	0	0.753139
OG_10517	-0.0802338	0	1.38589e-06
OG_10518	-0.336383	0	0
OG_10519	0.000437249	0	0
OG_10520	-0.00817703	0	0
OG_10521	-0.170104	0	4.84747e-07
OG_10522	-0.429702	0	0.0279667
OG_10523	-0.209543	0	9.3341e-05
OG_10524	0.225602	0	0
OG_10525	-0.331815	0	0.000308474
OG_10526	0.248071	1.69025e-06	0
OG_10527	-0.0386727	0	0
OG_10528	0.692539	0.479777	0
OG_10529	0.221125	0	0
OG_1053	-0.00895275	0	0
OG_10530	-0.127202	0	0
OG_10531	-0.706419	0	0.550087
OG_10532	-0.267432	0	0
OG_10533	-0.0588296	0	0
OG_10535	0.0504908	0	0
OG_10536	0.0190528	0	0
OG_10537	-0.187644	9.96143e-07	0.00487477
OG_10539	-0.857887	0	0.999976
OG_1054	0.0439751	0	0
OG_10540	-0.19091	0	0
OG_10541	-0.120013	0	0
OG_10542	-0.165928	0	0
OG_10543	0.497065	0	0
OG_10544	-0.121386	2.18652e-07	0.000527251
OG_10545	-0.199727	0	0
OG_10546	0.208286	0	0
OG_10547	-0.230353	0	1.68546e-06
OG_10548	0.100018	2.02282e-05	0
OG_10549	-0.154643	0	0
OG_10550	0.0616637	0	0
OG_10551	-0.0796984	0	2.4828e-05
OG_10552	-0.0382733	0	0
OG_10553	0.0222143	0	0
OG_10554	-0.197863	0	0
OG_10555	0.521443	0.00650877	0
OG_10556	-0.0301932	0	0
OG_10557	-0.0618278	6.80006e-06	0.000320867
OG_10558	-0.0507712	0	0
OG_10559	0.177346	0.000120169	0
OG_10560	-0.293753	0	2.86462e-06
OG_10561	0.100255	0	0
OG_10562	-0.314433	0	0.000532855
OG_10563	0.187408	0.0015782	0
OG_10564	-0.197916	0	7.7668e-05
OG_10565	0.312356	0	0
OG_10566	-0.463456	0	0.0799905
OG_10567	-0.136616	0	0
OG_10568	-0.266695	0	0.0105023
OG_10569	-0.162498	0	0
OG_10570	0.0209092	0	0
OG_10571	-0.558354	0	0
OG_10572	0.398274	0	0
OG_10573	-0.153887	0	0
OG_10574	0.227805	0	0
OG_10575	0.371673	0.000256721	0
OG_10576	-0.236382	0	0
OG_10577	-0.0396783	0	0
OG_10578	0.859824	1	0
OG_10579	0.0925249	0	0
OG_1058	0.0392787	0	0
OG_10580	-0.822937	0	0.999926
OG_10581	0.157942	0	0
OG_10582	-0.070829	0	0
OG_10583	0.08343	0	0
OG_10584	0.275443	0	0
OG_10586	0.101884	0	0
OG_10587	1.01512	1	0
OG_10588	0.101769	0	0
OG_10589	0.172448	0	0
OG_10590	-0.314252	0	0
OG_10591	-0.00318026	0	0
OG_10592	-0.358132	0	0.0383914
OG_10593	0.525429	0.00986313	0
OG_10595	0.00270542	0	0
OG_10596	-0.0663415	0	0
OG_10598	-0.13156	0	0
OG_10599	0.295282	3.04142e-06	0
OG_10601	0.183218	0	0
OG_10602	-0.0772378	0	0
OG_10603	0.40236	0	0
OG_10604	0.360702	0	0
OG_10605	0.371245	0	0
OG_10606	-0.0568184	0	0
OG_10607	0.21349	0	0
OG_1061	-0.154175	0	3.39073e-06
OG_10611	0.387216	0.000543972	0
OG_10612	-0.2486	0	0
OG_10613	0.401624	4.79596e-07	0
OG_1063	0.0506409	0	0
OG_1066	-0.673088	0	0.0879218
OG_1067	0.24104	0	0
OG_1069	-0.0670231	0	0
OG_1071	-0.0842055	0	0
OG_1074	0.470886	0.00115409	0
OG_1077	0.208055	0	0
OG_1078	0.310362	0	0
OG_1079	0.576289	0.0642579	0
OG_1084	-0.157332	0	0
OG_1085	-0.219777	0	0
OG_1087	-0.0181764	0	0
OG_1088	-0.0848086	0	0
OG_1089	-0.137903	0	0
OG_10902	-0.170113	0	0
OG_10909	0.0987408	0	0
OG_1091	0.180664	0	0
OG_10912	0.295611	0.0419834	1.02934e-05
OG_10927	-0.000831065	0	0
OG_10929	0.0062058	0	0
OG_1094	-0.360228	0	0
OG_1095	-0.163624	0	0
OG_10952	0.130298	0	0
OG_10953	0.345267	0	0
OG_1096	0.140718	0	0
OG_10963	-0.0418551	0	0
OG_1097	-0.107146	0	0
OG_10975	0.0162974	0	0
OG_1099	-0.10292	0	0
OG_10996	-0.0527344	0	0
OG_10997	-0.0621228	0	0
OG_10999	0.149119	0.00130342	3.93716e-06
OG_11	0.133544	0	0
OG_110	0.0477376	0	0
OG_11001	0.082176	1.98018e-07	0
OG_11009	0.354489	0	0
OG_1101	0.343886	0	0
OG_11010	0.0631847	0	0
OG_11012	0.428309	3.59837e-05	0
OG_11013	0.0640828	0	0
OG_1102	-0.288766	0	0.00677631
OG_11022	0.106085	1.61931e-05	0
OG_11023	0.122564	0	0
OG_11024	0.00799467	0	0
OG_11029	0.0209763	0	0
OG_1103	-0.5255	0	0.000132604
OG_11034	0.22387	0	0
OG_11038	-0.0286	0	0
OG_1104	0.00537009	0	0
OG_11045	0.00565334	2.05366e-06	5.0506e-06
OG_1105	-0.210133	0	0
OG_1106	-0.512616	0	0
OG_11061	0.0939568	0	0
OG_11065	-0.175067	0	0
OG_1107	0.123699	0	0
OG_1108	0.017616	0	0
OG_11080	0.0834964	0	0
OG_11084	0.459218	0.000966564	0
OG_11097	0.454961	3.74234e-06	0
OG_11107	0.0269863	0	0
OG_11109	0.210919	0	0
OG_11111	0.122732	3.41798e-08	0
OG_11119	0.0733348	0	0
OG_1112	-0.250092	0	0
OG_11124	-0.130741	0	6.74439e-05
OG_1113	0.179972	0	0
OG_11135	-0.142649	0	0
OG_11136	-0.0392096	0	0
OG_11137	0.112042	0	0
OG_11142	0.189406	0	0
OG_11147	-0.773665	0	0.742742
OG_11150	0.226637	0	0
OG_11152	-0.170161	0	0
OG_11156	-0.204335	0	0
OG_11158	-0.0610244	0	0
OG_11159	0.592764	0.0149652	0
OG_1116	0.060342	0	0
OG_11165	0.0226597	0	0
OG_11166	0.062261	0	0
OG_11168	0.406007	0	0
OG_11175	-0.450542	0	0.0386193
OG_11178	0.0791642	0	0
OG_11179	0.027068	0	0
OG_11189	0.438415	0	0
OG_112	0.0191183	0	0
OG_1120	-0.300956	0	0
OG_11203	0.248439	0	0
OG_11204	0.148269	0	0
OG_11208	0.0906997	0	0
OG_11209	-0.447102	0	0
OG_1121	0.0921388	0	0
OG_11213	0.212992	0	0
OG_11215	0.234695	0	0
OG_1122	0.198643	0	0
OG_11222	0.0672586	0	0
OG_1123	-0.0808831	0	0
OG_11235	0.0564637	0	0
OG_11239	-0.191752	0	0
OG_11246	0.154751	0	0
OG_1125	0.0651161	0	0
OG_1126	0.118249	0	0
OG_11261	0.0929115	0	0
OG_11262	-0.134752	1.03353e-06	0.00123065
OG_11269	0.140056	0	0
OG_11282	-0.357131	0	0
OG_11288	0.299623	0	0
OG_1129	0.107158	0	0
OG_11294	0.0450622	0	0
OG_11299	-0.0926833	4.4302e-07	0.000219418
OG_113	0.308179	0	0
OG_1130	-0.277737	0	0
OG_11303	0.075036	0	0
OG_11305	0.200314	0	0
OG_1131	0.0338171	0	0
OG_11310	0.669893	0.224861	0
OG_11315	0.574696	0.00103496	0
OG_11318	0.117297	1.64185e-05	0
OG_11320	0.2137	0	0
OG_11330	0.509221	0	0
OG_1134	-0.172849	0	0
OG_11341	0.402962	0.0178135	0
OG_11342	0.344127	4.97932e-08	0
OG_11343	0.0898873	0	0
OG_11350	0.076943	0	0
OG_11351	-0.303977	0	3.72717e-05
OG_11352	0.0480721	0	0
OG_11358	-0.283864	0	0
OG_11380	0.130856	0	0
OG_11386	-0.40869	0	0.0135796
OG_11388	-0.214501	0	0.000199869
OG_11399	-0.221654	0	0
OG_1140	0.211842	0	0
OG_1141	0.378556	0	0
OG_11411	-0.18597	0	0
OG_1143	-0.522028	0	0.0403431
OG_11431	0.18457	1.53716e-06	0
OG_11433	0.15673	0	0
OG_11437	-0.123975	0	0
OG_1144	0.239127	0	0
OG_11444	-0.0128527	0	0
OG_11445	-0.0474895	0	0
OG_11447	0.160721	0	0
OG_1145	0.26547	0	0
OG_11454	0.591249	0.00052007	0
OG_11456	0.0813894	0	0
OG_11458	-0.132543	0	0
OG_11468	-0.4389	2.02593e-07	0.135201
OG_11474	0.0274898	3.52584e-06	1.47955e-06
OG_1148	-0.123207	0	0
OG_11482	-0.218981	0	0
OG_11483	-0.434744	0	2.18966e-06
OG_11484	-0.140698	0	0
OG_11485	-0.148543	0	0
OG_11489	-0.0380434	0	0
OG_11492	0.364514	0	0
OG_11493	0.312045	0	0
OG_11494	-0.241245	0	0.00033718
OG_11495	0.170796	0.00849042	4.7235e-05
OG_11497	0.234318	0	0
OG_115	0.167293	0	0
OG_1150	0.0942788	0	0
OG_11500	0.239931	0	0
OG_11502	-0.0280961	0	0
OG_11503	-0.0814986	0	0
OG_11506	0.273518	0	0
OG_1152	-0.286242	0	0
OG_11528	-0.414001	0	0
OG_11536	0.0147524	0	0
OG_1154	0.26284	0	0
OG_11543	0.682065	0.438003	0
OG_11545	-0.287273	0	0.000154094
OG_1155	0.0716527	0	0
OG_11556	-0.0737823	0	0
OG_11557	-0.161068	0	0
OG_1157	0.180366	0	0
OG_11573	0.123965	0	0
OG_11574	0.328664	0	0
OG_11577	0.401976	0	0
OG_11581	-0.00422894	0	0
OG_11584	-0.00415204	0	0
OG_11587	-0.188103	0	9.4997e-05
OG_116	0.0110396	0	0
OG_11602	0.251051	0.00139307	0
OG_11604	0.231496	0	0
OG_1161	0.106015	0	0
OG_11613	-0.227447	2.88784e-06	0.0146941
OG_11615	-0.0876919	0	0
OG_11619	0.197516	0	0
OG_11620	-0.234191	0	7.50789e-05
OG_11624	-0.250535	1.69823e-06	0.0141412
OG_11626	0.715546	0.726127	0
OG_11627	0.211492	0	0
OG_11632	0.0451505	0	0
OG_11643	0.435823	0	0
OG_11650	0.486946	0	0
OG_11659	0.190604	0	0
OG_1166	0.255358	0	0
OG_11662	0.125958	0	0
OG_1167	0.213808	0	0
OG_11675	0.492727	0.00415628	0
OG_11676	-0.216744	0	0
OG_1168	0.159285	0	0
OG_11686	-0.183347	0	0
OG_11689	0.112611	0	0
OG_1169	-0.18047	0	0
OG_11691	-0.344742	0	0
OG_11692	0.0250038	0	0
OG_11693	0.177411	0	0
OG_11698	-0.0660681	0	0
OG_117	-0.00215682	0	0
OG_1170	0.0662464	0	0
OG_11701	0.183478	0	0
OG_11711	-0.0391068	0	0
OG_11713	0.834249	0.989371	0
OG_11717	-0.0663082	0	0
OG_11721	-0.247237	0	0
OG_1173	0.128759	0	0
OG_11733	0.0533902	0	0
OG_11741	-0.0118468	4.34459e-06	2.56492e-05
OG_11744	0.142588	0	0
OG_11747	-0.0648824	0	0
OG_1175	-0.0508185	0	0
OG_1176	0.103974	0	0
OG_11765	-0.628089	0	0.189936
OG_11767	-0.434142	0	0.000269157
OG_11768	0.0880686	0	0
OG_1177	0.319549	0	0
OG_11775	-0.387751	0	0.0659617
OG_11776	0.111116	0.00107492	2.14471e-05
OG_11778	0.181074	0	0
OG_11785	0.206896	0	0
OG_11795	-0.321793	0	0.00316346
OG_118	0.149537	0	0
OG_11802	-0.454971	0	0.0037336
OG_11803	0.0104556	0	0
OG_11805	-0.0424981	0	0
OG_11808	-0.105036	0	4.69955e-06
OG_11809	2.08692	1	0
OG_1181	0.0711353	0	0
OG_11812	-0.152361	0	0
OG_11825	-0.110989	0	1.92864e-06
OG_1183	0.433908	0	0
OG_11835	0.202182	0	0
OG_11845	-0.122777	0	0
OG_1185	0.287529	0	0
OG_1186	0.514037	0	0
OG_11862	-0.625889	0	0.272276
OG_11866	-0.390128	0	0.00344795
OG_1187	0.0465332	0	0
OG_11875	0.108901	0	0
OG_11876	0.0906378	0	0
OG_11877	0.153799	0	0
OG_11878	0.0408275	1.51648e-05	5.08114e-06
OG_1189	0.703132	0.82314	0
OG_11892	0.306598	0.000425808	0
OG_11893	0.204831	0	0
OG_11894	-0.104071	0	0
OG_119	-0.205978	0	0
OG_11905	0.114724	0	0
OG_11914	0.127598	0	0
OG_11919	0.121007	0	0
OG_1192	0.224466	0	0
OG_11926	-0.140876	0	0
OG_11932	-0.275508	0	0.013647
OG_11936	-0.129826	0	0
OG_11942	-0.13226	0	9.93731e-05
OG_11943	-0.00270285	0	0
OG_11945	0.24472	0	0
OG_11949	0.169941	0	0
OG_1195	0.338488	0	0
OG_11954	0.247162	0	0
OG_11963	0.111837	1.63111e-05	0
OG_11981	-0.37923	0	0
OG_11985	-0.10986	0	3.69192e-05
OG_11993	-0.0914348	0	0
OG_11994	0.224948	0	0
OG_11995	-0.0660772	4.57047e-07	8.52618e-05
OG_12	0.0675768	0	0
OG_120	0.406498	0	0
OG_1200	-0.0431703	0	0
OG_12003	-0.14876	0	0
OG_12009	0.00115226	0	0
OG_1201	0.0982902	0	0
OG_12012	0.0145312	0	0
OG_1203	-0.182581	0	0
OG_12031	-0.697083	0	0.501395
OG_12044	-0.67555	0	0.441756
OG_12058	0.0820746	7.8402e-06	0
OG_1206	0.423951	1.28372e-07	0
OG_12063	0.294112	0.0043142	0
OG_12069	0.775578	0.997094	0
OG_1207	-0.0829849	0	0
OG_1208	0.0161494	0	0
OG_12080	-0.0448959	0	0
OG_12087	0.41161	0.000787861	0
OG_1209	-0.170302	0	0
OG_12097	0.0109149	0	0
OG_121	0.313967	0	0
OG_12100	-0.0148084	0	0
OG_12106	-0.435594	0	0.00329139
OG_1211	-0.161121	0	0
OG_12110	0.0941793	0	0
OG_12118	-0.149452	0	0
OG_1212	-0.0363071	0	0
OG_12128	0.29281	2.80144e-07	0
OG_12130	0.0119652	0	0
OG_12133	0.222029	0	0
OG_12134	0.247648	0	0
OG_12156	0.336467	0	0
OG_12158	0.0558489	0	0
OG_1216	-0.0932147	0	0
OG_12160	-0.363797	0	0
OG_12164	0.992415	1	0
OG_1217	-0.683177	0	0.364498
OG_12179	0.051731	0	0
OG_1218	0.191535	0	0
OG_12192	0.0288486	3.75809e-07	0
OG_12197	0.0590063	0	0
OG_122	0.107341	0	0
OG_1221	-0.00560966	0	0
OG_12210	-0.0975096	0	0
OG_12219	-0.0502676	0	0
OG_1222	-0.0975719	0	0
OG_12222	-0.393511	0	0.00157574
OG_12226	-0.426462	0	0.00785429
OG_12229	-0.044986	0	0
OG_12233	0.112964	0	0
OG_12235	-0.07251	0	0
OG_1224	-0.0712414	0	0
OG_12245	-0.0525851	0	0
OG_12246	0.496885	0.0461636	0
OG_12249	-0.596215	0	0.264598
OG_1226	-0.15345	0	0
OG_12265	0.783972	0.97154	0
OG_12273	0.00115882	0	0
OG_1228	0.195607	0	0
OG_12290	0.438843	0	0
OG_12291	0.0696967	0	0
OG_12298	-0.162001	0	0
OG_123	0.249693	0	0
OG_1230	0.113189	0	0
OG_1232	0.1334	0	0
OG_12320	0.0791895	0	0
OG_12321	-0.373542	0	0.000292584
OG_12322	0.0603502	0	0
OG_12324	0.308338	0.000243421	0
OG_1233	0.0334053	0	0
OG_12331	-0.111326	0	0
OG_12333	-0.16357	0	0
OG_12334	0.444652	0	0
OG_12336	0.574254	6.02775e-07	0
OG_12340	-0.0193761	0	0
OG_12342	-0.117731	0	0
OG_12345	-0.31735	2.23015e-05	0.0704305
OG_12346	-0.0604952	0	0
OG_1235	-0.0840963	0	0
OG_12350	-0.121295	0	0
OG_12351	0.0541992	0	0
OG_12369	0.340012	1.13248e-07	0
OG_1238	0.339559	0	0
OG_12380	-0.146387	0	0.000210841
OG_12389	-0.0651254	0	0
OG_1239	0.256267	0	0
OG_12390	-0.0175818	0	0
OG_12391	0.223855	0	0
OG_124	0.157105	0	0
OG_12400	0.114102	0	0
OG_12409	0.690123	0.47904	0
OG_12415	0.0332147	0	0
OG_12416	0.0413613	0	0
OG_12417	-0.139057	0	0
OG_1242	-0.0864245	0	0
OG_12422	-0.18766	0	0
OG_12429	-0.387949	0	0.000821005
OG_12430	0.0590091	5.40252e-07	0
OG_12432	0.298924	1.83569e-07	0
OG_12439	-0.0926833	4.4302e-07	0.000219418
OG_1244	0.00496728	0	0
OG_12445	-0.0910833	0	0
OG_1245	-0.062609	0	0
OG_1246	-0.190816	0	0
OG_12460	0.0260231	0	0
OG_12467	0.103728	0	0
OG_1247	0.400433	0	0
OG_12476	-0.177554	4.07679e-07	0.00308992
OG_12477	-0.076384	3.43443e-05	0.00128125
OG_1248	0.111942	0	0
OG_12486	-0.563103	0	0
OG_12494	1.19694	1	0
OG_125	-0.173158	0	0
OG_1250	0.439529	0	0
OG_12502	-1.06776	0	0.998525
OG_12504	0.284468	0.0100004	0
OG_12506	-0.159006	0	0.000729154
OG_12513	0.369181	0	0
OG_12523	-0.0139617	0	0
OG_12527	0.169762	0	0
OG_12534	-0.0797649	0	0
OG_1254	-0.00641945	0	0
OG_12540	0.274901	0	0
OG_12546	0.141708	0	0
OG_12549	0.0630798	9.79424e-07	0
OG_1255	-0.104447	0	0
OG_12553	0.173513	0	0
OG_12554	-0.0214493	0	0
OG_12556	0.337406	0.000114152	0
OG_12570	-0.221805	0	5.08999e-05
OG_12571	0.352888	0	0
OG_12573	-0.271717	0	0.000106308
OG_12581	-0.187353	0	0
OG_12582	0.14468	0	0
OG_12585	0.0174983	0	0
OG_12594	0.451192	0.000226645	0
OG_126	0.158907	0.000314474	0
OG_1260	-0.0286043	0	0
OG_12611	0.364048	8.63521e-07	0
OG_12613	0.00564896	0	0
OG_12614	-0.319032	0	0
OG_1262	-0.365053	0	0
OG_12622	0.125064	0	0
OG_12623	0.0155971	0	0
OG_12629	0.144459	0	0
OG_1263	-0.22976	0	0
OG_1265	0.279056	0	0
OG_12660	0.0164717	0	0
OG_12667	0.0899746	0	0
OG_12674	0.520325	0.0238644	0
OG_12676	0.162962	0	0
OG_1268	0.268058	0	0
OG_12680	-0.37394	0	8.92794e-06
OG_12685	-0.112689	0	0
OG_12686	-0.567439	0	0.189516
OG_1269	-0.00426877	0	0
OG_12690	0.15917	4.59125e-07	0
OG_12691	-0.0952834	0	0
OG_12694	0.23835	0	0
OG_12697	0.0362159	0	0
OG_12698	-0.304745	0	0
OG_127	0.507944	0	0
OG_1270	-0.329695	0	0.0129798
OG_12701	-0.162836	0	0
OG_12702	0.294013	1.2809e-05	0
OG_12706	-0.139382	0	0.000255938
OG_12707	-0.140455	0	0
OG_12717	0.253837	0	0
OG_12721	0.252827	0	0
OG_1273	-0.753712	0	0.985437
OG_12730	-0.0213467	0	0
OG_1274	-0.900659	0	0.991642
OG_12746	-0.15691	0	0
OG_12748	0.204118	0	0
OG_1275	-0.11979	0	0
OG_12752	0.312011	0	0
OG_12756	0.123249	0	0
OG_12767	-0.119938	0	0
OG_12768	0.70454	0.598136	0
OG_1277	-0.216094	0	0
OG_12773	0.14478	0	0
OG_12774	0.210344	0	0
OG_1278	0.0869635	0	0
OG_12789	0.158775	0	0
OG_1279	0.0603804	0	0
OG_12791	-0.191312	0	0
OG_12792	0.268491	0	0
OG_128	0.0915138	0	0
OG_12801	-0.382802	0	0
OG_12807	-0.305595	0	0
OG_12808	-0.286037	0	0
OG_1281	0.00526329	0	0
OG_12836	0.0919562	0	0
OG_1284	0.229739	0	0
OG_12843	0.710276	0.617314	0
OG_12848	-0.143292	0	0
OG_12866	-0.301603	0	0.00173879
OG_1287	0.134947	0	0
OG_12874	0.391674	0	0
OG_12875	0.153494	0	0
OG_1288	-0.351729	0	0
OG_12880	0.136224	0	0
OG_12889	0.0816987	0	0
OG_1289	-0.159441	0	0
OG_12892	0.146263	0	0
OG_12899	-0.28211	0	0.000323385
OG_129	0.172	0	0
OG_1290	0.121508	0	0
OG_12904	-0.446053	0	0.0100726
OG_1291	-0.265258	0	0
OG_12911	-0.301242	0	0.000265413
OG_12912	0.103342	0	0
OG_12917	-0.22758	0	0
OG_12931	-0.478915	0	0.00230874
OG_12936	0.0550044	0	0
OG_12939	-0.506337	0	0.164759
OG_1294	0.519043	0.000238227	0
OG_12941	0.38605	0	0
OG_12942	0.0336864	0	0
OG_12947	-0.308577	0	4.77985e-06
OG_12948	-0.0833745	0	0
OG_12958	-0.532057	0	0.0608437
OG_12959	-0.131758	0	0
OG_12961	-0.318782	0	0.0114612
OG_12965	-0.283979	0	0
OG_12966	0.233161	0	0
OG_1297	-0.0868404	0	0
OG_12977	0.154843	0.000175679	0
OG_12979	-0.0180692	0	0
OG_12988	0.0481729	0	0
OG_12991	0.144328	0	0
OG_12996	0.101744	0	0
OG_12998	-0.312306	0	0
OG_13	0.301429	0	0
OG_130	-0.016094	0	0
OG_1300	-0.269049	0	0
OG_13001	0.380446	3.21461e-07	0
OG_13007	0.236475	0	0
OG_13011	-0.312744	0	0.00105196
OG_13013	-0.221865	0	0
OG_13023	0.354273	0	0
OG_13026	0.386808	1.19172e-06	0
OG_13029	-0.390721	0	0.025899
OG_1303	-0.812709	0	0.999999
OG_13032	-0.0592495	0	0
OG_13034	-0.290028	0	0.0154147
OG_13048	0.169277	0	0
OG_13050	0.403198	0.000930013	0
OG_13052	-0.104597	0	0
OG_13054	-0.02739	0	0
OG_13057	-0.148843	0	0
OG_13058	0.0508956	0	0
OG_1306	0.0744606	0	0
OG_13068	-0.16918	9.00594e-08	0.00166136
OG_13071	-0.0621379	0	0
OG_13077	0.306666	0	0
OG_1308	0.0305288	0	0
OG_13084	0.00377582	0	0
OG_13085	0.937722	1	0
OG_1309	-0.245941	0	0
OG_13092	0.26917	0	0
OG_13096	0.129948	0	0
OG_13100	0.0631705	0	0
OG_13104	0.464693	0	0
OG_1311	-0.202641	0	0
OG_13112	-0.221423	0	0
OG_1312	0.174258	0	0
OG_13121	-0.240747	0	0.000162113
OG_13129	0.112204	0	0
OG_13136	0.0019542	0.00015744	0.000278295
OG_1314	-0.095217	0	0
OG_13142	-0.212607	0	3.21064e-06
OG_13144	-0.153557	0	6.60683e-05
OG_1315	0.0213419	0	0
OG_1317	-0.331386	0	0.0128768
OG_13181	-0.197879	0	0
OG_13185	-0.186146	0	0
OG_1319	-0.0723242	0	0
OG_13195	-0.0979767	0	0
OG_132	0.0288508	0	0
OG_1320	0.385801	0	0
OG_13202	-0.287352	0	2.01278e-05
OG_13204	-0.302357	0	0
OG_1321	-0.267373	0	0
OG_1322	0.0937344	0	0
OG_13224	-0.114038	0	0
OG_13226	-0.181003	0	2.11676e-07
OG_13228	0.0551091	0	0
OG_1323	-0.0380319	0	0
OG_13232	0.496169	7.18426e-05	0
OG_13237	-0.0345875	0	0
OG_1324	-0.150487	0	4.48765e-06
OG_13243	-0.260131	0	0
OG_13247	0.106386	0	0
OG_1325	-0.338055	0	0
OG_1326	0.59416	0.00434843	0
OG_13260	-0.183088	0	5.26784e-05
OG_13268	0.216211	0	0
OG_1327	0.233279	0	0
OG_13272	-0.148543	0	0
OG_13283	0.295054	0	0
OG_13285	0.0351582	0	0
OG_13288	0.200285	0	0
OG_13290	0.269757	0	0
OG_13295	-0.422218	0	5.03226e-06
OG_133	0.199719	0	0
OG_13302	0.131714	0	0
OG_1331	-0.16897	0	0
OG_13310	0.100784	0	0
OG_13313	0.554539	0.0167584	0
OG_13314	0.25487	0	0
OG_13327	0.159863	0	0
OG_13328	-0.0330426	0	0
OG_1333	-0.106947	0	0
OG_13339	-0.0228695	0	0
OG_1334	0.146033	0	0
OG_13349	-0.031179	0	0
OG_1335	-0.768909	0	0.999999
OG_13358	-0.134699	0	0
OG_1336	0.134635	0	0
OG_13364	-0.140888	0	0
OG_1337	-0.0906864	0	0
OG_13373	0.245424	0	0
OG_13374	-0.239162	0	0
OG_13377	-0.436833	0	0.00678429
OG_13379	-0.519641	0	2.5012e-06
OG_13380	-0.254698	0	0
OG_134	0.142314	0	0
OG_13401	-0.139544	0	0
OG_13404	-0.0213465	0	0
OG_13407	0.12444	0	0
OG_13414	0.0483264	0	0
OG_13416	0.00989871	0	0
OG_13426	-0.0928605	0	0
OG_13433	0.102957	0	0
OG_13440	0.0274898	3.52584e-06	1.47955e-06
OG_13443	-0.371517	0	0.00950902
OG_13447	-0.0559389	0	0
OG_13449	-0.0808738	0	0
OG_13459	0.0473918	0	0
OG_1346	0.171612	0	0
OG_13461	0.551951	1.07398e-05	0
OG_13469	-0.0454521	0	0
OG_13474	0.118344	0	0
OG_13479	0.261288	8.65205e-05	0
OG_13480	0.0228118	0	0
OG_13481	-0.0426142	0	0
OG_13484	-0.340075	0	0.000517747
OG_13487	0.490004	0.144278	6.72176e-09
OG_1349	0.0360921	0	0
OG_13490	-0.0480455	0	0
OG_13494	0.152265	0	0
OG_13495	0.126505	0	0
OG_13498	0.128804	0	0
OG_135	-0.140709	0	0
OG_13506	-0.17328	0	0
OG_13509	0.29577	8.07231e-06	0
OG_1351	0.0485811	0	0
OG_13511	-0.0323993	0	0
OG_13517	0.0448124	0	0
OG_1352	-0.0433134	0	0
OG_13522	0.00547305	0	0
OG_13523	-0.0992442	0	0
OG_13526	-0.30096	0	4.6101e-05
OG_13527	0.00565889	0	0
OG_13532	0.121052	0	0
OG_13536	-0.10688	0	0
OG_13537	-0.511937	0	0.162806
OG_13539	-0.0663318	0	0
OG_1354	-0.145849	0	0
OG_13542	-0.324089	0	9.70288e-06
OG_13544	0.188084	0	0
OG_13547	0.182526	0	0
OG_13549	-0.0345875	0	0
OG_1355	0.108276	0	0
OG_13550	0.0333749	0	0
OG_13553	-0.383615	0	0.000492831
OG_13556	0.195051	0	0
OG_13561	0.0874299	0	0
OG_13568	0.020192	0	0
OG_13574	-0.49159	0	0.0330993
OG_13575	-0.0194536	0	0
OG_1358	-0.48741	0	0.0780288
OG_13589	-0.0924806	0	0
OG_1359	-0.0869021	0	0
OG_13590	0.297259	0	0
OG_13592	0.634446	0.208653	0
OG_13599	0.203885	0	0
OG_1360	-0.0808744	0	0
OG_13603	-0.195561	0	0.000837609
OG_13607	-0.162347	0	0.000173423
OG_1361	0.780788	0.955735	0
OG_13612	0.0670612	0	0
OG_13613	0.0164708	0	0
OG_13617	-0.471711	0	0.00653417
OG_13619	0.297045	0	0
OG_13621	-0.0899966	0	0
OG_13622	-0.00301988	0	0
OG_13623	-0.379847	0	0.000346483
OG_13624	0.107204	0	0
OG_13628	-0.117826	0	0
OG_13631	0.21465	0	0
OG_13632	0.315531	0.000615289	0
OG_13645	0.292986	0	0
OG_1365	0.25468	0	0
OG_13650	0.0265782	0	0
OG_13651	-0.522975	0	3.23356e-06
OG_13652	0.233683	3.6277e-05	0
OG_13653	0.257422	0	0
OG_13658	-0.0318698	4.76242e-07	1.63984e-05
OG_13659	0.28803	0	0
OG_1366	0.194731	0	0
OG_13660	-0.261477	0	0
OG_13661	0.060624	0	0
OG_13662	0.54586	0.163907	0
OG_13665	-0.0897558	0	0
OG_1367	-0.178518	0	2.84768e-05
OG_13670	-0.0542675	0	0
OG_1368	0.293566	0	0
OG_13680	0.00633211	0	0
OG_13684	0.172064	0	0
OG_13687	0.0338886	0	0
OG_13688	-0.185017	0	0
OG_13690	0.332673	0	0
OG_13691	-0.187311	0	0
OG_13692	-0.199538	0	0
OG_13695	-0.177986	0	0.000424181
OG_13698	0.8125	0.987903	0
OG_137	0.178396	0	0
OG_13700	0.456716	0	0
OG_13705	0.265002	2.25927e-06	0
OG_13710	-0.210884	0	0
OG_13711	0.0291762	0	0
OG_13712	0.0238244	0	0
OG_13714	0.100116	1.03277e-06	0
OG_13715	-0.116404	0	0
OG_13716	-0.0164507	0	0
OG_13717	0.431019	0	0
OG_13719	0.183904	0	0
OG_1372	-0.0175126	0	0
OG_13720	-0.35925	0	0.00355777
OG_13724	1.92642	1	0
OG_13725	-0.0930273	0	0
OG_13726	-0.032188	0	9.47949e-07
OG_13729	-0.561358	0	0.104922
OG_13737	0.201197	0	0
OG_1374	-0.216263	0	0
OG_13740	0.209247	0	0
OG_13744	0.0398627	0	0
OG_13748	0.399766	0	0
OG_1375	0.0922343	0	0
OG_13755	0.135075	0	0
OG_13758	0.035972	0	0
OG_1376	0.0215597	0	0
OG_13761	-0.0167672	0	0
OG_13768	-0.317191	2.39313e-06	0.0405056
OG_1377	0.217794	0	0
OG_13771	-0.732012	0	0.85625
OG_13776	-0.0487448	4.19022e-06	0.000127661
OG_13777	-0.725199	0	0.715305
OG_13778	-0.452845	0	0.00434279
OG_1378	0.116017	0	0
OG_13781	-0.0930796	8.08286e-07	0.000314967
OG_13787	-0.666887	0	0.260356
OG_13788	-0.592852	0	0.00235128
OG_13793	-1.20073	0	1
OG_13799	-0.336024	0	9.79968e-07
OG_1380	0.0774239	0	0
OG_13803	-0.647575	0	0.126843
OG_13804	0.300006	0	0
OG_13806	-0.908355	0	0.999347
OG_13810	0.404616	0	0
OG_13815	-0.328513	0	0.00103567
OG_13818	0.169886	0	0
OG_13829	-0.113003	0	0
OG_1383	-0.261194	0	7.27269e-05
OG_13831	-0.730005	0	0.631678
OG_13832	-0.0385234	0	0
OG_13833	0.080688	0	0
OG_13835	-0.0317574	0	0
OG_13838	0.471967	0.0110142	0
OG_13839	0.152658	8.51393e-06	0
OG_1384	0.183232	0	0
OG_13841	-0.132841	0	0
OG_13843	-1.00018	0	0.999855
OG_13844	-0.261684	0	8.84641e-05
OG_13848	0.232885	0	0
OG_13851	0.0408691	0	0
OG_13852	-0.533286	0	0.203496
OG_13853	0.209138	0.000473947	0
OG_13854	-0.0642001	0	0
OG_13859	-0.0452863	1.11427e-05	0.000225153
OG_1386	0.0320342	0	0
OG_13860	0.119205	0	0
OG_13863	0.00552142	3.62984e-07	9.61277e-07
OG_13865	-0.000630806	0	0
OG_13866	-0.06078	0	0
OG_13868	-0.18235	7.47425e-07	0.00416914
OG_13870	0.269707	0	0
OG_13871	0.0316263	0	0
OG_13873	-0.0910306	0	0
OG_13876	-0.245185	0	4.03773e-05
OG_13878	0.234749	0	0
OG_13880	-0.159971	0	0
OG_13881	0.37586	5.2439e-08	0
OG_13885	0.481543	0	0
OG_13887	0.0327944	0	0
OG_13888	-0.196917	0	5.55387e-06
OG_13889	-0.0108844	0	0
OG_13890	-0.125219	0	0
OG_13893	-0.0823046	0	0
OG_13894	-0.150414	0	0
OG_13895	-0.0516986	0	0
OG_13898	0.17305	0	0
OG_13899	0.529826	5.63704e-07	0
OG_139	-0.313282	0	0.000535382
OG_13901	-0.108164	0	0
OG_13903	-0.383427	0	0
OG_13904	0.139606	0	0
OG_13906	-0.0650078	0	0
OG_13907	-0.0806392	0	0
OG_13908	-0.166677	0	0
OG_13914	0.0517202	0	0
OG_1392	0.0702196	0	0
OG_13921	-0.0497892	0	0
OG_13923	-0.363308	0	0
OG_13924	-0.368838	0	0
OG_13925	-0.102967	0	0
OG_13926	-0.853378	0	0.946995
OG_13927	-0.303284	0	2.81513e-06
OG_13928	-0.148341	0	8.12591e-05
OG_13930	0.0155081	0	0
OG_13932	-0.0572072	0	0
OG_13936	-0.111637	0	0
OG_13937	0.0778021	0	0
OG_13938	-0.0367249	0	0
OG_1394	0.0547702	0	0
OG_13941	0.405279	0.00249795	0
OG_13943	-0.278727	0	0.000105933
OG_13947	0.0200276	0	0
OG_1395	-0.01754	0	0
OG_13950	-0.269731	0	0
OG_13955	0.125219	0	0
OG_13957	-0.499534	0	0.000244745
OG_1396	-0.166065	0	0
OG_13960	-0.475925	0	4.84598e-07
OG_13961	0.90253	0.999999	0
OG_13964	-0.626056	0	0.0074468
OG_13965	-0.257412	0	2.22256e-06
OG_13966	0.046804	0	0
OG_13968	0.0873729	0	0
OG_13969	-0.351601	0	0
OG_1397	-0.193248	0	0
OG_13970	0.00882877	0	0
OG_13973	-0.12496	0	0
OG_13974	0.267139	0	0
OG_13975	-0.0587068	0	0
OG_13976	-0.202996	0	0
OG_13978	-0.557648	0	0
OG_13979	0.0316972	0	0
OG_13981	-0.350861	0	0
OG_13982	-0.0407692	0	0
OG_13987	-0.00135445	0	0
OG_13988	0.0359057	1.24777e-06	0
OG_13989	-0.0744131	0	0
OG_13992	-0.28352	0	0
OG_13993	-0.0235679	0	0
OG_13995	-0.449487	0	0.000764905
OG_13997	-0.250355	0	0
OG_13998	-0.253978	4.77175e-08	0.0122337
OG_14	0.150511	0	0
OG_14000	-0.127068	0	0
OG_14001	-0.0934237	0	0
OG_14004	-1.036	0	1
OG_14005	0.324635	4.06299e-06	0
OG_14006	0.0590091	5.40252e-07	0
OG_14008	-0.133377	0	0
OG_14009	0.444287	0.000125601	0
OG_1401	0.078716	0	0
OG_14010	-0.380444	0	9.13222e-07
OG_14011	-0.297489	0	0
OG_14014	0.0287396	0	0
OG_14015	-0.557252	0	0.0278919
OG_14017	-0.679893	0	0.273368
OG_14018	-0.971367	0	1
OG_14019	-0.473366	0	3.52647e-05
OG_1402	0.325999	0	0
OG_14022	0.209196	4.98079e-07	0
OG_14024	-0.098781	0	0
OG_14026	-0.22681	0	0
OG_14027	-0.279811	0	0
OG_14028	-0.155981	0	0
OG_1403	-0.203017	0	0
OG_14030	-0.387307	0	0.00186208
OG_14031	-0.855279	0	0.999589
OG_14032	-0.326064	0	0
OG_14033	-0.681518	0	0.455213
OG_14035	0.871394	0.999954	0
OG_14036	-0.183837	0	0
OG_14038	0.399136	5.7069e-06	0
OG_14040	0.215901	0	0
OG_14041	0.157118	0	0
OG_14042	0.728114	0.69057	0
OG_14043	-0.331592	0	1.89612e-05
OG_14044	0.0899746	0	0
OG_14045	0.0326312	0	0
OG_14047	-0.36706	0	0.00013905
OG_14048	-0.143503	0	0
OG_14049	-0.613169	0	0.0692736
OG_1405	0.158489	0	0
OG_14050	-0.0739848	0	0
OG_14053	-0.265049	0	0
OG_14054	-0.0224213	0	0
OG_14056	-0.0334312	6.96225e-06	0.000105577
OG_14058	0.140966	3.15924e-06	0
OG_1406	0.103294	0	0
OG_14060	-0.0957932	0	9.00121e-07
OG_14064	0.789653	0.999208	0
OG_14066	0.289537	0	0
OG_14067	-0.57362	0	0
OG_14068	0.421105	0	0
OG_14070	-0.552764	0	0.164123
OG_14071	-0.0497967	0	0
OG_14073	-0.17543	0	0
OG_14074	0.203421	2.82037e-05	0
OG_14075	-0.180475	0	0
OG_14077	0.234749	1.49709e-05	0
OG_14078	-0.175686	0	0
OG_14079	-0.229452	0	0
OG_1408	-0.608976	0	0.0569257
OG_14080	0.0308389	0	0
OG_14081	0.194734	1.53751e-07	0
OG_14082	0.216604	0	0
OG_14083	-0.112189	0	0
OG_14084	-0.0508424	0	0
OG_14085	-0.0998169	0	0
OG_14086	-0.086687	0	0
OG_14087	0.274934	0	0
OG_14088	0.226894	0	0
OG_14089	0.503111	0	0
OG_14092	-0.159042	0	3.36744e-06
OG_14094	0.106098	0	0
OG_14095	-0.212754	0	0
OG_14096	0.425489	0.00112014	0
OG_14097	-0.133281	0	0
OG_14098	0.00118262	0	0
OG_14099	0.0154896	6.57927e-08	0
OG_141	0.223937	0	0
OG_1410	-0.109528	0	0
OG_14100	0.505884	6.25998e-08	0
OG_14101	0.031363	0	0
OG_14102	-1.05183	0	1
OG_14103	-0.0048633	0	0
OG_14104	-0.145507	1.35394e-06	0.00197935
OG_14105	0.0429015	0	0
OG_14106	0.351868	0	0
OG_14107	0.269835	0	0
OG_14108	-0.370922	0	0
OG_14109	0.152959	0	0
OG_1411	0.0580614	0	0
OG_14110	0.0134398	0	0
OG_14111	0.125723	0	0
OG_14112	-0.105707	0	0
OG_14113	0.454089	9.75383e-06	0
OG_14114	0.108854	0	0
OG_14115	0.0748506	7.46347e-07	0
OG_14116	0.153792	0	0
OG_14117	0.113737	0	0
OG_14118	-0.18151	0	0
OG_14119	-0.115404	0	5.17435e-07
OG_1412	-0.678413	0	0.38617
OG_14120	-0.276238	0	0
OG_14121	-0.00371777	0	0
OG_14122	0.520214	0	0
OG_14123	0.264563	0	0
OG_14124	-0.234899	0	0
OG_14125	0.36737	0	0
OG_14126	0.0542057	0	0
OG_14127	0.0375409	0	0
OG_14128	0.132198	0	0
OG_14129	-0.215497	0	0
OG_14130	0.0951743	0	0
OG_14131	-0.378289	0	0.0094227
OG_14132	-0.116732	0	0
OG_14133	-0.187272	0	0
OG_14134	-0.0460639	0	0
OG_14135	0.000795531	0	0
OG_14136	0.0450781	0	0
OG_14137	-0.450581	0	0.0433477
OG_14138	0.187229	0	0
OG_14139	-0.271989	0	0
OG_14140	-0.0242739	0	0
OG_14141	-0.00528123	0	0
OG_14142	-0.21025	0	4.6968e-07
OG_14143	0.167081	0	0
OG_14144	0.0774272	0	0
OG_14145	-0.0767863	0	0
OG_14146	-0.0606615	0	0
OG_14147	0.208309	0	0
OG_14148	-0.176408	0	0
OG_14149	0.0915761	0	0
OG_14150	-0.106371	2.22316e-07	0.000312291
OG_14151	0.171162	0	0
OG_14152	0.107968	0	0
OG_14153	0.0599269	0	0
OG_14154	-0.0224765	0	0
OG_14155	0.0110187	0	0
OG_14156	-0.324925	0	2.95719e-05
OG_14157	0.0800231	0	0
OG_14158	0.196967	0	0
OG_14159	0.139344	0	0
OG_14160	0.919062	0.999895	0
OG_14161	0.306363	0	0
OG_14162	0.36415	0	0
OG_14163	0.331782	0	0
OG_14165	-0.601251	0	0.120504
OG_14166	0.10434	0	0
OG_14167	-0.0687967	0	0
OG_14168	0.0155624	0	0
OG_14169	-0.540443	0	0.097628
OG_1417	-0.592692	0	0.0469188
OG_14170	-0.0641455	0	0
OG_14171	0.0968188	0	0
OG_14172	0.0920614	0	0
OG_14173	-0.113153	0	6.05595e-06
OG_14174	-0.0223663	0	0
OG_14175	0.0485208	0	0
OG_14176	0.164903	0	0
OG_14177	-0.150053	0	8.54672e-07
OG_14180	0.00257447	0	0
OG_14182	0.408828	0	0
OG_14183	0.549967	3.25208e-05	0
OG_14184	0.042659	0	0
OG_14185	0.658853	0.239723	0
OG_14186	0.0104134	0	0
OG_14187	-0.129759	0	0
OG_14188	-0.0852368	0	0
OG_14189	-0.100384	0	0
OG_1419	-0.00120153	0	0
OG_14190	-0.193491	0	0
OG_14191	-0.450619	0	0.000379153
OG_14192	-0.109946	0	0
OG_14193	0.329409	0	0
OG_14194	-0.100016	0	0
OG_14195	-0.879161	0	0.966298
OG_14196	-0.151997	0	0
OG_14197	0.363605	0	0
OG_14198	0.198053	0	0
OG_14201	0.276793	1.57334e-05	0
OG_14202	-1.49421	0	1
OG_14203	0.142544	0	0
OG_14204	0.227553	0	0
OG_14205	-0.168138	0	2.49967e-06
OG_14206	0.36297	1.52373e-06	0
OG_14207	-0.0641481	0	0
OG_14208	0.472781	6.02413e-08	0
OG_14210	-0.696596	0	0.642332
OG_14213	0.196063	0	0
OG_14214	0.265024	0	0
OG_14215	0.0848237	0	0
OG_14216	-0.0461433	0	0
OG_14217	0.0103604	0	0
OG_14218	-0.181684	0	0
OG_14219	-0.308834	0	0.0020232
OG_14220	0.605115	0.102932	0
OG_14221	-0.249491	0	0
OG_14222	-0.36453	0	0
OG_14223	0.0867934	0	0
OG_14224	-0.19346	0	0
OG_14225	-0.314905	0	0
OG_14226	0.00500203	0	0
OG_14227	0.331291	0	0
OG_14228	0.137658	0	0
OG_14229	0.377441	0	0
OG_1423	-0.385701	0	0
OG_14230	0.00444628	0	0
OG_14231	0.206748	0	0
OG_14232	0.194045	0	0
OG_14233	0.412301	0	0
OG_14234	0.575404	0.0382883	0
OG_14235	-0.0700068	0	0
OG_14236	0.111537	0	0
OG_14237	-0.804288	0	0.999354
OG_14238	-0.119623	0	0
OG_14239	0.496301	0.0163847	0
OG_14240	-0.0541775	0	0
OG_14241	0.208641	0	0
OG_14242	0.403179	0	0
OG_14243	0.168436	0	0
OG_14244	0.102499	0	0
OG_14245	-0.322539	0	0.00169747
OG_14246	0.367345	0	0
OG_14247	-0.514289	0	0.0258082
OG_14248	0.518892	3.93405e-05	0
OG_14249	-0.0887572	0	0
OG_14250	0.584101	0.0169305	0
OG_14251	0.2317	0	0
OG_14252	0.280196	0	0
OG_14253	-0.83672	0	1
OG_14254	0.298096	0	0
OG_14255	-0.262012	0	0.000191233
OG_14256	-0.0824266	0	0
OG_14257	0.0450059	0	0
OG_14258	-0.212027	0	0
OG_14259	0.002919	0	0
OG_1426	-0.00452232	0	0
OG_14260	-0.168232	0	0
OG_14261	-0.341098	0	0
OG_14262	0.117611	0	0
OG_14263	-0.439855	0	0
OG_14264	0.100558	0	0
OG_14265	-0.0711527	0	0
OG_14266	-0.581863	0	0
OG_14267	-0.165957	0	0
OG_14268	0.136447	0	0
OG_14269	0.8679	0.944921	0
OG_1427	0.0963363	0	0
OG_14270	0.22389	0	0
OG_14271	0.10318	0	0
OG_14272	0.385194	0	0
OG_14273	-0.545525	0	0.0135771
OG_14274	-0.0225314	0	0
OG_14275	-0.295892	0	0
OG_14276	-0.18764	0	0
OG_14277	-0.103711	0	0
OG_14278	-0.0232929	0	0
OG_14279	0.100973	0	0
OG_1428	0.256005	0.0105529	6.35016e-07
OG_14280	-0.29349	0	0
OG_14281	0.18911	0	0
OG_14282	0.319899	0	0
OG_14283	-0.00358406	0	0
OG_14284	0.12295	0	0
OG_14285	0.136722	0	0
OG_14286	-0.0591673	0	0
OG_14287	0.186337	0	0
OG_14288	0.0342945	0	0
OG_14289	0.672582	0.361175	0
OG_1429	0.00128471	0	0
OG_14290	-0.0793335	0	0
OG_14291	0.168023	0	0
OG_14292	-0.121301	0	0
OG_14293	0.0419572	0	0
OG_14294	0.416642	0	0
OG_14295	0.236643	0	0
OG_14296	0.162306	0	0
OG_14297	0.147082	0	0
OG_14298	0.226728	0	0
OG_14299	0.111702	0	0
OG_143	0.39978	0	0
OG_14300	0.486687	1.79681e-06	0
OG_14301	-0.281838	0	0
OG_14302	0.309327	0	0
OG_14304	0.200146	0	0
OG_14305	0.232822	0	0
OG_14306	0.289045	0	0
OG_14307	-0.413279	0	0
OG_14308	0.245048	0	0
OG_14309	-0.126569	0	0
OG_1431	0.117991	0	0
OG_14310	0.594858	0.0274767	0
OG_14311	0.264806	0	0
OG_14312	0.0976889	0	0
OG_14313	0.121755	0	0
OG_14314	0.322901	0	0
OG_14315	-0.24114	0	0
OG_14316	-0.172509	0	0
OG_14317	0.1819	0	0
OG_14318	0.435684	3.66373e-06	0
OG_14319	0.0386545	0	0
OG_1432	-0.170104	0	4.84747e-07
OG_14320	0.450764	0	0
OG_14321	0.179326	0	0
OG_14322	0.0446254	0	0
OG_14323	0.144527	0	0
OG_14324	0.0860481	0	0
OG_14325	0.11987	0	0
OG_14326	0.531738	0.0420598	0
OG_14327	1.12249	1	0
OG_14328	0.180489	0	0
OG_14329	-0.112595	0	0
OG_14330	0.355985	0	0
OG_14331	-0.0383884	0	0
OG_14332	0.0507777	0	0
OG_14333	-0.297408	0	1.52931e-06
OG_14334	0.497535	3.10395e-05	0
OG_14335	0.215196	0	0
OG_14336	-0.213061	0	0
OG_14337	0.421042	0	0
OG_14338	0.129417	0	0
OG_14339	0.04019	0	0
OG_14340	-0.505703	0	0
OG_14341	0.158206	0	0
OG_14342	-0.00500811	0	0
OG_14343	-0.0387193	0	0
OG_14344	0.834188	0.999999	0
OG_14345	0.414192	0	0
OG_14346	-0.149067	0	0
OG_14347	-0.00936016	0	0
OG_14348	0.000959237	0	0
OG_14349	0.0868108	0	0
OG_14350	0.186948	0	0
OG_14351	0.243314	0	0
OG_14352	0.0535169	0	0
OG_14353	-0.0448353	0	0
OG_14354	-0.0760247	0	0
OG_14355	0.324592	0	0
OG_14356	-0.219538	0	0
OG_14357	0.0951887	0	0
OG_14358	-0.251723	0	0
OG_14359	-0.0116505	0	0
OG_14360	0.246084	0	0
OG_14361	0.078954	0	0
OG_14362	0.454207	0	0
OG_14363	0.0138615	0	0
OG_14364	0.278113	0	0
OG_14365	0.430974	0	0
OG_14366	-0.0482181	0	0
OG_14367	0.352192	0	0
OG_14368	0.302433	0	0
OG_14369	0.220816	0	0
OG_14370	0.13244	0	0
OG_14371	1.00159	1	0
OG_14372	0.257364	0	0
OG_14373	0.340274	0	0
OG_14374	-0.211354	0	0
OG_14375	-0.0175969	0	0
OG_14376	-0.285736	0	0
OG_14377	0.381063	0	0
OG_14378	0.336891	0	0
OG_14379	0.538736	0	0
OG_14380	0.890844	0.974382	0
OG_14381	0.384286	1.42558e-05	0
OG_14382	0.0981794	0	0
OG_14383	0.33063	0	0
OG_14384	-0.26454	0	0.00153467
OG_14385	0.22625	0	0
OG_14386	-0.110064	0	0
OG_14387	0.0791501	0	0
OG_14388	-1.40313	0	1
OG_14389	-0.233199	0	0.000963944
OG_1439	-0.590514	0	0.00579793
OG_14390	0.584383	0	0
OG_14391	0.327657	0	0
OG_14392	0.137752	0.000256154	0
OG_14393	0.0366684	0	0
OG_14394	-0.064461	0	0
OG_14395	0.245982	0	0
OG_14396	0.117889	0	0
OG_14397	-0.236282	0	0
OG_14398	-0.01245	0	0
OG_14399	-0.176676	0	0
OG_144	0.206072	0	0
OG_1440	-0.0744342	0	0
OG_14400	0.288653	0	0
OG_14401	-0.0538297	0	0
OG_14403	-0.31563	0	1.72253e-07
OG_14404	0.309599	0	0
OG_14405	-0.0978323	0	0
OG_14406	-0.0144448	0	0
OG_14407	-0.184616	0	0.00071104
OG_14408	0.198549	0	0
OG_14409	0.267962	0	0
OG_14410	0.142631	0	0
OG_14411	-0.219864	0	0
OG_14412	0.240177	0	0
OG_14413	0.137087	0	0
OG_14414	0.0871329	0	0
OG_14415	0.0239005	0	0
OG_14416	0.0638311	0	0
OG_14417	0.315899	0	0
OG_14418	-0.17795	0	0
OG_14419	1.10628	0.995426	0
OG_1442	0.189481	0	0
OG_14420	0.224803	9.38207e-07	0
OG_14421	-0.185968	0	0
OG_14422	0.154162	0	0
OG_14424	0.150768	0	0
OG_14425	-0.0189921	0	0
OG_14426	0.0401827	0	0
OG_14427	0.070669	0	0
OG_14428	0.127366	0	0
OG_14429	0.0648819	0	0
OG_14430	0.112328	0	0
OG_14431	-0.0612838	0	0
OG_14432	0.171138	0	0
OG_14433	0.853132	0.996023	0
OG_14434	0.0311207	0	0
OG_14435	0.19352	0	0
OG_14436	-0.141531	0	0
OG_14437	0.0489263	0	0
OG_14438	-0.261886	0	0
OG_14439	0.406313	0	0
OG_14440	0.0253394	0	0
OG_14441	-0.00220499	0	0
OG_14443	0.380311	0	0
OG_14444	0.166638	0	0
OG_14445	0.207322	0	0
OG_14446	0.352745	5.03942e-08	0
OG_14447	0.210187	0	0
OG_14448	0.05001	0	0
OG_14449	0.255022	0	0
OG_1445	0.286215	0	0
OG_14450	0.446443	9.67526e-06	0
OG_14451	-0.107427	0	0
OG_14452	0.364013	0.00284962	0
OG_14454	0.326778	0	0
OG_14455	-0.0121166	0	0
OG_14456	-0.0220557	6.21662e-08	2.82111e-06
OG_14457	0.14656	0	0
OG_14458	-0.109629	0	0
OG_14459	0.276391	0	0
OG_1446	-0.190311	0	0
OG_14460	-0.079508	0	0
OG_14461	0.195687	0	0
OG_14462	0.168701	0	0
OG_14463	-0.106643	0	0
OG_14464	-0.320755	0	0
OG_14465	-0.0302054	0	0
OG_14466	0.051179	0	0
OG_14467	0.28193	0	0
OG_14468	0.220077	0	0
OG_14469	0.33065	0	0
OG_1447	-0.327749	0	0.00198561
OG_14470	0.631631	0.0079127	0
OG_14471	0.149818	0	0
OG_14472	0.00665764	0	0
OG_14473	0.346389	0	0
OG_14475	0.423831	0	0
OG_14476	0.273597	0	0
OG_14477	0.324969	0	0
OG_14478	0.30801	0	0
OG_14479	-0.128768	0	0
OG_1448	-0.120199	0	0
OG_14480	0.164893	0	0
OG_14481	-0.0861621	0	0
OG_14482	-0.050491	0	0
OG_14483	0.063242	0	0
OG_14484	0.0360921	0	0
OG_14485	-0.07035	0	6.25601e-06
OG_14486	0.214239	0	0
OG_14487	0.0397917	1.6421e-06	0
OG_14488	-0.371528	0	0.060021
OG_14489	-0.317009	0	0.00757174
OG_1449	-0.0406934	0	0
OG_14490	-0.0969963	0	0
OG_14491	-0.146089	0	0
OG_14492	-0.633434	0	0.218517
OG_14493	0.22131	2.87647e-05	0
OG_14494	-0.0578845	0	0
OG_14496	-0.272541	0	0.000189317
OG_14497	0.0160517	0	0
OG_14498	0.0965213	0	0
OG_14499	-0.832192	0	1
OG_1450	0.105466	0	0
OG_14500	-0.230336	0	0
OG_14501	-0.108116	0	0
OG_14502	-0.129415	0	0
OG_14503	0.00556964	0	0
OG_14504	-0.163971	0	0
OG_14505	0.100169	2.97497e-07	0
OG_14506	0.757938	0.988001	0
OG_14507	0.133883	0	0
OG_14508	-0.0706479	0	0
OG_14509	-0.0859126	0	0
OG_1451	-0.0855529	0	0
OG_14510	0.049416	0	0
OG_14511	0.0321182	0	0
OG_14512	-0.214224	0	0.000696496
OG_14513	-0.075708	0	0
OG_14514	0.42821	0	0
OG_14515	-0.065481	0	0
OG_14516	-0.119	0	0
OG_14517	0.0330048	0	0
OG_14518	0.105927	0	0
OG_14519	-0.201172	0	0
OG_1452	0.0211991	0	0
OG_14520	-0.424646	0	0.0117695
OG_14521	-0.269095	0	2.18854e-06
OG_14522	-0.683196	0	0.42715
OG_14523	0.0178319	0	0
OG_14524	-0.252658	0	0.000477769
OG_14525	0.134523	0	0
OG_14526	-0.0563821	0	0
OG_14527	-0.0389203	0	0
OG_14528	-0.110761	0	0
OG_14529	-0.132751	0	0
OG_1453	0.242873	0	0
OG_14530	-0.0151261	0	0
OG_14532	-0.115546	0	0
OG_14533	0.195761	0	0
OG_14534	0.138964	0	0
OG_14535	-0.588988	0	0.231985
OG_14536	-0.138953	0	0
OG_14537	0.145914	0	0
OG_14538	-0.440944	0	0.00091483
OG_14539	-0.694603	0	0.504718
OG_1454	-0.559464	0	0.027804
OG_14540	0.194751	0	0
OG_14541	0.0553098	0	0
OG_14542	-0.666734	0	0.350903
OG_14543	0.172347	1.10368e-05	0
OG_14544	0.125508	0	0
OG_14545	0.248915	0	0
OG_14546	-0.142128	0	0
OG_14548	0.222552	5.77467e-06	0
OG_14549	-0.125259	0	0
OG_14550	-0.128372	0	0
OG_14551	-0.00857293	0	0
OG_14552	-0.891209	0	1
OG_14553	0.529215	0.000198399	0
OG_14554	-0.151492	0	0
OG_14555	0.0475023	0	0
OG_14556	0.148315	0	0
OG_14557	-0.450836	0	0.000123338
OG_14558	-0.192313	0	0
OG_14559	0.891426	0.999198	0
OG_1456	0.0772935	0	0
OG_14560	-0.559079	0	0.000185542
OG_14561	0.161024	0	0
OG_14563	-0.179882	0	0
OG_14564	0.192333	0	0
OG_14565	-0.277482	0	0
OG_14566	0.292738	0	0
OG_14567	-1.57102	0	1
OG_14568	0.495956	0	0
OG_14569	0.0375891	0	0
OG_14570	-0.0755305	0	0
OG_14571	0.14644	0	0
OG_14572	0.899842	1	0
OG_14573	-0.737078	0	0.857592
OG_14574	-0.229951	0	4.12458e-06
OG_14575	-0.335509	0	0
OG_14576	-0.0178337	1.13923e-05	7.20304e-05
OG_14577	-0.0146172	2.6085e-06	2.06054e-05
OG_14578	-0.0807895	0	0
OG_14579	-0.132905	0	2.38551e-05
OG_1458	-0.179076	0	0
OG_14580	-0.290377	4.1461e-05	0.058173
OG_14581	0.173178	0	0
OG_14582	-0.312331	0	0
OG_14583	-0.577975	0	0.186585
OG_14584	-0.069626	0	1.27782e-05
OG_14585	-0.255319	0	0.00391154
OG_14586	-0.0791181	2.29454e-07	0.000103255
OG_14587	-0.239485	0	1.72777e-05
OG_14588	-0.0495093	0	0
OG_14589	-0.334803	0	3.84997e-07
OG_1459	-0.196541	0	0
OG_14590	0.136834	0	0
OG_14591	0.0600576	0	0
OG_14592	0.059371	0	0
OG_14593	0.357246	1.51069e-06	0
OG_14594	0.279623	0	0
OG_14596	0.122474	0.00014025	0
OG_14597	-0.290377	4.1461e-05	0.058173
OG_14598	-0.164882	0	0.000250209
OG_14599	0.284154	0	0
OG_146	-0.0592753	0	0
OG_14600	-0.274803	0	0.0038525
OG_14601	0.0781506	2.24641e-06	0
OG_14602	-0.308834	0	0.0020232
OG_14603	-0.441135	0	0.0601482
OG_14604	-0.17908	0	4.82211e-07
OG_14605	-0.244524	5.74128e-06	0.0155193
OG_14607	-1.53692	0	1
OG_14608	-0.0407692	0	0
OG_14609	-0.293116	0	0.00896525
OG_1461	-0.314056	0	0
OG_14610	0.0513536	0	0
OG_14611	0.222638	0	0
OG_14612	-0.199429	0	0
OG_14613	0.151389	1.70414e-05	0
OG_14614	-0.32582	0	0.016821
OG_14615	-0.219397	9.01283e-06	0.0132107
OG_14616	0.114661	0	0
OG_14617	-0.422127	0	0.096205
OG_14618	-0.0944277	4.0306e-06	0.000643356
OG_14619	0.187606	0	0
OG_14620	-0.000374387	6.71551e-07	2.85412e-06
OG_14621	-0.145559	0	0
OG_14622	-0.250535	1.69823e-06	0.0141412
OG_14623	-0.10688	0	0
OG_14624	-0.17198	0	0
OG_14625	-0.486446	0	0.126863
OG_14626	0.350376	0.00596833	0
OG_14627	0.387037	0	0
OG_14628	0.201678	0.00113883	0
OG_14629	-0.266695	0	0.0105023
OG_1463	0.189152	0	0
OG_14630	-0.727769	0	0.614688
OG_14631	0.352956	0	0
OG_14632	0.254491	0	0
OG_14633	-0.192207	0	0.00117131
OG_14634	-0.573195	0	0.172979
OG_14635	0.203443	0	0
OG_14636	0.1807	0	0
OG_14637	-0.145279	0	0
OG_14638	-0.326063	0	1.44221e-06
OG_14639	-0.283625	0	5.79476e-05
OG_1464	-0.134543	0	0
OG_14640	-0.244999	0	0.0061537
OG_14641	0.176536	0	0
OG_14642	-0.00824534	0	0
OG_14643	0.174483	1.15216e-06	0
OG_14644	0.171491	0	0
OG_14645	0.103625	0	0
OG_14646	-0.264458	0	0.00333974
OG_14647	0.0412632	0	0
OG_14648	-1.34422	0	1
OG_14649	-0.109744	0	0
OG_14650	0.020192	0	0
OG_14651	0.0653054	0	0
OG_14652	0.285422	7.22083e-05	0
OG_14653	-0.256932	0	0.000670386
OG_14654	0.127554	0	0
OG_14655	-0.139111	0	0
OG_14656	0.0920714	0	0
OG_14657	-0.458084	0	0.0479782
OG_14658	-0.355269	0	0
OG_14659	0.0789325	0.00366054	0
OG_1466	0.614074	0.0170916	0
OG_14660	0.0339284	0	0
OG_14661	0.104926	0	0
OG_14662	-0.187644	9.96143e-07	0.00487477
OG_14663	-0.105276	0	3.70446e-05
OG_14664	0.284468	0.0100004	0
OG_14665	0.404492	0	0
OG_14666	0.178063	3.75463e-08	0
OG_14667	-0.0410589	8.56162e-07	3.84876e-05
OG_14668	0.135197	0	0
OG_14669	0.0286642	0	0
OG_14670	-0.0910162	0	5.67921e-05
OG_14671	-0.0267553	0	0
OG_14672	-0.110268	0	0
OG_14673	0.11882	0	0
OG_14674	0.15371	0	0
OG_14675	0.00579624	0	0
[truncated: 24,510 more rows]

## Sheet: cpo low P vs replete
OrthologID	Log2 Fold Change	Post-p (Low P/ Replete > 2)	Post-p (Replete /Low P > 2)
OG_0	0.233743	0	0
OG_1	0.303612	0	0
OG_10	0.273007	0	0
OG_100	0.513403	0	0
OG_1000	0.149008	0	0
OG_10003	0.00516499	0	0
OG_10004	-0.217996	0	0
OG_10005	0.658903	0.272914	0
OG_10007	-0.0174955	0	0
OG_10008	-0.0885747	0	5.46467e-05
OG_10010	0.182563	0	0
OG_10011	0.219472	0	0
OG_10014	-0.0357939	0	0
OG_10015	0.320306	0	0
OG_10018	-0.313865	0	0
OG_1002	-0.0894951	0	0
OG_10025	-0.18121	0	0.00189956
OG_10031	-0.252915	0	0
OG_10032	0.228679	0	0
OG_10037	-0.131069	0	0
OG_10038	0.210079	0	0
OG_10040	-0.240916	0	0
OG_10041	-0.544699	0	0.116473
OG_10042	0.0364423	0	0
OG_10053	-0.756155	0	0.605757
OG_10054	-0.412591	0	6.99321e-05
OG_10056	0.26776	0	0
OG_10059	-0.464645	0	0.00746903
OG_1006	0.315499	0	0
OG_10060	0.568524	0.0348608	0
OG_10064	-0.43276	0	0
OG_10066	-0.0783287	0	0
OG_10073	-0.094317	0	0
OG_10075	0.41071	0	0
OG_10076	0.154841	0	0
OG_10084	-0.76427	0	0.948271
OG_10086	1.47445	1	0
OG_10088	-0.476994	0	0.0785887
OG_10089	-0.149098	0	0
OG_10092	-0.0105111	0	0
OG_10095	0.336452	0	0
OG_10098	-0.341248	0	0
OG_101	-0.0123542	0	0
OG_1010	-0.335505	0	0
OG_10101	0.336617	0.000967748	0
OG_10103	0.158697	0	0
OG_10106	-0.123531	0	0
OG_10107	-0.438841	0	0.000178597
OG_10108	-0.152993	0	0
OG_10109	0.0731339	0	0
OG_1011	0.0141759	0	0
OG_10110	-0.448459	0	0
OG_10114	0.169973	0	0
OG_10115	-0.249448	0	0
OG_10116	0.129662	0	0
OG_10117	0.615481	0.0722353	0
OG_10118	0.43072	0.00314161	0
OG_10120	-0.141369	0	0
OG_10123	-0.303587	0	0
OG_10126	0.425393	0	0
OG_10127	-0.157606	0	0
OG_1013	-0.395548	0	0
OG_10130	-0.588941	0	0.00869869
OG_10132	-0.128597	0	0
OG_10134	-1.10613	0	1
OG_10144	-1.20907	0	1
OG_10145	-0.456085	0	0.00103796
OG_10146	-0.112711	0	0
OG_10149	-0.586859	0	0.297274
OG_10150	0.0979573	0	0
OG_10153	0.947025	1	0
OG_10155	-0.152559	0	0
OG_10157	-0.156295	0	3.18418e-06
OG_1016	0.142064	0	0
OG_10164	-0.0118386	0	0
OG_10165	-0.786058	0	0.704084
OG_10167	0.10991	0	0
OG_10168	0.00256559	0	0
OG_10171	0.113532	0.00321304	0
OG_10173	0.173304	0	0
OG_10176	-0.640625	0	0.174699
OG_10178	0.0107622	0	0
OG_10179	0.192835	0	0
OG_1018	-0.0567167	0	0
OG_10183	-0.0295413	0	0
OG_10185	-0.329246	0	0
OG_10186	0.138475	0	0
OG_10193	0.57066	0.00681051	0
OG_10194	-0.553016	0	0.0877291
OG_10196	0.136997	0	0
OG_10199	0.0301627	0	0
OG_102	0.068284	0	0
OG_10204	-0.297604	0	0
OG_10210	-0.874011	0	0.998604
OG_10212	0.959653	1	0
OG_10214	-0.89647	0	0.911017
OG_10217	-0.493941	0	0
OG_10218	0.266314	0	0
OG_10219	2.89203	1	0
OG_1022	0.00799336	0	0
OG_10220	0.14742	0	0
OG_10221	0.239554	0	0
OG_10225	0.0215532	0	0
OG_10227	-0.00840094	0	0
OG_10232	-0.168868	0	0
OG_10233	-0.176063	0	0
OG_10234	-0.104825	0	0
OG_10236	-0.842271	0	0.99875
OG_10237	-1.11449	0	1
OG_10238	-0.43605	0	0
OG_10239	-0.11208	3.37975e-06	0.00123411
OG_1024	0.0814252	0	0
OG_10240	-0.648034	0	0.067478
OG_10241	0.430817	0.000351774	0
OG_10242	0.262574	0	0
OG_10243	0.139591	0	0
OG_10244	0.171184	0	0
OG_10245	-0.663924	0	0.354051
OG_10246	0.335843	0	0
OG_10247	-0.20962	0	0
OG_10248	-0.0716662	0	4.95745e-07
OG_10249	-0.849952	0	0.994939
OG_1025	-0.470037	0	0
OG_10250	-0.062883	0	0
OG_10251	0.0975964	0	0
OG_10252	0.14878	0	0
OG_10253	-0.225216	0	0
OG_10254	0.342142	0	0
OG_10255	-0.850988	0	1
OG_10256	-0.490158	0	0.0141887
OG_10257	0.0170786	0	0
OG_1026	-0.633665	0	0.0160663
OG_10260	0.0642479	0	0
OG_10261	-0.383847	6.61009e-05	0.137842
OG_10262	-0.160989	0	0
OG_10264	-0.0497788	0	0
OG_10265	-1.31269	0	1
OG_10268	0.260458	0	0
OG_10269	-0.190582	0	0
OG_10270	-0.0522804	0	0
OG_10271	-1.01482	0	1
OG_10273	-0.344313	0	0
OG_10274	-0.305984	0	0.0114959
OG_10275	0.683698	0.420142	0
OG_10276	-0.262038	0	1.74728e-07
OG_10277	-0.257481	0	0
OG_10278	0.748445	0.951408	0
OG_10279	0.567238	0.0171984	0
OG_10280	-1.54109	0	1
OG_10281	0.138714	0	0
OG_10282	-0.0367281	2.94435e-06	5.73971e-05
OG_10283	-0.123637	0	0
OG_10284	-0.199275	0	3.97411e-06
OG_10286	0.198028	0	0
OG_10287	-0.5628	0	0.221538
OG_10288	-0.120296	0	0
OG_10289	-0.0259832	0	0
OG_1029	-0.00419644	0	0
OG_10290	-0.221675	0	0
OG_10291	0.035199	0	0
OG_10292	-0.205274	0	0
OG_10293	0.0603402	0	0
OG_10294	-0.173795	0	0
OG_10295	0.350449	0	0
OG_10296	0.0891059	0	0
OG_10297	-0.107456	0	0
OG_10298	0.346335	0	0
OG_10299	-0.396595	0	0.0567805
OG_103	-0.0273971	0	0
OG_1030	-0.28551	0	0
OG_10300	-0.542959	0	0.0352552
OG_10301	0.0717858	3.4583e-06	0
OG_10302	-0.0823931	0	0
OG_10303	-0.226951	0	0
OG_10304	-0.108929	0	0
OG_10306	-0.384442	0	0.0025086
OG_10307	0.0525891	0	0
OG_10308	0.0500081	0	0
OG_10309	0.0952098	0	0
OG_1031	0.0569287	0	0
OG_10310	0.149155	0	0
OG_10311	0.169402	0	0
OG_10312	-1.22619	0	1
OG_10313	-0.0109313	0	0
OG_10314	-0.204043	0	0
OG_10315	-0.389405	0	0
OG_10316	0.329561	0	0
OG_10317	-0.234784	0	0
OG_10318	0.110041	0	0
OG_10319	0.11001	0	0
OG_10320	-0.156884	0	0
OG_10321	-0.389323	0	4.77725e-05
OG_10322	0.37559	0	0
OG_10323	0.259457	0	0
OG_10324	0.214915	0	0
OG_10325	-0.0180224	0	0
OG_10326	-0.297403	0	0
OG_10327	0.0573603	0	0
OG_10328	-0.277577	0	0
OG_10329	0.484653	2.5837e-06	0
OG_1033	0.137378	0	0
OG_10330	0.741665	0.997145	0
OG_10331	0.211129	0	0
OG_10332	-0.191416	0	0.000238173
OG_10333	-0.222027	0	0
OG_10334	0.22646	0	0
OG_10335	0.192111	0	0
OG_10336	-0.309119	0	0.0049311
OG_10337	0.310387	0	0
OG_10339	0.0372741	0	0
OG_10340	0.194083	0	0
OG_10341	-0.607598	0	0.329643
OG_10342	-0.424544	0	0.003275
OG_10343	0.00261562	0	0
OG_10344	-0.131134	0	0.000251999
OG_10345	1.05408	1	0
OG_10346	-0.0401137	0	0
OG_10347	0.167846	0	0
OG_10348	0.58647	0	0
OG_10349	0.444465	0	0
OG_1035	-0.885839	0	1
OG_10350	-0.12735	0	9.22851e-06
OG_10351	-0.14923	0	0
OG_10352	0.429077	0	0
OG_10353	0.549335	0.00204529	0
OG_10354	-0.767148	0	0.966499
OG_10355	0.181148	0	0
OG_10356	0.144939	0	0
OG_10358	0.567672	0.0533902	0
OG_10359	0.0877446	0	0
OG_1036	0.395173	0	0
OG_10360	-0.974544	0	1
OG_10361	0.0132762	0	0
OG_10362	-0.0235386	0	0
OG_10363	0.113754	0	0
OG_10364	0.186627	0	0
OG_10365	1.19594	1	0
OG_10366	-0.0306272	0	0
OG_10367	0.00808891	0	0
OG_10368	0.523741	0	0
OG_10369	-0.306522	0	0
OG_1037	0.243645	0	0
OG_10370	-0.693654	0	0.513998
OG_10371	0.522283	0	0
OG_10372	0.471411	0	0
OG_10373	0.074663	0	0
OG_10374	0.0356145	0	0
OG_10375	-0.786443	0	0.802963
OG_10376	-0.570259	0	0.124175
OG_10377	0.879043	0.99992	0
OG_10378	0.0262204	0	0
OG_10379	0.715703	0.598907	0
OG_1038	0.351332	0	0
OG_10380	-0.860268	0	0.995704
OG_10381	-0.165389	0	0
OG_10382	0.055396	0	0
OG_10383	-0.616527	0	0.00559546
OG_10385	0.33599	0	0
OG_10386	0.415746	0.069454	0
OG_10387	0.395082	0	0
OG_10388	0.64144	5.09083e-06	0
OG_10389	0.726332	0.743134	0
OG_10390	-0.0829645	0	0
OG_10391	0.175648	0	0
OG_10392	0.0572132	0	0
OG_10393	-0.352264	0	0
OG_10394	0.531466	0.0276193	0
OG_10395	-0.340153	0	1.5611e-07
OG_10396	0.0569127	0	0
OG_10397	0.00146331	0	0
OG_10398	0.173907	0	0
OG_10399	0.0748786	0	0
OG_104	0.209516	0	0
OG_1040	-0.142815	0	0
OG_10400	0.218829	0	0
OG_10401	-0.198961	0	0
OG_10402	-1.91085	0	1
OG_10403	0.519906	0	0
OG_10404	0.586949	1.82403e-05	0
OG_10405	0.0141937	0	0
OG_10406	0.281866	0	0
OG_10407	0.521206	0	0
OG_10408	-0.288939	0	0
OG_10409	0.503978	0	0
OG_10410	-0.475614	0	4.18329e-05
OG_10412	0.284652	0	0
OG_10413	0.0481696	0	0
OG_10414	-0.114725	0	0
OG_10415	-0.580907	0	0.234695
OG_10416	0.0368215	0	0
OG_10417	0.375695	0	0
OG_10418	0.0743108	0	0
OG_10419	0.140724	0	0
OG_10420	0.456107	0	0
OG_10421	-0.123811	0	0
OG_10422	0.0308512	0	0
OG_10423	0.342017	0	0
OG_10425	0.73373	0.920318	0
OG_10426	0.381943	0	0
OG_10427	0.734063	1	0
OG_10428	0.013061	0	0
OG_10429	0.156846	0	0
OG_10430	0.382094	0	0
OG_10431	0.0869455	0	0
OG_10432	0.518143	0.00774228	0
OG_10433	-0.564882	0	0.00892958
OG_10434	-0.118351	0	0
OG_10435	0.687317	0.400764	0
OG_10436	-0.0847507	0	3.63213e-05
OG_10437	0.328007	0	0
OG_10438	0.392784	0	0
OG_1044	-0.154357	0	0
OG_10440	0.0451722	0	0
OG_10441	0.0338077	0	0
OG_10442	0.543747	0	0
OG_10443	0.185839	0	0
OG_10444	0.307679	0.00254089	0
OG_10445	0.356557	0	0
OG_10446	0.693006	0.499817	0
OG_10447	1.88117	1	0
OG_10448	0.338445	0	0
OG_10449	0.83491	0.998923	0
OG_1045	-0.0182938	0	0
OG_10450	0.412313	0	0
OG_10451	0.00377643	0	0
OG_10452	-0.414277	0	0.00283725
OG_10453	0.164321	0	0
OG_10454	0.644466	0.169548	0
OG_10455	0.141147	0	0
OG_10456	0.555605	0.000755157	0
OG_10457	0.219916	0	0
OG_10458	0.551836	0.000211354	0
OG_10459	-0.0223322	0	0
OG_1046	-1.35786	0	1
OG_10460	-0.101006	0	0
OG_10461	-0.0356011	0	0
OG_10462	1.05534	1	0
OG_10463	0.528479	0.00173354	0
OG_10464	0.209049	0	0
OG_10465	0.525588	0	0
OG_10466	0.133221	0	0
OG_10467	-0.479351	0	0.167758
OG_10468	0.154215	0	0
OG_10469	0.208536	0	0
OG_1047	-0.0422375	1.32755e-06	5.6532e-05
OG_10470	0.371258	0	0
OG_10471	0.758019	0.968521	0
OG_10472	0.184997	0	0
OG_10475	0.410424	0	0
OG_10477	-0.0416393	0	0
OG_10478	0.38075	0	0
OG_10479	-0.174011	0	0
OG_1048	-0.865539	0	0.999805
OG_10480	0.460123	0	0
OG_10481	0.264881	0	0
OG_10482	0.210929	0	0
OG_10483	0.354377	0	0
OG_10484	-0.530328	0	0.019847
OG_10485	0.358036	5.32829e-07	0
OG_10486	0.59114	0.0133963	0
OG_10487	-0.299811	0	0
OG_10488	0.0504904	0	0
OG_10489	-0.136109	0	0
OG_1049	0.0761229	0	0
OG_10490	-0.0102025	0	0
OG_10491	-0.349753	0	0.000989154
OG_10492	-0.109578	0	0
OG_10493	-0.151669	0	0
OG_10494	0.0368231	0	0
OG_10495	0.00433511	0	0
OG_10496	-0.403858	0	0.000466343
OG_10497	0.122421	0	0
OG_10498	-0.0653878	0	0
OG_10499	-0.238087	0	0
OG_105	-0.334869	2.46832e-06	0.0628385
OG_10500	-0.0877752	0	0
OG_10501	-0.481409	0	0
OG_10502	-0.3622	0	0
OG_10503	-0.166254	0	0
OG_10504	-0.284806	0	0
OG_10505	-1.11934	0	0.999994
OG_10506	0.0503256	0	0
OG_10507	0.140359	3.7967e-05	0
OG_10508	-2.51117	0	1
OG_10509	0.137277	0	0
OG_1051	0.403903	0	0
OG_10510	-0.201788	0	0
OG_10511	-0.0130015	0	0
OG_10513	-0.329656	0	2.78472e-05
OG_10514	-0.410303	0	0.00284305
OG_10515	0.00123426	0	0
OG_10516	-0.741301	0	0.718974
OG_10517	-0.481914	0	0.0705835
OG_10518	-0.393502	0	0
OG_10519	0.111525	0	0
OG_10520	-0.230278	0	0
OG_10521	-0.267416	0	3.70946e-05
OG_10522	-0.155411	0	5.44327e-06
OG_10523	-0.10245	0	0
OG_10524	-0.341057	0	1.83514e-06
OG_10525	-0.11627	0	0
OG_10526	0.506031	0.014983	0
OG_10527	-0.476489	0	0
OG_10528	0.612179	0	0
OG_10529	0.193853	0	0
OG_1053	-0.0850004	0	0
OG_10530	-0.10092	0	0
OG_10531	-0.979851	0	0.999718
OG_10532	-0.418532	0	0
OG_10533	0.097827	0	0
OG_10535	-0.621325	0	0.0126184
OG_10536	-0.514798	0	8.93145e-05
OG_10537	-0.510896	0	0.209774
OG_10539	-1.12828	0	1
OG_1054	0.123876	0	0
OG_10540	-0.306798	0	0
OG_10541	-0.447059	0	0.00104621
OG_10542	-0.0380593	0	0
OG_10543	0.2286	0	0
OG_10544	0.163047	0.00035082	0
OG_10545	0.0451136	0	0
OG_10546	0.0540809	0	0
OG_10547	-0.32534	0	7.82794e-05
OG_10548	0.417721	0.0187654	0
OG_10549	0.00315108	0	0
OG_10550	0.291473	0	0
OG_10551	-0.885543	0	0.84545
OG_10552	0.0827413	0	0
OG_10553	-0.251263	0	1.01233e-05
OG_10554	0.472847	3.31205e-06	0
OG_10555	0.32097	0	0
OG_10556	-0.104253	0	0
OG_10557	-0.28221	8.16772e-08	0.0224816
OG_10558	-0.225945	0	0
OG_10559	-0.0637975	7.09656e-08	3.69316e-05
OG_10560	-0.524465	0	0.0285055
OG_10561	-0.258165	0	0
OG_10562	-0.361455	0	0.00136071
OG_10563	-0.533279	0	0.238873
OG_10564	0.310233	0.000102535	0
OG_10565	0.114802	0	0
OG_10566	-0.281918	0	0.00377276
OG_10567	1.14961	1	0
OG_10568	0.152458	0.000347311	0
OG_10569	-0.0803231	0	0
OG_10570	-0.71378	0	0.549168
OG_10571	-0.406958	0	0
OG_10572	0.0869035	0	0
OG_10573	-0.345244	0.000444036	0.134393
OG_10574	-0.0480185	0	0
OG_10575	0.400979	0.000415474	0
OG_10576	-0.268909	0	0
OG_10577	-0.274155	0	0
OG_10578	0.0478511	0	0
OG_10579	-0.356484	0	0
OG_1058	0.251827	0	0
OG_10580	-1.22141	0	1
OG_10581	-0.0737872	0	0
OG_10582	-0.243279	0	0
OG_10583	-0.00686622	0	0
OG_10584	0.559678	0	0
OG_10586	-0.00437628	0	0
OG_10587	0.194449	0	0
OG_10588	0.357071	0	0
OG_10589	-0.0387632	0	0
OG_10590	-0.29145	0	0
OG_10591	-0.0794165	0	0
OG_10592	-1.07274	0	0.944787
OG_10593	-0.44699	0	0.00496938
OG_10595	-0.555499	0	0.000111265
OG_10596	-0.182064	0	0
OG_10598	-0.269328	0	0
OG_10599	-0.463318	0	0.0187357
OG_10601	0.2648	0	0
OG_10602	-0.199768	0	0
OG_10603	0.048001	0	0
OG_10604	0.238978	0	0
OG_10605	0.0943609	0	0
OG_10606	-0.155664	0	0
OG_10607	0.393598	0	0
OG_1061	-0.216003	0	2.08553e-05
OG_10611	0.298151	7.50282e-06	0
OG_10612	-0.436993	0	0
OG_10613	0.213832	0	0
OG_1063	-0.151725	0	0
OG_1066	-1.22253	0	1
OG_1067	0.504353	0	0
OG_1069	-0.402782	0	0
OG_1071	-0.594221	0	0
OG_1074	0.605656	0.0952287	0
OG_1077	0.435115	0	0
OG_1078	0.540848	0	0
OG_1079	0.597114	0.0951494	0
OG_1084	-0.0831814	0	0
OG_1085	-0.267158	0	0
OG_1087	0.13431	0	0
OG_1088	0.140172	0	0
OG_1089	-0.160406	0	0
OG_10902	-0.141145	0	0
OG_10909	0.268553	0	0
OG_1091	0.0162704	0	0
OG_10912	2.24828	1	0
OG_10927	-1.65791	0	1
OG_10929	-0.155264	0	0
OG_1094	0.0234796	0	0
OG_1095	-0.0780352	0	0
OG_10952	0.0151797	0	0
OG_10953	0.251671	0	0
OG_1096	0.261951	0	0
OG_10963	-0.0393411	0	0
OG_1097	-0.0703592	0	0
OG_10975	0.30573	0	0
OG_1099	-0.239717	0	0
OG_10996	-0.0896936	0	0
OG_10997	-0.274774	0	0
OG_10999	0.763697	0.656046	0
OG_11	0.294486	0	0
OG_110	-0.175622	0	0
OG_11001	-0.0843015	0	1.29303e-06
OG_11009	0.118584	0	0
OG_1101	0.224571	0	0
OG_11010	0.0944215	0	0
OG_11012	0.669649	0.343511	0
OG_11013	0.197852	0	0
OG_1102	-0.389544	0	0.03643
OG_11022	0.0446847	3.32795e-06	0
OG_11023	0.0531075	0	0
OG_11024	0.436561	0	0
OG_11029	0.626255	0.169344	0
OG_1103	-0.163094	0	0
OG_11034	0.309461	0	0
OG_11038	-0.0462942	0	0
OG_1104	0.153597	0	0
OG_11045	-0.34756	0	0.0239013
OG_1105	-0.233607	0	0
OG_1106	-1.03138	0	1
OG_11061	-0.0427525	0	0
OG_11065	-0.0527028	0	0
OG_1107	-0.223943	0	0
OG_1108	0.00609694	0	0
OG_11080	-0.34956	0	0.000993094
OG_11084	0.467839	0.000870855	0
OG_11097	0.87382	0.999972	0
OG_11107	-0.10816	0	0
OG_11109	0.301139	0	0
OG_11111	0.20068	1.47147e-06	0
OG_11119	0.271578	0	0
OG_1112	-0.21585	0	0
OG_11124	-0.81015	0	0.740548
OG_1113	0.274797	0	0
OG_11135	0.485658	4.28721e-06	0
OG_11136	0.184557	0	0
OG_11137	0.174439	0	0
OG_11142	0.217885	0	0
OG_11147	-0.456941	0	0.00986623
OG_11150	0.11672	0	0
OG_11152	-0.00014196	0	0
OG_11156	-0.489481	0	0.00549245
OG_11158	-0.211518	0	0
OG_11159	0.848771	0.999934	0
OG_1116	0.76343	0.94611	0
OG_11165	0.166984	0	0
OG_11166	0.177126	0	0
OG_11168	0.112056	0	0
OG_11175	-0.750494	0	0.642416
OG_11178	-0.35727	0	0
OG_11179	0.0111681	0	0
OG_11189	0.78663	0.999946	0
OG_112	-0.0193674	0	0
OG_1120	0.0955877	0	0
OG_11203	0.295959	0	0
OG_11204	0.316772	0	0
OG_11208	0.0663714	0	0
OG_11209	-1.14694	0	1
OG_1121	-0.191334	0	0
OG_11213	-0.0101333	0	0
OG_11215	0.601617	0.000146073	0
OG_1122	0.256816	0	0
OG_11222	0.169815	0	0
OG_1123	-0.260032	0	0
OG_11235	-0.0805477	0	0
OG_11239	0.00425258	0	0
OG_11246	0.243626	0	0
OG_1125	-0.284967	0	0
OG_1126	0.104635	0	0
OG_11261	-0.151828	0	4.18342e-06
OG_11262	-0.435751	0	0.102091
OG_11269	-0.290287	0	0
OG_11282	-0.434157	0	1.12303e-06
OG_11288	0.549625	0	0
OG_1129	-0.829594	0	0.998236
OG_11294	0.0350107	0	0
OG_11299	0.0446862	2.19219e-05	4.89108e-06
OG_113	0.469085	0	0
OG_1130	-0.607822	0	0.0629811
OG_11303	0.114097	0	0
OG_11305	0.0499508	0	0
OG_1131	0.159758	0	0
OG_11310	0.875581	1	0
OG_11315	0.610262	0.0103302	0
OG_11318	0.266369	0.0006535	0
OG_11320	0.074579	0	0
OG_11330	0.474353	0	0
OG_1134	-0.141616	0	0
OG_11341	-0.0907735	1.82314e-07	0.000147449
OG_11342	0.0451046	0	0
OG_11343	0.0353223	0	0
OG_11350	-0.305962	0	0.000624285
OG_11351	0.116604	0	0
OG_11352	-0.185331	0	0
OG_11358	0.0331883	0	0
OG_11380	0.992095	1	0
OG_11386	-0.382583	0	0.00529663
OG_11388	-0.198004	0	7.41461e-05
OG_11399	-1.88611	0	1
OG_1140	0.411578	0	0
OG_1141	0.652188	0.0044719	0
OG_11411	-0.307006	0	0
OG_1143	-0.507091	0	0.0203427
OG_11431	0.0699819	0	0
OG_11433	0.341704	0	0
OG_11437	0.0651232	0	0
OG_1144	0.0614954	0	0
OG_11444	0.0520069	0	0
OG_11445	0.106088	0	0
OG_11447	0.311731	0	0
OG_1145	0.0133854	0	0
OG_11454	0.696994	0.559944	0
OG_11456	0.0101381	0	0
OG_11458	-0.404061	0	0
OG_11468	-0.36535	9.12584e-06	0.0822558
OG_11474	0.10459	2.93748e-05	0
OG_1148	0.359648	0	0
OG_11482	-0.393947	0	0
OG_11483	-0.796683	0	0.963547
OG_11484	0.100133	0	0
OG_11485	-0.157601	0	0
OG_11489	0.228494	0	0
OG_11492	0.511182	0	0
OG_11493	0.362345	0	0
OG_11494	-0.543454	0	0.139006
OG_11495	0.0962579	0.00161623	0
OG_11497	-0.0121909	0	0
OG_115	0.105613	0	0
OG_1150	0.449814	0	0
OG_11500	0.428537	0	0
OG_11502	0.0999425	0	0
OG_11503	-0.00698062	0	0
OG_11506	0.0555948	0	0
OG_1152	-0.081547	0	0
OG_11528	-1.09633	0	1
OG_11536	0.0999395	0	0
OG_1154	0.389461	0	0
OG_11543	0.866463	0.995569	0
OG_11545	-0.361417	0	0.00115418
OG_1155	0.32938	0	0
OG_11556	-0.100497	0	0
OG_11557	-0.31094	0	0
OG_1157	0.172085	0	0
OG_11573	0.225468	0	0
OG_11574	0.439944	0	0
OG_11577	0.591758	0.000375394	0
OG_11581	0.179133	0	0
OG_11584	-0.395045	0	0
OG_11587	-0.344386	0	0.00478008
OG_116	0.235022	0	0
OG_11602	0.837491	0.866052	0
OG_11604	0.672463	0.169755	0
OG_1161	0.00464933	0	0
OG_11613	0.104246	0.00223775	0.000112611
OG_11615	0.0776033	0	0
OG_11619	0.0139587	0	0
OG_11620	-0.605855	0	0.242663
OG_11624	-0.214192	2.01596e-05	0.0134241
OG_11626	0.73042	0.854331	0
OG_11627	0.192373	0	0
OG_11632	0.0545505	0	0
OG_11643	0.844918	1	0
OG_11650	0.414566	0	0
OG_11659	0.257302	0	0
OG_1166	0.36779	0	0
OG_11662	0.1086	0	0
OG_1167	0.204245	0	0
OG_11675	0.715423	0.637296	0
OG_11676	-0.307158	0	0
OG_1168	0.0395697	0	0
OG_11686	-0.171694	0	0
OG_11689	0.0898489	0	0
OG_1169	-0.0463629	0	0
OG_11691	-0.741054	0	0.922355
OG_11692	-0.189174	0	0
OG_11693	0.338395	3.00839e-05	0
OG_11698	-0.299953	0	6.65693e-05
OG_117	-0.397986	0	0
OG_1170	0.0859208	0	0
OG_11701	-0.130862	0	0
OG_11711	1.75502	1	0
OG_11713	1.00277	1	0
OG_11717	-0.161975	0	0
OG_11721	-1.05627	0	1
OG_1173	0.302225	0	0
OG_11733	0.0688856	0	0
OG_11741	-0.14718	1.05256e-07	0.00101938
OG_11744	0.238886	0	0
OG_11747	-0.16181	0	0
OG_1175	-0.0441657	0	0
OG_1176	0.0932661	0	0
OG_11765	0.309075	0	0
OG_11767	-0.992571	0	0.999899
OG_11768	0.691102	0.499474	0
OG_1177	0.37546	0	0
OG_11775	-0.0291176	5.95177e-05	0.000393876
OG_11776	0.735911	0.598547	0
OG_11778	0.36904	0.000107189	0
OG_11785	0.341991	0	0
OG_11795	-0.543454	0	0.139006
OG_118	0.00191869	0	0
OG_11802	-0.0256138	0	0
OG_11803	0.0183817	0	0
OG_11805	-0.0598397	0	0
OG_11808	-0.0329144	0	0
OG_11809	-1.50101	0	1
OG_1181	0.423706	0.0894803	2.60138e-08
OG_11812	-0.207035	0	0
OG_11825	-0.20566	0	6.03688e-05
OG_1183	0.517965	0	0
OG_11835	0.131965	0	0
OG_11845	-0.318218	0	7.96141e-05
OG_1185	0.40243	0	0
OG_1186	0.722526	0.865549	0
OG_11862	-0.524076	0	0.0550645
OG_11866	0.406474	0.000162992	0
OG_1187	0.114225	0	0
OG_11875	0.136503	0	0
OG_11876	0.395068	0	0
OG_11877	0.067322	0	0
OG_11878	0.283785	0.00341469	0
OG_1189	0.498236	0	0
OG_11892	0.00350161	0	0
OG_11893	0.109185	0	0
OG_11894	0.0386277	0	0
OG_119	-0.626436	0	0
OG_11905	0.303647	0	0
OG_11914	-0.748728	0	0.847276
OG_11919	-0.133572	0	0
OG_1192	-0.299325	0	0
OG_11926	-0.269616	0	6.08328e-06
OG_11932	0.245017	0.00286611	0
OG_11936	-0.239204	0	0
OG_11942	0.0568646	4.84991e-07	0
OG_11943	0.439772	0	0
OG_11945	-0.150003	0	0
OG_11949	0.10321	0	0
OG_1195	0.515653	0	0
OG_11954	0.304472	0	0
OG_11963	-0.139769	0	0.000249677
OG_11981	-1.09913	0	1
OG_11985	-0.203749	0	0.000484175
OG_11993	0.418819	0	0
OG_11994	0.380774	3.77376e-07	0
OG_11995	0.0446807	1.10776e-05	2.0107e-06
OG_12	0.131127	0	0
OG_120	0.272683	0	0
OG_1200	0.0871484	0	0
OG_12003	-0.0235246	0	0
OG_12009	-0.0360634	0	0
OG_1201	-0.298128	0	0
OG_12012	-0.357817	0	1.38118e-05
OG_1203	-0.501449	0	0
OG_12031	-0.837632	0	0.858078
OG_12044	-0.38722	0	0.00395305
OG_12058	0.379578	0.00849694	0
OG_1206	1.85151	1	0
OG_12063	-0.0336809	7.88981e-06	0.000104385
OG_12069	0.514086	0	0
OG_1207	-0.199906	0	0
OG_1208	-0.170209	0	0
OG_12080	0.0975964	0	0
OG_12087	0.489766	0.00768486	0
OG_1209	-0.173073	0	0
OG_12097	0.203928	0	0
OG_121	0.159747	0	0
OG_12100	-0.344924	0	0
OG_12106	-0.0722331	0	0
OG_1211	-0.422665	0	0
OG_12110	0.116737	0	0
OG_12118	-0.480595	0	3.45411e-05
OG_1212	-0.0907669	0	0
OG_12128	0.0956695	0	0
OG_12130	0.12661	0	0
OG_12133	0.380607	0	0
OG_12134	-0.199171	0	0
OG_12156	0.403616	0	0
OG_12158	0.249404	0	0
OG_1216	-0.142562	0	0
OG_12160	-0.332141	0	0
OG_12164	1.26918	1	0
OG_1217	-2.05629	0	1
OG_12179	-0.366109	0	0
OG_1218	-0.0153521	0	0
OG_12192	-0.144431	0	0.00011634
OG_12197	0.68994	0.49797	8.05335e-11
OG_122	0.396312	0	0
OG_1221	-0.188685	0	0
OG_12210	0.0947656	0	0
OG_12219	0.14096	0	0
OG_1222	-0.450947	0	0
OG_12222	-0.662616	0	0.376051
OG_12226	-0.189034	0	0
OG_12229	-0.0269731	0	0
OG_12233	-0.0751846	0	0
OG_12235	0.783452	0.640949	2.03443e-11
OG_1224	-0.187336	0	0
OG_12245	0.310956	0	0
OG_12246	0.0680339	4.94678e-07	0
OG_12249	-0.257066	0	0.000552701
OG_1226	-0.117392	0	0
OG_12265	0.698007	0.539876	0
OG_12273	-0.149577	0	0
OG_1228	-0.113972	0	0
OG_12290	0.337221	0	0
OG_12291	0.0939628	0	0
OG_12298	-0.205855	0	0
OG_123	0.278109	0	0
OG_1230	-0.0992974	0	0
OG_1232	0.336278	0	0
OG_12320	0.886769	0.980554	0
OG_12321	-0.453112	0	0.00317622
OG_12322	0.298918	0	0
OG_12324	0.340598	0.000400597	0
OG_1233	-0.195414	0	0
OG_12331	0.194081	0	0
OG_12333	-0.202852	0	0
OG_12334	0.741661	0.988134	0
OG_12336	0.573297	0	0
OG_12340	0.0701262	0	0
OG_12342	-0.144203	0	0
OG_12345	-0.285421	0.00036953	0.0795057
OG_12346	-0.197533	0	0
OG_1235	0.0363107	0	0
OG_12350	-0.271472	0	0
OG_12351	0.253626	0	0
OG_12369	0.276866	0	0
OG_1238	0.647739	0.0392379	0
OG_12380	-0.666779	0	0.434963
OG_12389	0.0151825	0	0
OG_1239	0.580858	0.0349152	0
OG_12390	-0.126991	0	0
OG_12391	0.489526	0	0
OG_124	0.25507	0	0
OG_12400	0.0990776	0	0
OG_12409	0.704946	0.618383	0
OG_12415	0.312812	2.27192e-07	0
OG_12416	-0.32373	0	0
OG_12417	-0.731453	0	0.716373
OG_1242	0.102042	0	0
OG_12422	0.00648968	0	0
OG_12429	-0.0619477	0	0
OG_12430	0.245299	0.000144601	0
OG_12432	0.264184	0	0
OG_12439	-0.280884	0	0.0118218
OG_1244	0.611297	0.0793582	0
OG_12445	0.691706	0.499644	0
OG_1245	-0.0583763	0	0
OG_1246	-0.144857	0	0
OG_12460	-0.199975	0	0
OG_12467	0.673721	0.256794	0
OG_1247	0.623673	0.00207551	0
OG_12476	0.165552	0.00102464	0
OG_12477	-0.36238	1.0621e-06	0.07562
OG_1248	0.835565	1	0
OG_12486	-0.483546	0	0
OG_12494	0.342815	0	0
OG_125	-0.412467	0	0
OG_1250	0.676604	0.113819	0
OG_12502	-1.04711	0	0.998735
OG_12504	0.148196	0.00230462	1.37801e-05
OG_12506	-0.00492852	3.09186e-06	1.27573e-05
OG_12513	0.312067	0	0
OG_12523	0.237572	0	0
OG_12527	0.401354	0	0
OG_12534	0.147862	0	0
OG_1254	-0.125181	0	0
OG_12540	-0.241379	0	0
OG_12546	0.537473	5.2238e-05	0
OG_12549	-0.327546	0	0.00859568
OG_1255	-0.128117	0	0
OG_12553	0.42342	0	0
OG_12554	0.0954799	0	0
OG_12556	-1.45433	0	0.999999
OG_12570	-0.517715	0	0.082517
OG_12571	0.377449	0	0
OG_12573	0.566987	0.0590744	0
OG_12581	-0.179596	0	0
OG_12582	0.0507722	0	0
OG_12585	-0.0555423	0	0
OG_12594	0.582091	0.0389825	0
OG_126	0.339658	0.0109461	0
OG_1260	-0.027167	0	0
OG_12611	0.323667	0	0
OG_12613	-0.209718	0	0
OG_12614	-0.319196	0	0
OG_1262	-0.809773	0	1
OG_12622	-0.243707	0	0
OG_12623	0.11593	0	0
OG_12629	0.0512933	0	0
OG_1263	-0.24733	0	0
OG_1265	-0.0795926	0	0
OG_12660	-0.160523	0	0
OG_12667	0.0222386	0	0
OG_12674	0.485847	0.00667495	0
OG_12676	-0.0148091	0	0
OG_1268	0.22576	0	0
OG_12680	-0.719797	0	0.62744
OG_12685	-0.419867	0	0
OG_12686	-0.33613	0	0.00358858
OG_1269	0.449984	0	0
OG_12690	-0.200922	0	4.038e-05
OG_12691	-0.0639235	0	0
OG_12694	0.424093	0	0
OG_12697	0.152921	0	0
OG_12698	-0.295709	0	0
OG_127	0.6391	7.11975e-05	0
OG_1270	0.0717858	3.4583e-06	0
OG_12701	0.142712	0	0
OG_12702	4.42438	1	0
OG_12706	0.509704	0.0782417	0
OG_12707	-0.314143	0	0
OG_12717	0.190453	0	0
OG_12721	0.472635	0	0
OG_1273	-1.20707	0	1
OG_12730	-0.0705367	0	0
OG_1274	-0.373891	0	8.719e-07
OG_12746	0.315771	0	0
OG_12748	0.196925	0	0
OG_1275	-0.0470395	0	0
OG_12752	0.454897	0	0
OG_12756	-0.250975	0	0
OG_12767	-0.263258	0	0
OG_12768	-0.269368	0	0
OG_1277	-0.242073	0	0
OG_12773	0.484223	6.27434e-05	0
OG_12774	0.123262	0	0
OG_1278	0.306538	0	0
OG_12789	0.0417929	0	0
OG_1279	-0.114183	0	0
OG_12791	-0.252857	0	0
OG_12792	0.478828	6.91984e-06	0
OG_128	0.0490459	0	0
OG_12801	-1.20478	0	1
OG_12807	-0.288915	0	0
OG_12808	-0.11722	0	0
OG_1281	-0.0854236	0	0
OG_12836	0.213653	0	0
OG_1284	0.29528	0	0
OG_12843	0.881484	0.999957	0
OG_12848	-0.522174	0	0.00811568
OG_12866	-0.289874	0	0.000891622
OG_1287	-0.166038	0	0
OG_12874	0.125441	0	0
OG_12875	0.532464	1.7814e-05	0
OG_1288	-0.458017	0	0
OG_12880	-0.0499254	0	0
OG_12889	0.174477	0	0
OG_1289	-0.719767	0	0.805969
OG_12892	0.258478	0	0
OG_12899	0.168055	0	0
OG_129	0.232971	0	0
OG_1290	0.188537	0	0
OG_12904	-0.127519	0	0
OG_1291	0.0288521	0	0
OG_12911	-0.560243	0	0.125043
OG_12912	0.483428	0	0
OG_12917	-0.209718	0	0
OG_12931	-0.37768	0	5.74459e-07
OG_12936	-0.0169396	0	0
OG_12939	-0.550219	0	0.248495
OG_1294	0.262667	0	0
OG_12941	0.689903	0.459847	0
OG_12942	0.211046	0	0
OG_12947	-0.204557	0	0
OG_12948	0.210592	0	0
OG_12958	-1.02006	0	0.998163
OG_12959	0.219257	0	0
OG_12961	0.443985	0.0270699	0
OG_12965	-0.677274	0	0.367368
OG_12966	0.0819069	0	0
OG_1297	-0.448156	0	0
OG_12977	0.454065	0.0470804	0
OG_12979	0.200301	0	0
OG_12988	-0.0603425	0	0
OG_12991	0.0273184	0	0
OG_12996	0.114539	0	0
OG_12998	-0.120788	0	0
OG_13	0.117955	0	0
OG_130	-0.0470773	0	0
OG_1300	-1.14941	0	1
OG_13001	0.263231	0	0
OG_13007	0.293896	0	0
OG_13011	-0.0856398	0	0
OG_13013	-0.0353786	0	0
OG_13023	0.664725	0.053849	0
OG_13026	0.652018	0.240506	0
OG_13029	-0.275779	0	0.00278785
OG_1303	-1.22924	0	1
OG_13032	-0.0560212	0	0
OG_13034	0.191284	0.00104381	0
OG_13048	0.432243	6.55529e-08	0
OG_13050	0.797454	0.904448	0
OG_13052	-0.214296	0	0
OG_13054	-0.0843436	0	0
OG_13057	-0.299202	0	0
OG_13058	0.51585	0	0
OG_1306	-0.321712	0	0
OG_13068	-0.418705	0	0.083893
OG_13071	-0.4414	0	0
OG_13077	0.689273	0.440053	0
OG_1308	-0.397637	0	0
OG_13084	-0.375541	0	0
OG_13085	0.824734	0.999946	0
OG_1309	-0.106512	0	0
OG_13092	0.470391	0	0
OG_13096	-0.0281922	0	0
OG_13100	-0.101322	0	0
OG_13104	0.231608	0	0
OG_1311	-0.512677	0	0.0202331
OG_13112	-0.241756	0	0
OG_1312	0.217188	0	0
OG_13121	-0.025765	0	0
OG_13129	0.264909	0	0
OG_13136	0.328769	0.0291721	0
OG_1314	-0.0733227	0	0
OG_13142	-0.0747877	0	0
OG_13144	-0.352076	0	0.00955407
OG_1315	-0.0664483	0	0
OG_1317	-0.617954	0	0.321037
OG_13181	-0.332068	0	0
OG_13185	-0.592111	0	0.143661
OG_1319	-0.279193	0	0
OG_13195	0.520119	0.00124398	0
OG_132	-0.414731	0	0
OG_1320	0.475809	0	0
OG_13202	-0.395492	0	0.000939128
OG_13204	-0.106548	0	0
OG_1321	-1.18877	0	1
OG_1322	0.149466	0	0
OG_13224	-0.535489	0	0
OG_13226	-0.544331	0	0.0887659
OG_13228	-0.0159398	0	0
OG_1323	-0.112207	0	0
OG_13232	1.09245	1	0
OG_13237	-0.215704	0	0.000108715
OG_1324	-0.325021	0	0.00141721
OG_13243	0.856936	0.999982	0
OG_13247	0.0632018	0	0
OG_1325	-0.0854652	0	0
OG_1326	0.543132	1.15866e-05	0
OG_13260	-0.345199	0	0.00411658
OG_13268	0.576967	0.0278259	0
OG_1327	-0.518198	0	0
OG_13272	-0.1417	0	0
OG_13283	0.370857	0	0
OG_13285	-0.262627	0	0
OG_13288	0.0450934	0	0
OG_13290	0.486861	0	0
OG_13295	0.185463	0	0
OG_133	0.189893	0	0
OG_13302	0.720285	0.743146	0
OG_1331	-0.135728	0	0
OG_13310	0.020103	0	0
OG_13313	0.585644	0.0389977	0
OG_13314	0.136187	0	0
OG_13327	0.312033	0	0
OG_13328	-0.0471969	0	0
OG_1333	-0.346358	0	0
OG_13339	0.457906	0.00873607	0
OG_1334	-0.0119262	0	0
OG_13349	-0.225622	0	0
OG_1335	-1.30707	0	1
OG_13358	-0.0434973	0	0
OG_1336	0.370729	0	0
OG_13364	-0.2705	0	0
OG_1337	-0.029325	0	0
OG_13373	0.251285	0	0
OG_13374	-0.116444	0	0
OG_13377	-0.525212	0	0.0446326
OG_13379	-0.264161	0	0
OG_13380	-0.141627	0	0
OG_134	0.359975	0	0
OG_13401	0.285699	0	0
OG_13404	0.269293	0	0
OG_13407	0.296872	0	0
OG_13414	0.262994	0.0607811	0.000401618
OG_13416	0.117464	0	0
OG_13426	0.599229	0.00593821	0
OG_13433	0.353737	0	0
OG_13440	-0.859679	0	0.795153
OG_13443	-0.370355	0	0.0071589
OG_13447	-0.159543	0	0
OG_13449	-0.0607031	0	0
OG_13459	0.35457	0	0
OG_1346	2.43134	1	0
OG_13461	0.761849	0.98961	0
OG_13469	0.0971418	0	0
OG_13474	-0.102806	0	0
OG_13479	0.0349185	0	0
OG_13480	-0.154692	0	0
OG_13481	0.82435	1	0
OG_13484	-0.226082	0	0
OG_13487	1.96771	1	0
OG_1349	-0.268644	0	5.61019e-05
OG_13490	-0.0850399	0	0
OG_13494	0.419287	2.55441e-07	0
OG_13495	0.0880624	0	0
OG_13498	-0.0671282	0	0
OG_135	-0.0783221	0	0
OG_13506	-0.362374	0	1.71211e-05
OG_13509	0.218513	0	0
OG_1351	0.0666142	0	0
OG_13511	-0.197777	0	0
OG_13517	-0.0984364	0	0
OG_1352	0.0648363	0	0
OG_13522	0.186599	0	0
OG_13523	-0.344365	0	0
OG_13526	-0.327331	0	5.21463e-05
OG_13527	1.15332	0.997835	0
OG_13532	0.0643562	0	0
OG_13536	-0.0621971	0	0
OG_13537	-0.0705401	2.16245e-06	0.000218394
OG_13539	0.0270821	0	0
OG_1354	-0.157186	0	0
OG_13542	-0.0668311	0	0
OG_13544	0.151798	0	0
OG_13547	0.101698	0	0
OG_13549	0.0269406	0	0
OG_1355	-0.11451	0	0
OG_13550	-0.0538246	0	0
OG_13553	-0.36098	0	6.12885e-05
OG_13556	0.010395	0	0
OG_13561	-0.0506819	0	0
OG_13568	-0.0473826	0	0
OG_13574	-0.0884628	0	0
OG_13575	-0.56496	0	0.173466
OG_1358	-0.418639	0	0.0249676
OG_13589	0.0118926	0	0
OG_1359	0.273667	0	0
OG_13590	0.649544	0.24046	0
OG_13592	-0.23298	0	0
OG_13599	-0.110197	0	0
OG_1360	-0.138917	0	0
OG_13603	-0.227962	0	0.00156321
OG_13607	0.540192	0.0944479	0
OG_1361	0.719202	0.709696	0
OG_13612	0.293579	5.61807e-08	0
OG_13613	0.0388287	0	0
OG_13617	-0.296787	0	0
OG_13619	0.495717	8.38455e-07	0
OG_13621	-0.116963	0	0
OG_13622	0.164619	0	0
OG_13623	-0.409762	0	0.000464593
OG_13624	0.0484399	0	0
OG_13628	-0.269568	0	0
OG_13631	0.123764	0	0
OG_13632	0.190482	1.05935e-05	0
OG_13645	0.369963	0	0
OG_1365	-0.153902	0	0
OG_13650	0.188555	0	0
OG_13651	-0.254441	0	0
OG_13652	0.416047	0.00489246	0
OG_13653	0.382633	0	0
OG_13658	-0.151799	0	0.000507683
OG_13659	0.157489	0	0
OG_1366	0.237902	0	0
OG_13660	0.118058	0	0
OG_13661	0.142924	0	0
OG_13662	0.340086	0.0124801	0
OG_13665	0.15091	0	0
OG_1367	-0.345932	0	0.00354008
OG_13670	-0.302743	0	1.40944e-06
OG_1368	0.241412	0	0
OG_13680	0.0250356	0	0
OG_13684	-0.0825547	0	0
OG_13687	0.282819	7.38248e-06	0
OG_13688	-0.43067	0	2.38816e-05
OG_13690	0.459296	0	0
OG_13691	0.0813547	0	0
OG_13692	-0.9821	0	0.999945
OG_13695	-0.102904	0	3.57267e-05
OG_13698	0.506722	0.000303084	0
OG_137	0.16092	0	0
OG_13700	0.648135	0.0280348	0
OG_13705	0.362774	7.11668e-05	0
OG_13710	-0.378595	0	0
OG_13711	0.0821854	0	0
OG_13712	-0.224239	0	0
OG_13714	0.118286	1.30642e-06	0
OG_13715	-0.645369	0	0.344058
OG_13716	-0.128239	0	0
OG_13717	0.589817	0.00206288	0
OG_13719	0.0339034	0	0
OG_1372	-0.0409826	0	0
OG_13720	0.00320838	0	0
OG_13724	-0.487474	0	0.0207064
OG_13725	-0.112686	0	0
OG_13726	-0.733478	0	0.592091
OG_13729	-0.510333	0	0.0289286
OG_13737	0.29067	0	0
OG_1374	-0.58278	0	0
OG_13740	0.426246	3.19717e-06	0
OG_13744	0.123195	0	0
OG_13748	0.586919	0	0
OG_1375	0.0510895	0	0
OG_13755	0.613924	0.0350474	0
OG_13758	-0.32251	0	0.00195267
OG_1376	0.129233	0	0
OG_13761	-0.0666701	0	2.20047e-07
OG_13768	-0.588187	5.72972e-07	0.352328
OG_1377	0.421534	0	0
OG_13771	-0.683564	0	0.384119
OG_13776	0.12052	0.000280505	5.57368e-07
OG_13777	-0.563422	0	0.00380931
OG_13778	-0.481072	0	0.00639562
OG_1378	0.232937	0	0
OG_13781	-0.0124464	1.02759e-05	4.74434e-05
OG_13787	-1.45397	0	1
OG_13788	-1.32329	0	1
OG_13793	-1.7893	0	1
OG_13799	-0.912751	0	0.995321
OG_1380	0.0507865	0	0
OG_13803	-0.663735	0	0.213527
OG_13804	0.448178	0	0
OG_13806	-1.46071	0	1
OG_13810	0.638205	0.00207846	0
OG_13815	-0.810774	0	0.819891
OG_13818	0.157585	0	0
OG_13829	-0.173507	0	0
OG_1383	0.0681083	0	0
OG_13831	0.244586	0	0
OG_13832	-0.265312	0	0
OG_13833	-0.596585	0	0.143156
OG_13835	-0.229126	0	1.84285e-07
OG_13838	0.190866	4.8428e-08	0
OG_13839	0.171689	1.03434e-05	0
OG_1384	0.0477219	0	0
OG_13841	-0.413366	0	0
OG_13843	-0.968347	0	0.999841
OG_13844	-0.0198092	0	0
OG_13848	0.345217	0	0
OG_13851	-0.0127367	0	0
OG_13852	-0.239836	2.1858e-08	0.0081476
OG_13853	0.330441	0.00545243	0
OG_13854	-0.42774	0	0.0279237
OG_13859	0.209532	0.00239776	0
OG_1386	-0.0400154	0	0
OG_13860	0.0891865	0	0
OG_13863	0.344308	0.00352384	0
OG_13865	-0.127707	0	0
OG_13866	-0.264379	0	0
OG_13868	-0.6566	0	0.436438
OG_13870	0.12872	0	0
OG_13871	-0.119877	0	0
OG_13873	-0.639329	0	0.138468
OG_13876	-0.21858	0	3.86883e-06
OG_13878	-0.111753	0	0
OG_13880	-0.461752	0	0.000252663
OG_13881	-0.369388	0	1.3569e-05
OG_13885	0.472048	0	0
OG_13887	-0.171115	0	0
OG_13888	-0.253962	0	2.46973e-05
OG_13889	0.210291	0	0
OG_13890	-0.0479349	0	0
OG_13893	-0.0943123	0	0
OG_13894	-0.300431	0	1.87075e-05
OG_13895	-0.290372	0	0
OG_13898	0.115373	0	0
OG_13899	-0.775128	0	0.953413
OG_139	-0.253962	0	2.46973e-05
OG_13901	0.121715	0	0
OG_13903	0.168247	0	0
OG_13904	-0.542753	0	0.00908234
OG_13906	-0.0566161	0	0
OG_13907	0.0069334	0	0
OG_13908	-0.534477	0	0.0060606
OG_13914	0.342154	0	0
OG_1392	0.0513732	0	0
OG_13921	-0.219648	0	2.18359e-06
OG_13923	-0.704442	0	0.601159
OG_13924	-0.44901	0	0
OG_13925	0.00872339	0	0
OG_13926	-1.09779	0	0.999986
OG_13927	-0.913537	0	0.989146
OG_13928	-0.632633	0	0.353736
OG_13930	-0.0704433	0	0
OG_13932	-0.260232	0	0
OG_13936	-0.0990954	0	0
OG_13937	0.112143	0	0
OG_13938	0.047563	0	0
OG_1394	0.0662094	0	0
OG_13941	0.770923	0.803559	0
OG_13943	-1.23508	0	0.999951
OG_13947	0.0954669	0	0
OG_1395	-0.0167837	0	0
OG_13950	-0.264444	0	0
OG_13955	-0.0120927	0	0
OG_13957	-1.18345	0	1
OG_1396	-0.16698	0	0
OG_13960	-0.614387	0	0.0332203
OG_13961	-1.78251	0	1
OG_13964	-0.565136	0	0
OG_13965	-0.414285	0	0.00128685
OG_13966	0.268769	4.49465e-06	0
OG_13968	-0.320821	0	0
OG_13969	-0.398598	0	0
OG_1397	-0.308263	0	0
OG_13970	0.356054	0	0
OG_13973	-0.537013	0	0.0316169
OG_13974	1.27689	1	0
OG_13975	0.0654121	0	0
OG_13976	-0.342565	0	5.48449e-06
OG_13978	-1.004	0	1
OG_13979	-0.0840904	0	0
OG_13981	-0.422396	0	0
OG_13982	0.0449286	0	0
OG_13987	-0.140251	0	0
OG_13988	-0.0386456	0	6.03724e-06
OG_13989	-0.617957	0	0.118988
OG_13992	0.162261	0	0
OG_13993	-0.11965	0	0
OG_13995	-0.45842	0	0.000437232
OG_13997	-0.100827	0	0
OG_13998	-0.521917	0	0.206934
OG_14	0.142609	0	0
OG_14000	-0.753125	0	0.847757
OG_14001	-0.0517529	0	0
OG_14004	-1.10248	0	1
OG_14005	0.149045	0	0
OG_14006	0.0330203	3.69693e-08	0
OG_14008	-0.969408	0	1
OG_14009	-0.543038	0	0.0488057
OG_1401	-0.0084788	0	0
OG_14010	-0.167894	0	0
OG_14011	-0.288064	0	0
OG_14014	-0.195772	0	0
OG_14015	-0.457327	0	9.74133e-05
OG_14017	-1.10767	0	1
OG_14018	-1.45946	0	1
OG_14019	-0.412216	0	0
OG_1402	-0.0618658	0	0
OG_14022	-1.07619	0	0.995648
OG_14024	-0.450315	0	0
OG_14026	-1.04535	0	1
OG_14027	-0.39437	0	0
OG_14028	-0.0539892	0	0
OG_1403	-0.253705	0	0
OG_14030	-0.460056	0	0.00985022
OG_14031	-1.55113	0	1
OG_14032	-0.407092	0	1.37735e-07
OG_14033	-1.03638	0	0.998912
OG_14035	0.610079	0.0350366	0
OG_14036	-0.259674	0	0
OG_14038	0.402153	1.85674e-06	0
OG_14040	0.213562	0	0
OG_14041	0.338612	4.61078e-05	0
OG_14042	-0.914004	0	0.970849
OG_14043	-1.24918	0	1
OG_14044	-0.105299	0	0
OG_14045	0.337754	9.85289e-06	0
OG_14047	0.0988884	0	0
OG_14048	-0.319287	0	0
OG_14049	-0.456375	0	0
OG_1405	0.277276	0	0
OG_14050	-0.223076	0	0
OG_14053	-0.285768	0	0
OG_14054	-0.680737	0	0.429672
OG_14056	0.0645661	9.95865e-05	1.04835e-05
OG_14058	-0.0431867	0	0
OG_1406	-0.0185843	0	0
OG_14060	0.263584	2.25559e-05	0
OG_14064	2.0596	1	0
OG_14066	0.353774	0	0
OG_14067	-2.20225	0	1
OG_14068	0.453863	0	0
OG_14070	-0.644181	0	0.368133
OG_14071	0.347545	0.0548273	3.04095e-06
OG_14073	-0.476246	0	0.00227244
OG_14074	-0.583639	0	0.233926
OG_14075	-0.0866602	0	0
OG_14077	-0.035939	0	0
OG_14078	-0.136415	0	0
OG_14079	-0.227384	0	0
OG_1408	0.054547	0	0
OG_14080	-0.11548	0	0
OG_14081	0.205422	0	0
OG_14082	0.356124	0	0
OG_14083	-1.00504	0	1
OG_14084	-0.090226	0	0
OG_14085	0.129212	0	0
OG_14086	-0.131293	0	0
OG_14087	0.177886	0	0
OG_14088	0.108278	0	0
OG_14089	0.671745	0.0398158	0
OG_14092	-0.341131	0	0.0016344
OG_14094	0.120608	0	0
OG_14095	-1.56751	0	1
OG_14096	0.162977	0	0
OG_14097	-0.157516	0	0
OG_14098	-0.0050451	0	0
OG_14099	-0.0802749	0	9.52504e-06
OG_141	0.168213	0	0
OG_1410	-0.454689	0	0
OG_14100	-1.01326	0	1
OG_14101	0.00583351	0	0
OG_14102	-1.07875	0	1
OG_14103	-0.0236565	0	0
OG_14104	-0.521917	0	0.206934
OG_14105	0.128936	0	0
OG_14106	0.539703	0	0
OG_14107	0.172367	0	0
OG_14108	-0.385653	0	0
OG_14109	-0.183892	0	0
OG_1411	-0.342802	0	0
OG_14110	-0.434302	0	0
OG_14111	-0.148726	0	0
OG_14112	0.0230262	0	0
OG_14113	-0.0132475	0	0
OG_14114	0.0861199	0	0
OG_14115	0.0214532	0	0
OG_14116	0.00933058	0	0
OG_14117	-0.11555	0	0
OG_14118	-0.290479	0	2.36689e-05
OG_14119	0.20826	6.16131e-07	0
OG_1412	-0.816476	0	0.995423
OG_14120	-0.188735	0	0
OG_14121	0.248549	0.0214242	1.89469e-05
OG_14122	0.703903	0.709765	0
OG_14123	-0.0254872	0	0
OG_14124	-0.272663	0	0
OG_14125	2.034	1	0
OG_14126	0.00118874	0	0
OG_14127	0.0644317	0	0
OG_14128	0.200621	0	0
OG_14129	0.86217	1	0
OG_14130	-0.102873	0	0
OG_14131	-0.0123294	0	0
OG_14132	-0.143478	0	0
OG_14133	-0.171837	0	0
OG_14134	0.432271	0.00866413	0
OG_14135	-0.118639	0	0
OG_14136	0.0608347	0	0
OG_14137	-0.610191	0	0.278814
OG_14138	0.132605	0	0
OG_14139	-0.382888	0	0
OG_14140	-0.0185201	0	0
OG_14141	-0.0871955	0	0
OG_14142	-0.0517564	0	0
OG_14143	0.320469	0	0
OG_14144	0.17427	0	0
OG_14145	-0.0991056	0	0
OG_14146	-0.0609089	0	0
OG_14147	-0.261062	0	0
OG_14148	-0.26999	0	0
OG_14149	0.348843	0	0
OG_14150	-0.251538	0	0.00698896
OG_14151	-0.200727	0	0
OG_14152	0.0261855	0	0
OG_14153	0.250712	0	0
OG_14154	-0.3311	0	0
OG_14155	0.0381468	0	0
OG_14156	-0.00565818	0	0
OG_14157	0.064506	0	0
OG_14158	-0.00748304	0	0
OG_14159	0.472733	0.000114201	0
OG_14160	0.439106	4.96038e-05	0
OG_14161	0.438776	2.50347e-06	0
OG_14162	0.536289	4.48774e-06	0
OG_14163	0.495056	6.98959e-06	0
OG_14165	-0.812063	0	0.939322
OG_14166	-0.000958648	0	0
OG_14167	-0.0582993	0	0
OG_14168	0.553369	0.0151304	0
OG_14169	-0.748208	0	0.67307
OG_1417	-0.716213	0	0.661899
OG_14170	-0.00842453	0	0
OG_14171	0.1404	0	0
OG_14172	0.307045	0	0
OG_14173	-0.0421999	0	0
OG_14174	-0.206295	0	0
OG_14175	0.325238	0	0
OG_14176	0.0609053	0	0
OG_14177	0.165973	0	0
OG_14180	0.0937689	0	0
OG_14182	0.45067	0	0
OG_14183	0.643637	0.0658259	0
OG_14184	0.00218019	0	0
OG_14185	0.855291	0.999902	0
OG_14186	0.263705	0	0
OG_14187	-0.547251	0	0.116279
OG_14188	-0.0739875	0	0
OG_14189	-0.500099	0	0.0626082
OG_1419	-0.13182	0	0
OG_14190	-0.216522	0	0
OG_14191	1.11122	1	0
OG_14192	0.0920098	0	0
OG_14193	0.040299	0	0
OG_14194	-0.151491	0	2.04499e-07
OG_14195	0.421511	4.09003e-06	0
OG_14196	0.0981883	0	0
OG_14197	0.393893	0	0
OG_14198	0.20621	0	0
OG_14201	0.135109	0	0
OG_14202	-1.52889	0	1
OG_14203	0.143115	0	0
OG_14204	0.227124	0	0
OG_14205	-0.0307372	0	0
OG_14206	0.212113	0	0
OG_14207	-0.104946	0	0
OG_14208	-0.170905	0	0
OG_14210	-0.757242	0	1
OG_14213	0.113383	0	0
OG_14214	0.0182948	0	0
OG_14215	0.0143123	0	0
OG_14216	-0.043408	0	0
OG_14217	0.142125	0	0
OG_14218	-0.213512	0	0
OG_14219	0.117322	0	0
OG_14220	0.651785	0.256378	0
OG_14221	0.108148	0	0
OG_14222	-0.560117	0	0.000770693
OG_14223	0.291578	0	0
OG_14224	-0.0909932	0	0
OG_14225	-1.18343	0	1
OG_14226	0.0113186	0	0
OG_14227	0.666447	0.0138265	0
OG_14228	0.211628	0	0
OG_14229	0.0596594	0	0
OG_1423	-0.191663	0	0
OG_14230	0.0799843	0	0
OG_14231	-0.106706	0	0
OG_14232	0.202743	0	0
OG_14233	0.502372	0	0
OG_14234	0.42579	2.08601e-05	0
OG_14235	-0.206076	0	0
OG_14236	0.566132	0.00126006	0
OG_14237	-1.13116	0	1
OG_14238	-0.0901278	0	0
OG_14239	0.741409	0.709672	0
OG_14240	-0.93446	0	1
OG_14241	0.0638854	0	0
OG_14242	0.58692	5.76396e-06	0
OG_14243	-0.103535	0	0
OG_14244	-0.409792	0	0
OG_14245	-0.176017	0	2.31666e-06
OG_14246	0.644582	0.00687731	0
OG_14247	-0.296453	0	0
OG_14248	0.628723	0.0537356	0
OG_14249	-0.247744	0	0
OG_14250	0.406345	0	0
OG_14251	0.255762	0	0
OG_14252	0.193415	0	0
OG_14253	-1.23311	0	1
OG_14254	0.08112	0	0
OG_14255	0.395378	0.000496334	0
OG_14256	-0.24173	0	0
OG_14257	-0.00495494	0	0
OG_14258	-0.291369	0	0
OG_14259	0.307185	0	0
OG_1426	0.18658	1.44082e-06	0
OG_14260	-0.0848274	0	0
OG_14261	-0.0581509	0	0
OG_14262	0.116997	0	0
OG_14263	-0.393123	0	0
OG_14264	-0.253063	0	0
OG_14265	0.22026	0	0
OG_14266	-0.83259	0	1
OG_14267	0.160574	0	0
OG_14268	0.199451	0	0
OG_14269	0.983705	0.996814	0
OG_1427	-0.431443	0	0
OG_14270	0.341562	0	0
OG_14271	0.239733	0	0
OG_14272	0.617727	0.0655815	0
OG_14273	-1.49228	0	1
OG_14274	-0.300084	0	0
OG_14275	-0.190329	0	0
OG_14276	0.943763	1	0
OG_14277	0.0607127	0	0
OG_14278	-0.27057	0	1.93698e-05
OG_14279	-0.0404967	0	0
OG_1428	0.435517	0.098907	1.14351e-08
OG_14280	-0.182408	0	0
OG_14281	0.130544	0	0
OG_14282	0.32194	0	0
OG_14283	0.474987	0	0
OG_14284	0.26116	0	0
OG_14285	0.232186	0	0
OG_14286	0.0242013	0	0
OG_14287	0.0886075	0	0
OG_14288	-0.537402	0	0.0174455
OG_14289	0.721249	0.709698	0
OG_1429	-0.0789068	0	0
OG_14290	0.20151	0	0
OG_14291	0.159239	0	0
OG_14292	0.339741	0	0
OG_14293	-0.117588	0	0
OG_14294	0.641788	0.104295	0
OG_14295	0.473264	0	0
OG_14296	0.224003	0	0
OG_14297	0.40302	2.05206e-05	0
OG_14298	0.392877	0	0
OG_14299	0.257105	0	0
OG_143	0.253854	0	0
OG_14300	0.449051	0	0
OG_14301	-0.393638	0	0
OG_14302	0.347442	0	0
OG_14304	0.396698	0	0
OG_14305	0.523302	0	0
OG_14306	0.440835	0	0
OG_14307	-0.694777	0	0.505696
OG_14308	0.20593	0	0
OG_14309	0.220966	0	0
OG_1431	3.78234	1	0
OG_14310	-0.305002	0	0
OG_14311	0.328981	0	0
OG_14312	-0.0640725	0	0
OG_14313	-0.0486635	0	0
OG_14314	0.352289	0	0
OG_14315	-0.252137	0	0
OG_14316	-0.150952	0	0
OG_14317	0.241985	0	0
OG_14318	0.563239	0.0059027	0
OG_14319	-0.304685	0	0
OG_1432	0.0794895	0	0
OG_14320	0.654971	0.0485546	0
OG_14321	0.00596911	0	0
OG_14322	-0.112152	0	0
OG_14323	0.193998	0	0
OG_14324	-0.0236483	0	0
OG_14325	0.411454	0	0
OG_14326	0.578507	0.10372	0
OG_14327	0.471625	0	0
OG_14328	0.135012	0	0
OG_14329	0.0495464	0	0
OG_14330	0.578209	0.000177119	0
OG_14331	-0.0101152	0	0
OG_14332	0.00999234	0	0
OG_14333	-0.963411	0	0.997234
OG_14334	0.40691	0	0
OG_14335	0.11034	0	0
OG_14336	-0.228641	0	0
OG_14337	0.564325	0.00106551	0
OG_14338	0.228976	0	0
OG_14339	0.117949	0	0
OG_14340	-1.10624	0	1
OG_14341	0.0497767	0	0
OG_14342	0.356603	0	0
OG_14343	-0.0958656	0	0
OG_14344	1.02748	1	0
OG_14345	0.629065	0.0594521	0
OG_14346	-0.400735	0	0
OG_14347	-0.172025	0	0
OG_14348	-0.0291647	0	0
OG_14349	-0.0993618	0	0
OG_14350	0.190741	0	0
OG_14351	0.0451407	0	0
OG_14352	0.250532	0	0
OG_14353	-0.136569	0	0
OG_14354	-0.236747	0	0
OG_14355	0.455473	5.84631e-07	0
OG_14356	-0.221778	0	0
OG_14357	0.0549619	0	0
OG_14358	-0.323407	0	0
OG_14359	0.223185	0	0
OG_14360	0.51502	1.15285e-06	0
OG_14361	-0.0520958	0	0
OG_14362	0.920989	1	0
OG_14363	0.454507	0	0
OG_14364	-0.0702818	0	0
OG_14365	0.0370031	0	0
OG_14366	0.155997	0	0
OG_14367	0.661658	0.24062	0
OG_14368	0.520247	0	0
OG_14369	0.412275	0	0
OG_14370	-0.114951	0	0
OG_14371	0.579108	0	0
OG_14372	0.105766	0	0
OG_14373	0.252128	0	0
OG_14374	0.846583	0.992134	0
OG_14375	0.194469	0	0
OG_14376	-0.112087	0	0
OG_14377	0.110257	0	0
OG_14378	0.632989	0.0594689	0
OG_14379	0.572243	0	0
OG_14380	0.636678	0.289278	0
OG_14381	0.129837	0	0
OG_14382	0.147484	0	0
OG_14383	0.477069	4.26451e-06	0
OG_14384	-0.100527	0	5.73277e-06
OG_14385	-0.140908	0	0
OG_14386	0.190685	0	0
OG_14387	-0.0820459	0	0
OG_14388	-0.103226	0	0
OG_14389	0.449091	0.0167438	0
OG_1439	-0.331625	0	0
OG_14390	0.447414	0	0
OG_14391	-0.279611	0	0
OG_14392	0.633154	0.34223	0
OG_14393	0.291557	0	0
OG_14394	0.532891	0.0170958	0
OG_14395	0.305804	0	0
OG_14396	0.164414	0	0
OG_14397	-0.228639	0	0
OG_14398	0.193381	0	0
OG_14399	0.179105	0	0
OG_144	0.398174	0	0
OG_1440	-0.458831	0	0
OG_14400	0.440209	2.62167e-05	0
OG_14401	0.0322718	0	0
OG_14403	-0.328413	0	0
OG_14404	0.520649	0.00437059	0
OG_14405	0.33401	0	0
OG_14406	-0.110573	0	0
OG_14407	0.0845387	4.5126e-06	0
OG_14408	0.462797	0	0
OG_14409	1.04807	1	0
OG_14410	0.113622	0	0
OG_14411	0.0763967	0	0
OG_14412	0.455122	0	0
OG_14413	0.177827	0	0
OG_14414	0.166962	0	0
OG_14415	0.187652	0	0
OG_14416	0.475779	0.00878285	0
OG_14417	0.360193	0	0
OG_14418	0.0791293	0	0
OG_14419	1.23306	0.999365	0
OG_1442	0.403502	0	0
OG_14420	0.293231	7.45577e-06	0
OG_14421	-0.0646763	0	0
OG_14422	0.147894	0	0
OG_14424	0.259647	0	0
OG_14425	0.0518781	0	0
OG_14426	0.201829	0	0
OG_14427	0.0201825	0	0
OG_14428	0.429218	0.00269254	0
OG_14429	0.188538	0	0
OG_14430	0.135258	0	0
OG_14431	-0.188381	0	0
OG_14432	0.411001	4.87214e-05	0
OG_14433	0.207335	0	0
OG_14434	0.292267	0	0
OG_14435	0.277718	0	0
OG_14436	0.416152	0	0
OG_14437	0.610729	3.5175e-05	0
OG_14438	0.277865	0	0
OG_14439	0.21669	0	0
OG_14440	0.244771	0	0
OG_14441	0.0990872	0	0
OG_14443	0.338389	0	0
OG_14444	0.311453	0	0
OG_14445	0.296417	0	0
OG_14446	0.626513	0.134071	0
OG_14447	0.204489	0	0
OG_14448	-0.242718	0	0
OG_14449	0.989879	1	0
OG_1445	0.409855	0	0
OG_14450	0.437748	1.09164e-06	0
OG_14451	0.0687679	0	0
OG_14452	0.684894	0.479278	0
OG_14454	0.406164	0	0
OG_14455	0.377546	0	0
OG_14456	0.238711	0.000211772	0
OG_14457	0.194813	0	0
OG_14458	-0.0748119	0	0
OG_14459	0.706127	0.927477	0
OG_1446	-0.521233	0	0
OG_14460	0.116337	0	0
OG_14461	0.570126	0.00511752	0
OG_14462	0.44732	0	0
OG_14463	0.385884	0	0
OG_14464	-0.109337	0	0
OG_14465	0.0350694	0	0
OG_14466	-0.0369322	0	0
OG_14467	0.472397	0	0
OG_14468	0.531913	0	0
OG_14469	0.655263	0.169631	0
OG_1447	-0.246611	0	8.59492e-05
OG_14470	0.884753	1	0
OG_14471	0.142573	0	0
OG_14472	-0.12643	0	0
OG_14473	0.065482	0	0
OG_14475	0.657718	0.145727	0
OG_14476	0.154047	0	0
OG_14477	0.555788	0	0
OG_14478	0.313511	0	0
OG_14479	-0.043237	0	0
OG_1448	-0.0497969	0	0
OG_14480	0.247504	0	0
OG_14481	-0.103348	0	0
OG_14482	-0.237536	0	0
OG_14483	-0.0153161	0	0
OG_14484	-0.45013	0	0.0167768
OG_14485	0.202781	3.27738e-05	0
OG_14486	0.185594	0	0
OG_14487	0.00210707	4.41587e-07	1.3751e-06
OG_14488	-0.771996	0	0.622709
OG_14489	-0.0267261	0	0
OG_1449	-0.018578	0	0
OG_14490	-0.141983	0	0
OG_14491	-0.266927	0	0
OG_14492	-0.55223	0	0.0194818
OG_14493	0.167396	3.08642e-06	0
OG_14494	-0.381199	0	0.00113055
OG_14496	-0.342592	0	0.00117714
OG_14497	0.0672802	0	0
OG_14498	0.000402144	0	0
OG_14499	-0.708925	0	0.910672
OG_1450	-0.0399894	0	0
OG_14500	-0.269396	0	0
OG_14501	0.0635812	0	0
OG_14502	-0.527468	0	0.0224616
OG_14503	-0.145855	0	0
OG_14504	-0.19274	0	0
OG_14505	-0.160786	0	3.40062e-05
OG_14506	0.668983	0.182802	0
OG_14507	-0.0534044	0	0
OG_14508	-0.295113	0	0
OG_14509	-0.134996	0	0
OG_1451	-0.168589	0	0
OG_14510	-0.0798162	0	0
OG_14511	0.104511	0	0
OG_14512	-0.103416	0	1.50279e-05
OG_14513	-0.314194	0	0
OG_14514	0.496586	0	0
OG_14515	-0.206269	0	0
OG_14516	0.0260822	0	0
OG_14517	0.164832	0	0
OG_14518	0.542468	1.78974e-05	0
OG_14519	-0.0690924	0	0
OG_1452	-0.0958775	0	0
OG_14520	-0.497261	0	0.041132
OG_14521	-0.0340281	0	0
OG_14522	-0.747756	0	0.82272
OG_14523	-0.330197	0	0.000247462
OG_14524	-0.175581	0	2.169e-05
OG_14525	-0.102002	0	0
OG_14526	-0.354955	0	0.00220753
OG_14527	-0.0843377	0	0
OG_14528	-0.185812	0	0
OG_14529	-0.279291	0	0
OG_1453	0.358315	0	0
OG_14530	0.0745533	0	0
OG_14532	-0.475312	0	0.0110853
OG_14533	0.26865	0	0
OG_14534	0.264805	0	0
OG_14535	-0.55695	0	0.162258
OG_14536	-0.369734	0	0.000339653
OG_14537	0.127888	0	0
OG_14538	-0.179696	0	0
OG_14539	-2.03408	0	1
OG_1454	-1.3273	0	1
OG_14540	-0.0924146	0	0
OG_14541	0.0808884	0	0
OG_14542	-0.680108	0	0.407217
OG_14543	-0.674118	0	0.449601
OG_14544	0.231054	0	0
OG_14545	0.972799	0.999983	0
OG_14546	-0.168634	0	0
OG_14548	-0.605852	0	0.260853
OG_14549	-0.147904	0	0
OG_14550	-0.145747	0	0
OG_14551	0.226983	0	0
OG_14552	-1.22806	0	1
OG_14553	0.548548	0.000369553	0
OG_14554	-0.0632727	0	0
OG_14555	0.137715	0	0
OG_14556	-0.141449	0	0
OG_14557	-1.1722	0	1
OG_14558	-0.144714	0	0
OG_14559	-0.777112	0	0.80119
OG_1456	-0.270916	0	0
OG_14560	-0.833715	0	0.999938
OG_14561	0.054294	0	0
OG_14563	-0.0935716	0	0
OG_14564	0.010421	0	0
OG_14565	-0.179033	0	0
OG_14566	0.320852	0	0
OG_14567	-2.96725	0	1
OG_14568	0.557625	0	0
OG_14569	-0.790648	0	0.816014
OG_14570	0.550222	0.000118091	0
OG_14571	-0.00265964	0	0
OG_14572	0.183305	0	0
OG_14573	-0.369585	0	0
OG_14574	-0.711461	0	0.556624
OG_14575	-0.253604	0	0
OG_14576	0.0447284	7.94824e-05	2.08023e-05
OG_14577	0.185166	0.000357253	0
OG_14578	-0.143147	0	0
OG_14579	-0.0815823	0	8.47254e-07
OG_1458	0.0387751	0	0
OG_14580	-0.403385	0.000186392	0.165027
OG_14581	0.0333214	0	0
OG_14582	-0.289432	0	0
OG_14583	-0.432592	0	0.016987
OG_14584	-0.386485	0	0.0258214
OG_14585	-0.125707	0	0.000174133
OG_14586	0.0283982	6.77104e-06	3.67166e-06
OG_14587	-0.176443	0	0
OG_14588	0.278796	0	0
OG_14589	-0.374659	0	2.3143e-06
OG_1459	-0.25184	0	0
OG_14590	-0.395861	0	0.00181041
OG_14591	-0.0765795	0	0
OG_14592	0.821541	0.960832	0
OG_14593	0.280896	0	0
OG_14594	0.344734	0	0
OG_14596	0.28091	0.00396396	0
OG_14597	0.297115	0.0740677	0.000182355
OG_14598	-0.0714092	0	9.59733e-06
OG_14599	0.169631	0	0
OG_146	0.153071	0	0
OG_14600	-0.0342588	0	2.63722e-06
OG_14601	-0.00727153	3.43464e-08	2.32361e-07
OG_14602	-0.252738	0	0.000269138
OG_14603	-0.79912	0	0.723793
OG_14604	-0.0075489	0	0
OG_14605	0.118531	0.00500096	0
OG_14607	-2.4353	0	1
OG_14608	-0.318354	0	0.000514263
OG_14609	0.0293939	3.25107e-06	1.39107e-06
OG_1461	-0.681389	0	0.405143
OG_14610	-0.261247	3.68293e-05	0.0345806
OG_14611	0.161449	0	0
OG_14612	-2.04265	0	1
OG_14613	0.273947	0.000382533	0
OG_14614	-0.235609	0	0.0034024
OG_14615	-0.448974	3.66584e-06	0.169494
OG_14616	-0.19809	0	0
OG_14617	-0.145757	1.08796e-05	0.00431545
OG_14618	-0.260875	2.77159e-07	0.0178306
OG_14619	-1.0058	0	0.999989
OG_14620	0.140359	3.7967e-05	0
OG_14621	-0.335986	0.000144174	0.101154
OG_14622	-0.137554	0	0.00403528
OG_14623	0.031313	0	0
OG_14624	-0.132392	0	0
OG_14625	-0.887926	0	0.824884
OG_14626	-0.437644	0	0.074136
OG_14627	0.211243	0	0
OG_14628	0.181669	0.00122796	0
OG_14629	-0.418705	0	0.083893
OG_1463	0.104555	0	0
OG_14630	-0.580688	0	0.122856
OG_14631	0.667695	0.182824	0
OG_14632	0.38978	5.91515e-05	0
OG_14633	-0.202961	0	0.00158613
OG_14634	-0.239729	0	2.52016e-05
OG_14635	0.247937	0	0
OG_14636	0.120505	0	0
OG_14637	-0.486809	0	0.0331336
OG_14638	-0.215656	0	0
OG_14639	0.226885	0	0
OG_1464	-0.533059	0	0
OG_14640	-0.294553	0	0.0171913
OG_14641	0.160457	0	0
OG_14642	-0.202555	0	0
OG_14643	0.111117	0	0
OG_14644	0.165765	0	0
OG_14645	-0.00400417	0	0
OG_14646	0.221449	0.000141514	0
OG_14647	-0.0954569	0	0
OG_14648	-1.26492	0	1
OG_14649	0.022295	0	0
OG_14650	-0.0473826	0	0
OG_14651	-0.0101951	0	0
OG_14652	-0.0718264	0	0
OG_14653	-0.149552	0	8.9627e-06
OG_14654	-0.120665	0	0
OG_14655	-0.226642	0	0
OG_14656	0.097827	0	0
OG_14657	-0.229915	0	0.000190256
OG_14658	-0.377223	0	0
OG_14659	0.197458	0.0658259	0.00346847
OG_1466	0.617197	0.0134993	0
OG_14660	-0.0285583	0	0
OG_14661	0.148285	0	0
OG_14662	-0.510896	0	0.209774
OG_14663	-0.0953935	0	1.87518e-05
OG_14664	0.585666	0.270544	0
OG_14665	0.432849	0	0
OG_14666	-0.237191	0	4.7364e-05
OG_14667	-0.149677	0	0.000722025
OG_14668	0.509267	1.14823e-06	0
OG_14669	-0.0620279	0	0
OG_14670	-0.153623	0	0.000354322
OG_14671	0.128678	0	0
OG_14672	-0.364345	0	0
OG_14673	0.0447076	0	0
OG_14674	0.392842	0	0
OG_14675	-0.183244	0	0
[truncated: 24,517 more rows]

## Sheet: goc low N vs replete
OrthologID	Log2 Fold Change	Post-p (Low N /Replete > 2)	Post-p (Replete /Low N > 2)
OG_0	0.149249	1	1
OG_1	0.334218	0	0
OG_10	0.31289	0	0
OG_100	0.22592	0	0
OG_1000	0.263261	0	0
OG_10000	0.774892	0.999967	0
OG_10003	-0.278694	0	0
OG_10004	0.142745	0	0
OG_10005	0.619324	0.0544404	0
OG_10007	0.247769	0	0
OG_10008	-0.499694	0	0.0147317
OG_10010	0.284449	0.000117499	0
OG_10011	0.133181	0	0
OG_10012	1.00635	0.99806	0
OG_10014	0.264588	0	0
OG_10015	0.497098	0	0
OG_10017	0.0469182	0	0
OG_10018	-0.329534	0	0
OG_10019	-0.217291	0	0
OG_1002	0.0472289	0	0
OG_10024	0.252697	0	0
OG_10026	0.397088	0	0
OG_10029	1.17988	1	0
OG_10031	0.00756005	0	0
OG_10032	0.424317	0	0
OG_10035	0.253459	0	0
OG_10037	0.398264	0.00231884	0
OG_10038	0.452974	0	0
OG_10039	0.471109	0.00360238	0
OG_10040	0.121609	0	0
OG_10047	1.11362	0.99998	0
OG_10053	-0.0354741	0	0
OG_10054	0.139055	0	0
OG_10059	0.211931	0	0
OG_10060	1.06274	0.955357	0
OG_10064	0.214745	0	0
OG_10066	0.400853	0	0
OG_10068	0.538969	0	0
OG_10070	0.515003	0	0
OG_10071	1.64978	1	0
OG_10075	-0.0186842	0	0
OG_10077	0.136083	0	0
OG_10087	0.515999	0.000347236	0
OG_10088	0.0171675	0	0
OG_10089	0.68318	0.401245	0
OG_10092	0.281147	0	0
OG_10096	-0.104088	0	0
OG_10097	-0.807558	0	0.89988
OG_10098	0.410959	2.61615e-06	0
OG_101	0.337266	0	0
OG_1010	-0.254467	0	0
OG_10101	-2.40263	0	1
OG_10103	0.272311	0	0
OG_10105	0.521319	0	0
OG_10106	-0.428015	0	0
OG_10107	0.562937	7.34782e-07	0
OG_10108	0.356793	0.000116795	0
OG_10109	0.597272	0.000157329	0
OG_1011	0.37397	0	0
OG_10110	0.477132	0.000422527	0
OG_10112	0.35386	0	0
OG_10114	0.0457351	0	0
OG_10115	0.220099	0	0
OG_10116	0.583015	0.0449897	0
OG_10117	0.946221	0.997942	0
OG_10118	0.239121	0	0
OG_10119	0.546502	5.97831e-05	0
OG_10120	-0.79328	0	0.999625
OG_10123	0.279296	0	0
OG_10124	0.26555	0	0
OG_1013	0.241269	0	0
OG_10130	0.370303	3.66701e-07	0
OG_10132	0.096961	0	0
OG_10134	-2.41553	0	1
OG_10135	3.67516	1	0
OG_10144	0.170257	0	0
OG_10145	-0.321171	0	0
OG_10146	0.393565	0	0
OG_10149	-0.025163	0	0
OG_10150	0.547428	0.000194774	0
OG_10151	-0.138341	0	0
OG_10153	0.353893	0	0
OG_10155	0.079635	0	0
OG_10157	0.263745	4.46465e-06	0
OG_10162	0.410549	0.000115426	0
OG_10164	0.129287	0	0
OG_10165	-0.51539	0	0.0771831
OG_10166	-0.468486	0	0
OG_10167	0.458414	0	0
OG_10168	0.579199	0.000688542	0
OG_10169	0.218147	0	0
OG_10171	0.598092	1.19779e-08	0
OG_10173	-0.304135	0	0.0230672
OG_10176	-0.42739	0	0
OG_10178	-0.705885	0	0.580837
OG_1018	1.1979	1	0
OG_10183	0.549073	3.94417e-05	0
OG_10185	0.0731536	0	0
OG_10186	-0.202458	0	0
OG_10187	-0.285276	0	0.000108725
OG_10192	0.319194	0	0
OG_10193	-0.61219	0	0.116635
OG_10194	0.605731	0.116124	0
OG_10196	0.668338	0.170511	0
OG_10199	0.268061	7.91469e-05	0
OG_102	0.143049	0	0
OG_10204	-0.451052	0	0
OG_10210	-0.238668	0	0
OG_10212	1.16487	0.999964	0
OG_10213	0.785139	1	0
OG_10214	-0.150962	0	0
OG_10216	0.463188	0.00050751	0
OG_10218	-0.223122	0	0.000238096
OG_10219	0.138684	1.76499e-05	0
OG_1022	0.136292	0	0
OG_10220	0.819092	0.962379	0
OG_10221	0.217911	0	0
OG_10225	0.459609	0	0
OG_10227	0.374726	0	0
OG_10228	0.274727	0	0
OG_10229	0.734768	0.67883	0
OG_10232	-0.246158	0	0
OG_10233	-0.12024	0	0
OG_10234	0.0135456	0	0
OG_10237	-0.63488	0	7.33846e-06
OG_10239	0.459423	0	0
OG_1024	0.303123	0	0
OG_10240	-0.158689	0	0
OG_10241	1.32532	0.999922	0
OG_10242	0.577726	0.00402074	0
OG_10243	0.171835	0	0
OG_10244	-0.829196	0	0.999812
OG_10245	-0.48156	0	0
OG_10246	-0.542987	0	0.000858672
OG_10247	0.460492	0	0
OG_10248	0.876527	0.829354	0
OG_10249	-0.270822	0	0
OG_1025	-2.21341	0	1
OG_10250	0.451092	0	0
OG_10251	-0.028042	0	0
OG_10252	-0.0975939	0	0
OG_10254	0.00182222	0	0
OG_10255	0.015473	0	0
OG_10256	-0.0865676	0	0
OG_10257	-0.0685077	0	0
OG_10258	0.603914	0.116156	0
OG_1026	-0.286505	0	0
OG_10260	-0.085121	0	0
OG_10261	-0.104089	0	0
OG_10263	4.86399	1	0
OG_10264	1.94184	1	0
OG_10265	-1.02943	0	1
OG_10266	-0.691477	0	0.484147
OG_10268	-0.235504	0	0
OG_10269	-0.03006	0	0
OG_10270	-0.0623759	0	0
OG_10271	-1.26996	0	1
OG_10273	0.224417	0	0
OG_10274	0.251174	0	0
OG_10275	0.432822	1.7606e-05	0
OG_10276	0.0484765	0	0
OG_10277	-0.12523	0	0
OG_10278	0.0573868	0	0
OG_10279	0.572811	0.0229795	0
OG_10280	-0.0678536	0	0
OG_10281	0.121329	0	0
OG_10282	0.319194	0	0
OG_10283	0.413198	0	0
OG_10284	0.406573	0	0
OG_10285	0.536146	4.11511e-06	0
OG_10286	-0.572709	0	0.0160865
OG_10287	-0.209371	0	0
OG_10288	0.773564	0.993344	0
OG_10289	0.489467	0	0
OG_1029	-0.0169736	0	0
OG_10290	0.495631	0	0
OG_10291	0.250435	0	0
OG_10292	0.54033	1.66876e-05	0
OG_10293	0.00509307	0	0
OG_10294	-0.11078	0	0
OG_10296	0.299863	0	0
OG_10297	-1.01097	0	1
OG_10298	0.667193	0.306012	0
OG_10299	-0.13264	0	0
OG_103	0.657318	0	0
OG_1030	0.671084	0.108077	0
OG_10300	0.23607	0	0
OG_10301	0.45754	0	0
OG_10302	-0.0328314	0	0
OG_10303	0.675588	0.379613	0
OG_10305	0.222707	0	0
OG_10306	0.115046	0	0
OG_10307	0.30607	0	0
OG_10309	0.727482	0.728923	0
OG_1031	0.485189	0	0
OG_10312	-1.29068	0	1
OG_10313	-0.0432753	0	0
OG_10314	0.426303	0	0
OG_10315	0.275086	0	0
OG_10317	0.353537	0	0
OG_10318	0.820264	0.999763	0
OG_10319	0.352436	0	0
OG_10320	0.13156	0	0
OG_10321	0.266845	0	0
OG_10322	0.545189	0.000161015	0
OG_10324	0.57594	5.88341e-05	0
OG_10325	0.463549	0	0
OG_10329	0.627127	0.0254534	0
OG_1033	-0.410692	0	0
OG_10330	-0.104113	0	0
OG_10331	0.832704	0.930707	0
OG_10332	0.326768	0	0
OG_10333	-0.112434	0	0
OG_10335	0.483951	0	0
OG_10336	-0.614571	0	0.174055
OG_10338	0.279087	0	0
OG_10340	0.107211	0	0
OG_10344	0.845252	1	0
OG_10347	0.210879	1.79476e-05	0
OG_1035	-0.531766	0	0
OG_10350	-0.0813999	0	0
OG_10351	1.24938	1	0
OG_10357	0.252705	0	0
OG_10358	0.682294	0.465014	0
OG_1036	0.613341	0.0121689	0
OG_10360	-0.0563778	0	0
OG_10362	0.973244	0.794654	3.01691e-07
OG_10363	1.15089	0.998811	0
OG_10368	0.62604	0.159593	0
OG_10369	0.519081	0.00413229	0
OG_1037	-0.0736052	0	0
OG_10370	0.348608	0	0
OG_10371	0.590999	0.0552561	0
OG_10372	0.022778	7.37755e-07	0
OG_10373	0.174424	0	0
OG_10374	0.308343	0	0
OG_10375	0.351928	0	0
OG_10376	-0.213355	0	0
OG_10377	1.06358	1	0
OG_10378	0.111557	0	0
OG_10379	0.194935	0	0
OG_1038	0.0920619	0	0
OG_10380	0.0690235	0	0
OG_10381	0.286597	0	0
OG_10382	0.440957	0	0
OG_10383	0.190685	0	0
OG_10384	-1.22931	0	1
OG_10385	0.0620855	0	0
OG_10386	0.395303	0	0
OG_10389	0.357682	0	0
OG_10390	0.139873	0	0
OG_10391	0.372891	0	0
OG_10392	0.345494	0	0
OG_10393	0.989462	1	0
OG_10394	0.0414975	0	0
OG_10395	0.224387	0.00052485	0
OG_10397	0.0227758	0	0
OG_104	0.397076	0	0
OG_1040	0.146563	0	0
OG_10402	-0.836103	0	1
OG_10404	-0.226366	0	0
OG_10406	-0.110489	0	4.07304e-05
OG_10408	0.245081	0	0
OG_10409	0.144225	0	0
OG_10410	-0.0157087	0	0
OG_10411	0.157872	0	0
OG_10412	0.0607223	0	0
OG_10414	0.423839	0	0
OG_10415	0.502325	0.000111725	0
OG_10418	-0.686169	0	0.441923
OG_10421	-0.657589	0	0.146903
OG_10422	0.523846	3.2172e-05	0
OG_10423	0.38283	5.19004e-05	0
OG_10424	0.730082	0.843577	0
OG_10426	0.664749	0.386959	0
OG_10428	0.672424	0.427357	0
OG_1043	-1.39759	0	1
OG_10430	-0.0233978	0	0
OG_10431	0.325903	0	0
OG_10432	0.241186	0	0
OG_10433	-0.185529	0	0
OG_10435	0.82622	0.976244	0
OG_10436	-0.023617	0	0
OG_10437	0.337378	0	0
OG_10439	0.392422	0	0
OG_1044	0.39834	0	0
OG_10441	0.886068	0.99999	0
OG_10444	-0.405885	0	0
OG_10445	0.518078	1.68139e-05	0
OG_10449	0.355793	0	0
OG_1045	-0.592709	0	0
OG_10450	0.900445	1	0
OG_10451	0.426676	0	0
OG_10452	0.106505	0	0
OG_10453	0.260891	0	0
OG_10454	0.375866	0	0
OG_10457	0.159263	1.13419e-05	0
OG_10458	0.306245	0	0
OG_10459	0.173663	0	0
OG_10460	0.247226	0	0
OG_10463	0.147888	0	0
OG_10464	0.167275	0	0
OG_10466	0.427425	0	0
OG_10467	0.19165	0	0
OG_10469	0.246403	0	0
OG_1047	0.715721	0.856988	0
OG_10471	0.661633	0.170693	0
OG_10472	0.414571	0	0
OG_10473	0.0490963	0	0
OG_10474	0.51208	5.9881e-05	0
OG_10476	0.533129	0	0
OG_10477	3.68175	1	0
OG_10478	0.074244	0	0
OG_10479	0.327916	0	0
OG_1048	-0.347029	0	0
OG_10480	0.391345	0	0
OG_10484	-0.232232	0	0
OG_10485	0.236793	0	0
OG_10488	-0.0984598	0	0
OG_10489	-0.312803	0	0
OG_1049	0.481047	0	0
OG_10491	0.365997	0	0
OG_10492	0.136846	0	0
OG_10493	0.23132	0	0
OG_10494	-0.139428	0	0
OG_10495	0.709544	0.60147	0
OG_10496	0.199097	0	0
OG_10497	-0.213265	0	0
OG_10498	0.350784	5.65991e-06	0
OG_10499	-0.123978	0	0
OG_10500	0.134622	0	0
OG_10501	-0.437461	0	0
OG_10502	-0.549358	0	0.000855955
OG_10504	0.168215	0	0
OG_10505	-0.378611	0	0
OG_10507	0.291084	0	0
OG_10508	-0.389989	0	0
OG_10509	0.513277	3.43912e-07	0
OG_10510	0.213944	0	0
OG_10511	0.302661	0	0
OG_10512	0.0185143	0	0
OG_10513	0.219777	0	0
OG_10514	0.0945086	0	0
OG_10515	1.62491	1	0
OG_10516	0.569328	0.311169	5.31969e-07
OG_10517	-0.321691	0	2.34987e-06
OG_10518	-0.754018	0	0.970361
OG_10519	0.093371	0	0
OG_10520	-0.269	0	0
OG_10521	-0.0440755	0	0
OG_10522	0.296843	0	0
OG_10523	-0.194077	0	0
OG_10524	-0.279758	0	0
OG_10525	-0.110223	0	0
OG_10527	0.355486	0	0
OG_10529	-0.00463464	0	0
OG_1053	0.449264	0	0
OG_10530	0.217639	0	0
OG_10531	0.351165	0	0
OG_10532	-0.454084	0	0
OG_10533	-0.164458	0	9.91467e-07
OG_10534	0.438152	0	0
OG_10535	0.137034	0	0
OG_10536	0.402655	0	0
OG_10537	0.721987	0.726711	0
OG_10539	-0.24621	0	0
OG_1054	0.13873	0	0
OG_10540	0.192174	0	0
OG_10543	0.524059	0	0
OG_10544	0.0961914	0	0
OG_10545	0.364899	0	0
OG_10546	0.818027	1	0
OG_10547	0.134513	0	0
OG_10549	-0.577064	0	0.00019828
OG_10550	1.48596	1	0
OG_10551	0.715737	0.760096	0
OG_10553	0.42087	0	0
OG_10554	-0.162825	0	0
OG_10555	0.735797	0.830743	0
OG_10556	0.402532	0	0
OG_10557	0.417632	0	0
OG_10558	0.15396	0	0
OG_10559	0.336081	0	0
OG_10560	-0.110274	0	0
OG_10561	0.0714309	0	0
OG_10562	0.716997	0.672401	0
OG_10563	0.0831696	0	0
OG_10564	0.509862	0	0
OG_10565	-0.845529	0	0.979478
OG_10566	0.349025	0	0
OG_10567	0.120782	0	0
OG_10568	0.30427	0	0
OG_10569	-1.75805	0	1
OG_10570	0.590492	0.00218314	0
OG_10571	0.0218433	0	0
OG_10572	-0.348805	0	0
OG_10573	0.393551	0	0
OG_10575	0.351425	0	0
OG_10576	0.402765	3.40235e-06	0
OG_10577	0.489701	5.30026e-07	0
OG_10579	-0.230351	0	0
OG_1058	0.423628	0	0
OG_10580	-1.63482	0	1
OG_10581	0.077055	0	0
OG_10582	0.311005	0	0
OG_10583	0.285382	0	0
OG_10584	0.172749	0	0
OG_10587	0.79911	0.999951	0
OG_10588	-0.266063	0	0
OG_10589	0.412071	0	0
OG_10590	-0.134997	0	0
OG_10591	0.467536	8.78635e-06	0
OG_10592	0.346179	0	0
OG_10593	0.341749	0	0
OG_10594	-0.49627	0	0.00370589
OG_10595	-0.00558933	0	0
OG_10596	0.295939	0	0
OG_10597	0.07873	0	0
OG_10598	0.355722	0	0
OG_10599	-0.0221892	0	0
OG_1060	0.344571	0	0
OG_10601	0.00277713	0	0
OG_10602	-0.0962542	0	0
OG_10603	0.238277	9.13617e-06	0
OG_10604	0.264327	0	0
OG_10605	0.0504697	0	0
OG_10606	-0.351982	0	0
OG_10607	0.618911	0.00615655	0
OG_1061	-0.0576822	0	0
OG_10610	0.445025	0	0
OG_10611	0.44288	1.75188e-05	0
OG_10613	0.365172	0	0
OG_10614	0.366683	0	0
OG_10615	-0.0231811	0	0
OG_10616	0.463825	0	0
OG_10617	0.531667	0	0
OG_10618	0.183674	0	0
OG_10619	0.408635	0	0
OG_10620	0.401793	0	0
OG_10621	0.275323	0	0
OG_10622	0.0986114	0	0
OG_10623	0.393028	0	0
OG_10624	0.444468	0	0
OG_10625	0.178089	0	0
OG_10626	0.310338	0	0
OG_10627	0.407693	0	0
OG_10628	0.121175	0	0
OG_10629	0.267704	0	0
OG_10630	0.22012	0	0
OG_10631	0.330448	0	0
OG_10632	0.0166532	0	0
OG_10633	0.580311	0	0
OG_10634	0.363192	0	0
OG_10635	0.475817	0	0
OG_10636	0.250819	0	0
OG_10637	-0.0800701	0	0
OG_10638	0.818784	0.969919	0
OG_10639	0.475099	0	0
OG_1064	-0.137316	0	0
OG_10640	0.213998	0	0
OG_10641	-0.250201	0	0
OG_10642	0.368794	0	0
OG_10643	0.544305	2.4478e-06	0
OG_10644	1.71089	1	0
OG_10645	0.156062	0	0
OG_10646	0.307634	0	0
OG_10647	0.661721	0.056139	0
OG_10649	0.232119	0	0
OG_10651	1.50932	1	0
OG_10652	0.157321	0	0
OG_10653	0.929947	0.998227	0
OG_10654	0.536296	0.000816517	0
OG_10655	0.996468	0.988611	0
OG_10656	0.409769	9.24865e-08	0
OG_10657	0.454923	0	0
OG_10658	0.351432	0	0
OG_10659	0.630289	0.244641	0
OG_1066	-0.0450477	0	0
OG_10660	0.600879	0.000960949	0
OG_1067	-0.0549583	0	0
OG_1069	-1.478	0	1
OG_1071	-1.59949	0	1
OG_1078	-0.24263	0	0
OG_1079	0.974951	0.998551	0
OG_1084	0.355578	0	0
OG_1085	-0.342717	0	0
OG_1087	-0.140353	0	0
OG_1088	0.275226	0	0
OG_1089	0.440353	0	0
OG_10898	0.717625	0.621975	0
OG_10902	0.132007	0	0
OG_1091	-0.0173824	0	0
OG_10925	1.33329	1	0
OG_10927	-0.700589	0	0.543632
OG_10929	0.341414	0	0
OG_10930	0.707911	0.563491	0
OG_10937	0.579158	0.00218842	0
OG_1094	0.351814	0	0
OG_10941	-0.0904577	0	0
OG_1095	-0.0851642	0	0
OG_10951	-0.0244954	0	0
OG_10952	0.287588	0	0
OG_10953	0.271172	0	0
OG_1096	1.07308	1	0
OG_10961	0.372572	0	0
OG_10963	0.123262	0	0
OG_10965	0.24219	0.03498	8.22705e-05
OG_1097	0.183808	0	0
OG_1099	-0.184521	0	0
OG_10990	0.384575	6.36451e-05	0
OG_10991	0.546366	1.95904e-07	0
OG_10996	0.699867	0.523567	0
OG_11	0.996752	1	0
OG_110	-0.299802	0	0
OG_11001	0.0398311	0	0
OG_11009	-0.585981	0	0.189901
OG_1101	0.447662	0	0
OG_11012	4.11597	1	0
OG_11013	0.630655	0.00183125	0
OG_11015	0.368632	1.12251e-06	0
OG_11022	-0.401237	0	0.00688356
OG_11023	0.348658	0	0
OG_11024	0.548191	0.000690926	0
OG_1103	0.32908	0	0
OG_11034	0.835649	1	0
OG_11045	0.347707	0.00370657	0
OG_11049	0.951887	1	0
OG_1105	-1.48445	0	1
OG_11053	0.317176	0	0
OG_1106	0.0771163	0	0
OG_11060	0.587546	0.0816693	0
OG_11061	0.883991	0.999985	0
OG_1107	0.441214	0	0
OG_11079	0.168074	0	0
OG_11080	-0.0498697	0	0
OG_11085	0.326729	0	0
OG_11086	0.495045	0	0
OG_11089	0.335277	0	0
OG_11090	0.567347	0	0
OG_11091	-0.615808	0	0.201641
OG_11107	0.112657	0	0
OG_11109	0.57954	0.0676473	0
OG_1112	0.0261358	0	0
OG_11124	0.375347	0	0
OG_11126	0.490171	0	0
OG_1113	1.019	1	0
OG_1114	0.598322	9.91051e-07	0
OG_11142	-0.790039	0	0.889857
OG_11145	-0.267361	0	0
OG_11147	0.415552	0	0
OG_11150	0.212352	0	0
OG_11151	0.429875	0	0
OG_11152	0.107944	0	0
OG_11156	-0.118337	0	0
OG_1116	0.237561	0	0
OG_11166	0.9062	1	0
OG_11169	-0.212848	0.00156602	0.0620939
OG_11175	-0.148677	0	0
OG_11176	0.200824	0	0
OG_11193	0.162831	0	0
OG_1120	0.080428	0	0
OG_11208	0.166928	0	0
OG_11209	-1.54139	0	1
OG_1121	-0.349736	0	0
OG_1122	0.437861	0	0
OG_11226	1.60056	1	0
OG_1123	0.00500821	0	0
OG_11238	1.27098	0.999994	0
OG_1125	-0.517919	0	0
OG_11255	-0.557823	0	0.00842365
OG_11269	-0.944382	0	0.999702
OG_11284	0.186878	0	0
OG_1129	0.345007	0	0
OG_11294	0.104193	0	0
OG_11299	0.0695359	0	0
OG_113	0.427014	0	0
OG_1130	-0.12217	0	0
OG_11303	-0.223831	0	0
OG_11305	0.261208	0	0
OG_11309	0.158491	0	0
OG_1131	0.129528	0	0
OG_11315	-0.54935	0	0
OG_11321	0.27127	0	0
OG_11328	0.278311	4.46355e-06	0
OG_1133	0.824702	0.997319	0
OG_1134	0.54928	0	0
OG_11341	0.380474	0.000433766	0
[truncated: 17,169 more rows]

## Sheet: goc low P vs replete
OrthologID	Log2 Fold Change	Post-p (Low P/ Replete > 2)	Post-p (Replete /Low P > 2)
[truncated: 17,763 more rows]
