# Supplementary material for: Conserved Transcriptional Responses to Nutrient Stress in Bloom-Forming Algae
Source: Front Microbiol. 2017 Jul 18;8:1279. doi: 10.3389/fmicb.2017.01279 (PMC5513979; doi:10.3389/fmicb.2017.01279)
Supplement: Supplementary file 3 [file Table4.XLSX]

## Sheet: Sheet1
Table S4 Complete list of assigned ortholog ID, contig ID, annotations, and non-normalized read counts for all species in the study. Where no annotation was retrieved, an "n/a" is designated. Contig ID's are formatted with species abbreviation and contig number from NCGR assemblies. Species abbreviations are as follows: amo = A. monilatum, pmi = P. minimum, caf = C. affinis, cpo = C. polylepis, a…
OrthologID	ContigID	Uniref90 Annotation	Uniref_eValue	TIGRFAMS	SUPERFAMILY	SWISSPROT	PFAM	KEGG ID	repleteCount	lowNCount	lowPCount
OG_0	goc_2269	n/a	n/a	n/a	n/a	n/a	n/a	n/a	29124	24055	24446
OG_0	cpo_11955	UniRef90_Q28RH6_Mucin-associated_surface_protein_n=2_Tax=Jannaschia_sp._(strain_CCS1)_RepID=Q28RH6_JANSC	1e-11	n/a	Name=SUPERFAMILY:0050173; Dbxref=SCOP:46934; Description=uba-like; score=26.50; evalue=2.80e-06;	n/a	n/a	n/a	24842	10732	14825
OG_0	caf_107809	UniRef90_B8CB74_Uncharacterized_protein_n=1_Tax=Thalassiosira_pseudonana_RepID=B8CB74_THAPS	3.8e-89	n/a	n/a	n/a	Name=Pfam:HC2; Dbxref=Pfam:PF07382.6; Description=histone h1-like nucleoprotein hc2; Ontology_term=InterPro:IPR009970; score=29.60; evalue=5.10e-07;	n/a	21218	80	556
OG_0	cpo_4216	UniRef90_R1D7F6_Uncharacterized_protein_n=1_Tax=Emiliania_huxleyi_CCMP1516_RepID=R1D7F6_EMIHU	3.4e-58	n/a	n/a	n/a	n/a	n/a	21040	11307	20786
OG_0	cpo_24063	UniRef90_H8GL28_TolA_protein_n=2_Tax=Methylomicrobium_RepID=H8GL28_METAL	4.3e-26	n/a	n/a	n/a	n/a	n/a	18927	3202	3108
OG_0	cpo_172484	UniRef90_R1BE86_Uncharacterized_protein_n=1_Tax=Emiliania_huxleyi_CCMP1516_RepID=R1BE86_EMIHU	1.8e-20	n/a	n/a	n/a	n/a	n/a	15578	5483	6832
OG_0	goc_11084	UniRef90_R1E5F0_Uncharacterized_protein_n=1_Tax=Emiliania_huxleyi_CCMP1516_RepID=R1E5F0_EMIHU	5.9e-120	n/a	n/a	n/a	n/a	n/a	14887	4514	5785
OG_0	cpo_10039	UniRef90_U6M040_Uncharacterized_protein_n=1_Tax=Eimeria_maxima_RepID=U6M040_EIMMA	1.6e-05	n/a	n/a	n/a	n/a	n/a	14832	4048	5394
OG_0	goc_4343	UniRef90_R1EQ84_Uncharacterized_protein_n=1_Tax=Emiliania_huxleyi_CCMP1516_RepID=R1EQ84_EMIHU	1.3e-96	n/a	n/a	n/a	n/a	n/a	14117	13712	16510
OG_0	goc_8557	UniRef90_R1ENX5_Uncharacterized_protein_n=2_Tax=Emiliania_huxleyi_CCMP1516_RepID=R1ENX5_EMIHU	6.7e-171	n/a	n/a	n/a	n/a	n/a	12543	3644	5523
OG_0	cpo_8049	UniRef90_R1EGQ9_Uncharacterized_protein_n=1_Tax=Emiliania_huxleyi_CCMP1516_RepID=R1EGQ9_EMIHU	1.4e-33	n/a	n/a	n/a	n/a	n/a	12384	1506	1705
OG_0	cpo_170438	UniRef90_U6H640_Uncharacterized_protein_n=1_Tax=Eimeria_praecox_RepID=U6H640_9EIME	1.6e-25	n/a	n/a	n/a	n/a	n/a	12300	4972	8198
OG_0	goc_3302	UniRef90_A9V5S7_Protein-tyrosine-phosphatase_n=1_Tax=Monosiga_brevicollis_RepID=A9V5S7_MONBE	3.9e-25	n/a	n/a	n/a	n/a	n/a	11594	3890	5160
OG_0	caf_609	UniRef90_C1MLV2_Predicted_protein_n=1_Tax=Micromonas_pusilla_(strain_CCMP1545)_RepID=C1MLV2_MICPC	1.5e-05	n/a	n/a	n/a	n/a	n/a	11156	438	31669
OG_0	cpo_170725	UniRef90_R1BJ59_Uncharacterized_protein_n=1_Tax=Emiliania_huxleyi_CCMP1516_RepID=R1BJ59_EMIHU	0	Name=JCVI_TIGRFAMS:TIGR01970; Dbxref=JCVI_TIGRFAMS:TIGR01970; Description=deah_box_hrpb: atp-dependent helicase hrpb; Ontology_term=InterPro:IPR010225; score=299.50; evalue=1.20e-89;	Name=SUPERFAMILY:0034833; Dbxref=SCOP:52540; Description=p-loop containing nucleoside triphosphate hydrolases; score=130.70; evalue=6.10e-38;	Name=Swiss-Prot:Q6P5D3; Dbxref=Swiss-Prot:Q6P5D3; Description=putative atp-dependent rna helicase dhx57 os mus musculus gn dhx57 pe 2 sv 2; Ontology_term=InterPro:IPR000571,InterPro:IPR001650,InterPro:IPR006575,InterPro:IPR007502,InterPro:IPR009060,InterPro:IPR011545,InterPro:IPR011709,InterPro:IPR014001,InterPro:IPR015940,InterPro:IPR027417; score=577.40; evalue=1.14e-178;	Name=Pfam:DEAD; Dbxref=Pfam:PF00270.24; Description=dead/deah box helicase; Ontology_term=InterPro:IPR011545; score=35.00; evalue=8.20e-09;	n/a	10944	4560	4850
OG_0	goc_17939	UniRef90_R1CJU4_Uncharacterized_protein_n=1_Tax=Emiliania_huxleyi_CCMP1516_RepID=R1CJU4_EMIHU	1.5e-37	n/a	n/a	n/a	n/a	n/a	10910	21216	15731
OG_0	goc_148937	UniRef90_U6KCE9_Uncharacterized_protein_n=1_Tax=Eimeria_mitis_RepID=U6KCE9_9EIME	7.2e-76	n/a	n/a	n/a	n/a	n/a	10837	10545	13250
OG_0	goc_150758	UniRef90_L1IEH2_Uncharacterized_protein_n=1_Tax=Guillardia_theta_CCMP2712_RepID=L1IEH2_GUITH	3.8e-11	n/a	n/a	n/a	n/a	n/a	10776	15602	19625
OG_0	cpo_18933	UniRef90_U6JY66_Uncharacterized_protein_n=1_Tax=Eimeria_mitis_RepID=U6JY66_9EIME	5.5e-08	n/a	n/a	n/a	Name=Pfam:BACK; Dbxref=Pfam:PF07707.10; Description=btb and c-terminal kelch; Ontology_term=InterPro:IPR011705; score=29.70; evalue=3.90e-07;	n/a	10522	5335	7230
OG_0	cpo_170251	UniRef90_A0A009PZZ6_Stress-induced_bacterial_acidophilic_repeat_motif_family_protein_n=26_Tax=Acinetobacter_baumannii_RepID=A0A009PZZ6_ACIBA	1.4e-28	n/a	n/a	n/a	n/a	n/a	10241	4395	5875
OG_0	caf_2234	UniRef90_A0A091CY01_Arylsulfatase_E_n=1_Tax=Fukomys_damarensis_RepID=A0A091CY01_FUKDA	2.7e-51	n/a	n/a	n/a	n/a	K10395	8552	17736	23166
OG_0	cpo_172081	UniRef90_S9U1H7_Inorganic_pyrophosphatase_(Fragment)_n=1_Tax=Strigomonas_culicis_RepID=S9U1H7_9TRYP	2.8e-84	n/a	n/a	n/a	n/a	K01507	8328	1196	1824
OG_0	cpo_172454	UniRef90_U6MGA3_Uncharacterized_protein_n=1_Tax=Eimeria_maxima_RepID=U6MGA3_EIMMA	7.1e-32	n/a	Name=SUPERFAMILY:0048746; Dbxref=SCOP:54160; Description=chromo domain-like; score=43.20; evalue=1.20e-11;	n/a	Name=Pfam:Chromo; Dbxref=Pfam:PF00385.19; Description=chromo (chrromatin organisation modifier) domain; Ontology_term=InterPro:IPR023780; score=43.60; evalue=1.50e-11;	n/a	8316	4155	3045
OG_0	goc_10054	UniRef90_K0RSV9_Uncharacterized_protein_n=1_Tax=Thalassiosira_oceanica_RepID=K0RSV9_THAOC	7e-59	n/a	n/a	n/a	Name=Pfam:DUF1625; Dbxref=Pfam:PF07787.7; Description=protein of unknown function (duf1625); Ontology_term=InterPro:IPR012430; score=103.70; evalue=8.00e-30;	n/a	8121	6910	6156
OG_0	cpo_11419	n/a	n/a	n/a	n/a	n/a	n/a	n/a	8093	4383	6191
OG_0	cpo_170738	UniRef90_U6LB83_Uncharacterized_protein_n=1_Tax=Eimeria_brunetti_RepID=U6LB83_9EIME	5.3e-31	Name=JCVI_TIGRFAMS:TIGR02168; Dbxref=JCVI_TIGRFAMS:TIGR02168; Description=smc_prok_b: chromosome segregation protein smc; Ontology_term=InterPro:IPR011890; score=27.50; evalue=1.40e-07;	n/a	n/a	n/a	n/a	7697	3875	3786
OG_0	cpo_170366	UniRef90_F2R3W2_Putative_M_protein_n=3_Tax=Streptomyces_RepID=F2R3W2_STRVP	6.4e-05	n/a	n/a	n/a	n/a	n/a	7696	4501	7150
OG_0	cpo_15600	UniRef90_L1IEH2_Uncharacterized_protein_n=1_Tax=Guillardia_theta_CCMP2712_RepID=L1IEH2_GUITH	3.7e-18	n/a	n/a	n/a	n/a	n/a	7640	2609	4820
OG_0	goc_16758	UniRef90_R1BBD0_Uncharacterized_protein_n=1_Tax=Emiliania_huxleyi_CCMP1516_RepID=R1BBD0_EMIHU	5.5e-115	n/a	n/a	n/a	n/a	n/a	7560	8564	11574
OG_0	cpo_12104	UniRef90_U6KLI3_Uncharacterized_protein_n=1_Tax=Eimeria_mitis_RepID=U6KLI3_9EIME	7.1e-26	n/a	n/a	n/a	n/a	n/a	7437	4553	5392
OG_0	goc_149632	UniRef90_U6GZY5_Uncharacterized_protein_n=1_Tax=Eimeria_praecox_RepID=U6GZY5_9EIME	2.8e-94	n/a	n/a	n/a	n/a	n/a	7414	1840	3031
OG_0	cpo_11594	UniRef90_E9ADL3_Uncharacterized_protein_n=1_Tax=Leishmania_major_RepID=E9ADL3_LEIMA	9.3e-62	n/a	Name=SUPERFAMILY:0053922; Dbxref=SCOP:48403; Description=ankyrin repeat; score=98.00; evalue=4.80e-28;	n/a	Name=Pfam:Ank_3; Dbxref=Pfam:PF13606.1; Description=ankyrin repeat; Ontology_term=InterPro:IPR002110; score=30.40; evalue=2.10e-07;	K10327	7067	3975	6482
OG_0	goc_149628	UniRef90_R1CRT8_Uncharacterized_protein_n=1_Tax=Emiliania_huxleyi_CCMP1516_RepID=R1CRT8_EMIHU	1.5e-174	n/a	n/a	n/a	n/a	n/a	7015	10471	9093
OG_0	caf_1335	UniRef90_K0TNW0_Uncharacterized_protein_n=1_Tax=Thalassiosira_oceanica_RepID=K0TNW0_THAOC	4.3e-65	n/a	n/a	n/a	n/a	n/a	6990	346	1520
OG_0	cpo_173549	UniRef90_R1DMY0_Uncharacterized_protein_n=1_Tax=Emiliania_huxleyi_CCMP1516_RepID=R1DMY0_EMIHU	3.7e-29	n/a	n/a	n/a	n/a	n/a	6810	4174	6590
OG_0	cpo_6203	UniRef90_R1DSN5_Uncharacterized_protein_n=1_Tax=Emiliania_huxleyi_CCMP1516_RepID=R1DSN5_EMIHU	1.1e-22	n/a	n/a	n/a	n/a	n/a	6570	750	916
OG_0	caf_10786	UniRef90_UPI0006973970_PREDICTED:_fibrous_sheath_CABYR-binding_protein-like_isoform_X1_n=3_Tax=Lingula_unguis_RepID=UPI0006973970	2.2e-26	n/a	n/a	n/a	n/a	n/a	6550	9827	11990
OG_0	cpo_9056	UniRef90_UPI0006756FDF_hypothetical_protein_AMSG_08001_n=1_Tax=Thecamonas_trahens_ATCC_50062_RepID=UPI0006756FDF	1.1e-44	n/a	n/a	n/a	Name=Pfam:SNARE; Dbxref=Pfam:PF05739.14; Description=snare domain; Ontology_term=InterPro:IPR000727; score=25.70; evalue=6.00e-06;	n/a	6492	1232	898
OG_0	cpo_119675	UniRef90_F5LQH6_M_protein_repeat_protein_n=1_Tax=Paenibacillus_sp._HGF7_RepID=F5LQH6_9BACL	3.5e-05	n/a	n/a	n/a	n/a	n/a	6480	5260	5900
OG_0	cpo_170253	UniRef90_A0A084QDW5_Uncharacterized_protein_n=4_Tax=Stachybotrys_RepID=A0A084QDW5_9HYPO	2.6e-20	n/a	n/a	n/a	n/a	n/a	6294	4822	4010
OG_0	cpo_129619	UniRef90_UPI0006808AA9_dTMP_kinase_n=1_Tax=Streptomyces_sp._SA3_actF_RepID=UPI0006808AA9	8.2e-10	n/a	n/a	n/a	n/a	n/a	6122	3474	5398
OG_0	caf_108122	UniRef90_B7FW47_Predicted_protein_n=1_Tax=Phaeodactylum_tricornutum_(strain_CCAP_1055/1)_RepID=B7FW47_PHATC	5.8e-124	n/a	Name=SUPERFAMILY:0053905; Dbxref=SCOP:54427; Description=ntf2-like; score=26.50; evalue=4.90e-06;	n/a	n/a	n/a	5982	5146	3546
OG_0	goc_25889	UniRef90_R1BJ59_Uncharacterized_protein_n=1_Tax=Emiliania_huxleyi_CCMP1516_RepID=R1BJ59_EMIHU	0	n/a	n/a	n/a	n/a	n/a	5926	2858	5130
OG_0	cpo_9714	n/a	n/a	n/a	n/a	n/a	n/a	n/a	5825	3075	5582
OG_0	caf_2983	UniRef90_B8BZA2_Uncharacterized_protein_n=1_Tax=Thalassiosira_pseudonana_RepID=B8BZA2_THAPS	7.6e-104	n/a	Name=SUPERFAMILY:0053371; Dbxref=SCOP:54001; Description=cysteine proteinases; score=28.80; evalue=6.50e-07;	n/a	Name=Pfam:Inhibitor_I29; Dbxref=Pfam:PF08246.7; Description=cathepsin propeptide inhibitor domain (i29); Ontology_term=InterPro:IPR013201; score=33.90; evalue=2.50e-08;	n/a	5819	2272	910
OG_0	cpo_26826	UniRef90_C1FFK9_Uncharacterized_protein_n=1_Tax=Micromonas_sp._(strain_RCC299_/_NOUM17)_RepID=C1FFK9_MICSR	2.8e-44	n/a	n/a	n/a	n/a	n/a	5662	474	470
OG_0	goc_235	UniRef90_R1FU59_Uncharacterized_protein_n=1_Tax=Emiliania_huxleyi_CCMP1516_RepID=R1FU59_EMIHU	7.1e-108	n/a	n/a	n/a	n/a	n/a	5632	11870	8786
OG_0	cpo_2844	UniRef90_U6GLA6_Uncharacterized_protein_(Fragment)_n=1_Tax=Eimeria_acervulina_RepID=U6GLA6_EIMAC	3.1e-06	n/a	n/a	n/a	n/a	n/a	5522	2358	1393
OG_0	goc_17617	UniRef90_R1BN07_Uncharacterized_protein_n=1_Tax=Emiliania_huxleyi_CCMP1516_RepID=R1BN07_EMIHU	1.4e-93	n/a	n/a	n/a	n/a	n/a	5454	5978	5706
OG_0	goc_10787	UniRef90_R1FB14_Uncharacterized_protein_n=1_Tax=Emiliania_huxleyi_CCMP1516_RepID=R1FB14_EMIHU	1.1e-124	n/a	Name=SUPERFAMILY:0049743; Dbxref=SCOP:54909; Description=dimeric alpha+beta barrel; score=29.40; evalue=5.00e-07;	n/a	n/a	n/a	5394	24059	36474
OG_0	goc_16766	UniRef90_R1BFE6_Uncharacterized_protein_n=1_Tax=Emiliania_huxleyi_CCMP1516_RepID=R1BFE6_EMIHU	2.1e-283	n/a	n/a	n/a	Name=Pfam:Tcp11; Dbxref=Pfam:PF05794.8; Description=t-complex protein 11; Ontology_term=InterPro:IPR008862; score=40.00; evalue=1.70e-10;	n/a	5118	8218	4500
OG_0	cpo_170990	UniRef90_C1FFK9_Uncharacterized_protein_n=1_Tax=Micromonas_sp._(strain_RCC299_/_NOUM17)_RepID=C1FFK9_MICSR	1.2e-26	n/a	n/a	n/a	n/a	n/a	5098	2100	3654
OG_0	goc_31142	UniRef90_R1E2J6_Uncharacterized_protein_n=1_Tax=Emiliania_huxleyi_CCMP1516_RepID=R1E2J6_EMIHU	9.9e-105	n/a	n/a	n/a	n/a	n/a	5062	10128	9125
OG_0	cpo_170433	UniRef90_Q4E0H9_Trans-sialidase,_putative_n=1_Tax=Trypanosoma_cruzi_(strain_CL_Brener)_RepID=Q4E0H9_TRYCC	6.5e-17	n/a	Name=SUPERFAMILY:0050619; Dbxref=SCOP:50729; Description=ph domain-like; score=97.30; evalue=4.70e-28;	n/a	Name=Pfam:Gelsolin; Dbxref=Pfam:PF00626.17; Description=gelsolin repeat; Ontology_term=InterPro:IPR007123; score=27.80; evalue=1.30e-06;	K08017	4994	2858	4168
OG_0	goc_6578	UniRef90_R1FYW6_Uncharacterized_protein_n=1_Tax=Emiliania_huxleyi_CCMP1516_RepID=R1FYW6_EMIHU	4.2e-35	n/a	n/a	n/a	n/a	n/a	4906	1664	4401
OG_0	cpo_139695	UniRef90_UPI00051EE1F5_PREDICTED:_LOW_QUALITY_PROTEIN:_T-complex_protein_11_homolog_n=1_Tax=Egretta_garzetta_RepID=UPI00051EE1F5	9.9e-05	n/a	n/a	n/a	n/a	n/a	4874	2413	3211
OG_0	cpo_170811	UniRef90_R1D455_Uncharacterized_protein_n=1_Tax=Emiliania_huxleyi_CCMP1516_RepID=R1D455_EMIHU	4.9e-61	Name=JCVI_TIGRFAMS:TIGR01642; Dbxref=JCVI_TIGRFAMS:TIGR01642; Description=u2af_lg: u2 snrnp auxilliary factor large subunit splicing factor; Ontology_term=InterPro:IPR006529; score=23.50; evalue=3.80e-06;	Name=SUPERFAMILY:0041653; Dbxref=SCOP:54928; Description=rna-binding domain rbd; score=60.70; evalue=7.90e-17;	n/a	Name=Pfam:WW; Dbxref=Pfam:PF00397.21; Description=ww domain; Ontology_term=InterPro:IPR001202; score=26.00; evalue=5.50e-06;	K13207	4802	1316	1489
OG_0	cpo_128861	UniRef90_R1CD25_Uncharacterized_protein_n=1_Tax=Emiliania_huxleyi_CCMP1516_RepID=R1CD25_EMIHU	4.3e-30	n/a	Name=SUPERFAMILY:0049488; Dbxref=SCOP:48403; Description=ankyrin repeat; score=133.20; evalue=8.10e-39;	n/a	Name=Pfam:Ank_4; Dbxref=Pfam:PF13637.1; Description=ankyrin repeats (many copies); score=86.90; evalue=6.40e-25;	K10380	4742	2390	3840
OG_0	cpo_18721	UniRef90_U6GZY5_Uncharacterized_protein_n=1_Tax=Eimeria_praecox_RepID=U6GZY5_9EIME	4.9e-53	n/a	Name=SUPERFAMILY:0049331; Dbxref=SCOP:48403; Description=ankyrin repeat; score=56.40; evalue=2.60e-15;	n/a	Name=Pfam:WW; Dbxref=Pfam:PF00397.21; Description=ww domain; Ontology_term=InterPro:IPR001202; score=29.50; evalue=4.20e-07;	n/a	4732	2646	2633
OG_0	cpo_26891	UniRef90_R1C2J9_Uncharacterized_protein_n=1_Tax=Emiliania_huxleyi_CCMP1516_RepID=R1C2J9_EMIHU	8.6e-27	n/a	n/a	n/a	n/a	n/a	4660	1164	894
OG_0	goc_7274	UniRef90_R1CWV5_Uncharacterized_protein_n=2_Tax=Emiliania_huxleyi_CCMP1516_RepID=R1CWV5_EMIHU	3.9e-42	n/a	Name=SUPERFAMILY:0052297; Dbxref=SCOP:54791; Description=eukaryotic type kh-domain (kh-domain type i); score=31.30; evalue=8.10e-08;	n/a	Name=Pfam:4F5; Dbxref=Pfam:PF04419.9; Description=4f5 protein family; Ontology_term=InterPro:IPR007513; score=30.50; evalue=4.10e-07;	n/a	4600	6287	8097
OG_0	cpo_9845	UniRef90_U6JY66_Uncharacterized_protein_n=1_Tax=Eimeria_mitis_RepID=U6JY66_9EIME	6.3e-40	n/a	n/a	n/a	n/a	n/a	4588	2898	3336
OG_0	pmi_7153	UniRef90_UPI000495F433_PREDICTED:_microtubule-associated_protein_1B-like_n=1_Tax=Stegastes_partitus_RepID=UPI000495F433	4.3e-06	n/a	n/a	n/a	n/a	n/a	4546	2866	5202
OG_0	goc_109041	UniRef90_R1DGD9_Uncharacterized_protein_n=1_Tax=Emiliania_huxleyi_CCMP1516_RepID=R1DGD9_EMIHU	0	n/a	n/a	n/a	n/a	n/a	4470	5816	5978
OG_0	cpo_11189	UniRef90_UPI0006756FDF_hypothetical_protein_AMSG_08001_n=1_Tax=Thecamonas_trahens_ATCC_50062_RepID=UPI0006756FDF	5.3e-42	n/a	n/a	n/a	n/a	n/a	4416	2478	3980
OG_0	goc_59987	UniRef90_R1ED91_Uncharacterized_protein_n=2_Tax=Emiliania_huxleyi_CCMP1516_RepID=R1ED91_EMIHU	7.8e-42	n/a	n/a	n/a	n/a	n/a	4400	7120	3149
OG_0	cpo_170174	UniRef90_U6KCE9_Uncharacterized_protein_n=1_Tax=Eimeria_mitis_RepID=U6KCE9_9EIME	5.6e-61	n/a	n/a	n/a	n/a	n/a	4390	662	161
OG_0	cpo_149469	UniRef90_W4XQM4_Uncharacterized_protein_n=1_Tax=Strongylocentrotus_purpuratus_RepID=W4XQM4_STRPU	0.00079	n/a	n/a	n/a	n/a	n/a	4292	1270	1782
OG_0	cpo_14785	UniRef90_D5CS63_Plectin_n=1_Tax=Sideroxydans_lithotrophicus_(strain_ES-1)_RepID=D5CS63_SIDLE	1.6e-18	n/a	n/a	n/a	n/a	n/a	4278	1802	6884
OG_0	cpo_26136	UniRef90_D9Y007_Putative_uncharacterized_protein_(Fragment)_n=1_Tax=Streptomyces_griseoflavus_Tu4000_RepID=D9Y007_9ACTN	1.4e-08	n/a	n/a	n/a	n/a	n/a	4260	1468	2210
OG_0	cpo_18624	UniRef90_A0A0D2UGP5_Uncharacterized_protein_n=1_Tax=Capsaspora_owczarzaki_(strain_ATCC_30864)_RepID=A0A0D2UGP5_CAPO3	1.8e-20	n/a	Name=SUPERFAMILY:0048391; Dbxref=SCOP:51045; Description=ww domain; score=44.50; evalue=4.70e-12;	n/a	Name=Pfam:WW; Dbxref=Pfam:PF00397.21; Description=ww domain; Ontology_term=InterPro:IPR001202; score=48.40; evalue=5.30e-13;	K17943	4256	2542	4933
OG_0	cpo_14691	n/a	n/a	n/a	n/a	n/a	n/a	n/a	4208	2654	4224
OG_0	goc_150749	UniRef90_R1BJ71_Uncharacterized_protein_n=1_Tax=Emiliania_huxleyi_CCMP1516_RepID=R1BJ71_EMIHU	0	n/a	n/a	n/a	n/a	n/a	4137	4119	7014
OG_0	goc_81004	UniRef90_R1DFU2_Uncharacterized_protein_n=1_Tax=Emiliania_huxleyi_CCMP1516_RepID=R1DFU2_EMIHU	1.1e-163	n/a	n/a	n/a	n/a	n/a	4027	326	952
OG_0	amo_273902	UniRef90_A0A022MMS4_Uncharacterized_protein_(Fragment)_n=3_Tax=Streptomyces_RepID=A0A022MMS4_9ACTN	3e-16	Name=JCVI_TIGRFAMS:TIGR02168; Dbxref=JCVI_TIGRFAMS:TIGR02168; Description=smc_prok_b: chromosome segregation protein smc; Ontology_term=InterPro:IPR011890; score=21.30; evalue=1.00e-05;	Name=SUPERFAMILY:0053395; Dbxref=SCOP:57997; Description=tropomyosin; score=26.80; evalue=3.00e-06;	n/a	n/a	n/a	4026	5200	3951
OG_0	goc_16876	UniRef90_R1BGW2_Uncharacterized_protein_n=1_Tax=Emiliania_huxleyi_CCMP1516_RepID=R1BGW2_EMIHU	4e-186	n/a	n/a	n/a	Name=Pfam:NT-C2; Dbxref=Pfam:PF10358.4; Description=n-terminal c2 in eeig1 and ehbp1 proteins; Ontology_term=InterPro:IPR019448; score=57.00; evalue=1.30e-15;	n/a	4018	5162	4654
OG_0	cpo_131673	UniRef90_K3XBE4_Uncharacterized_protein_n=1_Tax=Pythium_ultimum_DAOM_BR144_RepID=K3XBE4_PYTUL	3.4e-22	n/a	Name=SUPERFAMILY:0052646; Dbxref=SCOP:48452; Description=tpr-like; score=56.10; evalue=2.90e-15;	n/a	Name=Pfam:TPR_1; Dbxref=Pfam:PF00515.23; Description=tetratricopeptide repeat; Ontology_term=InterPro:IPR001440; score=28.00; evalue=9.80e-07;	K09553	3993	2066	3470
OG_0	goc_1576	UniRef90_R1ESG7_Uncharacterized_protein_n=1_Tax=Emiliania_huxleyi_CCMP1516_RepID=R1ESG7_EMIHU	4e-222	n/a	n/a	n/a	n/a	n/a	3982	2326	4464
OG_0	goc_17650	UniRef90_R1BVH1_Uncharacterized_protein_n=1_Tax=Emiliania_huxleyi_CCMP1516_RepID=R1BVH1_EMIHU	1.2e-231	Name=JCVI_TIGRFAMS:TIGR02521; Dbxref=JCVI_TIGRFAMS:TIGR02521; Description=type_iv_pilw: type iv pilus biogenesis/stability protein pilw; Ontology_term=InterPro:IPR013360; score=31.90; evalue=2.00e-08;	Name=SUPERFAMILY:0050358; Dbxref=SCOP:48452; Description=tpr-like; score=63.50; evalue=1.60e-17;	n/a	Name=Pfam:DUF563; Dbxref=Pfam:PF04577.9; Description=protein of unknown function (duf563); Ontology_term=InterPro:IPR007657; score=33.60; evalue=3.20e-08;	n/a	3974	5079	6686
OG_0	goc_4604	UniRef90_R1BCY5_Uncharacterized_protein_(Fragment)_n=1_Tax=Emiliania_huxleyi_CCMP1516_RepID=R1BCY5_EMIHU	8e-150	n/a	Name=SUPERFAMILY:0052887; Dbxref=SCOP:54001; Description=cysteine proteinases; score=180.40; evalue=4.70e-53;	n/a	Name=Pfam:UCH_1; Dbxref=Pfam:PF13423.1; Description=ubiquitin carboxyl-terminal hydrolase; Ontology_term=InterPro:IPR001394; score=52.00; evalue=6.10e-14;	K11855	3948	3738	4070
OG_0	amo_21699	UniRef90_H0Z5I1_Uncharacterized_protein_(Fragment)_n=3_Tax=Eukaryota_RepID=H0Z5I1_TAEGU	1.1e-48	Name=JCVI_TIGRFAMS:TIGR01659; Dbxref=JCVI_TIGRFAMS:TIGR01659; Description=sex-lethal: sex-lethal family splicing factor; Ontology_term=InterPro:IPR006546; score=27.50; evalue=5.00e-07;	Name=SUPERFAMILY:0052622; Dbxref=SCOP:54928; Description=rna-binding domain rbd; score=69.20; evalue=1.80e-19;	n/a	Name=Pfam:RRM_5; Dbxref=Pfam:PF13893.1; Description=rna recognition motif. (a.k.a. rrm rbd or rnp domain); score=32.70; evalue=4.40e-08;	K14325	3898	5413	4115
OG_0	goc_151138	UniRef90_R1BY80_Uncharacterized_protein_n=1_Tax=Emiliania_huxleyi_CCMP1516_RepID=R1BY80_EMIHU	2.2e-154	n/a	n/a	n/a	n/a	n/a	3881	6313	6706
OG_0	cpo_172446	UniRef90_R1D455_Uncharacterized_protein_n=1_Tax=Emiliania_huxleyi_CCMP1516_RepID=R1D455_EMIHU	6e-41	Name=JCVI_TIGRFAMS:TIGR01661; Dbxref=JCVI_TIGRFAMS:TIGR01661; Description=elav_hud_sf: elav/hud family splicing factor; Ontology_term=InterPro:IPR006548; score=30.70; evalue=5.10e-08;	Name=SUPERFAMILY:0050466; Dbxref=SCOP:54928; Description=rna-binding domain rbd; score=68.00; evalue=3.80e-19;	n/a	Name=Pfam:WW; Dbxref=Pfam:PF00397.21; Description=ww domain; Ontology_term=InterPro:IPR001202; score=35.50; evalue=5.90e-09;	n/a	3862	1063	1273
OG_0	caf_108492	UniRef90_B8CE49_Uncharacterized_protein_n=1_Tax=Thalassiosira_pseudonana_RepID=B8CE49_THAPS	4.2e-87	Name=JCVI_TIGRFAMS:TIGR02794; Dbxref=JCVI_TIGRFAMS:TIGR02794; Description=tola_full: protein tola; Ontology_term=InterPro:IPR014161; score=58.20; evalue=1.70e-16;	n/a	n/a	n/a	n/a	3828	3528	8227
OG_0	cpo_12898	UniRef90_H1LE90_Uncharacterized_protein_n=1_Tax=Lactobacillus_kisonensis_F0435_RepID=H1LE90_9LACO	1e-27	n/a	n/a	n/a	n/a	n/a	3828	2658	4032
OG_0	goc_150470	UniRef90_R1G7L2_Polysacharide-associated,_calcium-binding_protein_n=4_Tax=Emiliania_huxleyi_RepID=R1G7L2_EMIHU	3e-175	n/a	n/a	n/a	n/a	n/a	3780	9765	10295
OG_0	cpo_8424	UniRef90_U6JY66_Uncharacterized_protein_n=1_Tax=Eimeria_mitis_RepID=U6JY66_9EIME	2.9e-45	n/a	n/a	n/a	n/a	n/a	3772	1815	1905
OG_0	cpo_7458	UniRef90_R1GF95_Uncharacterized_protein_n=1_Tax=Botryosphaeria_parva_(strain_UCR-NP2)_RepID=R1GF95_BOTPV	7.5e-08	n/a	n/a	n/a	n/a	n/a	3737	1146	1906
OG_0	cpo_96848	UniRef90_U6M040_Uncharacterized_protein_n=1_Tax=Eimeria_maxima_RepID=U6M040_EIMMA	1.1e-57	n/a	n/a	n/a	n/a	n/a	3730	646	472
OG_0	cpo_96479	n/a	n/a	n/a	n/a	n/a	n/a	n/a	3688	674	1420
OG_0	amo_7027	UniRef90_A0A096P978_Helicase,_C-terminal_(Fragment)_n=2_Tax=Ostreococcus_tauri_RepID=A0A096P978_OSTTA	2.2e-100	Name=JCVI_TIGRFAMS:TIGR01970; Dbxref=JCVI_TIGRFAMS:TIGR01970; Description=deah_box_hrpb: atp-dependent helicase hrpb; Ontology_term=InterPro:IPR010225; score=265.30; evalue=2.60e-79;	Name=SUPERFAMILY:0034833; Dbxref=SCOP:52540; Description=p-loop containing nucleoside triphosphate hydrolases; score=126.50; evalue=1.10e-36;	Name=Swiss-Prot:Q6P158; Dbxref=Swiss-Prot:Q6P158; Description=putative atp-dependent rna helicase dhx57 os homo sapiens gn dhx57 pe 1 sv 2; Ontology_term=InterPro:IPR000571,InterPro:IPR001650,InterPro:IPR002464,InterPro:IPR006575,InterPro:IPR007502,InterPro:IPR009060,InterPro:IPR011545,InterPro:IPR011709,InterPro:IPR014001,InterPro:IPR015940,InterPro:IPR027417; score=176.41; evalue=5.06e-43;	Name=Pfam:SAP; Dbxref=Pfam:PF02037.22; Description=sap domain; Ontology_term=InterPro:IPR003034; score=24.80; evalue=9.90e-06;	n/a	3628	4755	4384
OG_0	cpo_24474	UniRef90_A0A0D2UGP5_Uncharacterized_protein_n=1_Tax=Capsaspora_owczarzaki_(strain_ATCC_30864)_RepID=A0A0D2UGP5_CAPO3	4.6e-19	n/a	n/a	n/a	Name=Pfam:YrhK; Dbxref=Pfam:PF14145.1; Description=yrhk-like protein; Ontology_term=InterPro:IPR025424; score=42.70; evalue=2.90e-11;	n/a	3578	1234	260
OG_0	cpo_26566	UniRef90_R1DWX0_Uncharacterized_protein_n=1_Tax=Emiliania_huxleyi_CCMP1516_RepID=R1DWX0_EMIHU	9.4e-91	n/a	Name=SUPERFAMILY:0053763; Dbxref=SCOP:57850; Description=ring/u-box; score=36.90; evalue=1.50e-09;	Name=Swiss-Prot:Q4R7K7; Dbxref=Swiss-Prot:Q4R7K7; Description=e3 ubiquitin-protein ligase bre1b os macaca fascicularis gn rnf40 pe 2 sv 1; Ontology_term=InterPro:IPR001841,InterPro:IPR013083,InterPro:IPR017907; score=104.38; evalue=2.13e-21;	Name=Pfam:zf-C3HC4_2; Dbxref=Pfam:PF13923.1; Description=zinc finger c3hc4 type (ring finger); score=26.10; evalue=4.90e-06;	K10696	3532	1304	1870
OG_0	cpo_16536	n/a	n/a	n/a	n/a	n/a	n/a	n/a	3502	1452	2814
OG_0	goc_149378	UniRef90_A0L9M0_TPR_repeat-containing_protein_n=1_Tax=Magnetococcus_marinus_(strain_ATCC_BAA-1437_/_JCM_17883_/_MC-1)_RepID=A0L9M0_MAGMM	1.7e-87	n/a	n/a	n/a	n/a	n/a	3490	912	1743
OG_0	cpo_3293	UniRef90_W5LK12_Uncharacterized_protein_n=1_Tax=Astyanax_mexicanus_RepID=W5LK12_ASTMX	1.7e-11	n/a	Name=SUPERFAMILY:0048421; Dbxref=SCOP:50978; Description=wd40 repeat-like; score=46.50; evalue=2.80e-12;	n/a	n/a	n/a	3478	1600	2302
OG_0	cpo_6964	UniRef90_A0A0D2MQ02_Putative_Abnormal_spindle-like_microcephaly-associated_protein_like_protein_n=1_Tax=Monoraphidium_neglectum_RepID=A0A0D2MQ02_9CHLO	5.3e-46	n/a	Name=SUPERFAMILY:0049878; Dbxref=SCOP:50156; Description=pdz domain-like; score=31.00; evalue=1.40e-07;	Name=Swiss-Prot:Q8CJ27; Dbxref=Swiss-Prot:Q8CJ27; Description=abnormal spindle-like microcephaly-associated protein homolog os mus musculus gn aspm pe 2 sv 2; Ontology_term=InterPro:IPR000048,InterPro:IPR001715,InterPro:IPR022613,InterPro:IPR027417; score=105.92; evalue=2.60e-21;	Name=Pfam:IQ; Dbxref=Pfam:PF00612.22; Description=iq calmodulin-binding motif; Ontology_term=InterPro:IPR000048; score=97.00; evalue=4.80e-29;	K10360	3462	1656	2050
OG_0	pmi_260988	UniRef90_D6WGY0_Putative_uncharacterized_protein_n=1_Tax=Tribolium_castaneum_RepID=D6WGY0_TRICA	4.6e-116	n/a	Name=SUPERFAMILY:0037597; Dbxref=SCOP:47473; Description=ef-hand; score=31.50; evalue=7.30e-08;	n/a	Name=Pfam:EF_hand_6; Dbxref=Pfam:PF13833.1; Description=ef-hand domain pair; score=26.60; evalue=2.90e-06;	n/a	3446	2157	3267
OG_0	goc_7789	UniRef90_R1BDA9_Uncharacterized_protein_(Fragment)_n=1_Tax=Emiliania_huxleyi_CCMP1516_RepID=R1BDA9_EMIHU	1e-91	n/a	n/a	n/a	n/a	n/a	3445	5284	6838
OG_0	cpo_170144	UniRef90_R1EH55_Uncharacterized_protein_n=1_Tax=Emiliania_huxleyi_CCMP1516_RepID=R1EH55_EMIHU	7.2e-95	n/a	Name=SUPERFAMILY:0051640; Dbxref=SCOP:55418; Description=eif4e-like; score=97.20; evalue=1.00e-27;	n/a	Name=Pfam:DUF1917; Dbxref=Pfam:PF08939.5; Description=domain of unknown function (duf1917); Ontology_term=InterPro:IPR015034; score=97.90; evalue=6.80e-28;	n/a	3444	1575	1770
OG_0	cpo_7808	UniRef90_UPI0006AFE4B0_MULTISPECIES:_thymidylate_kinase_n=1_Tax=Streptomyces_RepID=UPI0006AFE4B0	6.1e-12	n/a	n/a	n/a	n/a	n/a	3426	1004	894
OG_0	cpo_173591	UniRef90_U6LU95_Uncharacterized_protein_n=1_Tax=Eimeria_brunetti_RepID=U6LU95_9EIME	4.9e-07	n/a	n/a	n/a	n/a	K10297	3413	1152	1378
OG_0	cpo_170145	UniRef90_U6GZY5_Uncharacterized_protein_n=1_Tax=Eimeria_praecox_RepID=U6GZY5_9EIME	7.6e-69	n/a	n/a	n/a	n/a	n/a	3413	1571	1597
OG_0	cpo_170195	UniRef90_U6GZY5_Uncharacterized_protein_n=1_Tax=Eimeria_praecox_RepID=U6GZY5_9EIME	2.1e-41	n/a	Name=SUPERFAMILY:0035392; Dbxref=SCOP:52540; Description=p-loop containing nucleoside triphosphate hydrolases; score=33.40; evalue=1.70e-08;	n/a	Name=Pfam:RNase_PH; Dbxref=Pfam:PF01138.16; Description=3' exoribonuclease family domain 1; Ontology_term=InterPro:IPR001247; score=26.30; evalue=6.50e-06;	n/a	3393	1659	2194
OG_0	cpo_171540	UniRef90_I0YU94_Uncharacterized_protein_n=1_Tax=Coccomyxa_subellipsoidea_C-169_RepID=I0YU94_9CHLO	9.9e-10	n/a	n/a	n/a	Name=Pfam:Enkurin; Dbxref=Pfam:PF13864.1; Description=calmodulin-binding; Ontology_term=InterPro:IPR027012; score=64.90; evalue=5.20e-18;	n/a	3392	2450	3920
OG_0	cpo_169321	UniRef90_UPI00046EABE0_hypothetical_protein_n=1_Tax=Paenibacillus_ehimensis_RepID=UPI00046EABE0	2.6e-10	n/a	n/a	n/a	n/a	n/a	3378	756	2283
OG_0	cpo_172321	UniRef90_U6GZY5_Uncharacterized_protein_n=1_Tax=Eimeria_praecox_RepID=U6GZY5_9EIME	5.5e-37	Name=JCVI_TIGRFAMS:TIGR02794; Dbxref=JCVI_TIGRFAMS:TIGR02794; Description=tola_full: protein tola; Ontology_term=InterPro:IPR014161; score=33.40; evalue=6.00e-09;	n/a	n/a	n/a	n/a	3375	1503	1804
OG_0	amo_412555	UniRef90_A0A077TN87_Merozoite_adhesive_erythrocytic_binding_protein_n=5_Tax=Plasmodium_chabaudi_RepID=A0A077TN87_PLACH	3.2e-114	n/a	n/a	n/a	n/a	n/a	3339	5203	4825
OG_0	goc_3584	UniRef90_R1D455_Uncharacterized_protein_n=1_Tax=Emiliania_huxleyi_CCMP1516_RepID=R1D455_EMIHU	4.7e-130	Name=JCVI_TIGRFAMS:TIGR01642; Dbxref=JCVI_TIGRFAMS:TIGR01642; Description=u2af_lg: u2 snrnp auxilliary factor large subunit splicing factor; Ontology_term=InterPro:IPR006529; score=23.00; evalue=5.20e-06;	Name=SUPERFAMILY:0049769; Dbxref=SCOP:54928; Description=rna-binding domain rbd; score=70.20; evalue=1.60e-19;	n/a	Name=Pfam:WW; Dbxref=Pfam:PF00397.21; Description=ww domain; Ontology_term=InterPro:IPR001202; score=29.40; evalue=4.80e-07;	K13207	3324	3000	3320
OG_0	cpo_10383	UniRef90_UPI00036B29D2_hypothetical_protein_n=1_Tax=Herbaspirillum_massiliense_RepID=UPI00036B29D2	1.6e-32	Name=JCVI_TIGRFAMS:TIGR02169; Dbxref=JCVI_TIGRFAMS:TIGR02169; Description=smc_prok_a: chromosome segregation protein smc; Ontology_term=InterPro:IPR011890; score=22.80; evalue=3.60e-06;	n/a	n/a	n/a	n/a	3324	1616	2154
OG_0	cpo_7084	UniRef90_C1FFK9_Uncharacterized_protein_n=1_Tax=Micromonas_sp._(strain_RCC299_/_NOUM17)_RepID=C1FFK9_MICSR	2.7e-07	n/a	n/a	n/a	n/a	n/a	3320	1512	1446
OG_0	goc_5917	UniRef90_R1EGS2_Uncharacterized_protein_n=1_Tax=Emiliania_huxleyi_CCMP1516_RepID=R1EGS2_EMIHU	3.3e-89	n/a	n/a	n/a	n/a	n/a	3310	250	2465
OG_0	goc_151032	UniRef90_R1D0K1_Uncharacterized_protein_n=1_Tax=Emiliania_huxleyi_CCMP1516_RepID=R1D0K1_EMIHU	4.5e-136	n/a	n/a	n/a	n/a	n/a	3302	3408	4929
OG_0	pmi_256320	UniRef90_K7HB23_Uncharacterized_protein_n=2_Tax=Caenorhabditis_japonica_RepID=K7HB23_CAEJA	1.5e-160	Name=JCVI_TIGRFAMS:TIGR02794; Dbxref=JCVI_TIGRFAMS:TIGR02794; Description=tola_full: protein tola; Ontology_term=InterPro:IPR014161; score=26.00; evalue=1.10e-06;	n/a	n/a	Name=Pfam:ZZ; Dbxref=Pfam:PF00569.12; Description=zinc finger zz type; Ontology_term=InterPro:IPR000433; score=25.80; evalue=5.10e-06;	n/a	3289	1956	4029
OG_0	cpo_117522	UniRef90_R1CZ51_Uncharacterized_protein_(Fragment)_n=1_Tax=Emiliania_huxleyi_CCMP1516_RepID=R1CZ51_EMIHU	2.7e-13	n/a	n/a	n/a	n/a	n/a	3288	1464	1446
OG_0	cpo_171637	UniRef90_UPI0006275B94_protein_TolA_n=4_Tax=Salmonella_choleraesuis_RepID=UPI0006275B94	3.6e-20	Name=JCVI_TIGRFAMS:TIGR02794; Dbxref=JCVI_TIGRFAMS:TIGR02794; Description=tola_full: protein tola; Ontology_term=InterPro:IPR014161; score=24.90; evalue=2.40e-06;	n/a	n/a	n/a	n/a	3236	1365	2382
OG_0	cpo_6002	UniRef90_R1EDT3_Uncharacterized_protein_(Fragment)_n=1_Tax=Emiliania_huxleyi_CCMP1516_RepID=R1EDT3_EMIHU	1.7e-24	n/a	n/a	n/a	n/a	n/a	3214	1230	1594
OG_0	cpo_171870	UniRef90_U6H640_Uncharacterized_protein_n=1_Tax=Eimeria_praecox_RepID=U6H640_9EIME	3.3e-15	n/a	Name=SUPERFAMILY:0048659; Dbxref=SCOP:52151; Description=fabd/lysophospholipase-like; score=32.40; evalue=6.20e-08;	n/a	n/a	n/a	3207	1914	2288
OG_0	goc_6645	UniRef90_R1BDT8_Uncharacterized_protein_n=1_Tax=Emiliania_huxleyi_CCMP1516_RepID=R1BDT8_EMIHU	2.5e-82	n/a	Name=SUPERFAMILY:0053036; Dbxref=SCOP:63748; Description=tudor/pwwp/mbt; score=26.30; evalue=4.50e-06;	n/a	Name=Pfam:Agenet; Dbxref=Pfam:PF05641.7; Description=agenet domain; Ontology_term=InterPro:IPR008395; score=62.50; evalue=2.70e-17;	n/a	3205	2655	4086
OG_0	cpo_168761	UniRef90_H1LE90_Uncharacterized_protein_n=1_Tax=Lactobacillus_kisonensis_F0435_RepID=H1LE90_9LACO	2.1e-99	n/a	n/a	n/a	n/a	n/a	3199	1252	1428
OG_0	cpo_173473	UniRef90_U6KCE9_Uncharacterized_protein_n=1_Tax=Eimeria_mitis_RepID=U6KCE9_9EIME	3.4e-29	n/a	n/a	n/a	n/a	n/a	3184	1884	3848
OG_0	pmi_257453	UniRef90_C1FFK9_Uncharacterized_protein_n=1_Tax=Micromonas_sp._(strain_RCC299_/_NOUM17)_RepID=C1FFK9_MICSR	2e-75	n/a	n/a	n/a	n/a	n/a	3182	2052	3002
OG_0	cpo_12069	UniRef90_A9I4H3_Colicin_exporter_n=1_Tax=Bordetella_petrii_(strain_ATCC_BAA-461_/_DSM_12804_/_CCUG_43448)_RepID=A9I4H3_BORPD	3.9e-12	n/a	n/a	n/a	n/a	n/a	3172	1710	2920
OG_0	goc_8222	UniRef90_R1F4Y4_Uncharacterized_protein_n=1_Tax=Emiliania_huxleyi_CCMP1516_RepID=R1F4Y4_EMIHU	6e-168	n/a	Name=SUPERFAMILY:0051010; Dbxref=SCOP:52058; Description=l domain-like; score=77.90; evalue=5.30e-22;	n/a	Name=Pfam:LRR_8; Dbxref=Pfam:PF13855.1; Description=leucine rich repeat; score=34.10; evalue=1.50e-08;	n/a	3151	4713	6794
OG_0	cpo_172431	UniRef90_A0A061RGH5_Uncharacterized_protein_n=1_Tax=Tetraselmis_sp._GSL018_RepID=A0A061RGH5_9CHLO	1.9e-25	n/a	n/a	n/a	n/a	n/a	3114	1046	1678
OG_0	pmi_1830	UniRef90_F2ULX6_Protein-tyrosine-phosphatase_n=1_Tax=Salpingoeca_rosetta_(strain_ATCC_50818_/_BSB-021)_RepID=F2ULX6_SALR5	5.4e-19	n/a	n/a	n/a	n/a	n/a	3110	3067	6137
OG_0	cpo_97500	UniRef90_R1EDT3_Uncharacterized_protein_(Fragment)_n=1_Tax=Emiliania_huxleyi_CCMP1516_RepID=R1EDT3_EMIHU	4.8e-28	n/a	n/a	n/a	n/a	n/a	3100	1090	958
OG_0	goc_150215	UniRef90_R1DE62_Uncharacterized_protein_n=1_Tax=Emiliania_huxleyi_CCMP1516_RepID=R1DE62_EMIHU	3.6e-118	n/a	n/a	n/a	n/a	n/a	3036	4025	3974
OG_0	cpo_170602	n/a	n/a	n/a	Name=SUPERFAMILY:0049787; Dbxref=SCOP:50729; Description=ph domain-like; score=112.60; evalue=6.80e-33;	n/a	Name=Pfam:PH; Dbxref=Pfam:PF00169.24; Description=ph domain; Ontology_term=InterPro:IPR001849; score=62.30; evalue=3.50e-17;	n/a	3000	1239	1421
OG_0	cpo_13167	UniRef90_U6M040_Uncharacterized_protein_n=1_Tax=Eimeria_maxima_RepID=U6M040_EIMMA	1.5e-54	n/a	n/a	n/a	n/a	n/a	2973	1341	2099
OG_0	cpo_170630	UniRef90_UPI0006754F6C_coiled-coil_domain-containing_protein_22_n=1_Tax=Thecamonas_trahens_ATCC_50062_RepID=UPI0006754F6C	1.6e-33	Name=JCVI_TIGRFAMS:TIGR02168; Dbxref=JCVI_TIGRFAMS:TIGR02168; Description=smc_prok_b: chromosome segregation protein smc; Ontology_term=InterPro:IPR011890; score=24.40; evalue=1.20e-06;	n/a	Name=Swiss-Prot:Q4V909; Dbxref=Swiss-Prot:Q4V909; Description=coiled-coil domain-containing protein 22 os danio rerio gn ccdc22 pe 2 sv 1; Ontology_term=InterPro:IPR008530; score=124.02; evalue=4.97e-28;	Name=Pfam:DUF812; Dbxref=Pfam:PF05667.6; Description=protein of unknown function (duf812); Ontology_term=InterPro:IPR008530; score=267.70; evalue=1.80e-79;	n/a	2961	1515	2710
OG_0	amo_33189	UniRef90_H8MPH7_Uncharacterized_protein_n=1_Tax=Corallococcus_coralloides_(strain_ATCC_25202_/_DSM_2259_/_NBRC_100086_/_M2)_RepID=H8MPH7_CORCM	1.5e-28	n/a	n/a	n/a	n/a	K10388	2938	3774	3446
OG_0	caf_3647	UniRef90_K0TC98_Uncharacterized_protein_n=1_Tax=Thalassiosira_oceanica_RepID=K0TC98_THAOC	3e-35	n/a	n/a	n/a	n/a	K14990	2926	2448	1764
OG_0	pmi_256564	UniRef90_D6WGY0_Putative_uncharacterized_protein_n=1_Tax=Tribolium_castaneum_RepID=D6WGY0_TRICA	3.2e-126	Name=JCVI_TIGRFAMS:TIGR02794; Dbxref=JCVI_TIGRFAMS:TIGR02794; Description=tola_full: protein tola; Ontology_term=InterPro:IPR014161; score=54.60; evalue=2.20e-15;	n/a	n/a	n/a	n/a	2924	1854	3101
OG_0	cpo_170163	UniRef90_A0A0F4YKJ4_Uncharacterized_protein_(Fragment)_n=1_Tax=Rasamsonia_emersonii_CBS_393.64_RepID=A0A0F4YKJ4_TALEM	1.7e-09	n/a	n/a	n/a	n/a	n/a	2917	1427	872
OG_0	goc_150200	UniRef90_R1CFQ8_Uncharacterized_protein_n=1_Tax=Emiliania_huxleyi_CCMP1516_RepID=R1CFQ8_EMIHU	1.7e-33	n/a	n/a	n/a	n/a	n/a	2892	2327	2740
OG_0	cpo_145971	UniRef90_U6H7V8_Uncharacterized_protein_n=1_Tax=Eimeria_praecox_RepID=U6H7V8_9EIME	0.00024	n/a	n/a	n/a	n/a	n/a	2862	240	326
OG_0	goc_8958	UniRef90_UPI0006756FDF_hypothetical_protein_AMSG_08001_n=1_Tax=Thecamonas_trahens_ATCC_50062_RepID=UPI0006756FDF	1.7e-21	n/a	Name=SUPERFAMILY:0035243; Dbxref=SCOP:55856; Description=cytochrome b5-like heme/steroid binding domain; score=69.70; evalue=7.30e-20;	n/a	Name=Pfam:Cyt-b5; Dbxref=Pfam:PF00173.23; Description=cytochrome b5-like heme/steroid binding domain; Ontology_term=InterPro:IPR001199; score=70.40; evalue=7.50e-20;	K10534	2804	2501	2671
OG_0	cpo_16244	UniRef90_U6LQC5_Uncharacterized_protein_n=1_Tax=Eimeria_brunetti_RepID=U6LQC5_9EIME	1.6e-19	n/a	Name=SUPERFAMILY:0049771; Dbxref=SCOP:55811; Description=nudix; score=28.80; evalue=9.00e-07;	n/a	Name=Pfam:NUDIX; Dbxref=Pfam:PF00293.23; Description=nudix domain; Ontology_term=InterPro:IPR000086; score=26.40; evalue=3.90e-06;	n/a	2802	868	1470
OG_0	cpo_16232	UniRef90_U6GGX0_Uncharacterized_protein_n=1_Tax=Eimeria_acervulina_RepID=U6GGX0_EIMAC	0.00073	n/a	n/a	n/a	n/a	n/a	2796	1194	1356
OG_0	goc_9276	UniRef90_U6KLI3_Uncharacterized_protein_n=1_Tax=Eimeria_mitis_RepID=U6KLI3_9EIME	7.2e-10	n/a	n/a	n/a	n/a	n/a	2782	974	1288
OG_0	pmi_258048	UniRef90_C1FFK9_Uncharacterized_protein_n=1_Tax=Micromonas_sp._(strain_RCC299_/_NOUM17)_RepID=C1FFK9_MICSR	1e-24	n/a	n/a	n/a	n/a	n/a	2772	2664	5282
OG_0	goc_25115	UniRef90_R1DEC6_Uncharacterized_protein_n=1_Tax=Emiliania_huxleyi_CCMP1516_RepID=R1DEC6_EMIHU	1.1e-148	n/a	n/a	n/a	n/a	n/a	2756	588	2434
OG_0	goc_8307	UniRef90_R1CYW1_Uncharacterized_protein_n=1_Tax=Emiliania_huxleyi_CCMP1516_RepID=R1CYW1_EMIHU	4.3e-101	n/a	n/a	n/a	n/a	n/a	2752	936	1680
OG_0	goc_17236	UniRef90_R1D9J2_Uncharacterized_protein_n=2_Tax=Emiliania_huxleyi_CCMP1516_RepID=R1D9J2_EMIHU	1.5e-300	Name=JCVI_TIGRFAMS:TIGR02168; Dbxref=JCVI_TIGRFAMS:TIGR02168; Description=smc_prok_b: chromosome segregation protein smc; Ontology_term=InterPro:IPR011890; score=35.10; evalue=6.90e-10;	n/a	n/a	n/a	n/a	2739	3331	4278
OG_0	cpo_170121	n/a	n/a	n/a	n/a	n/a	n/a	n/a	2728	1182	1772
OG_0	cpo_169665	UniRef90_U6KCE9_Uncharacterized_protein_n=1_Tax=Eimeria_mitis_RepID=U6KCE9_9EIME	8.6e-57	n/a	n/a	n/a	n/a	n/a	2716	378	838
OG_0	goc_5838	UniRef90_R1EWW1_Uncharacterized_protein_n=1_Tax=Emiliania_huxleyi_CCMP1516_RepID=R1EWW1_EMIHU	6.1e-173	n/a	n/a	n/a	n/a	n/a	2696	4148	4088
OG_0	caf_54418	UniRef90_K0T2G4_Uncharacterized_protein_n=1_Tax=Thalassiosira_oceanica_RepID=K0T2G4_THAOC	1.4e-75	n/a	n/a	n/a	Name=Pfam:Sec66; Dbxref=Pfam:PF09802.4; Description=preprotein translocase subunit sec66; Ontology_term=InterPro:IPR018624; score=57.70; evalue=8.60e-16;	n/a	2693	5076	2216
OG_0	cpo_24835	UniRef90_U6LKH2_Uncharacterized_protein_n=1_Tax=Eimeria_brunetti_RepID=U6LKH2_9EIME	1.4e-20	n/a	n/a	n/a	n/a	K10396	2688	964	1118
OG_0	pmi_256706	UniRef90_A0A0D2UGP5_Uncharacterized_protein_n=1_Tax=Capsaspora_owczarzaki_(strain_ATCC_30864)_RepID=A0A0D2UGP5_CAPO3	8.3e-73	n/a	n/a	n/a	n/a	n/a	2682	1530	2159
OG_0	goc_21231	UniRef90_R1C2J9_Uncharacterized_protein_n=1_Tax=Emiliania_huxleyi_CCMP1516_RepID=R1C2J9_EMIHU	3.6e-85	n/a	n/a	n/a	n/a	K13705	2681	1655	2467
OG_0	caf_108438	UniRef90_A0A091CY01_Arylsulfatase_E_n=1_Tax=Fukomys_damarensis_RepID=A0A091CY01_FUKDA	5.5e-85	n/a	n/a	n/a	n/a	n/a	2678	4266	4205
OG_0	cpo_14327	UniRef90_U6KCA4_Uncharacterized_protein_n=1_Tax=Eimeria_mitis_RepID=U6KCA4_9EIME	1.2e-09	n/a	n/a	n/a	n/a	n/a	2674	1164	1816
OG_0	amo_27411	UniRef90_G6D3U6_Uncharacterized_protein_n=1_Tax=Danaus_plexippus_RepID=G6D3U6_DANPL	2.5e-166	n/a	n/a	n/a	n/a	n/a	2666	3576	3152
OG_0	cpo_6495	UniRef90_J9VRX7_Uncharacterized_protein_n=1_Tax=Cryptococcus_neoformans_var._grubii_serotype_A_(strain_H99_/_ATCC_208821_/_CBS_10515_/_FGSC_9487)_RepID=J9VRX7_CRYNH	3.1e-19	n/a	Name=SUPERFAMILY:0039508; Dbxref=SCOP:68906; Description=sap domain; score=28.40; evalue=5.40e-07;	n/a	Name=Pfam:SAP; Dbxref=Pfam:PF02037.22; Description=sap domain; Ontology_term=InterPro:IPR003034; score=52.00; evalue=2.90e-14;	n/a	2626	1230	1835
OG_0	cpo_95672	UniRef90_UPI000367F60E_hypothetical_protein_n=1_Tax=Deinococcus_apachensis_RepID=UPI000367F60E	1.7e-10	n/a	n/a	n/a	n/a	n/a	2618	902	912
OG_0	cpo_168454	UniRef90_U6GZY5_Uncharacterized_protein_n=1_Tax=Eimeria_praecox_RepID=U6GZY5_9EIME	1.1e-46	n/a	Name=SUPERFAMILY:0050035; Dbxref=SCOP:110857; Description=gamma-glutamyl cyclotransferase-like; score=25.60; evalue=8.20e-06;	n/a	Name=Pfam:AIG2; Dbxref=Pfam:PF06094.7; Description=aig2-like family; Ontology_term=InterPro:IPR009288; score=27.60; evalue=2.70e-06;	n/a	2606	710	1294
OG_0	cpo_13855	UniRef90_V5JDF9_Myosin_H_n=1_Tax=Nilaparvata_lugens_RepID=V5JDF9_NILLU	6.6e-18	n/a	n/a	n/a	n/a	n/a	2598	858	1068
OG_0	cpo_11060	UniRef90_L1IJW8_Uncharacterized_protein_n=1_Tax=Guillardia_theta_CCMP2712_RepID=L1IJW8_GUITH	2.6e-95	Name=JCVI_TIGRFAMS:TIGR02169; Dbxref=JCVI_TIGRFAMS:TIGR02169; Description=smc_prok_a: chromosome segregation protein smc; Ontology_term=InterPro:IPR011890; score=21.50; evalue=8.80e-06;	n/a	n/a	n/a	n/a	2580	1614	2534
OG_0	pmi_256819	UniRef90_A2F6J1_Putative_uncharacterized_protein_n=1_Tax=Trichomonas_vaginalis_RepID=A2F6J1_TRIVA	1.3e-123	n/a	Name=SUPERFAMILY:0044543; Dbxref=SCOP:48371; Description=arm repeat; score=79.70; evalue=2.00e-22;	Name=Swiss-Prot:Q10475; Dbxref=Swiss-Prot:Q10475; Description=eukaryotic translation initiation factor 4 gamma os schizosaccharomyces pombe (strain 972 / atcc 24843) gn tif471 pe 1 sv 1; Ontology_term=InterPro:IPR003890,InterPro:IPR012969,InterPro:IPR016021,InterPro:IPR016024,InterPro:IPR022745; score=105.92; evalue=1.50e-21;	Name=Pfam:MIF4G; Dbxref=Pfam:PF02854.14; Description=mif4g domain; Ontology_term=InterPro:IPR003890; score=102.10; evalue=2.30e-29;	K03260	2579	1830	3636
OG_0	cpo_9246	UniRef90_C1MJQ9_Predicted_protein_n=1_Tax=Micromonas_pusilla_(strain_CCMP1545)_RepID=C1MJQ9_MICPC	7.4e-06	n/a	n/a	n/a	n/a	n/a	2575	1340	2010
OG_0	cpo_1966	UniRef90_UPI0006756FDF_hypothetical_protein_AMSG_08001_n=1_Tax=Thecamonas_trahens_ATCC_50062_RepID=UPI0006756FDF	4.1e-31	Name=JCVI_TIGRFAMS:TIGR02168; Dbxref=JCVI_TIGRFAMS:TIGR02168; Description=smc_prok_b: chromosome segregation protein smc; Ontology_term=InterPro:IPR011890; score=22.30; evalue=5.30e-06;	n/a	n/a	n/a	n/a	2574	496	472
OG_0	cpo_13639	UniRef90_U6K980_Uncharacterized_protein_n=1_Tax=Eimeria_mitis_RepID=U6K980_9EIME	2.3e-06	n/a	n/a	n/a	n/a	n/a	2556	1496	2494
OG_0	cpo_18627	UniRef90_UPI000661F85E_PREDICTED:_pleckstrin_homology_domain-containing_family_A_member_6_isoform_X5_n=1_Tax=Esox_lucius_RepID=UPI000661F85E	3.4e-06	n/a	Name=SUPERFAMILY:0048603; Dbxref=SCOP:50729; Description=ph domain-like; score=68.90; evalue=2.60e-19;	n/a	Name=Pfam:PH; Dbxref=Pfam:PF00169.24; Description=ph domain; Ontology_term=InterPro:IPR001849; score=35.50; evalue=7.90e-09;	n/a	2536	322	530
OG_0	goc_16003	UniRef90_R1ED14_Uncharacterized_protein_n=1_Tax=Emiliania_huxleyi_CCMP1516_RepID=R1ED14_EMIHU	2e-94	n/a	n/a	n/a	n/a	n/a	2524	1529	2140
OG_0	cpo_169432	UniRef90_U6GZY5_Uncharacterized_protein_n=1_Tax=Eimeria_praecox_RepID=U6GZY5_9EIME	4.8e-66	n/a	Name=SUPERFAMILY:0044623; Dbxref=SCOP:50156; Description=pdz domain-like; score=31.80; evalue=7.20e-08;	n/a	n/a	n/a	2517	1366	1538
OG_0	amo_408667	UniRef90_UPI00046418DA_hypothetical_protein,_partial_n=1_Tax=Serratia_fonticola_RepID=UPI00046418DA	1.3e-47	Name=JCVI_TIGRFAMS:TIGR02169; Dbxref=JCVI_TIGRFAMS:TIGR02169; Description=smc_prok_a: chromosome segregation protein smc; Ontology_term=InterPro:IPR011890; score=41.90; evalue=6.00e-12;	n/a	n/a	n/a	K10352	2512	3024	2802
OG_0	pmi_261234	UniRef90_K8EAJ7_Uncharacterized_protein_n=1_Tax=Bathycoccus_prasinos_RepID=K8EAJ7_9CHLO	2.3e-16	n/a	n/a	n/a	n/a	n/a	2512	1672	2828
OG_0	goc_151548	UniRef90_R1EA58_Uncharacterized_protein_n=1_Tax=Emiliania_huxleyi_CCMP1516_RepID=R1EA58_EMIHU	7.4e-102	n/a	n/a	n/a	n/a	n/a	2508	3036	3857
OG_0	pmi_262122	UniRef90_A2E5Y7_Putative_uncharacterized_protein_n=1_Tax=Trichomonas_vaginalis_RepID=A2E5Y7_TRIVA	6.6e-13	n/a	n/a	n/a	n/a	n/a	2497	1654	3539
OG_0	caf_5457	UniRef90_UPI0003DF67CE_PREDICTED:_titin-like_n=1_Tax=Apis_dorsata_RepID=UPI0003DF67CE	2.1e-26	n/a	Name=SUPERFAMILY:0041718; Dbxref=SCOP:51045; Description=ww domain; score=24.90; evalue=8.30e-06;	n/a	Name=Pfam:WW; Dbxref=Pfam:PF00397.21; Description=ww domain; Ontology_term=InterPro:IPR001202; score=25.40; evalue=8.50e-06;	n/a	2494	2596	4333
OG_0	cpo_168599	UniRef90_U6GZY5_Uncharacterized_protein_n=1_Tax=Eimeria_praecox_RepID=U6GZY5_9EIME	8.4e-32	n/a	Name=SUPERFAMILY:0050035; Dbxref=SCOP:110857; Description=gamma-glutamyl cyclotransferase-like; score=101.10; evalue=2.60e-29;	n/a	Name=Pfam:HC2; Dbxref=Pfam:PF07382.6; Description=histone h1-like nucleoprotein hc2; Ontology_term=InterPro:IPR009970; score=55.00; evalue=8.40e-15;	n/a	2475	783	1119
OG_0	goc_149812	UniRef90_R1DB55_Uncharacterized_protein_n=1_Tax=Emiliania_huxleyi_CCMP1516_RepID=R1DB55_EMIHU	4.8e-104	n/a	n/a	n/a	n/a	n/a	2472	3101	3511
OG_0	cpo_172016	n/a	n/a	n/a	Name=SUPERFAMILY:0044033; Dbxref=SCOP:51045; Description=ww domain; score=37.70; evalue=6.80e-10;	n/a	Name=Pfam:WW; Dbxref=Pfam:PF00397.21; Description=ww domain; Ontology_term=InterPro:IPR001202; score=49.00; evalue=3.50e-13;	n/a	2460	1456	2350
OG_0	cpo_20699	UniRef90_A8I8T3_SNF2_superfamily_protein_n=1_Tax=Chlamydomonas_reinhardtii_RepID=A8I8T3_CHLRE	1.4e-20	n/a	Name=SUPERFAMILY:0047098; Dbxref=SCOP:50729; Description=ph domain-like; score=29.00; evalue=7.90e-07;	n/a	Name=Pfam:IQ; Dbxref=Pfam:PF00612.22; Description=iq calmodulin-binding motif; Ontology_term=InterPro:IPR000048; score=81.80; evalue=3.90e-24;	n/a	2452	822	1312
OG_0	pmi_42647	UniRef90_G0MXP9_Putative_uncharacterized_protein_n=1_Tax=Caenorhabditis_brenneri_RepID=G0MXP9_CAEBE	8.7e-92	n/a	n/a	n/a	n/a	n/a	2446	1560	2437
OG_0	cpo_7705	UniRef90_U6JWI3_Uncharacterized_protein_n=1_Tax=Eimeria_mitis_RepID=U6JWI3_9EIME	5.5e-14	n/a	n/a	n/a	n/a	n/a	2424	686	1034
OG_0	cpo_171783	UniRef90_U6MHA8_Uncharacterized_protein_n=1_Tax=Eimeria_maxima_RepID=U6MHA8_EIMMA	8.7e-62	n/a	Name=SUPERFAMILY:0039686; Dbxref=SCOP:56112; Description=protein kinase-like (pk-like); score=181.30; evalue=1.60e-53;	Name=Swiss-Prot:Q54TH6; Dbxref=Swiss-Prot:Q54TH6; Description=probable serine/threonine-protein kinase ddb_g0281745 os dictyostelium discoideum gn ddb_g0281745 pe 3 sv 1; Ontology_term=InterPro:IPR000719,InterPro:IPR001245,InterPro:IPR008271,InterPro:IPR011009,InterPro:IPR017441; score=126.72; evalue=5.71e-29;	Name=Pfam:Pkinase_Tyr; Dbxref=Pfam:PF07714.12; Description=protein tyrosine kinase; Ontology_term=InterPro:IPR001245; score=133.80; evalue=5.20e-39;	K14510	2400	1262	2346
OG_0	cpo_17243	UniRef90_UPI00046EABE0_hypothetical_protein_n=1_Tax=Paenibacillus_ehimensis_RepID=UPI00046EABE0	4.1e-51	n/a	Name=SUPERFAMILY:0044036; Dbxref=SCOP:56112; Description=protein kinase-like (pk-like); score=207.60; evalue=1.70e-61;	Name=Swiss-Prot:Q54VI1; Dbxref=Swiss-Prot:Q54VI1; Description=probable serine/threonine-protein kinase fhke os dictyostelium discoideum gn fhke pe 3 sv 1; Ontology_term=InterPro:IPR000253,InterPro:IPR000719,InterPro:IPR002290,InterPro:IPR008271,InterPro:IPR008984,InterPro:IPR011009,InterPro:IPR017441,InterPro:IPR019406; score=145.21; evalue=3.59e-34;	Name=Pfam:Pkinase_Tyr; Dbxref=Pfam:PF07714.12; Description=protein tyrosine kinase; Ontology_term=InterPro:IPR001245; score=75.80; evalue=2.60e-21;	K04515	2370	838	1084
OG_0	goc_3041	UniRef90_U6MZQ2_Uncharacterized_protein_n=1_Tax=Eimeria_necatrix_RepID=U6MZQ2_9EIME	2e-06	n/a	n/a	n/a	n/a	n/a	2370	514	930
OG_0	cpo_94815	UniRef90_U6KHZ1_Uncharacterized_protein_n=1_Tax=Eimeria_mitis_RepID=U6KHZ1_9EIME	7.8e-07	n/a	n/a	n/a	n/a	n/a	2366	1268	1960
OG_0	cpo_246	UniRef90_D8TKL0_Putative_uncharacterized_protein_n=1_Tax=Volvox_carteri_RepID=D8TKL0_VOLCA	3.3e-17	n/a	Name=SUPERFAMILY:0047335; Dbxref=SCOP:48371; Description=arm repeat; score=80.20; evalue=1.30e-22;	n/a	Name=Pfam:LRR_1; Dbxref=Pfam:PF00560.28; Description=leucine rich repeat; Ontology_term=InterPro:IPR001611; score=26.50; evalue=2.70e-06;	n/a	2362	1692	2673
OG_0	caf_13753	UniRef90_C9ZMG2_Uncharacterized_protein_n=1_Tax=Trypanosoma_brucei_gambiense_(strain_MHOM/CI/86/DAL972)_RepID=C9ZMG2_TRYB9	1.6e-41	n/a	n/a	n/a	n/a	n/a	2357	768	92
OG_0	cpo_14741	UniRef90_A2FI36_Plectin,_putative_n=1_Tax=Trichomonas_vaginalis_RepID=A2FI36_TRIVA	1.6e-13	n/a	Name=SUPERFAMILY:0054621; Dbxref=SCOP:49785; Description=galactose-binding domain-like; score=47.20; evalue=2.00e-12;	n/a	Name=Pfam:F5_F8_type_C; Dbxref=Pfam:PF00754.20; Description=f5/8 type c domain; Ontology_term=InterPro:IPR000421; score=48.90; evalue=4.60e-13;	n/a	2356	988	1229
OG_0	goc_2045	UniRef90_R1BAU1_Uncharacterized_protein_n=1_Tax=Emiliania_huxleyi_CCMP1516_RepID=R1BAU1_EMIHU	1.5e-61	n/a	Name=SUPERFAMILY:0035240; Dbxref=SCOP:48403; Description=ankyrin repeat; score=44.30; evalue=1.30e-11;	n/a	Name=Pfam:Ank_3; Dbxref=Pfam:PF13606.1; Description=ankyrin repeat; Ontology_term=InterPro:IPR002110; score=25.40; evalue=8.30e-06;	n/a	2345	4289	3894
OG_0	cpo_171731	UniRef90_U6KLI3_Uncharacterized_protein_n=1_Tax=Eimeria_mitis_RepID=U6KLI3_9EIME	1.2e-30	n/a	n/a	n/a	n/a	n/a	2312	1588	2766
OG_0	pmi_257609	UniRef90_F0VCM1_Proteophosphoglycan_ppg4,_related_n=1_Tax=Neospora_caninum_(strain_Liverpool)_RepID=F0VCM1_NEOCL	1.1e-74	n/a	Name=SUPERFAMILY:0044543; Dbxref=SCOP:48371; Description=arm repeat; score=88.80; evalue=3.30e-25;	Name=Swiss-Prot:Q76E23; Dbxref=Swiss-Prot:Q76E23; Description=eukaryotic translation initiation factor 4g os arabidopsis thaliana gn eif4g pe 1 sv 2; Ontology_term=InterPro:IPR003890,InterPro:IPR003891,InterPro:IPR016021,InterPro:IPR016024; score=109.00; evalue=1.46e-22;	Name=Pfam:MIF4G; Dbxref=Pfam:PF02854.14; Description=mif4g domain; Ontology_term=InterPro:IPR003890; score=112.50; evalue=1.50e-32;	K03260	2305	1183	2898
OG_0	goc_150142	UniRef90_R1DFD1_Uncharacterized_protein_n=2_Tax=Emiliania_huxleyi_CCMP1516_RepID=R1DFD1_EMIHU	1.2e-190	n/a	n/a	n/a	n/a	n/a	2304	2198	2664
OG_0	cpo_5511	n/a	n/a	n/a	n/a	n/a	n/a	n/a	2302	810	562
OG_0	amo_409255	UniRef90_R1DMY0_Uncharacterized_protein_n=1_Tax=Emiliania_huxleyi_CCMP1516_RepID=R1DMY0_EMIHU	7.1e-93	n/a	n/a	n/a	n/a	n/a	2278	2428	2172
OG_0	cpo_11220	UniRef90_R1DMY0_Uncharacterized_protein_n=1_Tax=Emiliania_huxleyi_CCMP1516_RepID=R1DMY0_EMIHU	9.9e-12	n/a	n/a	n/a	n/a	n/a	2261	858	1058
OG_0	goc_3421	UniRef90_R1DV90_Uncharacterized_protein_n=2_Tax=Emiliania_huxleyi_CCMP1516_RepID=R1DV90_EMIHU	5e-180	n/a	n/a	n/a	n/a	n/a	2260	3301	3313
OG_0	pmi_261176	UniRef90_A0A091E9F0_Paternally-expressed_gene_3_protein_n=1_Tax=Fukomys_damarensis_RepID=A0A091E9F0_FUKDA	5e-104	n/a	n/a	n/a	n/a	n/a	2237	1410	2648
OG_0	cpo_6664	n/a	n/a	n/a	n/a	n/a	n/a	n/a	2236	646	1196
OG_0	cpo_169755	UniRef90_U6KLI3_Uncharacterized_protein_n=1_Tax=Eimeria_mitis_RepID=U6KLI3_9EIME	3.4e-44	n/a	Name=SUPERFAMILY:0050065; Dbxref=SCOP:68906; Description=sap domain; score=36.20; evalue=1.50e-09;	n/a	Name=Pfam:SAP; Dbxref=Pfam:PF02037.22; Description=sap domain; Ontology_term=InterPro:IPR003034; score=93.50; evalue=2.80e-27;	n/a	2218	982	1160
OG_0	goc_5964	UniRef90_R1F4K8_Uncharacterized_protein_n=1_Tax=Emiliania_huxleyi_CCMP1516_RepID=R1F4K8_EMIHU	7.4e-166	n/a	n/a	n/a	Name=Pfam:UVR; Dbxref=Pfam:PF02151.14; Description=uvrb/uvrc motif; Ontology_term=InterPro:IPR001943; score=26.90; evalue=2.10e-06;	n/a	2216	2402	3290
OG_0	pmi_26520	UniRef90_N8Y6Y0_Protein_TolA_n=1_Tax=Acinetobacter_guillouiae_NIPH_991_RepID=N8Y6Y0_ACIGI	8.6e-06	n/a	Name=SUPERFAMILY:0046321; Dbxref=SCOP:50405; Description=actin-crosslinking proteins; score=30.20; evalue=3.20e-07;	n/a	Name=Pfam:Glyco_transf_29; Dbxref=Pfam:PF00777.13; Description=glycosyltransferase family 29 (sialyltransferase); Ontology_term=InterPro:IPR001675; score=66.60; evalue=1.60e-18;	K00779	2200	1926	3520
OG_0	cpo_169925	UniRef90_Q4D546_Vesicular_transport-associated_repeat_protein,_putative_n=1_Tax=Trypanosoma_cruzi_(strain_CL_Brener)_RepID=Q4D546_TRYCC	4e-45	n/a	n/a	n/a	n/a	n/a	2187	1143	1456
OG_0	goc_3975	UniRef90_R1FI69_Uncharacterized_protein_n=1_Tax=Emiliania_huxleyi_CCMP1516_RepID=R1FI69_EMIHU	2.1e-09	n/a	n/a	n/a	n/a	n/a	2166	5443	2552
OG_0	amo_37039	UniRef90_Q4Q3D8_Uncharacterized_protein_n=1_Tax=Leishmania_major_RepID=Q4Q3D8_LEIMA	4.6e-54	Name=JCVI_TIGRFAMS:TIGR02169; Dbxref=JCVI_TIGRFAMS:TIGR02169; Description=smc_prok_a: chromosome segregation protein smc; Ontology_term=InterPro:IPR011890; score=23.70; evalue=1.80e-06;	n/a	n/a	n/a	K10352	2151	2471	2071
OG_0	cpo_18483	UniRef90_UPI00046EABE0_hypothetical_protein_n=1_Tax=Paenibacillus_ehimensis_RepID=UPI00046EABE0	1.8e-11	n/a	n/a	n/a	n/a	n/a	2150	1258	2280
OG_0	cpo_97357	UniRef90_UPI0006AEA91B_hypothetical_protein_n=1_Tax=Streptomyces_caelestis_RepID=UPI0006AEA91B	3.9e-15	n/a	n/a	n/a	n/a	n/a	2144	762	886
OG_0	cpo_172708	UniRef90_D6PJF8_Putative_uncharacterized_protein_n=1_Tax=uncultured_organism_MedDCM-OCT-S12-C54_RepID=D6PJF8_9ZZZZ	3.1e-212	n/a	n/a	Name=Swiss-Prot:Q63HN8; Dbxref=Swiss-Prot:Q63HN8; Description=e3 ubiquitin-protein ligase rnf213 os homo sapiens gn rnf213 pe 1 sv 3; Ontology_term=InterPro:IPR001841,InterPro:IPR003593,InterPro:IPR013083,InterPro:IPR018957,InterPro:IPR027417; score=115.16; evalue=5.01e-24;	n/a	n/a	2142	480	280
OG_0	cpo_9016	UniRef90_R1ENB4_Uncharacterized_protein_n=1_Tax=Emiliania_huxleyi_CCMP1516_RepID=R1ENB4_EMIHU	3.2e-20	n/a	n/a	n/a	n/a	n/a	2135	822	821
OG_0	cpo_11455	UniRef90_R1DP33_Uncharacterized_protein_n=1_Tax=Emiliania_huxleyi_CCMP1516_RepID=R1DP33_EMIHU	5.3e-78	n/a	n/a	n/a	n/a	K10388	2130	1436	1728
OG_0	pmi_31165	UniRef90_C5L7R1_Eukaryotic_translation_initiation_factor_4_gamma,_putative_n=1_Tax=Perkinsus_marinus_(strain_ATCC_50983_/_TXsc)_RepID=C5L7R1_PERM5	1.4e-55	n/a	Name=SUPERFAMILY:0044543; Dbxref=SCOP:48371; Description=arm repeat; score=83.00; evalue=2.00e-23;	Name=Swiss-Prot:Q80XI3; Dbxref=Swiss-Prot:Q80XI3; Description=eukaryotic translation initiation factor 4 gamma 3 os mus musculus gn eif4g3 pe 1 sv 2; Ontology_term=InterPro:IPR003307,InterPro:IPR003890,InterPro:IPR003891,InterPro:IPR016021,InterPro:IPR016024; score=107.84; evalue=6.19e-23;	Name=Pfam:MIF4G; Dbxref=Pfam:PF02854.14; Description=mif4g domain; Ontology_term=InterPro:IPR003890; score=102.10; evalue=2.40e-29;	K03260	2114	1654	3164
OG_0	amo_14565	UniRef90_A0A067QS68_Ribosome-binding_protein_1_n=1_Tax=Zootermopsis_nevadensis_RepID=A0A067QS68_ZOONE	1.1e-69	n/a	n/a	n/a	n/a	n/a	2114	3720	2571
OG_0	cpo_16113	UniRef90_R1BXY7_Uncharacterized_protein_n=1_Tax=Emiliania_huxleyi_CCMP1516_RepID=R1BXY7_EMIHU	1.6e-114	n/a	Name=SUPERFAMILY:0036392; Dbxref=SCOP:54001; Description=cysteine proteinases; score=95.10; evalue=3.90e-27;	n/a	Name=Pfam:Peptidase_C2; Dbxref=Pfam:PF00648.16; Description=calpain family cysteine protease; Ontology_term=InterPro:IPR001300; score=38.90; evalue=4.20e-10;	K08576	2110	1094	1750
OG_0	amo_50940	UniRef90_A0A0G4FZ67_Genome_assembly_Vbrassicaformis_n=1_Tax=Vitrella_brassicaformis_CCMP3155_RepID=A0A0G4FZ67_9ALVE	6.1e-108	Name=JCVI_TIGRFAMS:TIGR02168; Dbxref=JCVI_TIGRFAMS:TIGR02168; Description=smc_prok_b: chromosome segregation protein smc; Ontology_term=InterPro:IPR011890; score=30.40; evalue=1.90e-08;	n/a	Name=Swiss-Prot:Q8NB25; Dbxref=Swiss-Prot:Q8NB25; Description=protein fam184a os homo sapiens gn fam184a pe 2 sv 3; score=109.00; evalue=1.87e-22;	n/a	n/a	2104	2530	2118
OG_0	goc_17398	UniRef90_R1FNQ2_Uncharacterized_protein_n=1_Tax=Emiliania_huxleyi_CCMP1516_RepID=R1FNQ2_EMIHU	2.8e-80	n/a	n/a	n/a	Name=Pfam:IQ; Dbxref=Pfam:PF00612.22; Description=iq calmodulin-binding motif; Ontology_term=InterPro:IPR000048; score=35.30; evalue=3.60e-09;	n/a	2104	3549	3596
OG_0	pmi_32671	UniRef90_A0A0G4EHC1_Genome_assembly_Vbrassicaformis_n=1_Tax=Vitrella_brassicaformis_CCMP3155_RepID=A0A0G4EHC1_9ALVE	2.1e-75	Name=JCVI_TIGRFAMS:TIGR01622; Dbxref=JCVI_TIGRFAMS:TIGR01622; Description=sf-cc1: splicing factor cc1-like family; Ontology_term=InterPro:IPR006509; score=24.50; evalue=2.60e-06;	Name=SUPERFAMILY:0052231; Dbxref=SCOP:54928; Description=rna-binding domain rbd; score=53.60; evalue=1.20e-14;	Name=Swiss-Prot:B2RY56; Dbxref=Swiss-Prot:B2RY56; Description=rna-binding protein 25 os mus musculus gn rbm25 pe 1 sv 1; Ontology_term=InterPro:IPR000504,InterPro:IPR002483,InterPro:IPR012677; score=112.08; evalue=2.31e-24;	Name=Pfam:RRM_1; Dbxref=Pfam:PF00076.17; Description=rna recognition motif. (a.k.a. rrm rbd or rnp domain); Ontology_term=InterPro:IPR000504; score=37.70; evalue=1.00e-09;	K12822	2086	1284	2976
OG_0	goc_149455	UniRef90_R1E346_Uncharacterized_protein_n=1_Tax=Emiliania_huxleyi_CCMP1516_RepID=R1E346_EMIHU	1.5e-78	n/a	n/a	n/a	n/a	n/a	2074	2218	3362
OG_0	cpo_15669	n/a	n/a	n/a	Name=SUPERFAMILY:0049787; Dbxref=SCOP:50729; Description=ph domain-like; score=42.20; evalue=6.00e-11;	n/a	n/a	n/a	2072	776	1482
OG_0	goc_597	UniRef90_R1F453_Uncharacterized_protein_n=1_Tax=Emiliania_huxleyi_CCMP1516_RepID=R1F453_EMIHU	7.3e-82	n/a	Name=SUPERFAMILY:0043136; Dbxref=SCOP:52087; Description=cral/trio domain; score=33.00; evalue=3.10e-08;	n/a	Name=Pfam:CRAL_TRIO; Dbxref=Pfam:PF00650.15; Description=cral/trio domain; Ontology_term=InterPro:IPR001251; score=26.00; evalue=4.60e-06;	n/a	2058	1924	3053
OG_0	amo_29071	UniRef90_B3T3C1_Putative_ribosomal_protein_L31e_n=1_Tax=uncultured_marine_crenarchaeote_HF4000_ANIW97M7_RepID=B3T3C1_9ARCH	5.7e-09	n/a	n/a	n/a	n/a	n/a	2054	2336	1997
OG_0	cpo_11763	UniRef90_U6G7H8_Uncharacterized_protein_n=1_Tax=Eimeria_acervulina_RepID=U6G7H8_EIMAC	1.4e-11	n/a	Name=SUPERFAMILY:0036213; Dbxref=SCOP:49599; Description=traf domain-like; score=26.90; evalue=3.60e-06;	n/a	n/a	n/a	2043	768	2130
OG_0	pmi_257560	UniRef90_Q9BIT2_Fibroin_1_(Fragment)_n=1_Tax=Plectreurys_tristis_RepID=Q9BIT2_PLETR	5.9e-26	n/a	n/a	n/a	n/a	n/a	2028	1964	3582
OG_0	pmi_260446	UniRef90_D6WGY0_Putative_uncharacterized_protein_n=1_Tax=Tribolium_castaneum_RepID=D6WGY0_TRICA	3.1e-109	n/a	Name=SUPERFAMILY:0038020; Dbxref=SCOP:53448; Description=nucleotide-diphospho-sugar transferases; score=59.40; evalue=3.20e-16;	n/a	Name=Pfam:Glyco_transf_8; Dbxref=Pfam:PF01501.15; Description=glycosyl transferase family 8; Ontology_term=InterPro:IPR002495; score=44.50; evalue=1.00e-11;	n/a	2019	1052	2164
OG_0	goc_8219	UniRef90_R1D2H0_Uncharacterized_protein_n=1_Tax=Emiliania_huxleyi_CCMP1516_RepID=R1D2H0_EMIHU	2.4e-133	n/a	n/a	n/a	Name=Pfam:DUF2828; Dbxref=Pfam:PF11443.3; Description=domain of unknown function (duf2828); Ontology_term=InterPro:IPR024553; score=30.50; evalue=9.10e-08;	n/a	2016	784	1822
OG_0	goc_13929	UniRef90_R1FP92_Uncharacterized_protein_n=1_Tax=Emiliania_huxleyi_CCMP1516_RepID=R1FP92_EMIHU	5.5e-186	n/a	n/a	n/a	n/a	n/a	2010	2409	2018
OG_0	pmi_260566	UniRef90_C1FFK9_Uncharacterized_protein_n=1_Tax=Micromonas_sp._(strain_RCC299_/_NOUM17)_RepID=C1FFK9_MICSR	3.3e-49	n/a	n/a	n/a	n/a	n/a	2010	1391	2853
OG_0	goc_16933	UniRef90_R1DSU1_Uncharacterized_protein_n=1_Tax=Emiliania_huxleyi_CCMP1516_RepID=R1DSU1_EMIHU	8.9e-06	n/a	n/a	n/a	n/a	n/a	2003	2567	2720
OG_0	caf_5330	UniRef90_G3Z5I5_Uncharacterized_protein_n=4_Tax=Neisseria_RepID=G3Z5I5_9NEIS	2.8e-28	n/a	n/a	n/a	n/a	n/a	2002	2532	3122
OG_0	cpo_140427	UniRef90_U6LU95_Uncharacterized_protein_n=1_Tax=Eimeria_brunetti_RepID=U6LU95_9EIME	4.4e-14	n/a	n/a	n/a	n/a	n/a	1998	972	1148
OG_0	caf_109619	UniRef90_S0EL43_Uncharacterized_protein_n=1_Tax=Gibberella_fujikuroi_(strain_CBS_195.34_/_IMI_58289_/_NRRL_A-6831)_RepID=S0EL43_GIBF5	2.4e-11	n/a	n/a	n/a	n/a	n/a	1982	122	1728
OG_0	goc_13932	n/a	n/a	n/a	n/a	n/a	Name=Pfam:DDE_1; Dbxref=Pfam:PF03184.14; Description=dde superfamily endonuclease; Ontology_term=InterPro:IPR004875; score=38.00; evalue=8.40e-10;	n/a	1977	2386	2416
OG_0	pmi_259885	UniRef90_U6GZY5_Uncharacterized_protein_n=1_Tax=Eimeria_praecox_RepID=U6GZY5_9EIME	1.4e-72	n/a	n/a	n/a	n/a	n/a	1972	1466	1831
OG_0	cpo_12127	UniRef90_U6LF93_Uncharacterized_protein_n=1_Tax=Eimeria_brunetti_RepID=U6LF93_9EIME	4.8e-25	n/a	n/a	n/a	n/a	n/a	1972	690	770
OG_0	goc_22119	UniRef90_R1E122_Uncharacterized_protein_n=1_Tax=Emiliania_huxleyi_CCMP1516_RepID=R1E122_EMIHU	7.4e-25	n/a	n/a	n/a	n/a	n/a	1972	1996	2347
OG_0	cpo_24659	UniRef90_A0A0G4GBW3_Genome_assembly_Cvelia_1_n=1_Tax=Chromera_velia_CCMP2878_RepID=A0A0G4GBW3_9ALVE	2.2e-21	n/a	n/a	n/a	Name=Pfam:IQ; Dbxref=Pfam:PF00612.22; Description=iq calmodulin-binding motif; Ontology_term=InterPro:IPR000048; score=40.00; evalue=1.10e-10;	n/a	1966	1077	1542
OG_0	pmi_11169	UniRef90_Q7QCP0_AGAP002737-PA_(Fragment)_n=1_Tax=Anopheles_gambiae_RepID=Q7QCP0_ANOGA	3e-60	n/a	Name=SUPERFAMILY:0049041; Dbxref=SCOP:49879; Description=smad/fha domain; score=29.10; evalue=3.90e-07;	n/a	Name=Pfam:FHA; Dbxref=Pfam:PF00498.21; Description=fha domain; Ontology_term=InterPro:IPR000253; score=28.80; evalue=8.50e-07;	K12298	1963	1638	1333
OG_0	caf_6145	UniRef90_B7FTY9_Predicted_protein_n=1_Tax=Phaeodactylum_tricornutum_(strain_CCAP_1055/1)_RepID=B7FTY9_PHATC	6.2e-240	n/a	Name=SUPERFAMILY:0046469; Dbxref=SCOP:47370; Description=bromodomain; score=76.20; evalue=9.80e-22;	n/a	Name=Pfam:Bromodomain; Dbxref=Pfam:PF00439.20; Description=bromodomain; Ontology_term=InterPro:IPR001487; score=59.40; evalue=2.20e-16;	K16075	1962	15695	5792
OG_0	pmi_48244	UniRef90_E9AI64_Contig,_possible_fusion_of_chromosomes_20_and_34_n=1_Tax=Leishmania_braziliensis_RepID=E9AI64_LEIBR	3e-36	Name=JCVI_TIGRFAMS:TIGR02168; Dbxref=JCVI_TIGRFAMS:TIGR02168; Description=smc_prok_b: chromosome segregation protein smc; Ontology_term=InterPro:IPR011890; score=33.70; evalue=1.80e-09;	n/a	n/a	n/a	K10388	1962	1396	2404
OG_0	cpo_5959	UniRef90_UPI0004C269AA_hypothetical_protein_n=1_Tax=Streptomyces_purpeofuscus_RepID=UPI0004C269AA	6.3e-07	n/a	Name=SUPERFAMILY:0050470; Dbxref=SCOP:57903; Description=fyve/phd zinc finger; score=25.40; evalue=5.60e-06;	n/a	n/a	n/a	1956	724	1224
OG_0	pmi_26619	UniRef90_A0A091E9F0_Paternally-expressed_gene_3_protein_n=1_Tax=Fukomys_damarensis_RepID=A0A091E9F0_FUKDA	1.2e-54	n/a	n/a	n/a	n/a	n/a	1952	1559	3843
OG_0	amo_409642	UniRef90_A2FI36_Plectin,_putative_n=1_Tax=Trichomonas_vaginalis_RepID=A2FI36_TRIVA	5.9e-50	n/a	n/a	n/a	n/a	n/a	1951	2722	2029
OG_0	goc_9050	UniRef90_R1BM09_Uncharacterized_protein_n=2_Tax=Emiliania_huxleyi_CCMP1516_RepID=R1BM09_EMIHU	5.3e-87	n/a	n/a	n/a	n/a	n/a	1945	1260	2099
OG_0	amo_271582	UniRef90_A9VAU1_Predicted_protein_n=1_Tax=Monosiga_brevicollis_RepID=A9VAU1_MONBE	1.6e-24	Name=JCVI_TIGRFAMS:TIGR02794; Dbxref=JCVI_TIGRFAMS:TIGR02794; Description=tola_full: protein tola; Ontology_term=InterPro:IPR014161; score=34.80; evalue=2.20e-09;	n/a	n/a	Name=Pfam:KR; Dbxref=Pfam:PF08659.5; Description=kr domain; Ontology_term=InterPro:IPR013968; score=26.30; evalue=4.40e-06;	n/a	1944	2350	1973
OG_0	cpo_19793	UniRef90_R1EDT3_Uncharacterized_protein_(Fragment)_n=1_Tax=Emiliania_huxleyi_CCMP1516_RepID=R1EDT3_EMIHU	2.1e-38	n/a	n/a	n/a	n/a	n/a	1938	618	891
OG_0	cpo_10835	UniRef90_U6L525_Uncharacterized_protein_(Fragment)_n=1_Tax=Eimeria_tenella_RepID=U6L525_EIMTE	3.7e-20	n/a	Name=SUPERFAMILY:0046912; Dbxref=SCOP:48371; Description=arm repeat; score=85.10; evalue=4.40e-24;	n/a	n/a	n/a	1938	1416	2024
OG_0	pmi_32941	UniRef90_A0A0D2UGP5_Uncharacterized_protein_n=1_Tax=Capsaspora_owczarzaki_(strain_ATCC_30864)_RepID=A0A0D2UGP5_CAPO3	4.2e-65	n/a	n/a	n/a	n/a	n/a	1936	1461	2914
OG_0	pmi_260690	UniRef90_F0YCV5_Putative_uncharacterized_protein_n=1_Tax=Aureococcus_anophagefferens_RepID=F0YCV5_AURAN	2.3e-20	n/a	n/a	n/a	n/a	n/a	1933	1864	3308
OG_0	pmi_53971	UniRef90_UPI00069CF1F8_hypothetical_protein_n=1_Tax=Burkholderia_gladioli_RepID=UPI00069CF1F8	4.4e-05	n/a	n/a	n/a	n/a	n/a	1932	1282	2800
OG_0	cpo_5682	n/a	n/a	n/a	n/a	n/a	n/a	n/a	1918	800	1414
OG_0	amo_24499	UniRef90_U6N2B2_Uncharacterized_protein_(Fragment)_n=1_Tax=Eimeria_necatrix_RepID=U6N2B2_9EIME	1.1e-07	n/a	n/a	n/a	n/a	n/a	1916	2188	1640
OG_0	goc_15922	UniRef90_A0A0H2KH26_Uncharacterized_protein_(Fragment)_n=2_Tax=Cellulosimicrobium_RepID=A0A0H2KH26_9MICO	1.8e-05	n/a	Name=SUPERFAMILY:0050536; Dbxref=SCOP:49764; Description=hsp20-like chaperones; score=25.60; evalue=7.30e-06;	n/a	n/a	n/a	1916	2672	2676
OG_0	cpo_2557	UniRef90_I0YJF5_RdRP-domain-containing_protein_(Fragment)_n=1_Tax=Coccomyxa_subellipsoidea_C-169_RepID=I0YJF5_9CHLO	2.6e-49	n/a	n/a	Name=Swiss-Prot:Q9SG02; Dbxref=Swiss-Prot:Q9SG02; Description=rna-dependent rna polymerase 6 os arabidopsis thaliana gn rdr6 pe 1 sv 1; Ontology_term=InterPro:IPR007855; score=183.73; evalue=1.59e-45;	Name=Pfam:RdRP; Dbxref=Pfam:PF05183.7; Description=rna dependent rna polymerase; Ontology_term=InterPro:IPR007855; score=388.60; evalue=5.10e-116;	K11699	1914	690	1088
OG_0	cpo_169935	UniRef90_E9I9B7_Putative_uncharacterized_protein_(Fragment)_n=1_Tax=Solenopsis_invicta_RepID=E9I9B7_SOLIN	7.7e-06	n/a	n/a	n/a	n/a	n/a	1913	617	876
OG_0	cpo_168999	UniRef90_A0A0D2UGP5_Uncharacterized_protein_n=1_Tax=Capsaspora_owczarzaki_(strain_ATCC_30864)_RepID=A0A0D2UGP5_CAPO3	9.2e-21	n/a	n/a	n/a	n/a	n/a	1902	1032	1058
OG_0	cpo_171740	UniRef90_U6LU95_Uncharacterized_protein_n=1_Tax=Eimeria_brunetti_RepID=U6LU95_9EIME	2.3e-84	Name=JCVI_TIGRFAMS:TIGR03835; Dbxref=JCVI_TIGRFAMS:TIGR03835; Description=termin_org_dnaj: terminal organelle assembly protein topj; Ontology_term=InterPro:IPR022465; score=33.00; evalue=4.80e-09;	Name=SUPERFAMILY:0038551; Dbxref=SCOP:46565; Description=chaperone j-domain; score=42.50; evalue=3.10e-11;	n/a	Name=Pfam:DnaJ; Dbxref=Pfam:PF00226.26; Description=dnaj domain; Ontology_term=InterPro:IPR001623; score=53.90; evalue=9.50e-15;	K09520	1893	1371	1413
OG_0	cpo_10569	UniRef90_UPI0006AF2635_hypothetical_protein_n=1_Tax=Streptomyces_sp._WM4235_RepID=UPI0006AF2635	0.00068	n/a	n/a	n/a	n/a	n/a	1874	1004	1526
OG_0	amo_411268	UniRef90_F4PR10_Putative_uncharacterized_protein_n=1_Tax=Dictyostelium_fasciculatum_(strain_SH3)_RepID=F4PR10_DICFS	5.9e-56	Name=JCVI_TIGRFAMS:TIGR02349; Dbxref=JCVI_TIGRFAMS:TIGR02349; Description=dnaj_bact: chaperone protein dnaj; Ontology_term=InterPro:IPR012724; score=40.50; evalue=4.50e-11;	Name=SUPERFAMILY:0049962; Dbxref=SCOP:48403; Description=ankyrin repeat; score=158.00; evalue=1.60e-46;	n/a	Name=Pfam:DnaJ; Dbxref=Pfam:PF00226.26; Description=dnaj domain; Ontology_term=InterPro:IPR001623; score=50.50; evalue=1.10e-13;	K10799	1872	1892	1808
OG_0	goc_17077	UniRef90_R1FET2_Uncharacterized_protein_(Fragment)_n=2_Tax=Emiliania_huxleyi_CCMP1516_RepID=R1FET2_EMIHU	1.3e-61	n/a	n/a	n/a	n/a	n/a	1872	2616	3583
OG_0	amo_380027	UniRef90_A0A015KI97_Uncharacterized_protein_n=1_Tax=Rhizophagus_irregularis_DAOM_197198w_RepID=A0A015KI97_9GLOM	8.1e-61	Name=JCVI_TIGRFAMS:TIGR01622; Dbxref=JCVI_TIGRFAMS:TIGR01622; Description=sf-cc1: splicing factor cc1-like family; Ontology_term=InterPro:IPR006509; score=30.80; evalue=3.30e-08;	n/a	n/a	n/a	n/a	1870	2194	1757
OG_0	pmi_52496	UniRef90_S7UJM8_Helicase_associated_domain_(Ha2)_protein_n=9_Tax=Sarcocystidae_RepID=S7UJM8_TOXGO	1.6e-122	Name=JCVI_TIGRFAMS:TIGR01587; Dbxref=JCVI_TIGRFAMS:TIGR01587; Description=cas3_core: crispr-associated helicase cas3; Ontology_term=InterPro:IPR006474; score=23.60; evalue=5.30e-06;	Name=SUPERFAMILY:0034832; Dbxref=SCOP:52540; Description=p-loop containing nucleoside triphosphate hydrolases; score=96.70; evalue=7.90e-28;	Name=Swiss-Prot:Q6P158; Dbxref=Swiss-Prot:Q6P158; Description=putative atp-dependent rna helicase dhx57 os homo sapiens gn dhx57 pe 1 sv 2; Ontology_term=InterPro:IPR000571,InterPro:IPR001650,InterPro:IPR002464,InterPro:IPR006575,InterPro:IPR007502,InterPro:IPR009060,InterPro:IPR011545,InterPro:IPR011709,InterPro:IPR014001,InterPro:IPR015940,InterPro:IPR027417; score=261.92; evalue=4.47e-70;	Name=Pfam:DEAD; Dbxref=Pfam:PF00270.24; Description=dead/deah box helicase; Ontology_term=InterPro:IPR011545; score=28.70; evalue=7.20e-07;	K13184	1862	1092	1910
OG_0	goc_13467	UniRef90_R1D9U7_Uncharacterized_protein_n=1_Tax=Emiliania_huxleyi_CCMP1516_RepID=R1D9U7_EMIHU	1.6e-118	n/a	n/a	n/a	n/a	n/a	1854	2904	3389
OG_0	goc_25790	UniRef90_R1CQ73_Uncharacterized_protein_n=1_Tax=Emiliania_huxleyi_CCMP1516_RepID=R1CQ73_EMIHU	6.2e-158	n/a	n/a	n/a	n/a	n/a	1843	2549	3055
OG_0	cpo_157759	UniRef90_A0A0D2WY78_Uncharacterized_protein_n=1_Tax=Capsaspora_owczarzaki_(strain_ATCC_30864)_RepID=A0A0D2WY78_CAPO3	2.2e-06	n/a	n/a	n/a	n/a	n/a	1842	774	270
OG_0	goc_1454	UniRef90_R1BFV8_Uncharacterized_protein_n=1_Tax=Emiliania_huxleyi_CCMP1516_RepID=R1BFV8_EMIHU	0	n/a	n/a	n/a	n/a	K06941	1838	2372	2986
OG_0	caf_9693	UniRef90_UPI00038366E1_PREDICTED:_rab11_family-interacting_protein_1_isoform_X2_n=1_Tax=Danio_rerio_RepID=UPI00038366E1	8.6e-11	n/a	n/a	n/a	n/a	n/a	1836	882	5708
OG_0	amo_40429	UniRef90_Q4D546_Vesicular_transport-associated_repeat_protein,_putative_n=1_Tax=Trypanosoma_cruzi_(strain_CL_Brener)_RepID=Q4D546_TRYCC	2.2e-40	Name=JCVI_TIGRFAMS:TIGR02169; Dbxref=JCVI_TIGRFAMS:TIGR02169; Description=smc_prok_a: chromosome segregation protein smc; Ontology_term=InterPro:IPR011890; score=34.40; evalue=1.10e-09;	n/a	n/a	n/a	n/a	1828	2258	1900
OG_0	cpo_26811	UniRef90_UPI0006756FDF_hypothetical_protein_AMSG_08001_n=1_Tax=Thecamonas_trahens_ATCC_50062_RepID=UPI0006756FDF	1e-21	n/a	n/a	n/a	n/a	n/a	1826	778	687
OG_0	pmi_256906	UniRef90_A0L4U4_SH3,_type_3_domain_protein_n=2_Tax=Magnetococcus_RepID=A0L4U4_MAGMM	1.7e-64	n/a	n/a	n/a	Name=Pfam:Plasmodium_HRP; Dbxref=Pfam:PF05403.6; Description=plasmodium histidine-rich protein (hrpii/iii); Ontology_term=InterPro:IPR008779; score=46.30; evalue=3.20e-12;	n/a	1820	960	2088
OG_0	amo_18728	UniRef90_B0EQK6_Actin_B,_putative_n=1_Tax=Entamoeba_dispar_(strain_ATCC_PRA-260_/_SAW760)_RepID=B0EQK6_ENTDS	1.8e-23	n/a	Name=SUPERFAMILY:0049041; Dbxref=SCOP:49879; Description=smad/fha domain; score=61.20; evalue=5.10e-17;	n/a	Name=Pfam:FHA; Dbxref=Pfam:PF00498.21; Description=fha domain; Ontology_term=InterPro:IPR000253; score=61.90; evalue=3.90e-17;	K13216	1816	2584	2030
OG_0	pmi_258479	UniRef90_C1FFK9_Uncharacterized_protein_n=1_Tax=Micromonas_sp._(strain_RCC299_/_NOUM17)_RepID=C1FFK9_MICSR	2.2e-48	n/a	Name=SUPERFAMILY:0050574; Dbxref=SCOP:50156; Description=pdz domain-like; score=35.40; evalue=6.00e-09;	n/a	n/a	n/a	1816	1346	2056
OG_0	pmi_167197	UniRef90_UPI00047AFED0_hypothetical_protein_n=1_Tax=Butyrivibrio_sp._AE2005_RepID=UPI00047AFED0	1.9e-20	n/a	n/a	n/a	n/a	n/a	1814	1134	2752
OG_0	goc_13241	UniRef90_C1N8P2_Predicted_protein_n=1_Tax=Micromonas_pusilla_(strain_CCMP1545)_RepID=C1N8P2_MICPC	8.3e-09	n/a	n/a	n/a	n/a	n/a	1804	764	1177
OG_0	cpo_21510	UniRef90_A0A0D2NAP7_Uncharacterized_protein_n=1_Tax=Monoraphidium_neglectum_RepID=A0A0D2NAP7_9CHLO	7.2e-09	n/a	Name=SUPERFAMILY:0038240; Dbxref=SCOP:56399; Description=adp-ribosylation; score=25.00; evalue=8.00e-06;	n/a	Name=Pfam:PARP; Dbxref=Pfam:PF00644.15; Description=poly(adp-ribose) polymerase catalytic domain; Ontology_term=InterPro:IPR012317; score=25.90; evalue=5.00e-06;	n/a	1802	642	692
OG_0	pmi_6551	UniRef90_D8U7Y7_Putative_uncharacterized_protein_n=1_Tax=Volvox_carteri_RepID=D8U7Y7_VOLCA	2.3e-16	n/a	n/a	n/a	n/a	n/a	1801	1292	968
OG_0	cpo_128018	UniRef90_U6LF93_Uncharacterized_protein_n=1_Tax=Eimeria_brunetti_RepID=U6LF93_9EIME	2.1e-22	n/a	n/a	n/a	n/a	n/a	1794	1174	1947
OG_0	caf_464	UniRef90_A2F6J1_Putative_uncharacterized_protein_n=1_Tax=Trichomonas_vaginalis_RepID=A2F6J1_TRIVA	7.6e-42	n/a	n/a	n/a	n/a	n/a	1792	430	3768
OG_0	cpo_128127	UniRef90_R1CQQ0_Uncharacterized_protein_n=1_Tax=Emiliania_huxleyi_CCMP1516_RepID=R1CQQ0_EMIHU	3.2e-41	n/a	n/a	n/a	n/a	n/a	1792	1054	1526
OG_0	cpo_171470	UniRef90_U6KCE9_Uncharacterized_protein_n=1_Tax=Eimeria_mitis_RepID=U6KCE9_9EIME	5.4e-38	n/a	Name=SUPERFAMILY:0048699; Dbxref=SCOP:48452; Description=tpr-like; score=94.90; evalue=2.80e-27;	n/a	Name=Pfam:TPR_1; Dbxref=Pfam:PF00515.23; Description=tetratricopeptide repeat; Ontology_term=InterPro:IPR001440; score=30.40; evalue=1.70e-07;	n/a	1788	1136	2108
OG_0	cpo_169994	UniRef90_R6PYH7_Putative_flagellar_protein_FliS_n=1_Tax=Prevotella_sp._CAG:386_RepID=R6PYH7_9BACT	5.6e-08	n/a	n/a	n/a	n/a	n/a	1780	448	942
OG_0	goc_8158	UniRef90_R1FL61_Uncharacterized_protein_n=2_Tax=Emiliania_huxleyi_CCMP1516_RepID=R1FL61_EMIHU	3.5e-156	n/a	Name=SUPERFAMILY:0048549; Dbxref=SCOP:52540; Description=p-loop containing nucleoside triphosphate hydrolases; score=34.10; evalue=8.70e-09;	n/a	n/a	n/a	1780	2166	2273
OG_0	amo_28751	UniRef90_U6KCE9_Uncharacterized_protein_n=1_Tax=Eimeria_mitis_RepID=U6KCE9_9EIME	5.5e-21	n/a	n/a	n/a	n/a	n/a	1770	2164	1802
OG_0	cpo_171287	UniRef90_L1JA49_Uncharacterized_protein_(Fragment)_n=2_Tax=Guillardia_theta_CCMP2712_RepID=L1JA49_GUITH	2.2e-16	n/a	n/a	n/a	n/a	n/a	1768	724	1412
OG_0	cpo_97538	n/a	n/a	n/a	n/a	n/a	n/a	n/a	1766	930	1262
OG_0	goc_151071	UniRef90_R1CIG1_Uncharacterized_protein_n=2_Tax=Emiliania_huxleyi_CCMP1516_RepID=R1CIG1_EMIHU	3.2e-99	n/a	n/a	n/a	n/a	n/a	1765	1443	2862
OG_0	pmi_256091	UniRef90_X2CNX2_Merozoite_surface_protein_3_(Fragment)_n=1_Tax=Plasmodium_vivax_RepID=X2CNX2_PLAVI	0.00034	n/a	n/a	n/a	n/a	n/a	1764	1564	2841
OG_0	cpo_169059	UniRef90_U6H640_Uncharacterized_protein_n=1_Tax=Eimeria_praecox_RepID=U6H640_9EIME	1.9e-14	n/a	n/a	n/a	Name=Pfam:DUF4339; Dbxref=Pfam:PF14237.1; Description=domain of unknown function (duf4339); Ontology_term=InterPro:IPR025640; score=29.70; evalue=3.20e-07;	n/a	1760	670	955
OG_0	cpo_125504	n/a	n/a	n/a	n/a	n/a	n/a	n/a	1752	814	1596
OG_0	goc_150249	UniRef90_U6H2A3_Uncharacterized_protein_n=1_Tax=Eimeria_praecox_RepID=U6H2A3_9EIME	3.9e-11	n/a	n/a	n/a	n/a	n/a	1750	2426	2058
OG_0	cpo_25696	UniRef90_UPI000565F545_hypothetical_protein_n=1_Tax=Methylobacter_whittenburyi_RepID=UPI000565F545	6.1e-38	n/a	n/a	n/a	n/a	n/a	1748	568	698
OG_0	cpo_24110	UniRef90_B2VRR2_Putative_uncharacterized_protein_n=2_Tax=Pyrenophora_RepID=B2VRR2_PYRTR	0.00015	n/a	n/a	n/a	n/a	n/a	1746	832	718
OG_0	pmi_40359	UniRef90_A9V2S1_Predicted_protein_n=1_Tax=Monosiga_brevicollis_RepID=A9V2S1_MONBE	2.4e-09	n/a	n/a	n/a	n/a	n/a	1744	1403	2632
OG_0	caf_12453	UniRef90_B8LDL1_Predicted_protein_n=1_Tax=Thalassiosira_pseudonana_RepID=B8LDL1_THAPS	2.9e-110	n/a	Name=SUPERFAMILY:0048279; Dbxref=SCOP:46565; Description=chaperone j-domain; score=77.70; evalue=1.20e-21;	n/a	n/a	K08855	1742	4538	3044
OG_0	amo_408793	UniRef90_U6GZY5_Uncharacterized_protein_n=1_Tax=Eimeria_praecox_RepID=U6GZY5_9EIME	2.3e-12	n/a	n/a	n/a	n/a	n/a	1740	2302	1884
OG_0	amo_195738	UniRef90_UPI000670EA91_PREDICTED:_formin-binding_protein_4_n=1_Tax=Anser_cygnoides_domesticus_RepID=UPI000670EA91	0.00014	n/a	Name=SUPERFAMILY:0044033; Dbxref=SCOP:51045; Description=ww domain; score=26.80; evalue=2.30e-06;	n/a	Name=Pfam:WW; Dbxref=Pfam:PF00397.21; Description=ww domain; Ontology_term=InterPro:IPR001202; score=35.90; evalue=4.20e-09;	n/a	1736	2178	1786
OG_0	goc_11483	UniRef90_U6K8A3_Uncharacterized_protein_n=1_Tax=Eimeria_mitis_RepID=U6K8A3_9EIME	3.6e-14	n/a	n/a	n/a	n/a	n/a	1736	2140	2376
OG_0	cpo_12168	UniRef90_D8UMM4_Putative_uncharacterized_protein_(Fragment)_n=1_Tax=Volvox_carteri_RepID=D8UMM4_VOLCA	5.1e-09	n/a	n/a	n/a	n/a	n/a	1734	728	1104
OG_0	amo_28823	UniRef90_U6KCE9_Uncharacterized_protein_n=1_Tax=Eimeria_mitis_RepID=U6KCE9_9EIME	1.5e-26	n/a	n/a	n/a	n/a	n/a	1732	2154	1926
OG_0	pmi_103384	n/a	n/a	n/a	n/a	n/a	n/a	n/a	1728	1106	2384
OG_0	amo_408521	UniRef90_F6WA95_Uncharacterized_protein_n=4_Tax=Metatheria_RepID=F6WA95_MONDO	1.5e-166	Name=JCVI_TIGRFAMS:TIGR01970; Dbxref=JCVI_TIGRFAMS:TIGR01970; Description=deah_box_hrpb: atp-dependent helicase hrpb; Ontology_term=InterPro:IPR010225; score=264.50; evalue=4.60e-79;	Name=SUPERFAMILY:0034833; Dbxref=SCOP:52540; Description=p-loop containing nucleoside triphosphate hydrolases; score=115.30; evalue=3.10e-33;	Name=Swiss-Prot:Q6P5D3; Dbxref=Swiss-Prot:Q6P5D3; Description=putative atp-dependent rna helicase dhx57 os mus musculus gn dhx57 pe 2 sv 2; Ontology_term=InterPro:IPR000571,InterPro:IPR001650,InterPro:IPR006575,InterPro:IPR007502,InterPro:IPR009060,InterPro:IPR011545,InterPro:IPR011709,InterPro:IPR014001,InterPro:IPR015940,InterPro:IPR027417; score=472.24; evalue=1.21e-138;	Name=Pfam:AAA_22; Dbxref=Pfam:PF13401.1; Description=aaa domain; score=30.00; evalue=4.10e-07;	n/a	1718	2170	1930
OG_0	cpo_171424	UniRef90_C1FFK9_Uncharacterized_protein_n=1_Tax=Micromonas_sp._(strain_RCC299_/_NOUM17)_RepID=C1FFK9_MICSR	6.3e-22	n/a	n/a	n/a	n/a	n/a	1718	1138	1684
OG_0	cpo_171522	UniRef90_U6KLI3_Uncharacterized_protein_n=1_Tax=Eimeria_mitis_RepID=U6KLI3_9EIME	1.7e-95	n/a	Name=SUPERFAMILY:0050542; Dbxref=SCOP:55277; Description=gyf domain; score=31.60; evalue=6.20e-08;	Name=Swiss-Prot:P53353; Dbxref=Swiss-Prot:P53353; Description=sperm acrosomal protein fsa-acr.1 (fragment) os vulpes vulpes pe 2 sv 1; Ontology_term=InterPro:IPR026787; score=105.14; evalue=5.79e-23;	Name=Pfam:DUF4339; Dbxref=Pfam:PF14237.1; Description=domain of unknown function (duf4339); Ontology_term=InterPro:IPR025640; score=56.90; evalue=9.70e-16;	n/a	1717	1101	1480
OG_0	caf_1975	UniRef90_G4SLH0_TTN-1,_isoform_g_n=5_Tax=Caenorhabditis_elegans_RepID=G4SLH0_CAEEL	5.2e-08	n/a	n/a	n/a	n/a	K17361	1716	9443	4027
OG_0	pmi_49883	UniRef90_D8U7Y7_Putative_uncharacterized_protein_n=1_Tax=Volvox_carteri_RepID=D8U7Y7_VOLCA	3.1e-16	n/a	n/a	n/a	n/a	n/a	1714	1372	1968
OG_0	pmi_53884	UniRef90_I1G9L2_Uncharacterized_protein_n=2_Tax=Amphimedon_queenslandica_RepID=I1G9L2_AMPQE	1.6e-116	Name=JCVI_TIGRFAMS:TIGR01967; Dbxref=JCVI_TIGRFAMS:TIGR01967; Description=deah_box_hrpa: atp-dependent helicase hrpa; Ontology_term=InterPro:IPR010222; score=296.30; evalue=9.60e-89;	Name=SUPERFAMILY:0034833; Dbxref=SCOP:52540; Description=p-loop containing nucleoside triphosphate hydrolases; score=132.80; evalue=1.30e-38;	Name=Swiss-Prot:P24785; Dbxref=Swiss-Prot:P24785; Description=dosage compensation regulator os drosophila melanogaster gn mle pe 2 sv 2; Ontology_term=InterPro:IPR001650,InterPro:IPR002464,InterPro:IPR007502,InterPro:IPR011545,InterPro:IPR011709,InterPro:IPR014001,InterPro:IPR014720,InterPro:IPR027417; score=345.51; evalue=4.93e-98;	Name=Pfam:R3H; Dbxref=Pfam:PF01424.17; Description=r3h domain; Ontology_term=InterPro:IPR001374; score=27.00; evalue=2.30e-06;	K14442	1708	922	1406
OG_0	pmi_261136	UniRef90_A0A091E9F0_Paternally-expressed_gene_3_protein_n=1_Tax=Fukomys_damarensis_RepID=A0A091E9F0_FUKDA	7.6e-95	n/a	n/a	n/a	n/a	n/a	1700	1012	2532
OG_0	goc_11653	UniRef90_R1BS26_Uncharacterized_protein_n=1_Tax=Emiliania_huxleyi_CCMP1516_RepID=R1BS26_EMIHU	1.5e-146	n/a	n/a	n/a	n/a	n/a	1696	2916	3141
OG_0	goc_2580	UniRef90_R1BJ59_Uncharacterized_protein_n=1_Tax=Emiliania_huxleyi_CCMP1516_RepID=R1BJ59_EMIHU	4.5e-82	n/a	n/a	n/a	n/a	n/a	1696	806	1598
OG_0	pmi_6559	UniRef90_U6PI30_ISE/inbred_ISE_genomic_scaffold,_scaffold_pathogens_Hcontortus_scaffold_378_n=1_Tax=Haemonchus_contortus_RepID=U6PI30_HAECO	6.3e-39	n/a	n/a	n/a	n/a	n/a	1694	763	2178
OG_0	caf_3855	UniRef90_UPI0004438ECE_PREDICTED:_suppressor_protein_SRP40-like_n=1_Tax=Poecilia_formosa_RepID=UPI0004438ECE	7.8e-15	n/a	n/a	n/a	n/a	K03009	1692	7546	3296
OG_0	amo_18804	UniRef90_A0A0G4FWS2_Genome_assembly_Vbrassicaformis_n=1_Tax=Vitrella_brassicaformis_CCMP3155_RepID=A0A0G4FWS2_9ALVE	6.3e-34	Name=JCVI_TIGRFAMS:TIGR02168; Dbxref=JCVI_TIGRFAMS:TIGR02168; Description=smc_prok_b: chromosome segregation protein smc; Ontology_term=InterPro:IPR011890; score=33.00; evalue=3.10e-09;	Name=SUPERFAMILY:0040866; Dbxref=SCOP:50729; Description=ph domain-like; score=42.10; evalue=5.10e-11;	n/a	n/a	n/a	1692	1876	1778
OG_0	goc_21980	UniRef90_U6KCE9_Uncharacterized_protein_n=1_Tax=Eimeria_mitis_RepID=U6KCE9_9EIME	1.6e-23	n/a	n/a	n/a	n/a	n/a	1692	1214	2690
OG_0	pmi_258825	UniRef90_A0A096P978_Helicase,_C-terminal_(Fragment)_n=2_Tax=Ostreococcus_tauri_RepID=A0A096P978_OSTTA	6.7e-60	Name=JCVI_TIGRFAMS:TIGR01967; Dbxref=JCVI_TIGRFAMS:TIGR01967; Description=deah_box_hrpa: atp-dependent helicase hrpa; Ontology_term=InterPro:IPR010222; score=273.20; evalue=8.60e-82;	Name=SUPERFAMILY:0034833; Dbxref=SCOP:52540; Description=p-loop containing nucleoside triphosphate hydrolases; score=134.80; evalue=3.30e-39;	Name=Swiss-Prot:Q6P158; Dbxref=Swiss-Prot:Q6P158; Description=putative atp-dependent rna helicase dhx57 os homo sapiens gn dhx57 pe 1 sv 2; Ontology_term=InterPro:IPR000571,InterPro:IPR001650,InterPro:IPR002464,InterPro:IPR006575,InterPro:IPR007502,InterPro:IPR009060,InterPro:IPR011545,InterPro:IPR011709,InterPro:IPR014001,InterPro:IPR015940,InterPro:IPR027417; score=166.78; evalue=4.47e-40;	Name=Pfam:DEAD; Dbxref=Pfam:PF00270.24; Description=dead/deah box helicase; Ontology_term=InterPro:IPR011545; score=26.10; evalue=4.50e-06;	n/a	1686	874	1500
OG_0	pmi_5577	UniRef90_C1FFK9_Uncharacterized_protein_n=1_Tax=Micromonas_sp._(strain_RCC299_/_NOUM17)_RepID=C1FFK9_MICSR	2.1e-63	n/a	n/a	n/a	n/a	n/a	1678	1118	2250
OG_0	cpo_19343	n/a	n/a	n/a	n/a	n/a	n/a	n/a	1672	460	770
OG_0	cpo_171493	UniRef90_L7U740_DnaJ_domain-containing_protein_n=2_Tax=Myxococcus_stipitatus_RepID=L7U740_MYXSD	3.1e-29	n/a	n/a	n/a	n/a	n/a	1671	1157	1163
OG_0	goc_6079	UniRef90_U6M040_Uncharacterized_protein_n=1_Tax=Eimeria_maxima_RepID=U6M040_EIMMA	6.3e-35	n/a	n/a	n/a	n/a	n/a	1669	1685	3286
OG_0	goc_5981	UniRef90_Q7UA35_Trigger_factor_n=2_Tax=Synechococcus_RepID=TIG_SYNPX	6.9e-07	Name=JCVI_TIGRFAMS:TIGR00115; Dbxref=JCVI_TIGRFAMS:TIGR00115; Description=tig: trigger factor; Ontology_term=InterPro:IPR005215; score=65.60; evalue=7.90e-19;	Name=SUPERFAMILY:0043830; Dbxref=SCOP:109998; Description=triger factor/sura peptide-binding domain-like; score=44.00; evalue=1.70e-11;	n/a	Name=Pfam:Trigger_C; Dbxref=Pfam:PF05698.9; Description=bacterial trigger factor protein (tf) c-terminus; Ontology_term=InterPro:IPR008880; score=34.10; evalue=2.00e-08;	n/a	1669	914	1086
OG_0	goc_6668	UniRef90_R1DCG0_Uncharacterized_protein_n=1_Tax=Emiliania_huxleyi_CCMP1516_RepID=R1DCG0_EMIHU	4.1e-50	n/a	n/a	n/a	Name=Pfam:MAP65_ASE1; Dbxref=Pfam:PF03999.7; Description=microtubule associated protein (map65/ase1 family); Ontology_term=InterPro:IPR007145; score=129.80; evalue=1.10e-37;	n/a	1650	5837	2200
OG_0	goc_4050	UniRef90_R1FSH2_Uncharacterized_protein_n=1_Tax=Emiliania_huxleyi_CCMP1516_RepID=R1FSH2_EMIHU	5.1e-59	Name=JCVI_TIGRFAMS:TIGR01661; Dbxref=JCVI_TIGRFAMS:TIGR01661; Description=elav_hud_sf: elav/hud family splicing factor; Ontology_term=InterPro:IPR006548; score=28.30; evalue=2.80e-07;	Name=SUPERFAMILY:0050466; Dbxref=SCOP:54928; Description=rna-binding domain rbd; score=59.70; evalue=1.50e-16;	n/a	Name=Pfam:RRM_5; Dbxref=Pfam:PF13893.1; Description=rna recognition motif. (a.k.a. rrm rbd or rnp domain); score=34.80; evalue=9.80e-09;	K13207	1645	967	1416
OG_0	goc_4550	UniRef90_R1FJG5_Uncharacterized_protein_n=1_Tax=Emiliania_huxleyi_CCMP1516_RepID=R1FJG5_EMIHU	8.8e-33	n/a	n/a	n/a	n/a	n/a	1644	1404	1648
OG_0	goc_149341	UniRef90_R1FV50_Uncharacterized_protein_(Fragment)_n=1_Tax=Emiliania_huxleyi_CCMP1516_RepID=R1FV50_EMIHU	0	n/a	n/a	n/a	n/a	n/a	1638	1396	2168
OG_0	caf_108091	UniRef90_K0RDZ3_Uncharacterized_protein_(Fragment)_n=1_Tax=Thalassiosira_oceanica_RepID=K0RDZ3_THAOC	3.4e-121	Name=JCVI_TIGRFAMS:TIGR02169; Dbxref=JCVI_TIGRFAMS:TIGR02169; Description=smc_prok_a: chromosome segregation protein smc; Ontology_term=InterPro:IPR011890; score=53.40; evalue=2.00e-15;	n/a	n/a	n/a	K07393	1636	4571	4978
OG_0	goc_2220	UniRef90_F0Y0X5_Putative_uncharacterized_protein_n=1_Tax=Aureococcus_anophagefferens_RepID=F0Y0X5_AURAN	7.6e-19	n/a	n/a	n/a	n/a	n/a	1634	340	480
OG_0	cpo_170640	UniRef90_A0A095DHQ8_Stress_response_protein_NST1_n=1_Tax=Cryptococcus_gattii_R265_RepID=A0A095DHQ8_CRYGA	7.2e-06	Name=JCVI_TIGRFAMS:TIGR02349; Dbxref=JCVI_TIGRFAMS:TIGR02349; Description=dnaj_bact: chaperone protein dnaj; Ontology_term=InterPro:IPR012724; score=32.30; evalue=1.40e-08;	Name=SUPERFAMILY:0039212; Dbxref=SCOP:46565; Description=chaperone j-domain; score=37.80; evalue=9.30e-10;	n/a	Name=Pfam:DnaJ; Dbxref=Pfam:PF00226.26; Description=dnaj domain; Ontology_term=InterPro:IPR001623; score=41.70; evalue=6.20e-11;	K16464	1630	964	1084
OG_0	caf_109612	UniRef90_B5Y4H3_Predicted_protein_n=1_Tax=Phaeodactylum_tricornutum_(strain_CCAP_1055/1)_RepID=B5Y4H3_PHATC	2.2e-164	n/a	Name=SUPERFAMILY:0038329; Dbxref=SCOP:55277; Description=gyf domain; score=45.90; evalue=1.90e-12;	n/a	Name=Pfam:GYF; Dbxref=Pfam:PF02213.11; Description=gyf domain; Ontology_term=InterPro:IPR003169; score=52.10; evalue=3.20e-14;	n/a	1616	5154	2116
OG_0	goc_25037	UniRef90_R1B7J0_Uncharacterized_protein_n=2_Tax=Emiliania_huxleyi_CCMP1516_RepID=R1B7J0_EMIHU	6.6e-115	n/a	n/a	n/a	n/a	n/a	1614	1744	1517
OG_0	cpo_168863	UniRef90_E8NHK3_WGS_CADB00000000_data,_contig_50_(Fragment)_n=1_Tax=Leishmania_mexicana_(strain_MHOM/GT/2001/U1103)_RepID=E8NHK3_LEIMU	2.8e-21	Name=JCVI_TIGRFAMS:TIGR02169; Dbxref=JCVI_TIGRFAMS:TIGR02169; Description=smc_prok_a: chromosome segregation protein smc; Ontology_term=InterPro:IPR011890; score=28.30; evalue=7.40e-08;	n/a	n/a	n/a	n/a	1612	916	1612
OG_0	goc_3819	UniRef90_R1FI10_Uncharacterized_protein_n=1_Tax=Emiliania_huxleyi_CCMP1516_RepID=R1FI10_EMIHU	2.8e-87	n/a	n/a	n/a	n/a	n/a	1611	674	906
OG_0	caf_7853	UniRef90_UPI0006150296_PREDICTED:_titin-like_n=1_Tax=Megachile_rotundata_RepID=UPI0006150296	7.9e-53	n/a	n/a	n/a	n/a	n/a	1610	416	5295
OG_0	goc_5263	UniRef90_A4S9Z5_Uncharacterized_protein_(Fragment)_n=1_Tax=Ostreococcus_lucimarinus_(strain_CCE9901)_RepID=A4S9Z5_OSTLU	6.1e-91	Name=JCVI_TIGRFAMS:TIGR01587; Dbxref=JCVI_TIGRFAMS:TIGR01587; Description=cas3_core: crispr-associated helicase cas3; Ontology_term=InterPro:IPR006474; score=24.80; evalue=2.30e-06;	Name=SUPERFAMILY:0036155; Dbxref=SCOP:52540; Description=p-loop containing nucleoside triphosphate hydrolases; score=118.90; evalue=2.10e-34;	Name=Swiss-Prot:Q6P158; Dbxref=Swiss-Prot:Q6P158; Description=putative atp-dependent rna helicase dhx57 os homo sapiens gn dhx57 pe 1 sv 2; Ontology_term=InterPro:IPR000571,InterPro:IPR001650,InterPro:IPR002464,InterPro:IPR006575,InterPro:IPR007502,InterPro:IPR009060,InterPro:IPR011545,InterPro:IPR011709,InterPro:IPR014001,InterPro:IPR015940,InterPro:IPR027417; score=268.47; evalue=7.02e-72;	Name=Pfam:DEAD; Dbxref=Pfam:PF00270.24; Description=dead/deah box helicase; Ontology_term=InterPro:IPR011545; score=34.40; evalue=1.20e-08;	K14442	1606	1480	1574
OG_0	cpo_168960	UniRef90_UPI00055A11C1_hypothetical_protein_n=1_Tax=Butyrivibrio_sp._MC2021_RepID=UPI00055A11C1	6.4e-11	n/a	Name=SUPERFAMILY:0036697; Dbxref=SCOP:51045; Description=ww domain; score=24.60; evalue=1.00e-05;	n/a	n/a	n/a	1602	920	912
OG_0	cpo_67100	UniRef90_R1CNT2_Uncharacterized_protein_n=1_Tax=Emiliania_huxleyi_CCMP1516_RepID=R1CNT2_EMIHU	1.4e-45	Name=JCVI_TIGRFAMS:TIGR02168; Dbxref=JCVI_TIGRFAMS:TIGR02168; Description=smc_prok_b: chromosome segregation protein smc; Ontology_term=InterPro:IPR011890; score=24.50; evalue=1.10e-06;	n/a	n/a	n/a	n/a	1598	632	700
OG_0	amo_23984	UniRef90_A0A081NZ33_Uncharacterized_protein_n=1_Tax=Paenibacillus_sp._MSt1_RepID=A0A081NZ33_9BACL	4.4e-18	n/a	n/a	n/a	n/a	n/a	1584	1482	1324
OG_0	caf_10211	UniRef90_D6WGY0_Putative_uncharacterized_protein_n=1_Tax=Tribolium_castaneum_RepID=D6WGY0_TRICA	6e-51	n/a	n/a	n/a	n/a	n/a	1581	3398	2930
OG_0	goc_30952	UniRef90_R1EEL9_2OG-Fe(II)_oxygenase_family_oxidoreductase_n=1_Tax=Emiliania_huxleyi_CCMP1516_RepID=R1EEL9_EMIHU	2.4e-141	n/a	n/a	n/a	n/a	n/a	1580	1854	2270
OG_0	cpo_3546	UniRef90_F5LQH6_M_protein_repeat_protein_n=1_Tax=Paenibacillus_sp._HGF7_RepID=F5LQH6_9BACL	6.5e-42	n/a	n/a	n/a	n/a	n/a	1576	534	620
OG_0	cpo_169589	UniRef90_U1NIK1_Protein_patched-like_protein_1_n=2_Tax=Ascaris_suum_RepID=U1NIK1_ASCSU	3.2e-28	Name=JCVI_TIGRFAMS:TIGR00917; Dbxref=JCVI_TIGRFAMS:TIGR00917; Description=2a060601: niemann-pick c type protein family; Ontology_term=InterPro:IPR004765; score=57.60; evalue=1.00e-16;	Name=SUPERFAMILY:0039248; Dbxref=SCOP:82866; Description=multidrug efflux transporter acrb transmembrane domain; score=46.50; evalue=2.60e-12;	Name=Swiss-Prot:Q09614; Dbxref=Swiss-Prot:Q09614; Description=protein patched homolog 1 os caenorhabditis elegans gn ptc-1 pe 1 sv 2; Ontology_term=InterPro:IPR000731,InterPro:IPR003392; score=127.10; evalue=1.32e-28;	Name=Pfam:Patched; Dbxref=Pfam:PF02460.13; Description=patched family; Ontology_term=InterPro:IPR003392; score=73.60; evalue=8.60e-21;	K06225	1572	832	895
OG_0	pmi_43985	UniRef90_UPI0004F4428F_putative_ATP-dependent_DEAD/H_RNA_helicase_n=1_Tax=Trypanosoma_grayi_RepID=UPI0004F4428F	2.1e-112	Name=JCVI_TIGRFAMS:TIGR01967; Dbxref=JCVI_TIGRFAMS:TIGR01967; Description=deah_box_hrpa: atp-dependent helicase hrpa; Ontology_term=InterPro:IPR010222; score=272.60; evalue=1.30e-81;	Name=SUPERFAMILY:0034833; Dbxref=SCOP:52540; Description=p-loop containing nucleoside triphosphate hydrolases; score=123.20; evalue=1.10e-35;	Name=Swiss-Prot:Q6P5D3; Dbxref=Swiss-Prot:Q6P5D3; Description=putative atp-dependent rna helicase dhx57 os mus musculus gn dhx57 pe 2 sv 2; Ontology_term=InterPro:IPR000571,InterPro:IPR001650,InterPro:IPR006575,InterPro:IPR007502,InterPro:IPR009060,InterPro:IPR011545,InterPro:IPR011709,InterPro:IPR014001,InterPro:IPR015940,InterPro:IPR027417; score=332.03; evalue=2.24e-94;	Name=Pfam:Helicase_C; Dbxref=Pfam:PF00271.26; Description=helicase conserved c-terminal domain; Ontology_term=InterPro:IPR001650; score=55.00; evalue=5.00e-15;	K14442	1570	785	1382
OG_0	amo_413283	UniRef90_A0A0G4FJ70_Genome_assembly_Vbrassicaformis_n=1_Tax=Vitrella_brassicaformis_CCMP3155_RepID=A0A0G4FJ70_9ALVE	3e-17	n/a	Name=SUPERFAMILY:0046912; Dbxref=SCOP:48371; Description=arm repeat; score=38.00; evalue=8.60e-10;	n/a	n/a	n/a	1570	1718	1730
OG_0	cpo_170415	UniRef90_V4ANL1_Uncharacterized_protein_n=1_Tax=Lottia_gigantea_RepID=V4ANL1_LOTGI	8.5e-21	n/a	n/a	n/a	Name=Pfam:DDE_4; Dbxref=Pfam:PF13359.1; Description=dde superfamily endonuclease; Ontology_term=InterPro:IPR027806; score=84.70; evalue=4.40e-24;	n/a	1568	930	1432
OG_0	goc_18287	UniRef90_D8THY5_Putative_uncharacterized_protein_n=1_Tax=Volvox_carteri_RepID=D8THY5_VOLCA	6.8e-14	n/a	Name=SUPERFAMILY:0050522; Dbxref=SCOP:47095; Description=hmg-box; score=66.00; evalue=1.80e-18;	n/a	Name=Pfam:DUF1898; Dbxref=Pfam:PF09011.5; Description=domain of unknown function (duf1898); Ontology_term=InterPro:IPR009071; score=48.00; evalue=1.10e-12;	K09272	1562	932	982
OG_0	caf_8382	UniRef90_K0T5H2_Uncharacterized_protein_n=1_Tax=Thalassiosira_oceanica_RepID=K0T5H2_THAOC	2.2e-34	n/a	Name=SUPERFAMILY:0051622; Dbxref=SCOP:68906; Description=sap domain; score=25.60; evalue=2.40e-06;	n/a	Name=Pfam:SAP; Dbxref=Pfam:PF02037.22; Description=sap domain; Ontology_term=InterPro:IPR003034; score=51.70; evalue=3.50e-14;	n/a	1560	3050	1904
OG_0	goc_18956	UniRef90_R1CNT2_Uncharacterized_protein_n=1_Tax=Emiliania_huxleyi_CCMP1516_RepID=R1CNT2_EMIHU	7.1e-143	n/a	n/a	n/a	Name=Pfam:TPR_MLP1_2; Dbxref=Pfam:PF07926.7; Description=tpr/mlp1/mlp2-like protein; Ontology_term=InterPro:IPR012929; score=31.40; evalue=1.20e-07;	n/a	1556	1230	1840
OG_0	goc_12761	UniRef90_R1FP07_Uncharacterized_protein_n=2_Tax=Emiliania_huxleyi_CCMP1516_RepID=R1FP07_EMIHU	8.1e-69	n/a	n/a	n/a	n/a	n/a	1546	1574	802
OG_0	cpo_169277	UniRef90_U6GZY5_Uncharacterized_protein_n=1_Tax=Eimeria_praecox_RepID=U6GZY5_9EIME	4.9e-37	n/a	n/a	n/a	n/a	n/a	1545	730	924
OG_0	cpo_166578	UniRef90_R1CYW1_Uncharacterized_protein_n=1_Tax=Emiliania_huxleyi_CCMP1516_RepID=R1CYW1_EMIHU	9e-13	n/a	n/a	n/a	n/a	n/a	1537	688	594
OG_0	goc_4458	UniRef90_R1BZW8_Uncharacterized_protein_n=1_Tax=Emiliania_huxleyi_CCMP1516_RepID=R1BZW8_EMIHU	4.6e-176	n/a	n/a	n/a	Name=Pfam:NRDE; Dbxref=Pfam:PF05742.7; Description=nrde protein; Ontology_term=InterPro:IPR008551; score=67.70; evalue=8.80e-19;	n/a	1535	1867	2365
OG_0	amo_5225	UniRef90_Q4Q2T9_Uncharacterized_protein_n=1_Tax=Leishmania_major_RepID=Q4Q2T9_LEIMA	2.7e-38	n/a	n/a	n/a	n/a	n/a	1528	1840	1688
OG_0	cpo_8594	UniRef90_H1X8D8_Chromosome_segregation_protein_Smc_n=1_Tax=Weissella_confusa_LBAE_C39-2_RepID=H1X8D8_WEICO	1.2e-11	n/a	n/a	n/a	n/a	n/a	1528	326	420
OG_0	goc_150250	UniRef90_R1EJ42_Uncharacterized_protein_n=1_Tax=Emiliania_huxleyi_CCMP1516_RepID=R1EJ42_EMIHU	7.5e-148	n/a	n/a	n/a	n/a	n/a	1526	1968	2925
OG_0	cpo_3812	UniRef90_A0A0G4GBW3_Genome_assembly_Cvelia_1_n=1_Tax=Chromera_velia_CCMP2878_RepID=A0A0G4GBW3_9ALVE	2.1e-24	n/a	Name=SUPERFAMILY:0035392; Dbxref=SCOP:52540; Description=p-loop containing nucleoside triphosphate hydrolases; score=26.20; evalue=2.50e-06;	n/a	Name=Pfam:IQ; Dbxref=Pfam:PF00612.22; Description=iq calmodulin-binding motif; Ontology_term=InterPro:IPR000048; score=43.90; evalue=6.10e-12;	n/a	1526	488	628
OG_0	caf_13214	UniRef90_UPI0005CFF5B3_PREDICTED:_trichohyalin-like,_partial_n=1_Tax=Homo_sapiens_RepID=UPI0005CFF5B3	3.1e-25	n/a	n/a	n/a	n/a	n/a	1526	2226	4456
OG_0	cpo_157424	UniRef90_A0A0G4GBW3_Genome_assembly_Cvelia_1_n=1_Tax=Chromera_velia_CCMP2878_RepID=A0A0G4GBW3_9ALVE	2.1e-15	n/a	Name=SUPERFAMILY:0035392; Dbxref=SCOP:52540; Description=p-loop containing nucleoside triphosphate hydrolases; score=40.00; evalue=1.60e-10;	n/a	Name=Pfam:IQ; Dbxref=Pfam:PF00612.22; Description=iq calmodulin-binding motif; Ontology_term=InterPro:IPR000048; score=61.60; evalue=1.20e-17;	n/a	1525	698	910
OG_0	pmi_102426	UniRef90_A8X9J6_Protein_CBG09238_n=1_Tax=Caenorhabditis_briggsae_RepID=A8X9J6_CAEBR	2.6e-21	n/a	n/a	n/a	n/a	n/a	1518	766	1858
OG_0	pmi_38430	UniRef90_A4HW58_Kinesin-like_protein_n=1_Tax=Leishmania_infantum_RepID=A4HW58_LEIIN	3.5e-34	n/a	n/a	n/a	n/a	n/a	1517	1452	1780
OG_0	cpo_169383	UniRef90_U6G428_CW-type_zinc_finger_domain-containing_protein,_putative_n=1_Tax=Eimeria_praecox_RepID=U6G428_9EIME	7.3e-22	n/a	n/a	n/a	n/a	n/a	1516	484	626
OG_0	goc_6316	UniRef90_R1E680_Putative_RNA-binding_protein_(Fragment)_n=1_Tax=Emiliania_huxleyi_CCMP1516_RepID=R1E680_EMIHU	1.4e-129	Name=JCVI_TIGRFAMS:TIGR01622; Dbxref=JCVI_TIGRFAMS:TIGR01622; Description=sf-cc1: splicing factor cc1-like family; Ontology_term=InterPro:IPR006509; score=22.60; evalue=9.90e-06;	Name=SUPERFAMILY:0050803; Dbxref=SCOP:54928; Description=rna-binding domain rbd; score=44.40; evalue=8.70e-12;	n/a	n/a	n/a	1502	1189	1746
OG_0	goc_8790	UniRef90_R1D7F6_Uncharacterized_protein_n=1_Tax=Emiliania_huxleyi_CCMP1516_RepID=R1D7F6_EMIHU	7.4e-220	n/a	n/a	n/a	n/a	n/a	1501	4114	4812
OG_0	cpo_171278	UniRef90_B0DYF4_Predicted_protein_n=1_Tax=Laccaria_bicolor_(strain_S238N-H82_/_ATCC_MYA-4686)_RepID=B0DYF4_LACBS	1.1e-16	n/a	n/a	n/a	n/a	n/a	1498	452	630
OG_0	amo_412407	UniRef90_Q7QCP0_AGAP002737-PA_(Fragment)_n=1_Tax=Anopheles_gambiae_RepID=Q7QCP0_ANOGA	2.4e-93	n/a	n/a	n/a	n/a	n/a	1494	2845	2219
OG_0	cpo_156856	UniRef90_R1DB43_Uncharacterized_protein_n=2_Tax=Emiliania_huxleyi_CCMP1516_RepID=R1DB43_EMIHU	2.8e-51	n/a	n/a	n/a	n/a	n/a	1494	154	242
OG_0	goc_19971	UniRef90_R1BI65_Uncharacterized_protein_n=1_Tax=Emiliania_huxleyi_CCMP1516_RepID=R1BI65_EMIHU	5.4e-159	n/a	n/a	n/a	n/a	K03136	1484	1302	1674
OG_0	cpo_129017	UniRef90_I0TFV7_Peptidase,_M23_family_n=1_Tax=Prevotella_sp._oral_taxon_306_str._F0472_RepID=I0TFV7_9BACT	0.00054	n/a	n/a	n/a	n/a	n/a	1484	978	1440
OG_0	cpo_173464	UniRef90_U6MGA3_Uncharacterized_protein_n=1_Tax=Eimeria_maxima_RepID=U6MGA3_EIMMA	1.8e-11	n/a	Name=SUPERFAMILY:0047741; Dbxref=SCOP:50965; Description=galactose oxidase central domain; score=104.40; evalue=8.60e-30;	n/a	Name=Pfam:Kelch_2; Dbxref=Pfam:PF07646.10; Description=kelch motif; Ontology_term=InterPro:IPR011498; score=40.30; evalue=1.80e-10;	n/a	1484	986	1497
OG_0	cpo_109416	UniRef90_R1EDT3_Uncharacterized_protein_(Fragment)_n=1_Tax=Emiliania_huxleyi_CCMP1516_RepID=R1EDT3_EMIHU	6e-10	n/a	Name=SUPERFAMILY:0052670; Dbxref=SCOP:48452; Description=tpr-like; score=35.00; evalue=1.00e-08;	n/a	Name=Pfam:TPR_11; Dbxref=Pfam:PF13414.1; Description=tpr repeat; score=28.90; evalue=5.70e-07;	n/a	1474	880	1284
OG_0	goc_12653	UniRef90_R1BHR7_Uncharacterized_protein_(Fragment)_n=1_Tax=Emiliania_huxleyi_CCMP1516_RepID=R1BHR7_EMIHU	1.6e-192	n/a	n/a	n/a	Name=Pfam:GRIP; Dbxref=Pfam:PF01465.15; Description=grip domain; Ontology_term=InterPro:IPR000237; score=33.10; evalue=2.80e-08;	n/a	1472	2644	3314
OG_0	pmi_262347	UniRef90_B6QII3_Arginine_rich_protein_n=2_Tax=Penicillium_marneffei_RepID=B6QII3_PENMQ	4.8e-32	n/a	n/a	n/a	n/a	n/a	1470	909	1337
OG_0	amo_25848	UniRef90_D8UG89_Putative_uncharacterized_protein_n=1_Tax=Volvox_carteri_RepID=D8UG89_VOLCA	6.2e-09	n/a	n/a	n/a	n/a	n/a	1464	1928	1596
OG_0	pmi_260057	UniRef90_A0A091DUY4_Serine/arginine_repetitive_matrix_protein_5_n=1_Tax=Fukomys_damarensis_RepID=A0A091DUY4_FUKDA	6.3e-72	n/a	n/a	n/a	n/a	n/a	1460	1150	3320
OG_0	pmi_259012	UniRef90_L8HDK3_Uncharacterized_protein_n=1_Tax=Acanthamoeba_castellanii_str._Neff_RepID=L8HDK3_ACACA	4.1e-10	n/a	n/a	n/a	n/a	n/a	1460	1164	2140
OG_0	cpo_16345	n/a	n/a	n/a	n/a	n/a	n/a	n/a	1456	750	1400
OG_0	goc_150053	UniRef90_H1LE90_Uncharacterized_protein_n=1_Tax=Lactobacillus_kisonensis_F0435_RepID=H1LE90_9LACO	9.9e-30	n/a	n/a	n/a	n/a	n/a	1451	1751	2334
OG_0	cpo_17417	UniRef90_A0A0A0AS03_Uncharacterized_protein_(Fragment)_n=1_Tax=Charadrius_vociferus_RepID=A0A0A0AS03_CHAVO	3.7e-10	n/a	n/a	n/a	n/a	n/a	1450	572	760
OG_0	cpo_126539	UniRef90_A0A0G4H1S4_Genome_assembly_Cvelia_1_n=1_Tax=Chromera_velia_CCMP2878_RepID=A0A0G4H1S4_9ALVE	5.9e-34	n/a	Name=SUPERFAMILY:0053823; Dbxref=SCOP:159034; Description=mib/herc2 domain-like; score=28.50; evalue=7.90e-07;	n/a	n/a	n/a	1450	740	980
OG_0	goc_149801	UniRef90_R1EUZ0_Uncharacterized_protein_n=1_Tax=Emiliania_huxleyi_CCMP1516_RepID=R1EUZ0_EMIHU	1.6e-231	n/a	n/a	n/a	n/a	n/a	1444	1690	2168
OG_0	cpo_14103	UniRef90_F9U8W5_OmpA/MotB_domain_protein_n=2_Tax=Thiocapsa_marina_RepID=F9U8W5_9GAMM	3.9e-23	Name=JCVI_TIGRFAMS:TIGR03789; Dbxref=JCVI_TIGRFAMS:TIGR03789; Description=pdso: proteobacterial sortase system ompa family protein; Ontology_term=InterPro:IPR022511; score=74.50; evalue=2.10e-21;	Name=SUPERFAMILY:0041764; Dbxref=SCOP:103088; Description=ompa-like; score=125.60; evalue=3.40e-37;	n/a	Name=Pfam:OmpA; Dbxref=Pfam:PF00691.15; Description=ompa family; Ontology_term=InterPro:IPR006665; score=86.40; evalue=1.10e-24;	K16191	1444	740	1080
OG_0	goc_29724	UniRef90_R1B760_Uncharacterized_protein_n=2_Tax=Emiliania_huxleyi_CCMP1516_RepID=R1B760_EMIHU	4.9e-80	n/a	n/a	n/a	n/a	n/a	1442	1407	1903
OG_0	caf_108066	UniRef90_K0R1P6_Uncharacterized_protein_n=1_Tax=Thalassiosira_oceanica_RepID=K0R1P6_THAOC	1.9e-212	n/a	Name=SUPERFAMILY:0047365; Dbxref=SCOP:48403; Description=ankyrin repeat; score=228.50; evalue=1.20e-68;	Name=Swiss-Prot:Q8C8R3; Dbxref=Swiss-Prot:Q8C8R3; Description=ankyrin-2 os mus musculus gn ank2 pe 1 sv 2; Ontology_term=InterPro:IPR000488,InterPro:IPR000906,InterPro:IPR002110,InterPro:IPR011029,InterPro:IPR020683; score=122.48; evalue=2.73e-26;	Name=Pfam:Ank_5; Dbxref=Pfam:PF13857.1; Description=ankyrin repeats (many copies); score=94.30; evalue=2.20e-27;	K16726	1442	7010	3076
OG_0	goc_149492	UniRef90_R1DUM8_Uncharacterized_protein_n=2_Tax=Emiliania_huxleyi_CCMP1516_RepID=R1DUM8_EMIHU	4.1e-69	n/a	n/a	n/a	n/a	n/a	1440	1478	1966
OG_0	caf_108346	UniRef90_U6M1M8_Uncharacterized_protein_(Fragment)_n=1_Tax=Eimeria_maxima_RepID=U6M1M8_EIMMA	4.9e-23	n/a	Name=SUPERFAMILY:0054057; Dbxref=SCOP:48452; Description=tpr-like; score=27.70; evalue=1.80e-06;	n/a	Name=Pfam:ATP-synt_J; Dbxref=Pfam:PF04911.7; Description=atp synthase j chain; Ontology_term=InterPro:IPR006995; score=31.70; evalue=6.60e-08;	K07304	1438	3176	2148
OG_0	pmi_261536	n/a	n/a	n/a	n/a	n/a	n/a	K17908	1435	965	1591
OG_0	goc_11131	UniRef90_U6JY66_Uncharacterized_protein_n=1_Tax=Eimeria_mitis_RepID=U6JY66_9EIME	6.2e-12	n/a	n/a	n/a	n/a	K13071	1434	1530	2898
OG_0	pmi_257768	UniRef90_C1E2V9_Uncharacterized_protein_(Fragment)_n=1_Tax=Micromonas_sp._(strain_RCC299_/_NOUM17)_RepID=C1E2V9_MICSR	3.5e-112	Name=JCVI_TIGRFAMS:TIGR01970; Dbxref=JCVI_TIGRFAMS:TIGR01970; Description=deah_box_hrpb: atp-dependent helicase hrpb; Ontology_term=InterPro:IPR010225; score=270.30; evalue=8.20e-81;	Name=SUPERFAMILY:0036155; Dbxref=SCOP:52540; Description=p-loop containing nucleoside triphosphate hydrolases; score=131.00; evalue=4.20e-38;	Name=Swiss-Prot:Q5ZI74; Dbxref=Swiss-Prot:Q5ZI74; Description=putative atp-dependent rna helicase dhx30 os gallus gallus gn dhx30 pe 2 sv 1; Ontology_term=InterPro:IPR001650,InterPro:IPR002464,InterPro:IPR007502,InterPro:IPR011545,InterPro:IPR011709,InterPro:IPR014001,InterPro:IPR014720,InterPro:IPR027417; score=333.95; evalue=2.09e-95;	Name=Pfam:DEAD; Dbxref=Pfam:PF00270.24; Description=dead/deah box helicase; Ontology_term=InterPro:IPR011545; score=25.40; evalue=7.30e-06;	K13184	1433	1093	1535
OG_0	pmi_41616	UniRef90_F8CCJ5_Response_regulator_receiver_domain/DnaJ_domain-containing_protein_n=1_Tax=Myxococcus_fulvus_(strain_ATCC_BAA-855_/_HW-1)_RepID=F8CCJ5_MYXFH	2.5e-28	n/a	n/a	n/a	n/a	n/a	1432	974	2020
OG_0	goc_151046	UniRef90_R1FNQ2_Uncharacterized_protein_n=1_Tax=Emiliania_huxleyi_CCMP1516_RepID=R1FNQ2_EMIHU	1.4e-32	n/a	n/a	n/a	n/a	n/a	1430	2805	2983
OG_0	pmi_216058	UniRef90_Q22WK5_Uncharacterized_protein_n=1_Tax=Tetrahymena_thermophila_(strain_SB210)_RepID=Q22WK5_TETTS	6.1e-22	Name=JCVI_TIGRFAMS:TIGR02168; Dbxref=JCVI_TIGRFAMS:TIGR02168; Description=smc_prok_b: chromosome segregation protein smc; Ontology_term=InterPro:IPR011890; score=30.60; evalue=1.60e-08;	n/a	n/a	n/a	n/a	1428	1196	1786
OG_0	cpo_8563	UniRef90_W9B5N5_Cell_envelope_integrity_inner_membrane_protein_TolA_n=76_Tax=Enterobacteriales_RepID=W9B5N5_KLEPN	0.00015	n/a	n/a	n/a	n/a	n/a	1428	408	2206
OG_0	cpo_26188	n/a	n/a	n/a	n/a	n/a	n/a	n/a	1426	472	466
OG_0	cpo_112756	UniRef90_A0A0C4WR36_Cell_envelope_biogenesis_protein_TolA_n=1_Tax=Azotobacter_chroococcum_NCIMB_8003_RepID=A0A0C4WR36_9GAMM	1.3e-07	n/a	n/a	n/a	n/a	n/a	1426	518	646
OG_0	cpo_1668	UniRef90_C1E950_Uncharacterized_protein_n=1_Tax=Micromonas_sp._(strain_RCC299_/_NOUM17)_RepID=C1E950_MICSR	2.6e-08	n/a	Name=SUPERFAMILY:0037066; Dbxref=SCOP:47473; Description=ef-hand; score=61.20; evalue=6.50e-17;	n/a	Name=Pfam:efhand; Dbxref=Pfam:PF00036.27; Description=ef hand; Ontology_term=InterPro:IPR002048; score=41.70; evalue=2.80e-11;	n/a	1422	574	596
OG_0	pmi_257819	UniRef90_A0A0G3A3E1_Signal_recognition_particle_receptor_protein_FtsY_n=1_Tax=Archangium_gephyra_RepID=A0A0G3A3E1_9DELT	2.5e-15	n/a	n/a	n/a	n/a	n/a	1420	1232	2113
OG_0	cpo_18215	UniRef90_R1BSD5_Uncharacterized_protein_n=1_Tax=Emiliania_huxleyi_CCMP1516_RepID=R1BSD5_EMIHU	2.6e-45	n/a	n/a	n/a	n/a	n/a	1418	896	1637
OG_0	cpo_97452	UniRef90_D7BQ22_Uncharacterized_protein_n=2_Tax=Streptomyces_bingchenggensis_RepID=D7BQ22_STRBB	2e-08	n/a	n/a	n/a	n/a	n/a	1416	400	538
OG_0	goc_7898	UniRef90_W6MEA1_Tolerance_to_group_A_colicins,_single-stranded_filamentous_DNA_phage,_required_for_OM_integrity_(Modular_protein)_n=1_Tax=Candidatus_Competibacter_denitrificans_Run_A_D11_RepID=W6MEA1_9GAMM	1.1e-06	n/a	n/a	n/a	Name=Pfam:EF_hand_3; Dbxref=Pfam:PF13202.1; Description=ef hand; Ontology_term=InterPro:IPR002048; score=28.60; evalue=5.00e-07;	n/a	1416	1618	1845
OG_0	goc_149650	UniRef90_R1FJX7_Uncharacterized_protein_n=1_Tax=Emiliania_huxleyi_CCMP1516_RepID=R1FJX7_EMIHU	6.4e-78	n/a	n/a	n/a	n/a	n/a	1415	1205	1354
OG_0	pmi_17497	UniRef90_UPI00053C11B4_PREDICTED:_vicilin_n=1_Tax=Tarenaya_hassleriana_RepID=UPI00053C11B4	1.7e-27	n/a	n/a	n/a	n/a	n/a	1414	1190	2756
OG_0	caf_109632	UniRef90_D6WGY0_Putative_uncharacterized_protein_n=1_Tax=Tribolium_castaneum_RepID=D6WGY0_TRICA	7.5e-119	n/a	n/a	n/a	n/a	K16536	1412	4670	3728
OG_0	amo_38972	UniRef90_F8CDM2_Uncharacterized_protein_n=1_Tax=Myxococcus_fulvus_(strain_ATCC_BAA-855_/_HW-1)_RepID=F8CDM2_MYXFH	7.2e-12	n/a	n/a	n/a	n/a	n/a	1412	1720	1612
OG_0	cpo_171664	UniRef90_UPI0006754889_hypothetical_protein_AMSG_05506_n=1_Tax=Thecamonas_trahens_ATCC_50062_RepID=UPI0006754889	7.4e-46	n/a	Name=SUPERFAMILY:0052100; Dbxref=SCOP:48452; Description=tpr-like; score=74.40; evalue=7.30e-21;	n/a	Name=Pfam:TPR_2; Dbxref=Pfam:PF07719.12; Description=tetratricopeptide repeat; Ontology_term=InterPro:IPR013105; score=26.30; evalue=3.50e-06;	n/a	1410	813	2474
OG_0	cpo_7561	n/a	n/a	n/a	Name=SUPERFAMILY:0048704; Dbxref=SCOP:50729; Description=ph domain-like; score=43.30; evalue=2.60e-11;	n/a	Name=Pfam:PH; Dbxref=Pfam:PF00169.24; Description=ph domain; Ontology_term=InterPro:IPR001849; score=38.40; evalue=1.00e-09;	n/a	1410	548	786
OG_0	pmi_258356	UniRef90_U6K0Q0_Uncharacterized_protein_n=1_Tax=Eimeria_mitis_RepID=U6K0Q0_9EIME	1e-19	n/a	Name=SUPERFAMILY:0050610; Dbxref=SCOP:46934; Description=uba-like; score=35.80; evalue=3.80e-09;	n/a	Name=Pfam:LsmAD; Dbxref=Pfam:PF06741.8; Description=lsmad domain; Ontology_term=InterPro:IPR009604; score=25.40; evalue=1.00e-05;	n/a	1404	774	1898
OG_0	amo_33117	UniRef90_Q4CXB6_Kinetoplast_DNA-associated_protein,_putative_n=1_Tax=Trypanosoma_cruzi_(strain_CL_Brener)_RepID=Q4CXB6_TRYCC	1.7e-40	n/a	n/a	n/a	n/a	n/a	1402	1568	1242
OG_0	caf_3694	UniRef90_K0RPP6_Uncharacterized_protein_n=1_Tax=Thalassiosira_oceanica_RepID=K0RPP6_THAOC	2.6e-221	n/a	Name=SUPERFAMILY:0053212; Dbxref=SCOP:48371; Description=arm repeat; score=54.30; evalue=7.70e-15;	Name=Swiss-Prot:O43432; Dbxref=Swiss-Prot:O43432; Description=eukaryotic translation initiation factor 4 gamma 3 os homo sapiens gn eif4g3 pe 1 sv 2; Ontology_term=InterPro:IPR003307,InterPro:IPR003890,InterPro:IPR003891,InterPro:IPR016021,InterPro:IPR016024; score=136.73; evalue=2.80e-31;	Name=Pfam:MA3; Dbxref=Pfam:PF02847.12; Description=ma3 domain; Ontology_term=InterPro:IPR003891; score=31.80; evalue=8.20e-08;	K03260	1400	7786	2050
OG_0	amo_26900	UniRef90_U6LH15_Uncharacterized_protein_n=1_Tax=Eimeria_brunetti_RepID=U6LH15_9EIME	7.6e-14	n/a	n/a	n/a	n/a	n/a	1400	1896	1462
OG_0	goc_149976	UniRef90_R1BHT4_Uncharacterized_protein_n=1_Tax=Emiliania_huxleyi_CCMP1516_RepID=R1BHT4_EMIHU	6.3e-82	n/a	n/a	n/a	n/a	n/a	1398	887	1119
OG_0	pmi_43942	UniRef90_Q4Q3D8_Uncharacterized_protein_n=1_Tax=Leishmania_major_RepID=Q4Q3D8_LEIMA	6.1e-59	Name=JCVI_TIGRFAMS:TIGR02169; Dbxref=JCVI_TIGRFAMS:TIGR02169; Description=smc_prok_a: chromosome segregation protein smc; Ontology_term=InterPro:IPR011890; score=51.10; evalue=9.90e-15;	n/a	n/a	n/a	n/a	1396	1005	1973
OG_0	goc_3774	UniRef90_U6MZT7_Uncharacterized_protein_n=1_Tax=Eimeria_necatrix_RepID=U6MZT7_9EIME	2.4e-16	n/a	n/a	n/a	n/a	n/a	1392	1895	2083
OG_0	cpo_9005	UniRef90_A0A067QER3_Uncharacterized_protein_n=1_Tax=Jaapia_argillacea_MUCL_33604_RepID=A0A067QER3_9HOMO	4.9e-10	n/a	n/a	n/a	n/a	n/a	1390	514	836
OG_0	cpo_171327	UniRef90_D7FZS3_Putative_uncharacterized_protein_n=1_Tax=Ectocarpus_siliculosus_RepID=D7FZS3_ECTSI	3.2e-24	n/a	Name=SUPERFAMILY:0053863; Dbxref=SCOP:51045; Description=ww domain; score=26.60; evalue=2.50e-06;	n/a	Name=Pfam:WW; Dbxref=Pfam:PF00397.21; Description=ww domain; Ontology_term=InterPro:IPR001202; score=27.50; evalue=1.80e-06;	n/a	1386	610	1005
OG_0	pmi_128913	UniRef90_UPI000675A481_hypothetical_protein_AMSG_06577_n=1_Tax=Thecamonas_trahens_ATCC_50062_RepID=UPI000675A481	6.8e-34	n/a	n/a	n/a	n/a	n/a	1384	1012	1524
OG_0	pmi_257009	UniRef90_UPI0006755239_hypothetical_protein_AMSG_12261_n=1_Tax=Thecamonas_trahens_ATCC_50062_RepID=UPI0006755239	7.4e-49	n/a	n/a	n/a	n/a	n/a	1380	1400	2033
OG_0	cpo_26341	UniRef90_U6KCE9_Uncharacterized_protein_n=1_Tax=Eimeria_mitis_RepID=U6KCE9_9EIME	9.5e-65	n/a	n/a	n/a	n/a	n/a	1375	475	510
OG_0	cpo_169033	UniRef90_U6L8N6_Uncharacterized_protein_n=1_Tax=Eimeria_brunetti_RepID=U6L8N6_9EIME	5e-45	n/a	n/a	n/a	n/a	n/a	1374	372	446
OG_0	cpo_20911	UniRef90_UPI00046C3855_PREDICTED:_nuclear_anchorage_protein_1-like_n=1_Tax=Tribolium_castaneum_RepID=UPI00046C3855	3.2e-17	n/a	n/a	n/a	n/a	n/a	1374	616	844
OG_0	pmi_261232	UniRef90_A0A0A3KGN3_Putative_fimV_C-domain_protein_n=1_Tax=Burkholderia_pseudomallei_ABCPW_111_RepID=A0A0A3KGN3_BURPE	5.7e-15	n/a	n/a	n/a	n/a	n/a	1374	1239	2444
OG_0	goc_17347	UniRef90_R1EBW6_Uncharacterized_protein_n=1_Tax=Emiliania_huxleyi_CCMP1516_RepID=R1EBW6_EMIHU	1.3e-117	n/a	Name=SUPERFAMILY:0051324; Dbxref=SCOP:56784; Description=had-like; score=25.10; evalue=8.30e-06;	n/a	Name=Pfam:LNS2; Dbxref=Pfam:PF08235.8; Description=lns2 (lipin/ned1/smp2); Ontology_term=InterPro:IPR013209; score=91.90; evalue=2.50e-26;	K15728	1370	1948	2858
OG_0	pmi_13104	UniRef90_W0H6P2_TolA_protein_n=2_Tax=Pseudomonas_RepID=W0H6P2_PSECI	3.8e-05	n/a	n/a	n/a	n/a	n/a	1370	970	2738
OG_0	amo_408571	UniRef90_L8H642_PWI_domain_containing_protein_n=1_Tax=Acanthamoeba_castellanii_str._Neff_RepID=L8H642_ACACA	2e-76	Name=JCVI_TIGRFAMS:TIGR01642; Dbxref=JCVI_TIGRFAMS:TIGR01642; Description=u2af_lg: u2 snrnp auxilliary factor large subunit splicing factor; Ontology_term=InterPro:IPR006529; score=22.90; evalue=5.70e-06;	Name=SUPERFAMILY:0049769; Dbxref=SCOP:54928; Description=rna-binding domain rbd; score=54.00; evalue=1.50e-14;	Name=Swiss-Prot:B2RY56; Dbxref=Swiss-Prot:B2RY56; Description=rna-binding protein 25 os mus musculus gn rbm25 pe 1 sv 1; Ontology_term=InterPro:IPR000504,InterPro:IPR002483,InterPro:IPR012677; score=115.93; evalue=3.17e-25;	Name=Pfam:RRM_1; Dbxref=Pfam:PF00076.17; Description=rna recognition motif. (a.k.a. rrm rbd or rnp domain); Ontology_term=InterPro:IPR000504; score=34.70; evalue=9.00e-09;	K12822	1366	1933	1530
OG_0	cpo_27334	UniRef90_U6N1W7_Uncharacterized_protein_n=1_Tax=Eimeria_necatrix_RepID=U6N1W7_9EIME	3.5e-09	n/a	n/a	n/a	n/a	n/a	1364	802	334
OG_0	pmi_26511	UniRef90_R7VSQ2_Uncharacterized_protein_n=1_Tax=Columba_livia_RepID=R7VSQ2_COLLI	4.1e-06	n/a	n/a	n/a	n/a	n/a	1362	1282	2382
OG_0	pmi_28407	UniRef90_A4HAW9_Contig,_possible_fusion_of_chromosomes_20_and_34_n=1_Tax=Leishmania_braziliensis_RepID=A4HAW9_LEIBR	6.2e-33	n/a	n/a	n/a	n/a	n/a	1360	1270	1705
OG_0	goc_150180	UniRef90_R1EJ86_Uncharacterized_protein_n=1_Tax=Emiliania_huxleyi_CCMP1516_RepID=R1EJ86_EMIHU	3.6e-148	n/a	n/a	n/a	n/a	n/a	1358	1826	2567
OG_0	pmi_257142	UniRef90_UPI000644AF42_PREDICTED:_protein_FAM184A-like_n=1_Tax=Fundulus_heteroclitus_RepID=UPI000644AF42	7e-75	Name=JCVI_TIGRFAMS:TIGR02168; Dbxref=JCVI_TIGRFAMS:TIGR02168; Description=smc_prok_b: chromosome segregation protein smc; Ontology_term=InterPro:IPR011890; score=21.60; evalue=8.40e-06;	n/a	Name=Swiss-Prot:Q8NB25; Dbxref=Swiss-Prot:Q8NB25; Description=protein fam184a os homo sapiens gn fam184a pe 2 sv 3; score=106.30; evalue=8.57e-22;	n/a	n/a	1358	1450	2456
OG_0	amo_410515	UniRef90_A0A066XNX3_Uncharacterized_protein_(Fragment)_n=1_Tax=Colletotrichum_sublineola_RepID=A0A066XNX3_COLSU	2.9e-31	n/a	n/a	n/a	n/a	n/a	1358	2148	1702
OG_0	caf_4021	UniRef90_B5YNB5_Predicted_protein_n=1_Tax=Thalassiosira_pseudonana_RepID=B5YNB5_THAPS	9e-27	n/a	n/a	n/a	Name=Pfam:Med4; Dbxref=Pfam:PF10018.4; Description=vitamin-d-receptor interacting mediator subunit 4; Ontology_term=InterPro:IPR019258; score=25.20; evalue=8.00e-06;	n/a	1358	5069	2386
OG_0	goc_12982	UniRef90_R1CBX8_Uncharacterized_protein_n=1_Tax=Emiliania_huxleyi_CCMP1516_RepID=R1CBX8_EMIHU	4.2e-74	n/a	n/a	n/a	n/a	n/a	1356	1020	1448
OG_0	cpo_25588	UniRef90_C1DYR9_Uncharacterized_protein_n=1_Tax=Micromonas_sp._(strain_RCC299_/_NOUM17)_RepID=C1DYR9_MICSR	2.3e-17	n/a	n/a	n/a	n/a	n/a	1352	468	553
OG_0	cpo_23051	UniRef90_U6MZQ2_Uncharacterized_protein_n=1_Tax=Eimeria_necatrix_RepID=U6MZQ2_9EIME	5.1e-06	n/a	n/a	n/a	n/a	n/a	1352	707	939
OG_0	amo_35502	UniRef90_A7SF08_Predicted_protein_n=1_Tax=Nematostella_vectensis_RepID=A7SF08_NEMVE	3.8e-118	Name=JCVI_TIGRFAMS:TIGR01967; Dbxref=JCVI_TIGRFAMS:TIGR01967; Description=deah_box_hrpa: atp-dependent helicase hrpa; Ontology_term=InterPro:IPR010222; score=313.10; evalue=8.10e-94;	Name=SUPERFAMILY:0034833; Dbxref=SCOP:52540; Description=p-loop containing nucleoside triphosphate hydrolases; score=142.00; evalue=2.10e-41;	Name=Swiss-Prot:P24785; Dbxref=Swiss-Prot:P24785; Description=dosage compensation regulator os drosophila melanogaster gn mle pe 2 sv 2; Ontology_term=InterPro:IPR001650,InterPro:IPR002464,InterPro:IPR007502,InterPro:IPR011545,InterPro:IPR011709,InterPro:IPR014001,InterPro:IPR014720,InterPro:IPR027417; score=357.45; evalue=2.92e-102;	Name=Pfam:R3H; Dbxref=Pfam:PF01424.17; Description=r3h domain; Ontology_term=InterPro:IPR001374; score=32.40; evalue=4.60e-08;	K14442	1346	1818	1576
OG_0	goc_25006	UniRef90_U6M040_Uncharacterized_protein_n=1_Tax=Eimeria_maxima_RepID=U6M040_EIMMA	5.5e-27	n/a	n/a	n/a	n/a	n/a	1344	508	1156
OG_0	cpo_170284	UniRef90_A0A0G4ET22_Genome_assembly_Vbrassicaformis_n=1_Tax=Vitrella_brassicaformis_CCMP3155_RepID=A0A0G4ET22_9ALVE	1.6e-09	n/a	Name=SUPERFAMILY:0051184; Dbxref=SCOP:47473; Description=ef-hand; score=56.60; evalue=1.70e-15;	n/a	Name=Pfam:EF_hand_6; Dbxref=Pfam:PF13833.1; Description=ef-hand domain pair; score=37.90; evalue=8.40e-10;	n/a	1344	532	618
OG_0	amo_42939	UniRef90_A2DUK1_Neurofilament_protein,_putative_n=1_Tax=Trichomonas_vaginalis_RepID=A2DUK1_TRIVA	7.3e-89	n/a	Name=SUPERFAMILY:0050735; Dbxref=SCOP:54236; Description=ubiquitin-like; score=32.70; evalue=3.90e-08;	n/a	Name=Pfam:Rad60-SLD; Dbxref=Pfam:PF11976.3; Description=ubiquitin-2 like rad60 sumo-like; Ontology_term=InterPro:IPR022617; score=41.90; evalue=5.30e-11;	n/a	1342	1588	1522
OG_0	goc_17972	UniRef90_R1DPZ1_Uncharacterized_protein_n=1_Tax=Emiliania_huxleyi_CCMP1516_RepID=R1DPZ1_EMIHU	2e-204	n/a	n/a	n/a	n/a	n/a	1338	2558	2693
OG_0	cpo_125770	n/a	n/a	n/a	n/a	n/a	n/a	n/a	1336	570	1132
OG_0	cpo_169751	n/a	n/a	n/a	n/a	n/a	n/a	n/a	1336	598	714
OG_0	cpo_170697	UniRef90_A0A094G097_Uncharacterized_protein_n=2_Tax=Pseudogymnoascus_pannorum_RepID=A0A094G097_9PEZI	3.7e-43	n/a	n/a	n/a	Name=Pfam:HC2; Dbxref=Pfam:PF07382.6; Description=histone h1-like nucleoprotein hc2; Ontology_term=InterPro:IPR009970; score=28.20; evalue=1.30e-06;	n/a	1332	432	426
OG_0	amo_34552	UniRef90_Q4CXB6_Kinetoplast_DNA-associated_protein,_putative_n=1_Tax=Trypanosoma_cruzi_(strain_CL_Brener)_RepID=Q4CXB6_TRYCC	5.6e-60	n/a	Name=SUPERFAMILY:0052100; Dbxref=SCOP:48452; Description=tpr-like; score=63.80; evalue=1.30e-17;	n/a	Name=Pfam:Apc5; Dbxref=Pfam:PF12862.2; Description=anaphase-promoting complex subunit 5; Ontology_term=InterPro:IPR026000; score=31.70; evalue=9.00e-08;	n/a	1331	1906	1734
OG_0	pmi_48764	UniRef90_A0A015L464_Prp24p_n=3_Tax=Rhizophagus_irregularis_DAOM_197198w_RepID=A0A015L464_9GLOM	4e-37	Name=JCVI_TIGRFAMS:TIGR01628; Dbxref=JCVI_TIGRFAMS:TIGR01628; Description=pabp-1234: polyadenylate binding protein human types 1 2 3 4 family; Ontology_term=InterPro:IPR006515; score=24.20; evalue=3.80e-06;	Name=SUPERFAMILY:0052622; Dbxref=SCOP:54928; Description=rna-binding domain rbd; score=78.70; evalue=2.10e-22;	n/a	Name=Pfam:RRM_5; Dbxref=Pfam:PF13893.1; Description=rna recognition motif. (a.k.a. rrm rbd or rnp domain); score=48.50; evalue=4.90e-13;	K14325	1329	956	1612
OG_0	amo_270387	UniRef90_A0A093ZXI6_Uncharacterized_protein_n=1_Tax=Pseudogymnoascus_pannorum_VKM_F-4246_RepID=A0A093ZXI6_9PEZI	1.2e-22	n/a	Name=SUPERFAMILY:0047534; Dbxref=SCOP:54236; Description=ubiquitin-like; score=26.10; evalue=4.10e-06;	n/a	Name=Pfam:Rad60-SLD; Dbxref=Pfam:PF11976.3; Description=ubiquitin-2 like rad60 sumo-like; Ontology_term=InterPro:IPR022617; score=28.50; evalue=8.10e-07;	n/a	1326	1760	1500
OG_0	goc_3325	UniRef90_U6M040_Uncharacterized_protein_n=1_Tax=Eimeria_maxima_RepID=U6M040_EIMMA	1.6e-28	n/a	n/a	n/a	n/a	K11502	1324	1228	2005
OG_0	cpo_22334	UniRef90_G4VTD5_Putative_eukaryotic_translation_initiation_factor_2_alpha_subunit_n=4_Tax=Schistosoma_RepID=G4VTD5_SCHMA	2.7e-18	Name=JCVI_TIGRFAMS:TIGR03680; Dbxref=JCVI_TIGRFAMS:TIGR03680; Description=eif2g_arch: translation initiation factor 2 gamma subunit; Ontology_term=InterPro:IPR022424; score=39.20; evalue=1.10e-10;	Name=SUPERFAMILY:0047828; Dbxref=SCOP:50249; Description=nucleic acid-binding proteins; score=32.20; evalue=6.90e-08;	Name=Swiss-Prot:P41374; Dbxref=Swiss-Prot:P41374; Description=eukaryotic translation initiation factor 2 subunit 1 os drosophila melanogaster gn eif-2alpha pe 2 sv 1; Ontology_term=InterPro:IPR003029,InterPro:IPR011488,InterPro:IPR012340,InterPro:IPR022967,InterPro:IPR024054,InterPro:IPR024055; score=109.00; evalue=2.14e-25;	Name=Pfam:S1; Dbxref=Pfam:PF00575.18; Description=s1 rna binding domain; Ontology_term=InterPro:IPR003029; score=26.40; evalue=5.00e-06;	K03237	1322	600	820
OG_0	cpo_25824	UniRef90_W3Y281_Uncharacterized_protein_n=1_Tax=Veillonella_sp._AS16_RepID=W3Y281_9FIRM	1e-10	n/a	n/a	n/a	n/a	n/a	1322	712	746
OG_0	goc_149421	UniRef90_U6JY66_Uncharacterized_protein_n=1_Tax=Eimeria_mitis_RepID=U6JY66_9EIME	1.2e-95	n/a	n/a	n/a	n/a	n/a	1318	1629	2311
OG_0	cpo_168258	UniRef90_A0A0H4WZ21_Signal_recognition_particle_receptor_protein_FtsY_n=3_Tax=Myxococcus_sp._(contaminant_ex_DSM_436)_RepID=A0A0H4WZ21_9DELT	8.5e-23	n/a	Name=SUPERFAMILY:0036425; Dbxref=SCOP:47473; Description=ef-hand; score=54.70; evalue=6.90e-15;	n/a	Name=Pfam:EF_hand_4; Dbxref=Pfam:PF13405.1; Description=ef-hand domain; Ontology_term=InterPro:IPR002048; score=33.40; evalue=1.90e-08;	n/a	1316	580	574
OG_0	cpo_19480	UniRef90_Q4CXB6_Kinetoplast_DNA-associated_protein,_putative_n=1_Tax=Trypanosoma_cruzi_(strain_CL_Brener)_RepID=Q4CXB6_TRYCC	3.1e-20	n/a	Name=SUPERFAMILY:0047730; Dbxref=SCOP:47473; Description=ef-hand; score=46.60; evalue=1.50e-12;	n/a	Name=Pfam:EF_hand_4; Dbxref=Pfam:PF13405.1; Description=ef-hand domain; Ontology_term=InterPro:IPR002048; score=34.30; evalue=9.20e-09;	n/a	1312	442	498
OG_0	goc_12903	UniRef90_R1DP83_Uncharacterized_protein_n=1_Tax=Emiliania_huxleyi_CCMP1516_RepID=R1DP83_EMIHU	8.8e-194	n/a	n/a	n/a	Name=Pfam:GSCFA; Dbxref=Pfam:PF08885.6; Description=gscfa family; Ontology_term=InterPro:IPR014982; score=92.60; evalue=2.50e-26;	K15111	1310	1834	1804
OG_0	goc_6458	UniRef90_UPI0004C9F557_hypothetical_protein_n=1_Tax=Streptomyces_sp._NRRL_F-5630_RepID=UPI0004C9F557	3.5e-26	Name=JCVI_TIGRFAMS:TIGR02169; Dbxref=JCVI_TIGRFAMS:TIGR02169; Description=smc_prok_a: chromosome segregation protein smc; Ontology_term=InterPro:IPR011890; score=21.40; evalue=9.10e-06;	n/a	n/a	n/a	n/a	1310	1470	2349
OG_0	cpo_169713	UniRef90_U6MBZ9_Uncharacterized_protein_n=1_Tax=Eimeria_maxima_RepID=U6MBZ9_EIMMA	1.9e-21	n/a	n/a	n/a	n/a	n/a	1304	772	1172
OG_0	amo_47145	UniRef90_A0A0C1NN40_Putative_vancomycin_resistance_protein_n=2_Tax=Prauserella_RepID=A0A0C1NN40_9PSEU	1.8e-09	n/a	n/a	n/a	n/a	n/a	1300	1458	1306
OG_0	cpo_17598	UniRef90_U6GS48_Uncharacterized_protein_n=1_Tax=Eimeria_praecox_RepID=U6GS48_9EIME	1.3e-14	n/a	n/a	n/a	n/a	n/a	1300	888	1468
OG_0	cpo_172319	UniRef90_U6M040_Uncharacterized_protein_n=1_Tax=Eimeria_maxima_RepID=U6M040_EIMMA	2.4e-40	n/a	n/a	n/a	n/a	n/a	1297	634	488
OG_0	pmi_118713	UniRef90_H1LE90_Uncharacterized_protein_n=1_Tax=Lactobacillus_kisonensis_F0435_RepID=H1LE90_9LACO	2.4e-13	n/a	n/a	n/a	n/a	n/a	1296	1266	1660
OG_0	cpo_170044	UniRef90_U6KLI3_Uncharacterized_protein_n=1_Tax=Eimeria_mitis_RepID=U6KLI3_9EIME	1.1e-19	Name=JCVI_TIGRFAMS:TIGR02037; Dbxref=JCVI_TIGRFAMS:TIGR02037; Description=degp_htra_do: peptidase do; Ontology_term=InterPro:IPR011782; score=34.40; evalue=2.50e-09;	Name=SUPERFAMILY:0050063; Dbxref=SCOP:50156; Description=pdz domain-like; score=112.20; evalue=6.80e-33;	n/a	Name=Pfam:PDZ_2; Dbxref=Pfam:PF13180.1; Description=pdz domain; Ontology_term=InterPro:IPR001478; score=61.60; evalue=4.40e-17;	n/a	1296	766	782
OG_0	pmi_261194	UniRef90_UPI0002EA444D_hypothetical_protein_n=1_Tax=Acetobacterium_woodii_RepID=UPI0002EA444D	4.2e-62	n/a	n/a	n/a	n/a	n/a	1292	863	2026
OG_0	pmi_255759	UniRef90_B3L494_Helicase,_putative_n=1_Tax=Plasmodium_knowlesi_(strain_H)_RepID=B3L494_PLAKH	2.3e-46	Name=JCVI_TIGRFAMS:TIGR01587; Dbxref=JCVI_TIGRFAMS:TIGR01587; Description=cas3_core: crispr-associated helicase cas3; Ontology_term=InterPro:IPR006474; score=28.70; evalue=1.50e-07;	Name=SUPERFAMILY:0034833; Dbxref=SCOP:52540; Description=p-loop containing nucleoside triphosphate hydrolases; score=90.30; evalue=1.20e-25;	Name=Swiss-Prot:B4HLH4; Dbxref=Swiss-Prot:B4HLH4; Description=probable atp-dependent rna helicase spindle-e os drosophila sechellia gn spn-e pe 3 sv 1; Ontology_term=InterPro:IPR001650,InterPro:IPR002999,InterPro:IPR007087,InterPro:IPR007502,InterPro:IPR011545,InterPro:IPR014001,InterPro:IPR015880,InterPro:IPR027417; score=113.62; evalue=7.22e-24;	Name=Pfam:HA2; Dbxref=Pfam:PF04408.18; Description=helicase associated domain (ha2); Ontology_term=InterPro:IPR007502; score=32.10; evalue=7.50e-08;	K18408	1288	922	1798
OG_0	cpo_126466	UniRef90_R1BJ59_Uncharacterized_protein_n=1_Tax=Emiliania_huxleyi_CCMP1516_RepID=R1BJ59_EMIHU	3.2e-20	n/a	n/a	n/a	n/a	n/a	1288	616	620
OG_0	goc_2080	UniRef90_R1BX49_Uncharacterized_protein_n=1_Tax=Emiliania_huxleyi_CCMP1516_RepID=R1BX49_EMIHU	1.7e-189	n/a	n/a	n/a	Name=Pfam:Pho88; Dbxref=Pfam:PF10032.4; Description=phosphate transport (pho88); Ontology_term=InterPro:IPR019263; score=69.60; evalue=1.80e-19;	n/a	1288	618	1296
OG_0	goc_11936	UniRef90_U6KCA4_Uncharacterized_protein_n=1_Tax=Eimeria_mitis_RepID=U6KCA4_9EIME	1.2e-18	n/a	Name=SUPERFAMILY:0050063; Dbxref=SCOP:50156; Description=pdz domain-like; score=25.50; evalue=8.00e-06;	n/a	n/a	n/a	1288	1738	1466
OG_0	goc_117064	UniRef90_A0A073IL75_Translation_initiation_factor_3_n=2_Tax=Sulfitobacter_RepID=A0A073IL75_9RHOB	1e-07	n/a	n/a	n/a	n/a	n/a	1286	926	846
OG_0	amo_55078	UniRef90_UPI00044426D1_PREDICTED:_MAP7_domain-containing_protein_1-like_n=1_Tax=Poecilia_formosa_RepID=UPI00044426D1	1.1e-15	n/a	Name=SUPERFAMILY:0052783; Dbxref=SCOP:144232; Description=hit/mynd zinc finger-like; score=27.10; evalue=2.20e-06;	n/a	Name=Pfam:zf-MYND; Dbxref=Pfam:PF01753.13; Description=mynd finger; Ontology_term=InterPro:IPR002893; score=42.50; evalue=3.80e-11;	n/a	1285	1620	1254
OG_0	amo_1202	UniRef90_UPI00069043A9_hypothetical_protein_n=1_Tax=Alysiella_crassa_RepID=UPI00069043A9	1.3e-15	n/a	Name=SUPERFAMILY:0044623; Dbxref=SCOP:50156; Description=pdz domain-like; score=27.40; evalue=1.70e-06;	n/a	n/a	n/a	1284	1372	1242
OG_0	pmi_6513	UniRef90_V5BH95_TonB_dependent_receptor_n=1_Tax=Methyloglobulus_morosus_KoM1_RepID=V5BH95_9GAMM	2.1e-08	n/a	n/a	n/a	n/a	n/a	1284	782	1607
OG_0	amo_439	UniRef90_L1I4L8_Uncharacterized_protein_(Fragment)_n=2_Tax=Guillardia_theta_CCMP2712_RepID=L1I4L8_GUITH	1.7e-89	Name=JCVI_TIGRFAMS:TIGR01970; Dbxref=JCVI_TIGRFAMS:TIGR01970; Description=deah_box_hrpb: atp-dependent helicase hrpb; Ontology_term=InterPro:IPR010225; score=180.30; evalue=1.30e-53;	Name=SUPERFAMILY:0034833; Dbxref=SCOP:52540; Description=p-loop containing nucleoside triphosphate hydrolases; score=91.00; evalue=7.70e-26;	Name=Swiss-Prot:A3KMI0; Dbxref=Swiss-Prot:A3KMI0; Description=atp-dependent rna helicase dhx29 os xenopus laevis gn dhx29 pe 2 sv 1; Ontology_term=InterPro:IPR001650,InterPro:IPR002464,InterPro:IPR007502,InterPro:IPR011545,InterPro:IPR011709,InterPro:IPR014001,InterPro:IPR027417; score=253.83; evalue=3.85e-67;	Name=Pfam:DEAD; Dbxref=Pfam:PF00270.24; Description=dead/deah box helicase; Ontology_term=InterPro:IPR011545; score=27.30; evalue=1.80e-06;	K14442	1282	1492	1212
OG_0	cpo_16706	UniRef90_A0A090LYT1_Permease,_cytosine/purines,_uracil,thiamine,allantoin_n=2_Tax=Ostreococcus_tauri_RepID=A0A090LYT1_OSTTA	7.2e-12	n/a	n/a	n/a	n/a	n/a	1282	668	1388
OG_0	amo_54505	UniRef90_A0A0G4IBW3_Genome_assembly_Cvelia_1_n=1_Tax=Chromera_velia_CCMP2878_RepID=A0A0G4IBW3_9ALVE	9.3e-86	n/a	n/a	n/a	n/a	n/a	1278	1934	1528
OG_0	cpo_172447	UniRef90_U6JY66_Uncharacterized_protein_n=1_Tax=Eimeria_mitis_RepID=U6JY66_9EIME	9.7e-100	n/a	n/a	n/a	n/a	n/a	1276	338	123
OG_0	cpo_4041	UniRef90_U6H640_Uncharacterized_protein_n=1_Tax=Eimeria_praecox_RepID=U6H640_9EIME	1.8e-28	n/a	n/a	n/a	n/a	n/a	1275	836	874
OG_0	goc_21710	UniRef90_R1DWX0_Uncharacterized_protein_n=1_Tax=Emiliania_huxleyi_CCMP1516_RepID=R1DWX0_EMIHU	0	Name=JCVI_TIGRFAMS:TIGR02168; Dbxref=JCVI_TIGRFAMS:TIGR02168; Description=smc_prok_b: chromosome segregation protein smc; Ontology_term=InterPro:IPR011890; score=23.20; evalue=2.70e-06;	Name=SUPERFAMILY:0037895; Dbxref=SCOP:57850; Description=ring/u-box; score=40.60; evalue=9.90e-11;	Name=Swiss-Prot:Q9VRP9; Dbxref=Swiss-Prot:Q9VRP9; Description=e3 ubiquitin-protein ligase bre1 os drosophila melanogaster gn bre1 pe 1 sv 2; Ontology_term=InterPro:IPR001841,InterPro:IPR013083,InterPro:IPR017907,InterPro:IPR018957; score=101.68; evalue=9.00e-21;	Name=Pfam:zf-RING_2; Dbxref=Pfam:PF13639.1; Description=ring finger domain; Ontology_term=InterPro:IPR001841; score=25.20; evalue=8.60e-06;	K10696	1273	1404	1670
OG_0	pmi_41665	UniRef90_A0A0D2U6V2_Uncharacterized_protein_n=1_Tax=Capsaspora_owczarzaki_(strain_ATCC_30864)_RepID=A0A0D2U6V2_CAPO3	6.1e-18	n/a	n/a	n/a	n/a	n/a	1272	896	1106
OG_0	cpo_14249	UniRef90_R1CZU4_Uncharacterized_protein_(Fragment)_n=2_Tax=Emiliania_huxleyi_CCMP1516_RepID=R1CZU4_EMIHU	2e-15	n/a	n/a	n/a	n/a	n/a	1271	1006	1796
OG_0	pmi_259815	UniRef90_Q4Q3D8_Uncharacterized_protein_n=1_Tax=Leishmania_major_RepID=Q4Q3D8_LEIMA	1.7e-54	Name=JCVI_TIGRFAMS:TIGR02169; Dbxref=JCVI_TIGRFAMS:TIGR02169; Description=smc_prok_a: chromosome segregation protein smc; Ontology_term=InterPro:IPR011890; score=26.60; evalue=2.50e-07;	n/a	n/a	n/a	n/a	1270	808	1243
OG_0	cpo_172035	UniRef90_A0A090C5M8_General_transcriptional_corepressor_CYC8_n=2_Tax=Kluyveromyces_marxianus_RepID=A0A090C5M8_KLUMA	6.5e-23	n/a	n/a	n/a	n/a	n/a	1269	652	242
OG_0	cpo_13904	UniRef90_C1E114_Uncharacterized_protein_n=1_Tax=Micromonas_sp._(strain_RCC299_/_NOUM17)_RepID=C1E114_MICSR	4.9e-45	n/a	n/a	n/a	n/a	K09228	1268	555	864
OG_0	cpo_8303	UniRef90_L8GQX7_LIM_domain_containing_protein_n=1_Tax=Acanthamoeba_castellanii_str._Neff_RepID=L8GQX7_ACACA	3.9e-13	n/a	Name=SUPERFAMILY:0051136; Dbxref=SCOP:50729; Description=ph domain-like; score=52.20; evalue=3.90e-14;	n/a	Name=Pfam:PH; Dbxref=Pfam:PF00169.24; Description=ph domain; Ontology_term=InterPro:IPR001849; score=39.40; evalue=4.70e-10;	n/a	1268	340	514
OG_0	cpo_19796	UniRef90_UPI0001F36841_autotransporter_adhesin_n=1_Tax=Haemophilus_influenzae_RepID=UPI0001F36841	8.2e-05	n/a	n/a	n/a	n/a	n/a	1267	536	958
OG_0	cpo_169786	UniRef90_B6DTM0_Kinetoplast-associated_protein_n=1_Tax=Bodo_saltans_RepID=B6DTM0_BODSA	4.3e-13	n/a	n/a	n/a	Name=Pfam:Drc1-Sld2; Dbxref=Pfam:PF11719.3; Description=dna replication and checkpoint protein; Ontology_term=InterPro:IPR021110; score=35.20; evalue=6.60e-09;	n/a	1266	600	640
OG_0	amo_407885	UniRef90_U6H640_Uncharacterized_protein_n=1_Tax=Eimeria_praecox_RepID=U6H640_9EIME	8.6e-16	n/a	n/a	n/a	n/a	n/a	1262	1578	1534
OG_0	cpo_97328	UniRef90_U6KLI3_Uncharacterized_protein_n=1_Tax=Eimeria_mitis_RepID=U6KLI3_9EIME	3.8e-61	n/a	n/a	n/a	n/a	n/a	1258	494	699
OG_0	goc_4248	UniRef90_V7BPZ1_Uncharacterized_protein_n=1_Tax=Phaseolus_vulgaris_RepID=V7BPZ1_PHAVU	1.5e-12	n/a	n/a	n/a	Name=Pfam:PC-Esterase; Dbxref=Pfam:PF13839.1; Description=gdsl/sgnh-like acyl-esterase family found in pmr5 and cas1p; Ontology_term=InterPro:IPR026057; score=95.50; evalue=3.80e-27;	n/a	1258	1392	1988
OG_0	goc_5169	UniRef90_R1FJG5_Uncharacterized_protein_n=1_Tax=Emiliania_huxleyi_CCMP1516_RepID=R1FJG5_EMIHU	3e-32	n/a	n/a	n/a	n/a	n/a	1256	1256	1041
OG_0	goc_17447	UniRef90_UPI0006757B5F_tubulin-tyrosine_ligase_family_protein_n=1_Tax=Thecamonas_trahens_ATCC_50062_RepID=UPI0006757B5F	1.8e-06	n/a	n/a	n/a	Name=Pfam:GRIP; Dbxref=Pfam:PF01465.15; Description=grip domain; Ontology_term=InterPro:IPR000237; score=25.20; evalue=8.40e-06;	n/a	1254	2082	2446
OG_0	amo_410578	UniRef90_E9ADL3_Uncharacterized_protein_n=1_Tax=Leishmania_major_RepID=E9ADL3_LEIMA	1.2e-115	n/a	n/a	n/a	n/a	n/a	1252	1761	1532
OG_0	goc_28363	UniRef90_R1CSH9_Uncharacterized_protein_(Fragment)_n=1_Tax=Emiliania_huxleyi_CCMP1516_RepID=R1CSH9_EMIHU	7.3e-21	n/a	n/a	n/a	n/a	n/a	1249	1168	1437
OG_0	pmi_11649	UniRef90_Q4SR86_Chromosome_11_SCAF14528,_whole_genome_shotgun_sequence_n=1_Tax=Tetraodon_nigroviridis_RepID=Q4SR86_TETNG	1.1e-37	n/a	Name=SUPERFAMILY:0049157; Dbxref=SCOP:90229; Description=ccch zinc finger; score=28.80; evalue=5.00e-07;	n/a	Name=Pfam:zf-CCCH; Dbxref=Pfam:PF00642.19; Description=zinc finger c-x8-c-x5-c-x3-h type (and similar); Ontology_term=InterPro:IPR000571; score=49.30; evalue=2.20e-13;	n/a	1248	972	2002
OG_0	cpo_7314	UniRef90_E1ZK44_Putative_uncharacterized_protein_n=1_Tax=Chlorella_variabilis_RepID=E1ZK44_CHLVA	1.4e-13	n/a	n/a	n/a	n/a	n/a	1247	738	1190
OG_0	cpo_10532	UniRef90_A0A0D2X1W2_Srrm2_protein_n=1_Tax=Capsaspora_owczarzaki_(strain_ATCC_30864)_RepID=A0A0D2X1W2_CAPO3	6.4e-36	n/a	n/a	Name=Swiss-Prot:Q4P0G6; Dbxref=Swiss-Prot:Q4P0G6; Description=pre-mrna-splicing factor cwc21 os ustilago maydis (strain 521 / fgsc 9021) gn cwc21 pe 3 sv 1; Ontology_term=InterPro:IPR013170; score=105.92; evalue=2.78e-25;	Name=Pfam:cwf21; Dbxref=Pfam:PF08312.7; Description=cwf21 domain; Ontology_term=InterPro:IPR013170; score=50.60; evalue=1.10e-13;	K13172	1244	456	506
OG_0	cpo_17924	UniRef90_Q6CF66_YALI0B09867p_n=1_Tax=Yarrowia_lipolytica_(strain_CLIB_122_/_E_150)_RepID=Q6CF66_YARLI	2.2e-18	n/a	n/a	n/a	n/a	n/a	1244	458	998
OG_0	cpo_7815	UniRef90_A0A0D8Y0B7_Patched_family_protein_n=1_Tax=Dictyocaulus_viviparus_RepID=A0A0D8Y0B7_DICVI	1.3e-17	Name=JCVI_TIGRFAMS:TIGR00917; Dbxref=JCVI_TIGRFAMS:TIGR00917; Description=2a060601: niemann-pick c type protein family; Ontology_term=InterPro:IPR004765; score=39.10; evalue=4.00e-11;	Name=SUPERFAMILY:0039248; Dbxref=SCOP:82866; Description=multidrug efflux transporter acrb transmembrane domain; score=32.00; evalue=7.60e-08;	n/a	Name=Pfam:Patched; Dbxref=Pfam:PF02460.13; Description=patched family; Ontology_term=InterPro:IPR003392; score=49.90; evalue=1.20e-13;	K06225	1242	480	492
OG_0	cpo_4812	UniRef90_H1LE90_Uncharacterized_protein_n=1_Tax=Lactobacillus_kisonensis_F0435_RepID=H1LE90_9LACO	7.4e-73	n/a	n/a	n/a	n/a	n/a	1242	522	663
OG_0	pmi_261630	UniRef90_Q4Q3D8_Uncharacterized_protein_n=1_Tax=Leishmania_major_RepID=Q4Q3D8_LEIMA	2.2e-21	n/a	n/a	n/a	n/a	n/a	1240	1119	1779
OG_0	cpo_12561	UniRef90_U6LYI8_G-protein_beta-subunit,_putative_n=1_Tax=Eimeria_brunetti_RepID=U6LYI8_9EIME	7.3e-15	n/a	n/a	n/a	n/a	n/a	1240	884	1270
OG_0	pmi_103561	UniRef90_UPI0006759DFE_hypothetical_protein_AMSG_11985_n=1_Tax=Thecamonas_trahens_ATCC_50062_RepID=UPI0006759DFE	2.4e-24	n/a	n/a	n/a	n/a	n/a	1239	1152	1257
OG_0	goc_11497	UniRef90_R1DRH6_Uncharacterized_protein_(Fragment)_n=1_Tax=Emiliania_huxleyi_CCMP1516_RepID=R1DRH6_EMIHU	2e-99	n/a	n/a	n/a	n/a	n/a	1238	6708	6203
OG_0	cpo_171921	UniRef90_U6JY66_Uncharacterized_protein_n=1_Tax=Eimeria_mitis_RepID=U6JY66_9EIME	1.5e-46	n/a	n/a	n/a	n/a	n/a	1238	780	840
OG_0	amo_26102	UniRef90_A8X9J6_Protein_CBG09238_n=1_Tax=Caenorhabditis_briggsae_RepID=A8X9J6_CAEBR	1.4e-44	n/a	n/a	n/a	Name=Pfam:MIP-T3; Dbxref=Pfam:PF10243.4; Description=microtubule-binding protein mip-t3; score=24.60; evalue=7.30e-06;	n/a	1236	1880	1386
OG_0	cpo_5198	UniRef90_U6JY66_Uncharacterized_protein_n=1_Tax=Eimeria_mitis_RepID=U6JY66_9EIME	9.4e-11	n/a	n/a	n/a	n/a	n/a	1236	818	1178
OG_0	cpo_21248	n/a	n/a	n/a	n/a	n/a	n/a	n/a	1236	152	176
OG_0	pmi_39765	UniRef90_Q4DN44_Uncharacterized_protein_n=1_Tax=Trypanosoma_cruzi_(strain_CL_Brener)_RepID=Q4DN44_TRYCC	1.1e-51	Name=JCVI_TIGRFAMS:TIGR02168; Dbxref=JCVI_TIGRFAMS:TIGR02168; Description=smc_prok_b: chromosome segregation protein smc; Ontology_term=InterPro:IPR011890; score=28.80; evalue=5.60e-08;	n/a	n/a	n/a	K10352	1234	920	1558
OG_0	cpo_171651	n/a	n/a	n/a	n/a	n/a	n/a	K01312	1234	964	1794
OG_0	amo_42990	UniRef90_E9ADL3_Uncharacterized_protein_n=1_Tax=Leishmania_major_RepID=E9ADL3_LEIMA	1.2e-59	n/a	Name=SUPERFAMILY:0035558; Dbxref=SCOP:57414; Description=hairpin loop containing domain-like; score=25.70; evalue=5.40e-06;	n/a	Name=Pfam:PAN_1; Dbxref=Pfam:PF00024.21; Description=pan domain; Ontology_term=InterPro:IPR003014; score=34.30; evalue=1.20e-08;	n/a	1234	1558	1482
OG_0	cpo_20370	n/a	n/a	n/a	n/a	n/a	n/a	n/a	1234	514	576
OG_0	amo_15251	UniRef90_A0A010R2Y5_Uncharacterized_protein_n=1_Tax=Colletotrichum_fioriniae_PJ7_RepID=A0A010R2Y5_9PEZI	6.2e-30	n/a	n/a	n/a	n/a	n/a	1233	1628	1303
OG_0	cpo_25937	UniRef90_UPI0006754889_hypothetical_protein_AMSG_05506_n=1_Tax=Thecamonas_trahens_ATCC_50062_RepID=UPI0006754889	3.3e-16	n/a	n/a	n/a	n/a	n/a	1230	548	456
OG_0	goc_22299	UniRef90_UPI00062C2F8E_hypothetical_protein_n=1_Tax=Streptomyces_showdoensis_RepID=UPI00062C2F8E	4.2e-05	n/a	Name=SUPERFAMILY:0046984; Dbxref=SCOP:49265; Description=fibronectin type iii; score=38.40; evalue=1.00e-09;	n/a	Name=Pfam:fn3; Dbxref=Pfam:PF00041.16; Description=fibronectin type iii domain; Ontology_term=InterPro:IPR003961; score=30.20; evalue=3.30e-07;	n/a	1230	2260	2189
OG_0	pmi_262294	UniRef90_L1IEH2_Uncharacterized_protein_n=1_Tax=Guillardia_theta_CCMP2712_RepID=L1IEH2_GUITH	5.3e-27	n/a	n/a	n/a	n/a	n/a	1229	1473	1317
OG_0	pmi_20313	UniRef90_A0A086K1I6_Uncharacterized_protein_n=12_Tax=Toxoplasma_gondii_RepID=A0A086K1I6_TOXGO	1.2e-60	n/a	n/a	Name=Swiss-Prot:Q62036; Dbxref=Swiss-Prot:Q62036; Description=5-azacytidine-induced protein 1 os mus musculus gn azi1 pe 1 sv 2; Ontology_term=InterPro:IPR000048; score=117.86; evalue=4.50e-26;	n/a	K16540	1228	944	1984
OG_0	cpo_169413	UniRef90_R1F1Y2_Uncharacterized_protein_n=1_Tax=Emiliania_huxleyi_CCMP1516_RepID=R1F1Y2_EMIHU	1.7e-43	n/a	n/a	n/a	n/a	n/a	1228	395	277
OG_0	pmi_261719	UniRef90_G3JG62_Uncharacterized_protein_n=1_Tax=Cordyceps_militaris_(strain_CM01)_RepID=G3JG62_CORMM	4e-74	n/a	n/a	n/a	n/a	n/a	1228	823	1061
OG_0	cpo_169668	UniRef90_C5K6L2_Putative_uncharacterized_protein_n=1_Tax=Perkinsus_marinus_(strain_ATCC_50983_/_TXsc)_RepID=C5K6L2_PERM5	2.9e-18	n/a	Name=SUPERFAMILY:0038368; Dbxref=SCOP:68906; Description=sap domain; score=24.30; evalue=8.70e-06;	n/a	Name=Pfam:SAP; Dbxref=Pfam:PF02037.22; Description=sap domain; Ontology_term=InterPro:IPR003034; score=31.40; evalue=8.50e-08;	n/a	1222	458	784
OG_0	pmi_257246	UniRef90_Q4DN44_Uncharacterized_protein_n=1_Tax=Trypanosoma_cruzi_(strain_CL_Brener)_RepID=Q4DN44_TRYCC	7.6e-98	n/a	n/a	n/a	n/a	n/a	1221	708	1310
OG_0	pmi_16802	UniRef90_UPI0003686D18_hypothetical_protein_n=1_Tax=Thiothrix_flexilis_RepID=UPI0003686D18	1.9e-06	n/a	Name=SUPERFAMILY:0053249; Dbxref=SCOP:53300; Description=vwa-like; score=37.10; evalue=1.30e-09;	n/a	n/a	n/a	1218	1000	1470
OG_0	goc_149555	UniRef90_R1CZD3_Uncharacterized_protein_n=1_Tax=Emiliania_huxleyi_CCMP1516_RepID=R1CZD3_EMIHU	2.7e-121	n/a	n/a	n/a	n/a	n/a	1214	1424	1764
OG_0	amo_4247	UniRef90_A2F6J1_Putative_uncharacterized_protein_n=1_Tax=Trichomonas_vaginalis_RepID=A2F6J1_TRIVA	8.3e-20	n/a	Name=SUPERFAMILY:0037201; Dbxref=SCOP:54236; Description=ubiquitin-like; score=25.30; evalue=9.90e-06;	n/a	n/a	n/a	1214	1346	1128
OG_0	cpo_11975	UniRef90_UPI00036B29D2_hypothetical_protein_n=1_Tax=Herbaspirillum_massiliense_RepID=UPI00036B29D2	2.8e-11	n/a	n/a	n/a	n/a	n/a	1212	392	568
OG_0	cpo_23991	UniRef90_UPI0006754889_hypothetical_protein_AMSG_05506_n=1_Tax=Thecamonas_trahens_ATCC_50062_RepID=UPI0006754889	1e-40	n/a	Name=SUPERFAMILY:0049331; Dbxref=SCOP:48403; Description=ankyrin repeat; score=76.60; evalue=1.80e-21;	n/a	Name=Pfam:Ank_3; Dbxref=Pfam:PF13606.1; Description=ankyrin repeat; Ontology_term=InterPro:IPR002110; score=34.20; evalue=1.20e-08;	n/a	1211	578	705
OG_0	cpo_16148	UniRef90_C1FFK9_Uncharacterized_protein_n=1_Tax=Micromonas_sp._(strain_RCC299_/_NOUM17)_RepID=C1FFK9_MICSR	2.1e-20	n/a	n/a	n/a	n/a	n/a	1211	456	622
OG_0	pmi_256581	UniRef90_Q5TQE4_AGAP008244-PA_n=1_Tax=Anopheles_gambiae_RepID=Q5TQE4_ANOGA	3.2e-46	n/a	n/a	n/a	n/a	n/a	1210	712	1644
OG_0	amo_48637	UniRef90_U6H6E8_Uncharacterized_protein_n=1_Tax=Eimeria_praecox_RepID=U6H6E8_9EIME	1.6e-32	n/a	n/a	n/a	n/a	n/a	1208	1468	1354
OG_0	cpo_12183	UniRef90_U6GZY5_Uncharacterized_protein_n=1_Tax=Eimeria_praecox_RepID=U6GZY5_9EIME	8.5e-08	n/a	n/a	n/a	n/a	n/a	1208	530	692
OG_0	amo_14465	UniRef90_A0A091NL61_Neurofilament_heavy_polypeptide_(Fragment)_n=2_Tax=Apaloderma_vittatum_RepID=A0A091NL61_APAVI	3.7e-17	n/a	n/a	n/a	n/a	n/a	1206	1706	1328
OG_0	cpo_169305	UniRef90_U6GZY5_Uncharacterized_protein_n=1_Tax=Eimeria_praecox_RepID=U6GZY5_9EIME	4.4e-67	n/a	n/a	n/a	n/a	n/a	1205	370	314
OG_0	pmi_256977	UniRef90_A0A0D2UGP5_Uncharacterized_protein_n=1_Tax=Capsaspora_owczarzaki_(strain_ATCC_30864)_RepID=A0A0D2UGP5_CAPO3	4.1e-32	n/a	n/a	n/a	n/a	n/a	1204	718	1187
OG_0	pmi_263531	UniRef90_F5LQH6_M_protein_repeat_protein_n=1_Tax=Paenibacillus_sp._HGF7_RepID=F5LQH6_9BACL	6.7e-63	n/a	n/a	n/a	n/a	K16464	1202	1220	2333
OG_0	pmi_258717	UniRef90_UPI00051F0A2D_PREDICTED:_retinitis_pigmentosa_1-like_1_protein_n=1_Tax=Egretta_garzetta_RepID=UPI00051F0A2D	1.2e-26	n/a	n/a	n/a	n/a	n/a	1202	836	1274
OG_0	amo_13000	UniRef90_A0A0D2NSC2_Uncharacterized_protein_n=1_Tax=Hypholoma_sublateritium_FD-334_SS-4_RepID=A0A0D2NSC2_9AGAR	0.00036	n/a	n/a	n/a	n/a	n/a	1200	1544	1341
OG_0	amo_30002	UniRef90_S0DJY8_Related_to_centromere_associated_protein_n=28_Tax=Fusarium_RepID=S0DJY8_GIBF5	0.00021	n/a	n/a	n/a	n/a	n/a	1198	1366	1222
OG_0	pmi_13762	UniRef90_S7UP73_Surface_antigen_repeat-containing_protein_n=5_Tax=Toxoplasma_gondii_RepID=S7UP73_TOXGO	4.4e-16	n/a	n/a	n/a	n/a	n/a	1194	840	1546
OG_0	goc_150238	n/a	n/a	n/a	n/a	n/a	n/a	n/a	1192	1658	1792
OG_0	amo_60380	UniRef90_UPI000416B3B1_hypothetical_protein_n=1_Tax=Anaerobiospirillum_succiniciproducens_RepID=UPI000416B3B1	1.7e-28	n/a	n/a	n/a	n/a	n/a	1186	1618	1264
OG_0	cpo_133563	UniRef90_A0A094F0P3_Uncharacterized_protein_n=1_Tax=Pseudogymnoascus_pannorum_VKM_F-103_RepID=A0A094F0P3_9PEZI	7.7e-39	n/a	n/a	n/a	n/a	n/a	1186	640	1642
OG_0	goc_149453	UniRef90_U6H2A3_Uncharacterized_protein_n=1_Tax=Eimeria_praecox_RepID=U6H2A3_9EIME	1.6e-08	n/a	n/a	n/a	n/a	n/a	1182	1266	2032
OG_0	cpo_10719	UniRef90_UPI00062AC7BD_PREDICTED:_X-linked_retinitis_pigmentosa_GTPase_regulator_n=1_Tax=Octodon_degus_RepID=UPI00062AC7BD	6.2e-06	n/a	n/a	n/a	n/a	n/a	1178	656	922
OG_0	cpo_13442	UniRef90_A0A0F4RJ01_Uncharacterized_protein_n=1_Tax=Loktanella_sp._S4079_RepID=A0A0F4RJ01_9RHOB	5.4e-10	n/a	n/a	n/a	n/a	n/a	1178	598	1266
OG_0	pmi_256611	UniRef90_Q55E22_Uncharacterized_protein_n=1_Tax=Dictyostelium_discoideum_RepID=Q55E22_DICDI	2.8e-57	n/a	Name=SUPERFAMILY:0052478; Dbxref=SCOP:68906; Description=sap domain; score=28.80; evalue=2.60e-07;	n/a	Name=Pfam:SAP; Dbxref=Pfam:PF02037.22; Description=sap domain; Ontology_term=InterPro:IPR003034; score=36.00; evalue=2.90e-09;	n/a	1176	825	1220
OG_0	pmi_100089	UniRef90_D8LXL3_Singapore_isolate_B_(sub-type_7)_whole_genome_shotgun_sequence_assembly,_scaffold_1_n=1_Tax=Blastocystis_hominis_RepID=D8LXL3_BLAHO	2.1e-18	n/a	n/a	n/a	n/a	n/a	1175	756	2078
OG_0	amo_815	UniRef90_A0A0E1S6P7_Uncharacterized_protein_n=3_Tax=pseudomallei_group_RepID=A0A0E1S6P7_BURPE	0.00044	n/a	n/a	n/a	Name=Pfam:Glyco_transf_90; Dbxref=Pfam:PF05686.7; Description=glycosyl transferase family 90; Ontology_term=InterPro:IPR006598; score=110.30; evalue=7.70e-32;	K13667	1172	1138	1002
OG_0	pmi_24382	UniRef90_UPI0006754889_hypothetical_protein_AMSG_05506_n=1_Tax=Thecamonas_trahens_ATCC_50062_RepID=UPI0006754889	1.7e-70	n/a	n/a	n/a	n/a	n/a	1170	700	1098
OG_0	goc_152019	UniRef90_U6GZY5_Uncharacterized_protein_n=1_Tax=Eimeria_praecox_RepID=U6GZY5_9EIME	5e-71	n/a	n/a	n/a	n/a	n/a	1166	2570	1810
OG_0	cpo_15716	UniRef90_A0A0G4G9S4_Genome_assembly_Cvelia_1_n=1_Tax=Chromera_velia_CCMP2878_RepID=A0A0G4G9S4_9ALVE	6.9e-15	n/a	Name=SUPERFAMILY:0049488; Dbxref=SCOP:48403; Description=ankyrin repeat; score=223.30; evalue=2.60e-66;	n/a	Name=Pfam:Ank_3; Dbxref=Pfam:PF13606.1; Description=ankyrin repeat; Ontology_term=InterPro:IPR002110; score=70.30; evalue=2.60e-20;	K16726	1165	880	1586
OG_0	cpo_4933	UniRef90_U6H640_Uncharacterized_protein_n=1_Tax=Eimeria_praecox_RepID=U6H640_9EIME	2.7e-17	n/a	n/a	n/a	n/a	n/a	1164	308	390
OG_0	cpo_170382	UniRef90_R7B431_Uncharacterized_protein_n=1_Tax=Eggerthella_sp._CAG:298_RepID=R7B431_9ACTN	1.1e-05	n/a	n/a	n/a	n/a	n/a	1164	906	230
OG_0	goc_152275	UniRef90_R1EF25_Uncharacterized_protein_n=1_Tax=Emiliania_huxleyi_CCMP1516_RepID=R1EF25_EMIHU	1.5e-163	n/a	n/a	n/a	n/a	n/a	1162	1166	1792
OG_0	cpo_169158	UniRef90_F9UDF7_Protein_TolA_n=1_Tax=Thiocapsa_marina_5811_RepID=F9UDF7_9GAMM	6.3e-13	n/a	n/a	n/a	Name=Pfam:SHOCT; Dbxref=Pfam:PF09851.4; Description=short c-terminal domain; Ontology_term=InterPro:IPR018649; score=24.90; evalue=8.30e-06;	n/a	1158	312	398
OG_0	amo_18603	UniRef90_Q7QCP0_AGAP002737-PA_(Fragment)_n=1_Tax=Anopheles_gambiae_RepID=Q7QCP0_ANOGA	8.8e-114	Name=JCVI_TIGRFAMS:TIGR02794; Dbxref=JCVI_TIGRFAMS:TIGR02794; Description=tola_full: protein tola; Ontology_term=InterPro:IPR014161; score=28.80; evalue=1.50e-07;	n/a	n/a	n/a	n/a	1157	1642	1435
OG_0	amo_3521	UniRef90_C1FFK9_Uncharacterized_protein_n=1_Tax=Micromonas_sp._(strain_RCC299_/_NOUM17)_RepID=C1FFK9_MICSR	3.2e-73	n/a	n/a	n/a	n/a	n/a	1156	1538	1428
OG_0	cpo_17188	UniRef90_U6GZY5_Uncharacterized_protein_n=1_Tax=Eimeria_praecox_RepID=U6GZY5_9EIME	2.9e-19	n/a	n/a	n/a	n/a	n/a	1156	454	654
OG_0	cpo_21457	UniRef90_U6LYI8_G-protein_beta-subunit,_putative_n=1_Tax=Eimeria_brunetti_RepID=U6LYI8_9EIME	2.9e-10	n/a	n/a	n/a	n/a	n/a	1156	270	316
OG_0	goc_24282	UniRef90_A0A0D2LKL9_Coiled-coil_domain-containing_protein_77_n=1_Tax=Monoraphidium_neglectum_RepID=A0A0D2LKL9_9CHLO	2.5e-25	n/a	n/a	n/a	n/a	n/a	1155	1939	1875
OG_0	caf_57985	UniRef90_B5Y4W2_Predicted_protein_n=1_Tax=Phaeodactylum_tricornutum_(strain_CCAP_1055/1)_RepID=B5Y4W2_PHATC	3.2e-40	n/a	n/a	n/a	n/a	n/a	1154	4555	2246
OG_0	goc_58618	UniRef90_R1DS54_Uncharacterized_protein_n=1_Tax=Emiliania_huxleyi_CCMP1516_RepID=R1DS54_EMIHU	2e-118	n/a	n/a	n/a	n/a	n/a	1152	1852	1876
OG_0	cpo_20476	UniRef90_R1EBZ1_Uncharacterized_protein_n=2_Tax=Emiliania_huxleyi_CCMP1516_RepID=R1EBZ1_EMIHU	8.5e-28	n/a	n/a	n/a	n/a	n/a	1152	408	534
OG_0	pmi_257943	UniRef90_A0A094F0P3_Uncharacterized_protein_n=1_Tax=Pseudogymnoascus_pannorum_VKM_F-103_RepID=A0A094F0P3_9PEZI	1.5e-55	n/a	n/a	n/a	n/a	n/a	1150	1122	1480
OG_0	cpo_13921	n/a	n/a	n/a	Name=SUPERFAMILY:0053863; Dbxref=SCOP:51045; Description=ww domain; score=25.90; evalue=4.40e-06;	n/a	n/a	K16060	1148	582	924
OG_0	amo_270133	UniRef90_C1FFK9_Uncharacterized_protein_n=1_Tax=Micromonas_sp._(strain_RCC299_/_NOUM17)_RepID=C1FFK9_MICSR	5.9e-35	n/a	n/a	n/a	n/a	n/a	1148	2680	1794
OG_0	cpo_169046	UniRef90_A0L9M0_TPR_repeat-containing_protein_n=1_Tax=Magnetococcus_marinus_(strain_ATCC_BAA-1437_/_JCM_17883_/_MC-1)_RepID=A0L9M0_MAGMM	2.4e-46	n/a	Name=SUPERFAMILY:0045879; Dbxref=SCOP:52833; Description=thioredoxin-like; score=29.10; evalue=5.80e-07;	n/a	Name=Pfam:IQ; Dbxref=Pfam:PF00612.22; Description=iq calmodulin-binding motif; Ontology_term=InterPro:IPR000048; score=59.80; evalue=4.50e-17;	n/a	1148	468	485
OG_0	cpo_151610	n/a	n/a	n/a	n/a	n/a	n/a	n/a	1148	312	548
OG_0	goc_17419	UniRef90_R1BLW4_Uncharacterized_protein_n=1_Tax=Emiliania_huxleyi_CCMP1516_RepID=R1BLW4_EMIHU	3.3e-99	n/a	Name=SUPERFAMILY:0037864; Dbxref=SCOP:53254; Description=phosphoglycerate mutase-like; score=41.50; evalue=8.00e-11;	n/a	Name=Pfam:His_Phos_1; Dbxref=Pfam:PF00300.17; Description=histidine phosphatase superfamily (branch 1); Ontology_term=InterPro:IPR013078; score=34.60; evalue=1.60e-08;	n/a	1147	1924	2609
OG_0	cpo_170810	UniRef90_D0N9W7_ATP-dependent_RNA_helicase,_putative_n=1_Tax=Phytophthora_infestans_(strain_T30-4)_RepID=D0N9W7_PHYIT	3.6e-62	Name=JCVI_TIGRFAMS:TIGR01967; Dbxref=JCVI_TIGRFAMS:TIGR01967; Description=deah_box_hrpa: atp-dependent helicase hrpa; Ontology_term=InterPro:IPR010222; score=200.80; evalue=6.10e-60;	Name=SUPERFAMILY:0034833; Dbxref=SCOP:52540; Description=p-loop containing nucleoside triphosphate hydrolases; score=109.00; evalue=2.50e-31;	Name=Swiss-Prot:A3KMI0; Dbxref=Swiss-Prot:A3KMI0; Description=atp-dependent rna helicase dhx29 os xenopus laevis gn dhx29 pe 2 sv 1; Ontology_term=InterPro:IPR001650,InterPro:IPR002464,InterPro:IPR007502,InterPro:IPR011545,InterPro:IPR011709,InterPro:IPR014001,InterPro:IPR027417; score=226.48; evalue=3.61e-59;	Name=Pfam:DEAD; Dbxref=Pfam:PF00270.24; Description=dead/deah box helicase; Ontology_term=InterPro:IPR011545; score=26.60; evalue=3.00e-06;	K13184	1146	680	935
OG_0	cpo_169556	UniRef90_UPI000386F2F1_PREDICTED:_coiled-coil_domain-containing_protein_148_n=2_Tax=Falco_RepID=UPI000386F2F1	1.3e-13	n/a	n/a	n/a	n/a	n/a	1144	505	616
OG_0	pmi_35016	UniRef90_E1Z3F0_Putative_uncharacterized_protein_n=1_Tax=Chlorella_variabilis_RepID=E1Z3F0_CHLVA	3.6e-15	Name=JCVI_TIGRFAMS:TIGR02168; Dbxref=JCVI_TIGRFAMS:TIGR02168; Description=smc_prok_b: chromosome segregation protein smc; Ontology_term=InterPro:IPR011890; score=34.80; evalue=8.80e-10;	Name=SUPERFAMILY:0053395; Dbxref=SCOP:57997; Description=tropomyosin; score=30.60; evalue=2.10e-07;	n/a	n/a	n/a	1140	694	1362
OG_0	goc_151144	UniRef90_U6KCE9_Uncharacterized_protein_n=1_Tax=Eimeria_mitis_RepID=U6KCE9_9EIME	9.3e-25	n/a	n/a	n/a	n/a	n/a	1138	1497	1260
OG_0	goc_3962	UniRef90_R1FJB0_Uncharacterized_protein_n=1_Tax=Emiliania_huxleyi_CCMP1516_RepID=R1FJB0_EMIHU	1.8e-117	n/a	Name=SUPERFAMILY:0053395; Dbxref=SCOP:57997; Description=tropomyosin; score=25.90; evalue=5.90e-06;	n/a	n/a	n/a	1136	1385	1574
OG_0	cpo_10515	UniRef90_A4HW57_Putative_kinesin_K39_n=2_Tax=Leishmania_donovani_species_complex_RepID=A4HW57_LEIIN	1.8e-21	Name=JCVI_TIGRFAMS:TIGR02168; Dbxref=JCVI_TIGRFAMS:TIGR02168; Description=smc_prok_b: chromosome segregation protein smc; Ontology_term=InterPro:IPR011890; score=24.00; evalue=1.60e-06;	n/a	n/a	n/a	n/a	1134	700	996
OG_0	pmi_248699	UniRef90_UPI0006AEA91B_hypothetical_protein_n=1_Tax=Streptomyces_caelestis_RepID=UPI0006AEA91B	9.5e-19	n/a	n/a	n/a	n/a	n/a	1132	1178	2064
OG_0	amo_412455	UniRef90_I0Z333_Uncharacterized_protein_n=1_Tax=Coccomyxa_subellipsoidea_C-169_RepID=I0Z333_9CHLO	1.1e-09	n/a	n/a	n/a	Name=Pfam:AA_synth; Dbxref=Pfam:PF06684.6; Description=amino acid synthesis; Ontology_term=InterPro:IPR009569; score=27.70; evalue=1.30e-06;	n/a	1132	1538	1374
OG_0	amo_4953	UniRef90_A0A091E9F0_Paternally-expressed_gene_3_protein_n=1_Tax=Fukomys_damarensis_RepID=A0A091E9F0_FUKDA	1.2e-49	Name=JCVI_TIGRFAMS:TIGR02169; Dbxref=JCVI_TIGRFAMS:TIGR02169; Description=smc_prok_a: chromosome segregation protein smc; Ontology_term=InterPro:IPR011890; score=21.90; evalue=6.70e-06;	n/a	n/a	n/a	n/a	1130	1530	1475
OG_0	goc_11409	UniRef90_R1BT35_Uncharacterized_protein_n=1_Tax=Emiliania_huxleyi_CCMP1516_RepID=R1BT35_EMIHU	3.8e-74	n/a	n/a	n/a	n/a	n/a	1126	2614	1880
OG_0	amo_179647	UniRef90_A0L7N9_Uncharacterized_protein_n=1_Tax=Magnetococcus_marinus_(strain_ATCC_BAA-1437_/_JCM_17883_/_MC-1)_RepID=A0L7N9_MAGMM	1.5e-69	n/a	n/a	n/a	n/a	n/a	1124	1216	1146
OG_0	pmi_249115	n/a	n/a	n/a	n/a	n/a	n/a	n/a	1124	1112	1346
OG_0	amo_412622	UniRef90_R1EAS9_Uncharacterized_protein_n=1_Tax=Emiliania_huxleyi_CCMP1516_RepID=R1EAS9_EMIHU	2e-12	Name=JCVI_TIGRFAMS:TIGR02169; Dbxref=JCVI_TIGRFAMS:TIGR02169; Description=smc_prok_a: chromosome segregation protein smc; Ontology_term=InterPro:IPR011890; score=28.10; evalue=9.00e-08;	n/a	n/a	n/a	n/a	1121	1363	1119
OG_0	goc_42281	n/a	n/a	n/a	n/a	n/a	n/a	n/a	1120	1528	1752
OG_0	cpo_170615	UniRef90_U6MGA3_Uncharacterized_protein_n=1_Tax=Eimeria_maxima_RepID=U6MGA3_EIMMA	2e-16	n/a	n/a	n/a	n/a	n/a	1120	700	1470
OG_0	pmi_249763	UniRef90_A0A0G4G0Z0_Genome_assembly_Vbrassicaformis_n=1_Tax=Vitrella_brassicaformis_CCMP3155_RepID=A0A0G4G0Z0_9ALVE	3.3e-21	n/a	n/a	n/a	Name=Pfam:PP28; Dbxref=Pfam:PF10252.4; Description=casein kinase substrate phosphoprotein pp28; Ontology_term=InterPro:IPR019380; score=70.60; evalue=7.30e-20;	n/a	1118	798	1608
OG_0	cpo_171763	UniRef90_A0A0H4WZ21_Signal_recognition_particle_receptor_protein_FtsY_n=3_Tax=Myxococcus_sp._(contaminant_ex_DSM_436)_RepID=A0A0H4WZ21_9DELT	2.3e-23	n/a	n/a	n/a	n/a	n/a	1118	618	900
OG_0	goc_24458	UniRef90_R1DZ50_Uncharacterized_protein_n=1_Tax=Emiliania_huxleyi_CCMP1516_RepID=R1DZ50_EMIHU	6.7e-248	n/a	n/a	n/a	n/a	n/a	1117	1283	2169
OG_0	cpo_18188	UniRef90_U6M040_Uncharacterized_protein_n=1_Tax=Eimeria_maxima_RepID=U6M040_EIMMA	1.3e-29	n/a	n/a	n/a	n/a	n/a	1116	636	842
OG_0	amo_273656	UniRef90_A0A0H5QKJ4_Uncharacterized_protein_n=1_Tax=Spongospora_subterranea_RepID=A0A0H5QKJ4_9EUKA	6.5e-15	n/a	n/a	n/a	n/a	n/a	1114	1423	1094
OG_0	cpo_172137	UniRef90_A0A091E9F0_Paternally-expressed_gene_3_protein_n=1_Tax=Fukomys_damarensis_RepID=A0A091E9F0_FUKDA	4.8e-40	n/a	n/a	n/a	n/a	n/a	1113	390	346
OG_0	goc_5371	UniRef90_R1B5V0_Uncharacterized_protein_n=1_Tax=Emiliania_huxleyi_CCMP1516_RepID=R1B5V0_EMIHU	8.3e-277	n/a	n/a	n/a	n/a	n/a	1112	1877	1632
OG_0	cpo_94275	n/a	n/a	n/a	n/a	n/a	n/a	n/a	1112	384	530
OG_0	goc_22327	UniRef90_UPI0004C691C9_kinase_n=14_Tax=Streptomyces_RepID=UPI0004C691C9	9e-06	n/a	n/a	n/a	n/a	n/a	1112	1854	1916
OG_0	pmi_50686	UniRef90_A4HW58_Kinesin-like_protein_n=1_Tax=Leishmania_infantum_RepID=A4HW58_LEIIN	3.6e-26	Name=JCVI_TIGRFAMS:TIGR02169; Dbxref=JCVI_TIGRFAMS:TIGR02169; Description=smc_prok_a: chromosome segregation protein smc; Ontology_term=InterPro:IPR011890; score=45.20; evalue=6.30e-13;	n/a	n/a	Name=Pfam:Reo_sigmaC; Dbxref=Pfam:PF04582.7; Description=reovirus sigma c capsid protein; Ontology_term=InterPro:IPR007662; score=25.90; evalue=4.50e-06;	n/a	1110	734	1478
OG_0	cpo_171116	UniRef90_U6K8A3_Uncharacterized_protein_n=1_Tax=Eimeria_mitis_RepID=U6K8A3_9EIME	1.3e-29	n/a	Name=SUPERFAMILY:0049788; Dbxref=SCOP:50729; Description=ph domain-like; score=63.00; evalue=2.60e-17;	n/a	Name=Pfam:PH; Dbxref=Pfam:PF00169.24; Description=ph domain; Ontology_term=InterPro:IPR001849; score=39.90; evalue=3.30e-10;	n/a	1110	1415	1552
OG_0	caf_109432	UniRef90_I2H6M9_Uncharacterized_protein_n=1_Tax=Tetrapisispora_blattae_(strain_ATCC_34711_/_CBS_6284_/_DSM_70876_/_NBRC_10599_/_NRRL_Y-10934_/_UCD_77-7)_RepID=I2H6M9_TETBL	1.5e-48	n/a	n/a	n/a	n/a	n/a	1106	76	2752
OG_0	goc_7901	n/a	n/a	n/a	n/a	n/a	n/a	n/a	1104	390	1052
OG_0	cpo_170020	UniRef90_A0A0F3PL19_Putative_membrane_protein_(Fragment)_n=1_Tax=Anaplasma_phagocytophilum_str._CRT53-1_RepID=A0A0F3PL19_ANAPH	5.2e-58	n/a	n/a	n/a	n/a	n/a	1102	488	562
OG_0	amo_55205	UniRef90_L7U5E0_Response_regulator_receiver_domain/DnaJ_domain-containing_protein_n=1_Tax=Myxococcus_stipitatus_(strain_DSM_14675_/_JCM_12634_/_Mx_s8)_RepID=L7U5E0_MYXSD	1.2e-37	n/a	n/a	n/a	n/a	n/a	1102	1440	1216
OG_0	pmi_41077	UniRef90_A7TDV4_Putative_uncharacterized_protein_n=1_Tax=Vanderwaltozyma_polyspora_(strain_ATCC_22028_/_DSM_70294)_RepID=A7TDV4_VANPO	9.3e-05	n/a	Name=SUPERFAMILY:0050517; Dbxref=SCOP:50729; Description=ph domain-like; score=59.20; evalue=2.70e-16;	n/a	Name=Pfam:PH; Dbxref=Pfam:PF00169.24; Description=ph domain; Ontology_term=InterPro:IPR001849; score=37.00; evalue=2.70e-09;	n/a	1102	702	1254
OG_0	cpo_48818	UniRef90_UPI0006AE2C43_microtubule/TRAF3_and_DISC1_binding_protein_n=10_Tax=Streptomyces_RepID=UPI0006AE2C43	8.8e-15	n/a	n/a	n/a	n/a	n/a	1102	472	536
OG_0	goc_30487	UniRef90_R1EZW8_Uncharacterized_protein_n=1_Tax=Emiliania_huxleyi_CCMP1516_RepID=R1EZW8_EMIHU	3.3e-87	n/a	n/a	n/a	n/a	n/a	1100	1126	1250
OG_0	amo_28477	n/a	n/a	n/a	n/a	n/a	n/a	n/a	1100	1398	1062
OG_0	cpo_145995	UniRef90_A0A0D2UGP5_Uncharacterized_protein_n=1_Tax=Capsaspora_owczarzaki_(strain_ATCC_30864)_RepID=A0A0D2UGP5_CAPO3	7.7e-05	n/a	n/a	n/a	n/a	n/a	1096	472	416
OG_0	cpo_169587	UniRef90_B5JF05_Putative_uncharacterized_protein_n=1_Tax=Verrucomicrobiae_bacterium_DG1235_RepID=B5JF05_9BACT	3.1e-28	n/a	Name=SUPERFAMILY:0035715; Dbxref=SCOP:55486; Description=metalloproteases ("zincins") catalytic domain; score=35.70; evalue=7.20e-09;	Name=Swiss-Prot:Q4R684; Dbxref=Swiss-Prot:Q4R684; Description=archaemetzincin-2 os macaca fascicularis gn amz2 pe 2 sv 2; Ontology_term=InterPro:IPR012962,InterPro:IPR024079; score=113.23; evalue=1.38e-25;	Name=Pfam:Peptidase_M54; Dbxref=Pfam:PF07998.6; Description=peptidase family m54; Ontology_term=InterPro:IPR012962; score=32.40; evalue=6.40e-08;	K06974	1094	378	668
OG_0	amo_55826	UniRef90_UPI000675521B_leucine-rich_repeat_containing_protein_n=1_Tax=Thecamonas_trahens_ATCC_50062_RepID=UPI000675521B	3.5e-09	n/a	n/a	n/a	n/a	n/a	1093	1294	1032
OG_0	goc_150999	UniRef90_UPI0006756FDF_hypothetical_protein_AMSG_08001_n=1_Tax=Thecamonas_trahens_ATCC_50062_RepID=UPI0006756FDF	1.7e-17	n/a	n/a	n/a	n/a	n/a	1092	2090	7334
OG_0	amo_409983	UniRef90_R1CN91_Uncharacterized_protein_n=1_Tax=Emiliania_huxleyi_CCMP1516_RepID=R1CN91_EMIHU	7.8e-57	n/a	n/a	n/a	n/a	n/a	1092	1384	1286
OG_0	goc_151093	UniRef90_R1F683_Uncharacterized_protein_n=1_Tax=Emiliania_huxleyi_CCMP1516_RepID=R1F683_EMIHU	2.1e-92	n/a	n/a	n/a	n/a	n/a	1090	1519	1524
OG_0	pmi_1812	UniRef90_C6CWJ6_Uncharacterized_protein_n=1_Tax=Paenibacillus_sp._(strain_JDR-2)_RepID=C6CWJ6_PAESJ	6.3e-36	n/a	n/a	n/a	n/a	n/a	1090	968	1694
OG_0	cpo_170408	UniRef90_A0A0G4IBW3_Genome_assembly_Cvelia_1_n=1_Tax=Chromera_velia_CCMP2878_RepID=A0A0G4IBW3_9ALVE	5.8e-14	n/a	n/a	n/a	n/a	n/a	1090	404	566
OG_0	cpo_13500	UniRef90_UPI000681213E_MULTISPECIES:_hypothetical_protein_n=1_Tax=Shinella_RepID=UPI000681213E	9.7e-19	n/a	n/a	n/a	n/a	n/a	1090	812	1498
OG_0	cpo_17763	UniRef90_T0QEI5_Uncharacterized_protein_n=1_Tax=Saprolegnia_diclina_VS20_RepID=T0QEI5_9STRA	4e-100	n/a	Name=SUPERFAMILY:0047045; Dbxref=SCOP:49354; Description=papd-like; score=25.80; evalue=5.40e-06;	Name=Swiss-Prot:Q3UY96; Dbxref=Swiss-Prot:Q3UY96; Description=uncharacterized protein kiaa1751 homolog os mus musculus pe 2 sv 2; score=141.74; evalue=3.02e-33;	Name=Pfam:Motile_Sperm; Dbxref=Pfam:PF00635.21; Description=msp (major sperm protein) domain; Ontology_term=InterPro:IPR000535; score=29.40; evalue=4.40e-07;	n/a	1090	454	828
OG_0	goc_152036	UniRef90_R1FUU4_Uncharacterized_protein_n=1_Tax=Emiliania_huxleyi_CCMP1516_RepID=R1FUU4_EMIHU	2.7e-170	n/a	n/a	n/a	n/a	n/a	1089	1295	2258
OG_0	cpo_16446	UniRef90_U6KHZ1_Uncharacterized_protein_n=1_Tax=Eimeria_mitis_RepID=U6KHZ1_9EIME	1.4e-09	n/a	n/a	n/a	Name=Pfam:SAP; Dbxref=Pfam:PF02037.22; Description=sap domain; Ontology_term=InterPro:IPR003034; score=29.30; evalue=3.80e-07;	n/a	1088	334	476
OG_0	cpo_12511	UniRef90_A2FI36_Plectin,_putative_n=1_Tax=Trichomonas_vaginalis_RepID=A2FI36_TRIVA	1.8e-41	n/a	Name=SUPERFAMILY:0046469; Dbxref=SCOP:47370; Description=bromodomain; score=70.30; evalue=6.80e-20;	n/a	Name=Pfam:Bromodomain; Dbxref=Pfam:PF00439.20; Description=bromodomain; Ontology_term=InterPro:IPR001487; score=51.50; evalue=6.30e-14;	n/a	1083	768	1185
OG_0	goc_149284	UniRef90_R1FPT5_Uncharacterized_protein_n=1_Tax=Emiliania_huxleyi_CCMP1516_RepID=R1FPT5_EMIHU	0	n/a	n/a	n/a	n/a	n/a	1082	1655	2118
OG_0	goc_150941	UniRef90_R1CLP9_Uncharacterized_protein_(Fragment)_n=1_Tax=Emiliania_huxleyi_CCMP1516_RepID=R1CLP9_EMIHU	3e-167	n/a	n/a	n/a	n/a	n/a	1082	1518	1870
OG_0	pmi_31101	UniRef90_K9FNE9_Uncharacterized_protein_n=2_Tax=Penicillium_digitatum_RepID=K9FNE9_PEND2	5.1e-71	n/a	n/a	n/a	n/a	n/a	1082	559	881
OG_0	pmi_260989	UniRef90_F2UEQ6_Lipoprotein_n=1_Tax=Salpingoeca_rosetta_(strain_ATCC_50818_/_BSB-021)_RepID=F2UEQ6_SALR5	2.8e-24	Name=JCVI_TIGRFAMS:TIGR02168; Dbxref=JCVI_TIGRFAMS:TIGR02168; Description=smc_prok_b: chromosome segregation protein smc; Ontology_term=InterPro:IPR011890; score=24.20; evalue=1.40e-06;	n/a	n/a	n/a	n/a	1082	944	1912
OG_0	cpo_168325	UniRef90_UPI00069043A9_hypothetical_protein_n=1_Tax=Alysiella_crassa_RepID=UPI00069043A9	7.1e-26	n/a	Name=SUPERFAMILY:0051666; Dbxref=SCOP:51206; Description=camp-binding domain-like; score=53.10; evalue=2.20e-14;	n/a	Name=Pfam:cNMP_binding; Dbxref=Pfam:PF00027.24; Description=cyclic nucleotide-binding domain; Ontology_term=InterPro:IPR000595; score=36.80; evalue=2.30e-09;	n/a	1082	412	614
OG_0	amo_5605	UniRef90_C1MUY2_Predicted_protein_n=1_Tax=Micromonas_pusilla_(strain_CCMP1545)_RepID=C1MUY2_MICPC	4e-12	n/a	n/a	n/a	n/a	n/a	1080	1286	1110
OG_0	goc_7908	UniRef90_R1F9C8_Uncharacterized_protein_n=2_Tax=Emiliania_huxleyi_CCMP1516_RepID=R1F9C8_EMIHU	4.2e-78	n/a	n/a	n/a	n/a	n/a	1077	898	1094
OG_0	goc_151788	UniRef90_R1DZG6_Uncharacterized_protein_n=1_Tax=Emiliania_huxleyi_CCMP1516_RepID=R1DZG6_EMIHU	0	n/a	n/a	n/a	n/a	n/a	1072	2416	2473
OG_0	cpo_8320	UniRef90_A0A0D2WQ75_Uncharacterized_protein_n=1_Tax=Capsaspora_owczarzaki_(strain_ATCC_30864)_RepID=A0A0D2WQ75_CAPO3	1.9e-20	n/a	Name=SUPERFAMILY:0052014; Dbxref=SCOP:52047; Description=rni-like; score=62.20; evalue=4.20e-17;	n/a	Name=Pfam:LRR_6; Dbxref=Pfam:PF13516.1; Description=leucine rich repeat; score=48.10; evalue=3.20e-13;	n/a	1069	382	513
OG_0	amo_17848	UniRef90_U6JUZ1_Uncharacterized_protein_n=1_Tax=Eimeria_mitis_RepID=U6JUZ1_9EIME	2.6e-07	n/a	n/a	n/a	n/a	n/a	1066	1246	969
OG_0	goc_30697	UniRef90_R1D7B6_Uncharacterized_protein_n=2_Tax=Emiliania_huxleyi_CCMP1516_RepID=R1D7B6_EMIHU	1.8e-115	n/a	n/a	n/a	n/a	n/a	1060	6925	9013
OG_0	amo_18686	UniRef90_A7BEB9_Exonuclease_SbcCD,_C_subunit_n=6_Tax=Actinobacteria_RepID=A7BEB9_9ACTO	4.6e-06	n/a	n/a	n/a	n/a	n/a	1054	1242	1318
OG_0	amo_1212	UniRef90_D8U7Y7_Putative_uncharacterized_protein_n=1_Tax=Volvox_carteri_RepID=D8U7Y7_VOLCA	4.6e-10	n/a	n/a	n/a	n/a	n/a	1053	1332	1072
OG_0	goc_8356	UniRef90_U6GLA6_Uncharacterized_protein_(Fragment)_n=1_Tax=Eimeria_acervulina_RepID=U6GLA6_EIMAC	2.2e-13	n/a	n/a	n/a	n/a	n/a	1048	1698	1360
OG_0	cpo_27162	UniRef90_UPI00035215EA_hypothetical_protein_CAOG_04924_n=1_Tax=Capsaspora_owczarzaki_(strain_ATCC_30864)_RepID=UPI00035215EA	2.8e-14	n/a	Name=SUPERFAMILY:0050724; Dbxref=SCOP:118359; Description=expressed protein at2g23090/f21p24.15; score=55.20; evalue=4.20e-15;	n/a	Name=Pfam:zf-met2; Dbxref=Pfam:PF12907.2; Description=zinc-binding; score=47.00; evalue=1.60e-12;	n/a	1047	620	360
OG_0	cpo_19333	UniRef90_D8LTE6_Putative_uncharacterized_protein_n=1_Tax=Ectocarpus_siliculosus_RepID=D8LTE6_ECTSI	7.3e-58	n/a	n/a	n/a	Name=Pfam:GSCFA; Dbxref=Pfam:PF08885.6; Description=gscfa family; Ontology_term=InterPro:IPR014982; score=197.80; evalue=1.90e-58;	n/a	1046	442	1222
OG_0	amo_141157	UniRef90_R1EDT3_Uncharacterized_protein_(Fragment)_n=1_Tax=Emiliania_huxleyi_CCMP1516_RepID=R1EDT3_EMIHU	9.8e-37	n/a	n/a	n/a	n/a	n/a	1045	1352	952
OG_0	amo_40961	UniRef90_S8GSZ6_Uncharacterized_protein_n=7_Tax=Toxoplasma_gondii_RepID=S8GSZ6_TOXGO	7.1e-52	Name=JCVI_TIGRFAMS:TIGR02169; Dbxref=JCVI_TIGRFAMS:TIGR02169; Description=smc_prok_a: chromosome segregation protein smc; Ontology_term=InterPro:IPR011890; score=23.70; evalue=1.90e-06;	n/a	n/a	n/a	K10388	1044	1516	1296
OG_0	goc_151177	UniRef90_R1CVR3_Uncharacterized_protein_n=1_Tax=Emiliania_huxleyi_CCMP1516_RepID=R1CVR3_EMIHU	3.9e-59	n/a	n/a	n/a	n/a	n/a	1040	2786	2196
OG_0	amo_27327	UniRef90_A2E0A7_Putative_uncharacterized_protein_n=1_Tax=Trichomonas_vaginalis_RepID=A2E0A7_TRIVA	3.3e-57	n/a	Name=SUPERFAMILY:0037031; Dbxref=SCOP:47473; Description=ef-hand; score=26.10; evalue=4.10e-06;	n/a	Name=Pfam:EF_hand_4; Dbxref=Pfam:PF13405.1; Description=ef-hand domain; Ontology_term=InterPro:IPR002048; score=27.60; evalue=1.30e-06;	n/a	1040	1276	1120
OG_0	pmi_58816	UniRef90_UPI00067270D8_hypothetical_protein_n=1_Tax=Streptomyces_sp._CMAA_1322_RepID=UPI00067270D8	8.4e-13	n/a	n/a	n/a	n/a	n/a	1040	912	1861
OG_0	pmi_52763	UniRef90_A0A091E9F0_Paternally-expressed_gene_3_protein_n=1_Tax=Fukomys_damarensis_RepID=A0A091E9F0_FUKDA	3.8e-33	n/a	n/a	n/a	n/a	n/a	1035	658	1400
OG_0	amo_17741	UniRef90_UPI00047AFED0_hypothetical_protein_n=1_Tax=Butyrivibrio_sp._AE2005_RepID=UPI00047AFED0	2.9e-28	n/a	n/a	n/a	n/a	K11515	1034	1434	1222
OG_0	cpo_168217	UniRef90_G2QF38_Uncharacterized_protein_n=1_Tax=Thielavia_heterothallica_(strain_ATCC_42464_/_BCRC_31852_/_DSM_1799)_RepID=G2QF38_THIHA	2.4e-27	Name=JCVI_TIGRFAMS:TIGR02169; Dbxref=JCVI_TIGRFAMS:TIGR02169; Description=smc_prok_a: chromosome segregation protein smc; Ontology_term=InterPro:IPR011890; score=24.00; evalue=1.50e-06;	n/a	n/a	n/a	n/a	1032	350	538
OG_0	pmi_23009	UniRef90_U6H284_Uncharacterized_protein_n=1_Tax=Eimeria_praecox_RepID=U6H284_9EIME	3.4e-37	n/a	n/a	n/a	n/a	n/a	1030	638	1179
OG_0	amo_26363	UniRef90_U6GLL7_Uncharacterized_protein_(Fragment)_n=1_Tax=Eimeria_acervulina_RepID=U6GLL7_EIMAC	1.4e-09	n/a	n/a	n/a	n/a	n/a	1028	1278	1016
OG_0	pmi_255875	UniRef90_F0XXV7_Putative_uncharacterized_protein_(Fragment)_n=1_Tax=Aureococcus_anophagefferens_RepID=F0XXV7_AURAN	0.00011	n/a	n/a	n/a	n/a	K17943	1027	1132	1656
OG_0	pmi_11838	UniRef90_A0A091E9F0_Paternally-expressed_gene_3_protein_n=1_Tax=Fukomys_damarensis_RepID=A0A091E9F0_FUKDA	1.3e-39	n/a	n/a	n/a	n/a	n/a	1026	770	1370
OG_0	cpo_126361	UniRef90_U6MBZ9_Uncharacterized_protein_n=1_Tax=Eimeria_maxima_RepID=U6MBZ9_EIMMA	1.6e-21	n/a	n/a	n/a	n/a	n/a	1026	436	660
OG_0	goc_28107	UniRef90_F4Q6W5_Putative_uncharacterized_protein_n=1_Tax=Dictyostelium_fasciculatum_(strain_SH3)_RepID=F4Q6W5_DICFS	4e-12	n/a	n/a	n/a	n/a	n/a	1024	1527	1907
OG_0	cpo_171121	UniRef90_UPI0006756FDF_hypothetical_protein_AMSG_08001_n=1_Tax=Thecamonas_trahens_ATCC_50062_RepID=UPI0006756FDF	4e-24	n/a	Name=SUPERFAMILY:0044554; Dbxref=SCOP:101447; Description=formin homology 2 domain (fh2 domain); score=40.90; evalue=1.60e-10;	n/a	Name=Pfam:FH2; Dbxref=Pfam:PF02181.18; Description=formin homology 2 domain; Ontology_term=InterPro:IPR015425; score=32.10; evalue=4.70e-08;	n/a	1024	425	647
OG_0	goc_1291	UniRef90_R1CEW4_Uncharacterized_protein_n=1_Tax=Emiliania_huxleyi_CCMP1516_RepID=R1CEW4_EMIHU	2.5e-43	n/a	n/a	n/a	n/a	n/a	1024	516	988
OG_0	amo_272258	UniRef90_Q584J4_Uncharacterized_protein_n=1_Tax=Trypanosoma_brucei_brucei_(strain_927/4_GUTat10.1)_RepID=Q584J4_TRYB2	6.4e-20	Name=JCVI_TIGRFAMS:TIGR01385; Dbxref=JCVI_TIGRFAMS:TIGR01385; Description=tfsii: transcription elongation factor s-ii; Ontology_term=InterPro:IPR006289; score=70.80; evalue=3.30e-20;	Name=SUPERFAMILY:0037100; Dbxref=SCOP:46942; Description=elongation factor tfiis domain 2; score=64.40; evalue=7.20e-18;	n/a	Name=Pfam:TFIIS_M; Dbxref=Pfam:PF07500.9; Description=transcription factor s-ii (tfiis) central domain; Ontology_term=InterPro:IPR003618; score=71.10; evalue=6.80e-20;	K03145	1020	1214	978
OG_0	pmi_32055	UniRef90_A4HAW9_Contig,_possible_fusion_of_chromosomes_20_and_34_n=1_Tax=Leishmania_braziliensis_RepID=A4HAW9_LEIBR	1.2e-05	n/a	n/a	n/a	n/a	n/a	1020	520	1136
OG_0	cpo_169734	UniRef90_U6KBD7_Uncharacterized_protein_n=1_Tax=Eimeria_mitis_RepID=U6KBD7_9EIME	2.1e-52	n/a	n/a	n/a	n/a	n/a	1018	621	1270
OG_0	amo_35859	UniRef90_UPI00045DE8C8_PREDICTED:_rootletin_isoform_X3_n=1_Tax=Chlorocebus_sabaeus_RepID=UPI00045DE8C8	6.5e-29	Name=JCVI_TIGRFAMS:TIGR02169; Dbxref=JCVI_TIGRFAMS:TIGR02169; Description=smc_prok_a: chromosome segregation protein smc; Ontology_term=InterPro:IPR011890; score=27.80; evalue=1.10e-07;	n/a	n/a	n/a	n/a	1018	1520	1218
OG_0	pmi_52613	n/a	n/a	n/a	n/a	n/a	n/a	K03303	1016	436	732
OG_0	cpo_18890	UniRef90_U6H5Y8_Uncharacterized_protein_n=1_Tax=Eimeria_praecox_RepID=U6H5Y8_9EIME	1.2e-08	n/a	Name=SUPERFAMILY:0037708; Dbxref=SCOP:48065; Description=dbl homology domain (dh-domain); score=68.40; evalue=6.10e-19;	n/a	Name=Pfam:RhoGEF; Dbxref=Pfam:PF00621.15; Description=rhogef domain; Ontology_term=InterPro:IPR000219; score=58.40; evalue=7.20e-16;	n/a	1016	808	872
OG_0	cpo_18616	UniRef90_U6H6E8_Uncharacterized_protein_n=1_Tax=Eimeria_praecox_RepID=U6H6E8_9EIME	9.8e-07	n/a	n/a	n/a	n/a	n/a	1014	408	572
OG_0	cpo_171628	UniRef90_W6MEA1_Tolerance_to_group_A_colicins,_single-stranded_filamentous_DNA_phage,_required_for_OM_integrity_(Modular_protein)_n=1_Tax=Candidatus_Competibacter_denitrificans_Run_A_D11_RepID=W6MEA1_9GAMM	7.1e-10	n/a	n/a	n/a	n/a	n/a	1014	466	612
OG_0	goc_1022	UniRef90_R1EF37_Uncharacterized_protein_n=1_Tax=Emiliania_huxleyi_CCMP1516_RepID=R1EF37_EMIHU	3e-270	n/a	n/a	n/a	n/a	n/a	1014	1016	1472
OG_0	goc_9030	UniRef90_R1E2L6_Uncharacterized_protein_n=1_Tax=Emiliania_huxleyi_CCMP1516_RepID=R1E2L6_EMIHU	1.7e-152	n/a	n/a	n/a	n/a	n/a	1010	1141	942
OG_0	cpo_171178	UniRef90_R1ENY3_Uncharacterized_protein_n=1_Tax=Emiliania_huxleyi_CCMP1516_RepID=R1ENY3_EMIHU	2e-37	n/a	n/a	Name=Swiss-Prot:O75717; Dbxref=Swiss-Prot:O75717; Description=wd repeat and hmg-box dna-binding protein 1 os homo sapiens gn wdhd1 pe 1 sv 1; Ontology_term=InterPro:IPR001680,InterPro:IPR009071,InterPro:IPR013979,InterPro:IPR015943,InterPro:IPR017986,InterPro:IPR019775,InterPro:IPR022100; score=102.83; evalue=1.65e-21;	n/a	K11274	1008	272	816
OG_0	cpo_18938	UniRef90_Q0CTE5_Predicted_protein_n=1_Tax=Aspergillus_terreus_(strain_NIH_2624_/_FGSC_A1156)_RepID=Q0CTE5_ASPTN	1.5e-15	n/a	n/a	n/a	n/a	n/a	1008	432	732
OG_0	cpo_27195	UniRef90_UPI000560C509_hypothetical_protein,_partial_n=1_Tax=Paracoccus_sphaerophysae_RepID=UPI000560C509	7.1e-07	n/a	n/a	n/a	n/a	n/a	1008	338	346
OG_0	goc_4910	UniRef90_R1CNT2_Uncharacterized_protein_n=1_Tax=Emiliania_huxleyi_CCMP1516_RepID=R1CNT2_EMIHU	1.2e-243	n/a	n/a	n/a	n/a	n/a	1006	840	1220
OG_0	cpo_11021	UniRef90_A0A0D2M1E6_Uncharacterized_protein_n=1_Tax=Monoraphidium_neglectum_RepID=A0A0D2M1E6_9CHLO	3.8e-14	n/a	n/a	n/a	n/a	n/a	1006	336	482
OG_0	pmi_8932	UniRef90_C1N8P2_Predicted_protein_n=1_Tax=Micromonas_pusilla_(strain_CCMP1545)_RepID=C1N8P2_MICPC	5.6e-12	n/a	n/a	n/a	n/a	n/a	1006	894	1582
OG_0	goc_149229	UniRef90_R1EPH3_Uncharacterized_protein_n=1_Tax=Emiliania_huxleyi_CCMP1516_RepID=R1EPH3_EMIHU	9.3e-159	n/a	n/a	n/a	n/a	n/a	1004	1556	1516
OG_0	amo_407589	UniRef90_A4HW58_Kinesin-like_protein_n=1_Tax=Leishmania_infantum_RepID=A4HW58_LEIIN	2.2e-41	Name=JCVI_TIGRFAMS:TIGR02169; Dbxref=JCVI_TIGRFAMS:TIGR02169; Description=smc_prok_a: chromosome segregation protein smc; Ontology_term=InterPro:IPR011890; score=29.60; evalue=3.20e-08;	n/a	n/a	n/a	n/a	1002	1222	908
OG_0	goc_150455	UniRef90_R1DM06_Uncharacterized_protein_n=2_Tax=Emiliania_huxleyi_CCMP1516_RepID=R1DM06_EMIHU	1.6e-124	n/a	n/a	n/a	n/a	n/a	1000	1210	1554
OG_0	amo_105631	UniRef90_A0A0D4JBJ6_Pneumococcal_surface_protein_(Fragment)_n=2_Tax=Streptococcus_pneumoniae_RepID=A0A0D4JBJ6_STREE	6.8e-23	n/a	n/a	n/a	n/a	n/a	1000	1350	1167
OG_0	goc_20108	UniRef90_A7H8D5_Heat_shock_protein_DnaJ_domain_protein_n=1_Tax=Anaeromyxobacter_sp._(strain_Fw109-5)_RepID=A7H8D5_ANADF	1.8e-21	n/a	n/a	n/a	n/a	n/a	1000	456	466
OG_0	cpo_27302	UniRef90_UPI000675B19D_hypothetical_protein_AMSG_11846_n=1_Tax=Thecamonas_trahens_ATCC_50062_RepID=UPI000675B19D	3.2e-22	Name=JCVI_TIGRFAMS:TIGR02794; Dbxref=JCVI_TIGRFAMS:TIGR02794; Description=tola_full: protein tola; Ontology_term=InterPro:IPR014161; score=35.40; evalue=1.50e-09;	n/a	n/a	n/a	n/a	999	548	675
OG_0	goc_96172	UniRef90_R1F805_Uncharacterized_protein_n=2_Tax=Emiliania_huxleyi_CCMP1516_RepID=R1F805_EMIHU	3.2e-140	n/a	n/a	n/a	n/a	n/a	998	862	857
OG_0	pmi_33630	UniRef90_U6GZY5_Uncharacterized_protein_n=1_Tax=Eimeria_praecox_RepID=U6GZY5_9EIME	4.3e-53	n/a	n/a	n/a	n/a	n/a	998	906	1203
OG_0	cpo_20160	n/a	n/a	n/a	n/a	n/a	n/a	K03133	996	324	500
OG_0	cpo_171132	UniRef90_R1EN06_Uncharacterized_protein_n=1_Tax=Emiliania_huxleyi_CCMP1516_RepID=R1EN06_EMIHU	7.8e-39	n/a	n/a	n/a	n/a	n/a	992	364	516
OG_0	amo_27095	UniRef90_A0A0G4GQ31_Genome_assembly_Cvelia_1_n=1_Tax=Chromera_velia_CCMP2878_RepID=A0A0G4GQ31_9ALVE	7.4e-10	n/a	n/a	n/a	n/a	n/a	990	1200	998
OG_0	amo_7028	UniRef90_A0L7N9_Uncharacterized_protein_n=1_Tax=Magnetococcus_marinus_(strain_ATCC_BAA-1437_/_JCM_17883_/_MC-1)_RepID=A0L7N9_MAGMM	1.1e-88	n/a	n/a	n/a	n/a	n/a	988	1712	1399
OG_0	pmi_261636	UniRef90_U6LYL1_Uncharacterized_protein_n=1_Tax=Eimeria_brunetti_RepID=U6LYL1_9EIME	1.4e-20	n/a	n/a	n/a	n/a	n/a	988	838	944
OG_0	goc_1289	UniRef90_R1CP18_Uncharacterized_protein_n=1_Tax=Emiliania_huxleyi_CCMP1516_RepID=R1CP18_EMIHU	2.4e-148	n/a	n/a	n/a	n/a	n/a	988	1468	1922
OG_0	goc_151654	UniRef90_R1FSA9_Uncharacterized_protein_n=1_Tax=Emiliania_huxleyi_CCMP1516_RepID=R1FSA9_EMIHU	5.8e-102	n/a	n/a	n/a	n/a	n/a	987	1212	1496
OG_0	cpo_168376	UniRef90_UPI00053C96F5_PREDICTED:_ATP-dependent_RNA_helicase_DHX36_isoform_X1_n=2_Tax=Tarenaya_hassleriana_RepID=UPI00053C96F5	1.9e-135	Name=JCVI_TIGRFAMS:TIGR01587; Dbxref=JCVI_TIGRFAMS:TIGR01587; Description=cas3_core: crispr-associated helicase cas3; Ontology_term=InterPro:IPR006474; score=23.40; evalue=5.90e-06;	Name=SUPERFAMILY:0034833; Dbxref=SCOP:52540; Description=p-loop containing nucleoside triphosphate hydrolases; score=144.70; evalue=3.20e-42;	Name=Swiss-Prot:Q7Z478; Dbxref=Swiss-Prot:Q7Z478; Description=atp-dependent rna helicase dhx29 os homo sapiens gn dhx29 pe 1 sv 2; Ontology_term=InterPro:IPR001650,InterPro:IPR002464,InterPro:IPR007502,InterPro:IPR011545,InterPro:IPR011709,InterPro:IPR014001,InterPro:IPR027417; score=431.80; evalue=1.16e-128;	Name=Pfam:DEAD; Dbxref=Pfam:PF00270.24; Description=dead/deah box helicase; Ontology_term=InterPro:IPR011545; score=33.90; evalue=1.80e-08;	K14442	986	432	384
OG_0	cpo_1257	UniRef90_C1FFK9_Uncharacterized_protein_n=1_Tax=Micromonas_sp._(strain_RCC299_/_NOUM17)_RepID=C1FFK9_MICSR	4.1e-08	n/a	Name=SUPERFAMILY:0044033; Dbxref=SCOP:51045; Description=ww domain; score=30.80; evalue=1.20e-07;	n/a	Name=Pfam:WW; Dbxref=Pfam:PF00397.21; Description=ww domain; Ontology_term=InterPro:IPR001202; score=35.70; evalue=5.10e-09;	n/a	986	668	1006
OG_0	pmi_261068	UniRef90_UPI00046C3855_PREDICTED:_nuclear_anchorage_protein_1-like_n=1_Tax=Tribolium_castaneum_RepID=UPI00046C3855	8.6e-177	Name=JCVI_TIGRFAMS:TIGR02794; Dbxref=JCVI_TIGRFAMS:TIGR02794; Description=tola_full: protein tola; Ontology_term=InterPro:IPR014161; score=79.70; evalue=5.10e-23;	n/a	n/a	n/a	n/a	981	505	1340
OG_0	cpo_21322	UniRef90_C7NEW7_Uncharacterized_protein_n=1_Tax=Kytococcus_sedentarius_(strain_ATCC_14392_/_DSM_20547_/_CCM_314_/_541)_RepID=C7NEW7_KYTSD	5.2e-06	n/a	n/a	n/a	n/a	n/a	980	348	228
OG_0	amo_273155	UniRef90_UPI0003B45FB3_neurofilament_protein_n=1_Tax=Desulfovibrio_longus_RepID=UPI0003B45FB3	2.9e-13	n/a	n/a	n/a	n/a	n/a	979	1322	972
OG_0	caf_3058	UniRef90_B7GD25_Predicted_protein_n=1_Tax=Phaeodactylum_tricornutum_(strain_CCAP_1055/1)_RepID=B7GD25_PHATC	6.6e-267	n/a	Name=SUPERFAMILY:0047129; Dbxref=SCOP:48371; Description=arm repeat; score=37.50; evalue=1.90e-09;	Name=Swiss-Prot:O13824; Dbxref=Swiss-Prot:O13824; Description=nonsense-mediated mrna decay protein 2 os schizosaccharomyces pombe (strain 972 / atcc 24843) gn upf2 pe 1 sv 1; Ontology_term=InterPro:IPR003890,InterPro:IPR007193,InterPro:IPR016021,InterPro:IPR016024; score=135.58; evalue=1.23e-30;	Name=Pfam:Upf2; Dbxref=Pfam:PF04050.9; Description=up-frameshift suppressor 2; Ontology_term=InterPro:IPR007193; score=34.60; evalue=1.40e-08;	K14327	977	3324	1990
OG_0	cpo_120202	UniRef90_A0A009PZZ6_Stress-induced_bacterial_acidophilic_repeat_motif_family_protein_n=26_Tax=Acinetobacter_baumannii_RepID=A0A009PZZ6_ACIBA	4e-30	n/a	n/a	n/a	n/a	n/a	976	395	533
OG_0	cpo_8710	UniRef90_A0A0G4GBW3_Genome_assembly_Cvelia_1_n=1_Tax=Chromera_velia_CCMP2878_RepID=A0A0G4GBW3_9ALVE	1.1e-18	n/a	Name=SUPERFAMILY:0035392; Dbxref=SCOP:52540; Description=p-loop containing nucleoside triphosphate hydrolases; score=41.10; evalue=7.80e-11;	n/a	Name=Pfam:IQ; Dbxref=Pfam:PF00612.22; Description=iq calmodulin-binding motif; Ontology_term=InterPro:IPR000048; score=60.80; evalue=2.20e-17;	n/a	975	370	788
OG_0	amo_53951	UniRef90_U6M0Y7_Protein_kinase,_PfEST_homolog,_putative_n=1_Tax=Eimeria_brunetti_RepID=U6M0Y7_9EIME	5.8e-18	n/a	n/a	n/a	n/a	n/a	975	1434	1176
OG_0	pmi_23412	UniRef90_M0Z254_Uncharacterized_protein_n=3_Tax=Triticeae_RepID=M0Z254_HORVD	5.5e-07	n/a	n/a	n/a	n/a	n/a	974	530	1272
OG_0	pmi_258034	UniRef90_U6N4Q0_Uncharacterized_protein_n=1_Tax=Eimeria_necatrix_RepID=U6N4Q0_9EIME	2.4e-05	n/a	n/a	n/a	n/a	n/a	974	844	1484
OG_0	pmi_256981	UniRef90_E9AYS6_Kinetoplast-associated_protein-like_protein_n=1_Tax=Leishmania_mexicana_(strain_MHOM/GT/2001/U1103)_RepID=E9AYS6_LEIMU	2.4e-42	n/a	n/a	n/a	n/a	n/a	972	802	1368
OG_0	amo_199198	UniRef90_A8J793_Flagella_associated_protein_n=1_Tax=Chlamydomonas_reinhardtii_RepID=A8J793_CHLRE	1.9e-13	n/a	Name=SUPERFAMILY:0053688; Dbxref=SCOP:117839; Description=wwe domain; score=38.50; evalue=6.90e-10;	n/a	Name=Pfam:WWE; Dbxref=Pfam:PF02825.15; Description=wwe domain; Ontology_term=InterPro:IPR004170; score=37.00; evalue=1.40e-09;	n/a	970	1184	884
OG_0	caf_62109	UniRef90_B8C220_Uncharacterized_protein_n=1_Tax=Thalassiosira_pseudonana_RepID=B8C220_THAPS	2.1e-26	n/a	n/a	n/a	n/a	n/a	968	4419	1416
OG_0	amo_53699	UniRef90_UPI000368C662_hypothetical_protein_n=1_Tax=Streptomyces_sp._ATexAB-D23_RepID=UPI000368C662	0.0006	n/a	n/a	n/a	n/a	n/a	964	1288	954
OG_0	amo_409958	UniRef90_U6GZY5_Uncharacterized_protein_n=1_Tax=Eimeria_praecox_RepID=U6GZY5_9EIME	8.4e-23	n/a	Name=SUPERFAMILY:0054057; Dbxref=SCOP:48452; Description=tpr-like; score=37.30; evalue=1.90e-09;	n/a	Name=Pfam:TPR_11; Dbxref=Pfam:PF13414.1; Description=tpr repeat; score=35.50; evalue=5.00e-09;	n/a	962	1062	915
OG_0	amo_408624	UniRef90_UPI000681FBBC_hypothetical_protein,_partial_n=1_Tax=Acetobacterium_bakii_RepID=UPI000681FBBC	3.9e-22	n/a	n/a	n/a	n/a	n/a	962	1316	1034
OG_0	pmi_8454	UniRef90_C1N8P2_Predicted_protein_n=1_Tax=Micromonas_pusilla_(strain_CCMP1545)_RepID=C1N8P2_MICPC	6.4e-58	n/a	n/a	n/a	n/a	n/a	960	771	1213
OG_0	goc_150887	UniRef90_U6GZY5_Uncharacterized_protein_n=1_Tax=Eimeria_praecox_RepID=U6GZY5_9EIME	2.8e-56	n/a	n/a	n/a	n/a	n/a	959	762	1018
OG_0	pmi_34336	UniRef90_A0A0G4GDK3_Genome_assembly_Vbrassicaformis_n=1_Tax=Vitrella_brassicaformis_CCMP3155_RepID=A0A0G4GDK3_9ALVE	1.3e-25	Name=JCVI_TIGRFAMS:TIGR01967; Dbxref=JCVI_TIGRFAMS:TIGR01967; Description=deah_box_hrpa: atp-dependent helicase hrpa; Ontology_term=InterPro:IPR010222; score=73.20; evalue=2.10e-21;	Name=SUPERFAMILY:0051331; Dbxref=SCOP:52540; Description=p-loop containing nucleoside triphosphate hydrolases; score=33.60; evalue=2.60e-08;	n/a	Name=Pfam:HA2; Dbxref=Pfam:PF04408.18; Description=helicase associated domain (ha2); Ontology_term=InterPro:IPR007502; score=32.20; evalue=7.20e-08;	K18408	958	548	998
OG_0	goc_29674	UniRef90_R1FQS6_Uncharacterized_protein_n=1_Tax=Emiliania_huxleyi_CCMP1516_RepID=R1FQS6_EMIHU	1.7e-124	n/a	n/a	n/a	n/a	n/a	956	1073	2038
OG_0	amo_34325	UniRef90_UPI000694119F_hypothetical_protein,_partial_n=1_Tax=Mycobacterium_abscessus_RepID=UPI000694119F	1.5e-07	n/a	n/a	n/a	n/a	n/a	954	1236	1058
OG_0	pmi_49361	UniRef90_A0A0D2M1E6_Uncharacterized_protein_n=1_Tax=Monoraphidium_neglectum_RepID=A0A0D2M1E6_9CHLO	3.7e-13	n/a	n/a	n/a	n/a	n/a	954	892	1382
OG_0	goc_5769	UniRef90_R1CU27_Uncharacterized_protein_n=1_Tax=Emiliania_huxleyi_CCMP1516_RepID=R1CU27_EMIHU	4.2e-166	n/a	n/a	n/a	n/a	n/a	953	1394	1623
OG_0	pmi_49115	UniRef90_UPI0004961A1C_PREDICTED:_X-linked_retinitis_pigmentosa_GTPase_regulator-like_n=1_Tax=Stegastes_partitus_RepID=UPI0004961A1C	2.9e-15	Name=JCVI_TIGRFAMS:TIGR01621; Dbxref=JCVI_TIGRFAMS:TIGR01621; Description=rlua-like: pseudouridine synthase rlu family protein tigr01621; Ontology_term=InterPro:IPR006508; score=27.00; evalue=4.90e-07;	Name=SUPERFAMILY:0043606; Dbxref=SCOP:55120; Description=pseudouridine synthase; score=43.90; evalue=1.90e-11;	n/a	Name=Pfam:PseudoU_synth_2; Dbxref=Pfam:PF00849.17; Description=rna pseudouridylate synthase; Ontology_term=InterPro:IPR006145; score=61.00; evalue=1.00e-16;	K06180	952	544	1241
OG_0	cpo_16414	n/a	n/a	n/a	n/a	n/a	n/a	n/a	952	501	586
OG_0	cpo_168290	UniRef90_UPI000444208E_PREDICTED:_centromere-associated_protein_E_n=1_Tax=Erinaceus_europaeus_RepID=UPI000444208E	1.1e-12	n/a	n/a	n/a	n/a	K10352	949	392	444
OG_0	goc_6200	UniRef90_R1DNK5_Uncharacterized_protein_n=2_Tax=Emiliania_huxleyi_CCMP1516_RepID=R1DNK5_EMIHU	5.7e-209	n/a	n/a	n/a	n/a	n/a	948	900	1049
OG_0	pmi_52661	UniRef90_D8M851_Singapore_isolate_B_(sub-type_7)_whole_genome_shotgun_sequence_assembly,_scaffold_5_n=1_Tax=Blastocystis_hominis_RepID=D8M851_BLAHO	6e-110	n/a	Name=SUPERFAMILY:0043399; Dbxref=SCOP:103511; Description=chlorophyll a-b binding protein; score=121.50; evalue=3.10e-35;	Name=Swiss-Prot:Q41093; Dbxref=Swiss-Prot:Q41093; Description=fucoxanthin-chlorophyll a-c binding protein e chloroplastic os phaeodactylum tricornutum gn fcpe pe 2 sv 1; Ontology_term=InterPro:IPR022796,InterPro:IPR023329; score=95.90; evalue=5.10e-21;	Name=Pfam:Fibrinogen_BP; Dbxref=Pfam:PF08017.6; Description=fibrinogen binding protein; Ontology_term=InterPro:IPR012969; score=27.00; evalue=1.10e-06;	n/a	947	516	1185
OG_0	amo_18746	UniRef90_F3Z7P5_Nicotinate-nucleotide--dimethylbenzimidazole_phosphoribosyltransferase_n=1_Tax=Streptomyces_sp._Tu6071_RepID=F3Z7P5_9ACTN	6.5e-14	n/a	n/a	n/a	n/a	n/a	946	1244	1034
OG_0	pmi_5441	UniRef90_Q4Q3D8_Uncharacterized_protein_n=1_Tax=Leishmania_major_RepID=Q4Q3D8_LEIMA	6.3e-16	Name=JCVI_TIGRFAMS:TIGR02168; Dbxref=JCVI_TIGRFAMS:TIGR02168; Description=smc_prok_b: chromosome segregation protein smc; Ontology_term=InterPro:IPR011890; score=21.70; evalue=7.80e-06;	n/a	n/a	n/a	n/a	946	586	1338
OG_0	cpo_6066	n/a	n/a	n/a	n/a	n/a	n/a	n/a	946	258	274
OG_0	amo_413153	UniRef90_L8GTE2_GRAM_domain_containing_protein_n=1_Tax=Acanthamoeba_castellanii_str._Neff_RepID=L8GTE2_ACACA	1.2e-16	n/a	n/a	n/a	n/a	n/a	944	1094	1088
OG_0	cpo_170300	UniRef90_U6KCE9_Uncharacterized_protein_n=1_Tax=Eimeria_mitis_RepID=U6KCE9_9EIME	1.9e-47	n/a	n/a	n/a	n/a	n/a	942	622	1120
OG_0	pmi_256268	UniRef90_A0A0G4IBW3_Genome_assembly_Cvelia_1_n=1_Tax=Chromera_velia_CCMP2878_RepID=A0A0G4IBW3_9ALVE	2.1e-133	Name=JCVI_TIGRFAMS:TIGR02794; Dbxref=JCVI_TIGRFAMS:TIGR02794; Description=tola_full: protein tola; Ontology_term=InterPro:IPR014161; score=42.00; evalue=1.50e-11;	Name=SUPERFAMILY:0041713; Dbxref=SCOP:101576; Description=supernatant protein factor (spf) c-terminal domain; score=40.60; evalue=1.50e-10;	n/a	n/a	n/a	939	644	1430
OG_0	pmi_33998	UniRef90_A0A0F7U781_Proteophosphoglycan_ppg4,_related_n=1_Tax=Neospora_caninum_(strain_Liverpool)_RepID=A0A0F7U781_NEOCL	3.5e-63	n/a	n/a	n/a	n/a	n/a	938	544	870
OG_0	pmi_257210	UniRef90_UPI00046C3855_PREDICTED:_nuclear_anchorage_protein_1-like_n=1_Tax=Tribolium_castaneum_RepID=UPI00046C3855	5.7e-69	n/a	n/a	n/a	n/a	n/a	937	458	814
OG_0	cpo_11366	UniRef90_A2FI36_Plectin,_putative_n=1_Tax=Trichomonas_vaginalis_RepID=A2FI36_TRIVA	1.3e-23	n/a	n/a	n/a	n/a	n/a	936	464	602
OG_0	goc_7943	UniRef90_R1CYW1_Uncharacterized_protein_n=1_Tax=Emiliania_huxleyi_CCMP1516_RepID=R1CYW1_EMIHU	4.4e-31	n/a	n/a	n/a	n/a	n/a	936	368	636
OG_0	amo_349253	UniRef90_E9ADL3_Uncharacterized_protein_n=1_Tax=Leishmania_major_RepID=E9ADL3_LEIMA	3.5e-49	n/a	n/a	n/a	n/a	n/a	934	1090	1052
OG_0	goc_8174	UniRef90_R1DSU1_Uncharacterized_protein_n=1_Tax=Emiliania_huxleyi_CCMP1516_RepID=R1DSU1_EMIHU	2e-26	n/a	n/a	n/a	n/a	n/a	934	1672	1092
OG_0	goc_16875	UniRef90_A0A0J7L8L4_Uncharacterized_protein_n=1_Tax=Lasius_niger_RepID=A0A0J7L8L4_LASNI	3.2e-08	n/a	Name=SUPERFAMILY:0050571; Dbxref=SCOP:50729; Description=ph domain-like; score=30.70; evalue=2.00e-07;	n/a	n/a	n/a	934	1824	2986
OG_0	cpo_170540	UniRef90_U6GZY5_Uncharacterized_protein_n=1_Tax=Eimeria_praecox_RepID=U6GZY5_9EIME	3.6e-35	n/a	n/a	n/a	n/a	n/a	932	350	500
OG_0	amo_41459	UniRef90_C1EI32_Uncharacterized_protein_n=1_Tax=Micromonas_sp._(strain_RCC299_/_NOUM17)_RepID=C1EI32_MICSR	2.3e-13	n/a	n/a	n/a	n/a	n/a	932	1026	804
OG_0	goc_8933	UniRef90_R1C2J9_Uncharacterized_protein_n=1_Tax=Emiliania_huxleyi_CCMP1516_RepID=R1C2J9_EMIHU	6.9e-50	n/a	n/a	n/a	n/a	n/a	930	576	666
OG_0	goc_18337	UniRef90_R1DNL1_Uncharacterized_protein_n=2_Tax=Emiliania_huxleyi_CCMP1516_RepID=R1DNL1_EMIHU	5.5e-90	n/a	n/a	n/a	n/a	n/a	930	1148	1348
OG_0	amo_42287	UniRef90_U6LU95_Uncharacterized_protein_n=1_Tax=Eimeria_brunetti_RepID=U6LU95_9EIME	1.2e-51	n/a	n/a	n/a	n/a	n/a	927	1360	1256
OG_0	goc_149677	UniRef90_R1DJ50_Uncharacterized_protein_n=1_Tax=Emiliania_huxleyi_CCMP1516_RepID=R1DJ50_EMIHU	1.1e-94	n/a	n/a	n/a	n/a	n/a	926	1776	1667
OG_0	goc_4972	UniRef90_R1FSB1_Uncharacterized_protein_(Fragment)_n=1_Tax=Emiliania_huxleyi_CCMP1516_RepID=R1FSB1_EMIHU	2e-122	n/a	n/a	n/a	n/a	n/a	924	2606	870
OG_0	cpo_11859	UniRef90_UPI0006880436_hypothetical_protein_n=1_Tax=Conchiformibius_steedae_RepID=UPI0006880436	4.6e-21	n/a	n/a	n/a	n/a	n/a	920	768	792
OG_0	cpo_21488	UniRef90_A0A017HEY8_Outer_membrane_protein,_OmpA/MotB_family_protein_n=1_Tax=Loktanella_hongkongensis_DSM_17492_RepID=A0A017HEY8_9RHOB	3.9e-05	n/a	n/a	n/a	n/a	n/a	920	230	308
OG_0	goc_10077	UniRef90_R1FWE6_Uncharacterized_protein_n=1_Tax=Emiliania_huxleyi_CCMP1516_RepID=R1FWE6_EMIHU	1.3e-207	n/a	n/a	n/a	n/a	n/a	918	972	1046
OG_0	pmi_42273	UniRef90_C4LXI9_Actin,_putative_n=3_Tax=Entamoeba_histolytica_RepID=C4LXI9_ENTHI	6.4e-20	Name=JCVI_TIGRFAMS:TIGR02794; Dbxref=JCVI_TIGRFAMS:TIGR02794; Description=tola_full: protein tola; Ontology_term=InterPro:IPR014161; score=36.20; evalue=8.40e-10;	n/a	n/a	n/a	n/a	917	1044	1098
OG_0	cpo_171644	UniRef90_C1E6A1_Uncharacterized_protein_n=1_Tax=Micromonas_sp._(strain_RCC299_/_NOUM17)_RepID=C1E6A1_MICSR	4.5e-07	n/a	Name=SUPERFAMILY:0036672; Dbxref=SCOP:50729; Description=ph domain-like; score=54.80; evalue=6.10e-15;	n/a	Name=Pfam:PH; Dbxref=Pfam:PF00169.24; Description=ph domain; Ontology_term=InterPro:IPR001849; score=39.80; evalue=3.50e-10;	n/a	917	405	424
OG_0	pmi_259900	UniRef90_U6LF93_Uncharacterized_protein_n=1_Tax=Eimeria_brunetti_RepID=U6LF93_9EIME	2.7e-13	n/a	n/a	n/a	n/a	n/a	916	1051	1213
OG_0	cpo_69455	UniRef90_R1DC24_Uncharacterized_protein_n=1_Tax=Emiliania_huxleyi_CCMP1516_RepID=R1DC24_EMIHU	3.4e-21	n/a	n/a	n/a	n/a	n/a	914	256	360
OG_0	pmi_52261	UniRef90_UPI0005CDE864_PREDICTED:_pre-mRNA-splicing_factor_CWC22_homolog_n=1_Tax=Ceratosolen_solmsi_marchali_RepID=UPI0005CDE864	5.5e-29	n/a	n/a	n/a	n/a	n/a	914	720	1504
OG_0	amo_1359	UniRef90_A0A085NDZ9_Uncharacterized_protein_n=1_Tax=Trichuris_suis_RepID=A0A085NDZ9_9BILA	1.2e-34	n/a	n/a	n/a	n/a	n/a	913	1318	1266
OG_0	cpo_4680	UniRef90_UPI00063CDE07_PREDICTED:_LOW_QUALITY_PROTEIN:_plectin-like,_partial_n=2_Tax=Passeroidea_RepID=UPI00063CDE07	4.3e-11	n/a	n/a	n/a	n/a	n/a	912	378	416
OG_0	cpo_173030	UniRef90_F5LQH6_M_protein_repeat_protein_n=1_Tax=Paenibacillus_sp._HGF7_RepID=F5LQH6_9BACL	2.4e-16	n/a	n/a	n/a	n/a	n/a	912	452	682
OG_0	goc_1988	UniRef90_R1ED01_Uncharacterized_protein_n=1_Tax=Emiliania_huxleyi_CCMP1516_RepID=R1ED01_EMIHU	9.2e-131	n/a	n/a	n/a	n/a	n/a	912	894	927
OG_0	goc_3314	UniRef90_R1C8X0_Uncharacterized_protein_n=1_Tax=Emiliania_huxleyi_CCMP1516_RepID=R1C8X0_EMIHU	1.2e-113	n/a	Name=SUPERFAMILY:0048268; Dbxref=SCOP:63748; Description=tudor/pwwp/mbt; score=46.10; evalue=2.80e-12;	n/a	Name=Pfam:PWWP; Dbxref=Pfam:PF00855.12; Description=pwwp domain; Ontology_term=InterPro:IPR000313; score=35.90; evalue=4.50e-09;	n/a	912	1053	902
OG_0	amo_409413	UniRef90_A0A075ARY6_Uncharacterized_protein_n=1_Tax=Rozella_allomycis_CSF55_RepID=A0A075ARY6_9FUNG	9.3e-31	n/a	n/a	n/a	n/a	n/a	911	1312	1176
OG_0	amo_34723	n/a	n/a	n/a	n/a	n/a	n/a	n/a	910	1038	966
OG_0	goc_5236	UniRef90_R1DKG1_Uncharacterized_protein_n=2_Tax=Emiliania_huxleyi_CCMP1516_RepID=R1DKG1_EMIHU	1.3e-77	n/a	n/a	n/a	n/a	n/a	909	886	1777
OG_0	goc_30987	UniRef90_R1FW81_Uncharacterized_protein_n=1_Tax=Emiliania_huxleyi_CCMP1516_RepID=R1FW81_EMIHU	4.5e-74	n/a	n/a	n/a	n/a	n/a	906	812	1836
OG_0	cpo_1953	UniRef90_E1ZC62_Putative_uncharacterized_protein_n=1_Tax=Chlorella_variabilis_RepID=E1ZC62_CHLVA	1.4e-12	Name=JCVI_TIGRFAMS:TIGR02097; Dbxref=JCVI_TIGRFAMS:TIGR02097; Description=yccv: hemimethylated dna binding domain; Ontology_term=InterPro:IPR011722; score=47.20; evalue=4.70e-13;	Name=SUPERFAMILY:0050131; Dbxref=SCOP:141255; Description=yccv-like; score=53.20; evalue=1.60e-14;	n/a	Name=Pfam:YccV-like; Dbxref=Pfam:PF08755.6; Description=hemimethylated dna-binding protein yccv like; Ontology_term=InterPro:IPR011722; score=56.80; evalue=1.50e-15;	n/a	906	168	86
OG_0	cpo_14795	UniRef90_R1E7A1_Uncharacterized_protein_n=1_Tax=Emiliania_huxleyi_CCMP1516_RepID=R1E7A1_EMIHU	4.8e-14	n/a	n/a	n/a	n/a	n/a	906	342	474
OG_0	cpo_15363	UniRef90_UPI0003B311E4_membrane_protein_TolA_n=1_Tax=Paracoccus_zeaxanthinifaciens_RepID=UPI0003B311E4	4.4e-15	n/a	Name=SUPERFAMILY:0045699; Dbxref=SCOP:49562; Description=c2 domain (calcium/lipid-binding domain calb); score=59.90; evalue=1.60e-16;	n/a	Name=Pfam:C2; Dbxref=Pfam:PF00168.25; Description=c2 domain; Ontology_term=InterPro:IPR000008; score=39.30; evalue=3.70e-10;	n/a	904	446	705
OG_0	cpo_7019	UniRef90_E1ZK44_Putative_uncharacterized_protein_n=1_Tax=Chlorella_variabilis_RepID=E1ZK44_CHLVA	5.2e-13	n/a	n/a	n/a	n/a	n/a	904	404	392
OG_0	caf_8749	UniRef90_B5Y3X1_Predicted_protein_n=1_Tax=Phaeodactylum_tricornutum_(strain_CCAP_1055/1)_RepID=B5Y3X1_PHATC	7.3e-27	n/a	n/a	n/a	n/a	n/a	904	1611	2730
OG_0	goc_148967	UniRef90_R1C4N3_Uncharacterized_protein_(Fragment)_n=1_Tax=Emiliania_huxleyi_CCMP1516_RepID=R1C4N3_EMIHU	3.6e-15	n/a	n/a	n/a	n/a	n/a	903	838	1378
OG_0	amo_410104	UniRef90_UPI00042BFCB6_PREDICTED:_serine/arginine_repetitive_matrix_protein_2-like_n=1_Tax=Chelonia_mydas_RepID=UPI00042BFCB6	5.2e-43	n/a	n/a	n/a	n/a	K13172	902	1296	1010
OG_0	amo_51290	UniRef90_UPI0006973970_PREDICTED:_fibrous_sheath_CABYR-binding_protein-like_isoform_X1_n=3_Tax=Lingula_unguis_RepID=UPI0006973970	5.2e-09	n/a	n/a	n/a	n/a	n/a	902	1078	910
OG_0	cpo_168525	UniRef90_UPI00023233B6_hypothetical_protein_n=1_Tax=Pantoea_ananas_RepID=UPI00023233B6	3.8e-06	n/a	n/a	n/a	n/a	n/a	902	414	573
OG_0	pmi_256142	UniRef90_UPI00046C3855_PREDICTED:_nuclear_anchorage_protein_1-like_n=1_Tax=Tribolium_castaneum_RepID=UPI00046C3855	7.6e-138	n/a	n/a	n/a	n/a	n/a	900	496	589
OG_0	amo_28180	UniRef90_A7H8D5_Heat_shock_protein_DnaJ_domain_protein_n=1_Tax=Anaeromyxobacter_sp._(strain_Fw109-5)_RepID=A7H8D5_ANADF	3.5e-11	n/a	n/a	n/a	n/a	n/a	898	958	846
OG_0	cpo_23771	UniRef90_B6JZC5_Translation_initiation_factor_eIF4G_n=1_Tax=Schizosaccharomyces_japonicus_(strain_yFS275_/_FY16936)_RepID=B6JZC5_SCHJY	1.8e-14	Name=JCVI_TIGRFAMS:TIGR02794; Dbxref=JCVI_TIGRFAMS:TIGR02794; Description=tola_full: protein tola; Ontology_term=InterPro:IPR014161; score=27.00; evalue=5.30e-07;	n/a	n/a	n/a	n/a	898	268	392
OG_0	cpo_169192	UniRef90_U6M0Y7_Protein_kinase,_PfEST_homolog,_putative_n=1_Tax=Eimeria_brunetti_RepID=U6M0Y7_9EIME	2.8e-08	n/a	Name=SUPERFAMILY:0052343; Dbxref=SCOP:140741; Description=run domain-like; score=82.80; evalue=2.00e-23;	n/a	Name=Pfam:RUN; Dbxref=Pfam:PF02759.14; Description=run domain; Ontology_term=InterPro:IPR004012; score=64.70; evalue=5.90e-18;	n/a	897	326	396
OG_0	amo_18323	UniRef90_A0A061D3V1_200_kDa_antigen_p200,_putative_n=2_Tax=Babesia_bigemina_RepID=A0A061D3V1_BABBI	2.2e-81	n/a	Name=SUPERFAMILY:0044369; Dbxref=SCOP:49879; Description=smad/fha domain; score=37.00; evalue=2.00e-09;	n/a	Name=Pfam:FHA; Dbxref=Pfam:PF00498.21; Description=fha domain; Ontology_term=InterPro:IPR000253; score=33.00; evalue=4.10e-08;	n/a	896	1544	1198
OG_0	pmi_201746	UniRef90_K4Z6L4_Uncharacterized_protein_n=1_Tax=Paenibacillus_alvei_DSM_29_RepID=K4Z6L4_PAEAL	2.5e-32	n/a	n/a	n/a	n/a	n/a	895	670	1131
OG_0	cpo_22366	UniRef90_A0A093YCG1_Uncharacterized_protein_n=1_Tax=Pseudogymnoascus_pannorum_VKM_F-3557_RepID=A0A093YCG1_9PEZI	1e-07	n/a	n/a	n/a	n/a	n/a	894	444	500
OG_0	cpo_169729	n/a	n/a	n/a	n/a	n/a	n/a	n/a	894	250	390
OG_0	goc_24934	UniRef90_R1FDB7_Uncharacterized_protein_n=1_Tax=Emiliania_huxleyi_CCMP1516_RepID=R1FDB7_EMIHU	2.6e-57	n/a	n/a	n/a	n/a	n/a	892	692	558
OG_0	goc_3148	UniRef90_R1C6P9_Uncharacterized_protein_n=1_Tax=Emiliania_huxleyi_CCMP1516_RepID=R1C6P9_EMIHU	5.3e-64	n/a	n/a	n/a	n/a	n/a	892	1118	1016
OG_0	amo_13848	UniRef90_C1FFK9_Uncharacterized_protein_n=1_Tax=Micromonas_sp._(strain_RCC299_/_NOUM17)_RepID=C1FFK9_MICSR	2.5e-47	n/a	n/a	n/a	n/a	n/a	892	1224	932
OG_0	cpo_15305	UniRef90_Q4D546_Vesicular_transport-associated_repeat_protein,_putative_n=1_Tax=Trypanosoma_cruzi_(strain_CL_Brener)_RepID=Q4D546_TRYCC	8.8e-28	n/a	n/a	n/a	n/a	n/a	892	416	468
OG_0	cpo_19379	UniRef90_U6GZY5_Uncharacterized_protein_n=1_Tax=Eimeria_praecox_RepID=U6GZY5_9EIME	6.3e-14	n/a	n/a	n/a	n/a	n/a	891	352	396
OG_0	pmi_220260	UniRef90_Q4Q3D8_Uncharacterized_protein_n=1_Tax=Leishmania_major_RepID=Q4Q3D8_LEIMA	7.9e-41	Name=JCVI_TIGRFAMS:TIGR02169; Dbxref=JCVI_TIGRFAMS:TIGR02169; Description=smc_prok_a: chromosome segregation protein smc; Ontology_term=InterPro:IPR011890; score=25.60; evalue=4.80e-07;	n/a	n/a	n/a	n/a	890	840	1046
OG_0	pmi_49336	UniRef90_A0A0D2UGP5_Uncharacterized_protein_n=1_Tax=Capsaspora_owczarzaki_(strain_ATCC_30864)_RepID=A0A0D2UGP5_CAPO3	7.6e-35	n/a	n/a	n/a	n/a	n/a	890	692	1000
OG_0	amo_50351	UniRef90_U6N4Q0_Uncharacterized_protein_n=1_Tax=Eimeria_necatrix_RepID=U6N4Q0_9EIME	7.2e-24	n/a	n/a	n/a	n/a	n/a	890	1046	920
OG_0	cpo_149590	UniRef90_A0A078AS42_Uncharacterized_protein_n=1_Tax=Stylonychia_lemnae_RepID=A0A078AS42_STYLE	9.1e-18	n/a	n/a	n/a	n/a	n/a	890	450	508
OG_0	pmi_102101	UniRef90_UPI0006751AD2_hypothetical_protein_AMSG_00160_n=1_Tax=Thecamonas_trahens_ATCC_50062_RepID=UPI0006751AD2	1e-08	n/a	n/a	n/a	n/a	n/a	890	732	1054
OG_0	pmi_15492	UniRef90_R5NP66_M_protein_repeat_protein_n=1_Tax=Clostridium_sp._CAG:127_RepID=R5NP66_9CLOT	5.3e-21	n/a	n/a	n/a	n/a	n/a	888	654	1352
OG_0	caf_7323	UniRef90_K0T8N5_Uncharacterized_protein_n=1_Tax=Thalassiosira_oceanica_RepID=K0T8N5_THAOC	2.7e-92	n/a	n/a	n/a	n/a	n/a	886	5605	1978
OG_0	caf_107861	UniRef90_B8CDR1_Uncharacterized_protein_n=1_Tax=Thalassiosira_pseudonana_RepID=B8CDR1_THAPS	1.9e-32	Name=JCVI_TIGRFAMS:TIGR03591; Dbxref=JCVI_TIGRFAMS:TIGR03591; Description=polynuc_phos: polyribonucleotide nucleotidyltransferase; Ontology_term=InterPro:IPR012162; score=40.80; evalue=2.10e-11;	Name=SUPERFAMILY:0054754; Dbxref=SCOP:50249; Description=nucleic acid-binding proteins; score=36.30; evalue=3.10e-09;	n/a	Name=Pfam:S1; Dbxref=Pfam:PF00575.18; Description=s1 rna binding domain; Ontology_term=InterPro:IPR003029; score=44.40; evalue=1.20e-11;	n/a	883	3247	1366
OG_0	pmi_32335	UniRef90_UPI00068E60E5_hypothetical_protein_n=1_Tax=Methylotenera_sp._N17_RepID=UPI00068E60E5	5.6e-66	Name=JCVI_TIGRFAMS:TIGR02794; Dbxref=JCVI_TIGRFAMS:TIGR02794; Description=tola_full: protein tola; Ontology_term=InterPro:IPR014161; score=24.70; evalue=2.70e-06;	n/a	n/a	Name=Pfam:Fibrinogen_BP; Dbxref=Pfam:PF08017.6; Description=fibrinogen binding protein; Ontology_term=InterPro:IPR012969; score=34.90; evalue=4.40e-09;	n/a	880	442	1157
OG_0	pmi_3782	UniRef90_C6CWJ6_Uncharacterized_protein_n=1_Tax=Paenibacillus_sp._(strain_JDR-2)_RepID=C6CWJ6_PAESJ	4e-35	n/a	n/a	n/a	n/a	n/a	880	544	1141
OG_0	cpo_19541	UniRef90_I4MPE1_GETHR_pentapeptide_n=2_Tax=Comamonadaceae_RepID=I4MPE1_9BURK	3.8e-11	n/a	Name=SUPERFAMILY:0046458; Dbxref=SCOP:57850; Description=ring/u-box; score=29.10; evalue=3.40e-07;	n/a	Name=Pfam:zf-C3HC4; Dbxref=Pfam:PF00097.20; Description=zinc finger c3hc4 type (ring finger); Ontology_term=InterPro:IPR018957; score=28.30; evalue=9.10e-07;	n/a	880	294	630
OG_0	cpo_48835	n/a	n/a	n/a	n/a	n/a	n/a	n/a	878	180	426
OG_0	pmi_126658	UniRef90_UPI0004DF3126_hypothetical_protein_n=2_Tax=Methylobacter_tundripaludum_RepID=UPI0004DF3126	1.8e-23	n/a	n/a	n/a	n/a	n/a	876	1052	1384
OG_0	amo_149937	UniRef90_Q08QK5_Uncharacterized_protein_n=1_Tax=Stigmatella_aurantiaca_(strain_DW4/3-1)_RepID=Q08QK5_STIAD	6.4e-05	n/a	n/a	n/a	n/a	n/a	876	944	778
OG_0	amo_65939	UniRef90_A9UPD4_Uncharacterized_protein_n=1_Tax=Monosiga_brevicollis_RepID=A9UPD4_MONBE	1.3e-05	n/a	n/a	n/a	n/a	n/a	874	1076	882
OG_0	goc_8461	UniRef90_R1BS26_Uncharacterized_protein_n=1_Tax=Emiliania_huxleyi_CCMP1516_RepID=R1BS26_EMIHU	2.2e-19	n/a	n/a	n/a	n/a	n/a	874	380	1266
OG_0	goc_150137	UniRef90_U6KLI3_Uncharacterized_protein_n=1_Tax=Eimeria_mitis_RepID=U6KLI3_9EIME	2.7e-12	n/a	n/a	n/a	n/a	n/a	870	800	961
OG_0	amo_46648	UniRef90_A0A0F0I1T5_Uncharacterized_protein_n=2_Tax=Saccharothrix_sp._ST-888_RepID=A0A0F0I1T5_9PSEU	2.3e-12	n/a	n/a	n/a	n/a	n/a	868	1018	1048
OG_0	goc_150360	UniRef90_R1C7E2_Uncharacterized_protein_n=1_Tax=Emiliania_huxleyi_CCMP1516_RepID=R1C7E2_EMIHU	4e-47	n/a	n/a	n/a	n/a	n/a	866	764	1068
OG_0	amo_408923	UniRef90_A0A091E9F0_Paternally-expressed_gene_3_protein_n=1_Tax=Fukomys_damarensis_RepID=A0A091E9F0_FUKDA	6.9e-62	n/a	n/a	n/a	Name=Pfam:G-patch; Dbxref=Pfam:PF01585.18; Description=g-patch domain; Ontology_term=InterPro:IPR000467; score=42.00; evalue=5.20e-11;	n/a	866	1208	1035
OG_0	pmi_262755	UniRef90_U6JY66_Uncharacterized_protein_n=1_Tax=Eimeria_mitis_RepID=U6JY66_9EIME	5.1e-41	n/a	n/a	n/a	n/a	n/a	866	856	1380
OG_0	amo_410302	UniRef90_A0A015KI97_Uncharacterized_protein_n=1_Tax=Rhizophagus_irregularis_DAOM_197198w_RepID=A0A015KI97_9GLOM	1.5e-35	n/a	Name=SUPERFAMILY:0052014; Dbxref=SCOP:52047; Description=rni-like; score=28.80; evalue=5.80e-07;	n/a	n/a	n/a	864	1216	1072
OG_0	amo_11215	UniRef90_A0A0D3B541_Uncharacterized_protein_n=20_Tax=Brassicaceae_RepID=A0A0D3B541_BRAOL	1.1e-106	Name=JCVI_TIGRFAMS:TIGR01587; Dbxref=JCVI_TIGRFAMS:TIGR01587; Description=cas3_core: crispr-associated helicase cas3; Ontology_term=InterPro:IPR006474; score=25.70; evalue=1.20e-06;	Name=SUPERFAMILY:0034833; Dbxref=SCOP:52540; Description=p-loop containing nucleoside triphosphate hydrolases; score=115.80; evalue=2.20e-33;	Name=Swiss-Prot:Q7Z478; Dbxref=Swiss-Prot:Q7Z478; Description=atp-dependent rna helicase dhx29 os homo sapiens gn dhx29 pe 1 sv 2; Ontology_term=InterPro:IPR001650,InterPro:IPR002464,InterPro:IPR007502,InterPro:IPR011545,InterPro:IPR011709,InterPro:IPR014001,InterPro:IPR027417; score=333.57; evalue=1.79e-96;	Name=Pfam:Helicase_C; Dbxref=Pfam:PF00271.26; Description=helicase conserved c-terminal domain; Ontology_term=InterPro:IPR001650; score=46.10; evalue=2.90e-12;	K14442	863	1017	974
OG_0	amo_408622	UniRef90_Q4Q3D8_Uncharacterized_protein_n=1_Tax=Leishmania_major_RepID=Q4Q3D8_LEIMA	5.6e-57	n/a	Name=SUPERFAMILY:0051277; Dbxref=SCOP:48403; Description=ankyrin repeat; score=62.60; evalue=2.40e-17;	n/a	Name=Pfam:Ank_3; Dbxref=Pfam:PF13606.1; Description=ankyrin repeat; Ontology_term=InterPro:IPR002110; score=33.20; evalue=2.50e-08;	n/a	862	1216	1118
OG_0	cpo_170963	n/a	n/a	n/a	n/a	n/a	n/a	n/a	862	496	708
OG_0	goc_17066	UniRef90_R1DB52_Uncharacterized_protein_n=1_Tax=Emiliania_huxleyi_CCMP1516_RepID=R1DB52_EMIHU	1.3e-79	n/a	n/a	n/a	n/a	n/a	861	1339	2243
OG_0	amo_25446	UniRef90_A0A0G4F9I9_Genome_assembly_Cvelia_1_n=1_Tax=Chromera_velia_CCMP2878_RepID=A0A0G4F9I9_9ALVE	3e-30	n/a	Name=SUPERFAMILY:0052107; Dbxref=SCOP:50249; Description=nucleic acid-binding proteins; score=25.50; evalue=8.30e-06;	n/a	n/a	n/a	860	1320	1062
OG_0	amo_409790	UniRef90_UPI0005815146_PREDICTED:_RNA-binding_protein_39_n=1_Tax=Sesamum_indicum_RepID=UPI0005815146	2.8e-30	n/a	Name=SUPERFAMILY:0053608; Dbxref=SCOP:57850; Description=ring/u-box; score=32.20; evalue=4.00e-08;	n/a	Name=Pfam:ZZ; Dbxref=Pfam:PF00569.12; Description=zinc finger zz type; Ontology_term=InterPro:IPR000433; score=30.50; evalue=1.70e-07;	n/a	860	1337	986
OG_0	pmi_256286	UniRef90_Q22WK5_Uncharacterized_protein_n=1_Tax=Tetrahymena_thermophila_(strain_SB210)_RepID=Q22WK5_TETTS	3.5e-58	n/a	n/a	n/a	n/a	n/a	860	461	1134
OG_0	cpo_169085	UniRef90_U6G7H8_Uncharacterized_protein_n=1_Tax=Eimeria_acervulina_RepID=U6G7H8_EIMAC	1.6e-22	n/a	Name=SUPERFAMILY:0037894; Dbxref=SCOP:56399; Description=adp-ribosylation; score=46.10; evalue=5.10e-12;	n/a	Name=Pfam:ADPrib_exo_Tox; Dbxref=Pfam:PF03496.9; Description=adp-ribosyltransferase exoenzyme; Ontology_term=InterPro:IPR003540; score=27.50; evalue=1.40e-06;	n/a	860	324	320
OG_0	pmi_26260	UniRef90_G0UQX7_Putative_uncharacterized_protein_n=1_Tax=Trypanosoma_congolense_(strain_IL3000)_RepID=G0UQX7_TRYCI	2.6e-18	Name=JCVI_TIGRFAMS:TIGR02794; Dbxref=JCVI_TIGRFAMS:TIGR02794; Description=tola_full: protein tola; Ontology_term=InterPro:IPR014161; score=33.10; evalue=7.40e-09;	Name=SUPERFAMILY:0044461; Dbxref=SCOP:47050; Description=vhp villin headpiece domain; score=30.20; evalue=1.30e-07;	n/a	Name=Pfam:VHP; Dbxref=Pfam:PF02209.14; Description=villin headpiece domain; Ontology_term=InterPro:IPR003128; score=52.40; evalue=2.70e-14;	n/a	860	553	1629
OG_0	goc_11411	UniRef90_R1E2Y8_Uncharacterized_protein_n=1_Tax=Emiliania_huxleyi_CCMP1516_RepID=R1E2Y8_EMIHU	3.2e-14	n/a	n/a	n/a	n/a	n/a	860	1014	1060
OG_0	cpo_169407	UniRef90_A0A0E0KZY2_Uncharacterized_protein_n=1_Tax=Oryza_punctata_RepID=A0A0E0KZY2_ORYPU	4.7e-89	n/a	n/a	n/a	Name=Pfam:Trypan_PARP; Dbxref=Pfam:PF05887.6; Description=procyclic acidic repetitive protein (parp); Ontology_term=InterPro:IPR008882; score=37.80; evalue=1.30e-09;	n/a	859	299	564
OG_0	cpo_25409	UniRef90_A2FI36_Plectin,_putative_n=1_Tax=Trichomonas_vaginalis_RepID=A2FI36_TRIVA	9.1e-19	Name=JCVI_TIGRFAMS:TIGR02794; Dbxref=JCVI_TIGRFAMS:TIGR02794; Description=tola_full: protein tola; Ontology_term=InterPro:IPR014161; score=25.50; evalue=1.50e-06;	n/a	n/a	n/a	n/a	859	342	278
OG_0	goc_149900	n/a	n/a	n/a	n/a	n/a	n/a	n/a	858	680	1024
OG_0	pmi_12005	UniRef90_UPI0002C3FB7E_villin,_putative_n=1_Tax=Entamoeba_invadens_IP1_RepID=UPI0002C3FB7E	1e-13	n/a	n/a	n/a	n/a	K11515	858	600	1152
OG_0	goc_4194	UniRef90_R1DB43_Uncharacterized_protein_n=2_Tax=Emiliania_huxleyi_CCMP1516_RepID=R1DB43_EMIHU	1.2e-134	n/a	n/a	n/a	n/a	n/a	858	100	340
OG_0	goc_17554	UniRef90_R1EQG1_Uncharacterized_protein_n=1_Tax=Emiliania_huxleyi_CCMP1516_RepID=R1EQG1_EMIHU	7.2e-08	n/a	Name=SUPERFAMILY:0035646; Dbxref=SCOP:57850; Description=ring/u-box; score=28.20; evalue=7.60e-07;	n/a	Name=Pfam:zf-C3HC4_2; Dbxref=Pfam:PF13923.1; Description=zinc finger c3hc4 type (ring finger); score=35.10; evalue=7.80e-09;	n/a	858	986	958
OG_0	pmi_4351	UniRef90_A0A091E9F0_Paternally-expressed_gene_3_protein_n=1_Tax=Fukomys_damarensis_RepID=A0A091E9F0_FUKDA	3.2e-39	n/a	n/a	n/a	n/a	n/a	856	498	932
OG_0	pmi_33883	UniRef90_D8M851_Singapore_isolate_B_(sub-type_7)_whole_genome_shotgun_sequence_assembly,_scaffold_5_n=1_Tax=Blastocystis_hominis_RepID=D8M851_BLAHO	2.9e-27	Name=JCVI_TIGRFAMS:TIGR02794; Dbxref=JCVI_TIGRFAMS:TIGR02794; Description=tola_full: protein tola; Ontology_term=InterPro:IPR014161; score=27.50; evalue=3.80e-07;	n/a	n/a	n/a	n/a	856	592	1200
OG_0	goc_8570	UniRef90_R1CWP2_Uncharacterized_protein_n=2_Tax=Emiliania_huxleyi_CCMP1516_RepID=R1CWP2_EMIHU	2.5e-106	n/a	n/a	n/a	n/a	n/a	856	968	1102
OG_0	goc_150166	UniRef90_U6GZY5_Uncharacterized_protein_n=1_Tax=Eimeria_praecox_RepID=U6GZY5_9EIME	4.6e-48	n/a	n/a	n/a	n/a	n/a	854	772	883
OG_0	goc_149396	UniRef90_U6GU42_Uncharacterized_protein_(Fragment)_n=1_Tax=Eimeria_acervulina_RepID=U6GU42_EIMAC	2.5e-14	n/a	n/a	n/a	n/a	n/a	854	428	737
OG_0	amo_100771	UniRef90_A0A023FX98_Putative_28_kDa_heat-and_acid-stable_phosphoprotein_n=2_Tax=Amblyomma_RepID=A0A023FX98_9ACAR	1.2e-20	n/a	n/a	n/a	Name=Pfam:PP28; Dbxref=Pfam:PF10252.4; Description=casein kinase substrate phosphoprotein pp28; Ontology_term=InterPro:IPR019380; score=64.20; evalue=7.30e-18;	n/a	854	1252	824
OG_0	amo_451	UniRef90_U6G428_CW-type_zinc_finger_domain-containing_protein,_putative_n=1_Tax=Eimeria_praecox_RepID=U6G428_9EIME	2.7e-07	n/a	n/a	n/a	n/a	n/a	852	910	714
OG_0	caf_9382	UniRef90_B8BST6_Uncharacterized_protein_n=1_Tax=Thalassiosira_pseudonana_RepID=B8BST6_THAPS	6.3e-117	n/a	n/a	n/a	Name=Pfam:DUF3546; Dbxref=Pfam:PF12066.3; Description=domain of unknown function (duf3546); Ontology_term=InterPro:IPR021933; score=25.40; evalue=1.00e-05;	n/a	852	4490	2654
OG_0	pmi_255877	UniRef90_U6M040_Uncharacterized_protein_n=1_Tax=Eimeria_maxima_RepID=U6M040_EIMMA	2.6e-62	n/a	n/a	n/a	n/a	n/a	850	593	947
OG_0	pmi_260529	UniRef90_X1HM31_Marine_sediment_metagenome_DNA,_contig:_S03H2_L01190_(Fragment)_n=1_Tax=marine_sediment_metagenome_RepID=X1HM31_9ZZZZ	1.6e-07	Name=JCVI_TIGRFAMS:TIGR03499; Dbxref=JCVI_TIGRFAMS:TIGR03499; Description=flhf: flagellar biosynthesis protein flhf; Ontology_term=InterPro:IPR020006; score=28.50; evalue=3.10e-07;	n/a	n/a	n/a	n/a	850	606	1072
OG_0	amo_44730	UniRef90_UPI0004623E0D_hypothetical_protein_TRAVEDRAFT_58676_n=1_Tax=Trametes_versicolor_(strain_FP-101664)_RepID=UPI0004623E0D	6.8e-09	Name=JCVI_TIGRFAMS:TIGR01622; Dbxref=JCVI_TIGRFAMS:TIGR01622; Description=sf-cc1: splicing factor cc1-like family; Ontology_term=InterPro:IPR006509; score=28.80; evalue=1.40e-07;	Name=SUPERFAMILY:0048680; Dbxref=SCOP:54928; Description=rna-binding domain rbd; score=112.20; evalue=5.70e-33;	n/a	Name=Pfam:RRM_5; Dbxref=Pfam:PF13893.1; Description=rna recognition motif. (a.k.a. rrm rbd or rnp domain); score=52.00; evalue=4.00e-14;	n/a	848	994	846
OG_0	cpo_10175	UniRef90_L1K1S0_Uncharacterized_protein_n=1_Tax=Guillardia_theta_CCMP2712_RepID=L1K1S0_GUITH	9.9e-12	n/a	n/a	n/a	n/a	n/a	846	464	730
OG_0	goc_17950	UniRef90_Q2ILE8_Response_regulator_receiver_n=3_Tax=Anaeromyxobacter_RepID=Q2ILE8_ANADE	1.1e-11	n/a	n/a	n/a	n/a	n/a	846	2469	1586
OG_0	amo_47278	UniRef90_UPI00055A11C1_hypothetical_protein_n=1_Tax=Butyrivibrio_sp._MC2021_RepID=UPI00055A11C1	4.1e-25	n/a	n/a	n/a	n/a	n/a	845	1187	993
OG_0	cpo_11880	UniRef90_F2ULX6_Protein-tyrosine-phosphatase_n=1_Tax=Salpingoeca_rosetta_(strain_ATCC_50818_/_BSB-021)_RepID=F2ULX6_SALR5	7e-18	n/a	n/a	n/a	n/a	n/a	844	376	402
OG_0	goc_151930	UniRef90_A0A0E9M4S2_Uncharacterized_protein_n=1_Tax=Ferriphaselus_amnicola_RepID=A0A0E9M4S2_9PROT	4.1e-09	n/a	n/a	n/a	n/a	n/a	843	970	1011
OG_0	cpo_12965	UniRef90_S9Q6B8_Uncharacterized_protein_n=1_Tax=Cystobacter_fuscus_DSM_2262_RepID=S9Q6B8_9DELT	5.9e-84	n/a	Name=SUPERFAMILY:0053239; Dbxref=SCOP:56024; Description=phospholipase d/nuclease; score=40.20; evalue=1.60e-10;	n/a	Name=Pfam:PLDc_2; Dbxref=Pfam:PF13091.1; Description=pld-like domain; Ontology_term=InterPro:IPR025202; score=81.40; evalue=3.80e-23;	n/a	842	240	526
OG_0	amo_254882	UniRef90_B8XR78_p200_(Fragment)_n=3_Tax=Babesia_bovis_RepID=B8XR78_BABBO	3.4e-30	n/a	n/a	n/a	n/a	n/a	840	1092	1050
OG_0	pmi_126516	UniRef90_UPI000694D658_hypothetical_protein_n=1_Tax=Dactylosporangium_aurantiacum_RepID=UPI000694D658	9.7e-12	n/a	n/a	n/a	n/a	n/a	840	934	900
OG_0	goc_151028	UniRef90_R1DPG8_Uncharacterized_protein_n=1_Tax=Emiliania_huxleyi_CCMP1516_RepID=R1DPG8_EMIHU	9.6e-171	n/a	n/a	n/a	n/a	n/a	838	1096	1474
OG_0	goc_1669	UniRef90_R1D8V1_Autophagy_protein_5_n=3_Tax=Emiliania_huxleyi_RepID=R1D8V1_EMIHU	1e-200	n/a	n/a	n/a	Name=Pfam:APG5; Dbxref=Pfam:PF04106.7; Description=autophagy protein apg5; Ontology_term=InterPro:IPR007239; score=102.60; evalue=1.70e-29;	K08339	836	916	908
OG_0	pmi_258209	UniRef90_L1J0G9_Uncharacterized_protein_n=1_Tax=Guillardia_theta_CCMP2712_RepID=L1J0G9_GUITH	6.9e-14	n/a	Name=SUPERFAMILY:0039368; Dbxref=SCOP:51101; Description=mannose-binding lectins; score=25.80; evalue=8.40e-06;	n/a	n/a	n/a	836	652	1292
OG_0	cpo_173186	UniRef90_U6JUS7_Uncharacterized_protein_n=1_Tax=Eimeria_mitis_RepID=U6JUS7_9EIME	4.7e-28	n/a	Name=SUPERFAMILY:0039979; Dbxref=SCOP:47095; Description=hmg-box; score=41.40; evalue=8.60e-11;	n/a	Name=Pfam:DUF1898; Dbxref=Pfam:PF09011.5; Description=domain of unknown function (duf1898); Ontology_term=InterPro:IPR009071; score=26.60; evalue=5.40e-06;	n/a	834	338	336
OG_0	cpo_10878	UniRef90_A4HAW9_Contig,_possible_fusion_of_chromosomes_20_and_34_n=1_Tax=Leishmania_braziliensis_RepID=A4HAW9_LEIBR	1.5e-05	n/a	n/a	n/a	Name=Pfam:Ax_dynein_light; Dbxref=Pfam:PF10211.4; Description=axonemal dynein light chain; Ontology_term=InterPro:IPR019347; score=28.90; evalue=8.20e-07;	n/a	834	358	586
OG_0	pmi_5703	UniRef90_A0A0J7KFS1_Voltage-dependent_t-type_calcium_channel_subunit_alpha-1g-like_protein_n=1_Tax=Lasius_niger_RepID=A0A0J7KFS1_LASNI	6.5e-05	n/a	n/a	n/a	n/a	n/a	834	707	1622
OG_0	pmi_9418	n/a	n/a	n/a	n/a	n/a	n/a	n/a	834	1028	1224
OG_0	goc_9779	UniRef90_UPI00037F267F_hypothetical_protein_n=1_Tax=Streptomyces_sp._CNT302_RepID=UPI00037F267F	8.6e-05	n/a	n/a	n/a	n/a	n/a	833	732	938
OG_0	cpo_12000	UniRef90_R1CRT8_Uncharacterized_protein_n=1_Tax=Emiliania_huxleyi_CCMP1516_RepID=R1CRT8_EMIHU	4.8e-90	n/a	n/a	n/a	n/a	n/a	832	348	414
OG_0	cpo_146909	UniRef90_A0A0A1PZ84_Putative_diacylglycerol_O-acyltransferase/MT1468_n=1_Tax=bacterium_YEK0313_RepID=A0A0A1PZ84_9BACT	1.2e-07	n/a	n/a	n/a	n/a	n/a	832	396	254
OG_0	pmi_226384	UniRef90_UPI0003B45FB3_neurofilament_protein_n=1_Tax=Desulfovibrio_longus_RepID=UPI0003B45FB3	6.5e-46	n/a	n/a	n/a	n/a	n/a	831	511	1059
OG_0	cpo_170732	UniRef90_U6M040_Uncharacterized_protein_n=1_Tax=Eimeria_maxima_RepID=U6M040_EIMMA	2.6e-19	n/a	n/a	n/a	n/a	n/a	831	924	1015
OG_0	amo_37133	UniRef90_G1KF44_Uncharacterized_protein_n=1_Tax=Anolis_carolinensis_RepID=G1KF44_ANOCA	3.9e-161	Name=JCVI_TIGRFAMS:TIGR01587; Dbxref=JCVI_TIGRFAMS:TIGR01587; Description=cas3_core: crispr-associated helicase cas3; Ontology_term=InterPro:IPR006474; score=22.60; evalue=1.00e-05;	Name=SUPERFAMILY:0036155; Dbxref=SCOP:52540; Description=p-loop containing nucleoside triphosphate hydrolases; score=124.20; evalue=5.30e-36;	Name=Swiss-Prot:Q7Z478; Dbxref=Swiss-Prot:Q7Z478; Description=atp-dependent rna helicase dhx29 os homo sapiens gn dhx29 pe 1 sv 2; Ontology_term=InterPro:IPR001650,InterPro:IPR002464,InterPro:IPR007502,InterPro:IPR011545,InterPro:IPR011709,InterPro:IPR014001,InterPro:IPR027417; score=448.74; evalue=1.85e-136;	Name=Pfam:AAA_22; Dbxref=Pfam:PF13401.1; Description=aaa domain; score=27.80; evalue=2.00e-06;	n/a	830	1024	934
OG_0	amo_19380	UniRef90_UPI0005C3B2F1_PREDICTED:_aspartyl/asparaginyl_beta-hydroxylase-like_n=1_Tax=Crassostrea_gigas_RepID=UPI0005C3B2F1	3.1e-43	n/a	n/a	n/a	n/a	n/a	830	1862	1160
OG_0	pmi_255906	UniRef90_C1N8P2_Predicted_protein_n=1_Tax=Micromonas_pusilla_(strain_CCMP1545)_RepID=C1N8P2_MICPC	4.4e-16	n/a	n/a	n/a	Name=Pfam:G-patch; Dbxref=Pfam:PF01585.18; Description=g-patch domain; Ontology_term=InterPro:IPR000467; score=38.30; evalue=7.20e-10;	n/a	830	334	824
OG_0	pmi_43246	UniRef90_U6JY66_Uncharacterized_protein_n=1_Tax=Eimeria_mitis_RepID=U6JY66_9EIME	6.5e-40	n/a	n/a	n/a	n/a	n/a	828	744	1072
OG_0	pmi_12248	UniRef90_Q5CQL9_Large_low_complexity_coiled_coil_protien_with_large_repeat_region_n=1_Tax=Cryptosporidium_parvum_(strain_Iowa_II)_RepID=Q5CQL9_CRYPI	4.6e-25	n/a	n/a	n/a	n/a	n/a	828	534	1232
OG_0	amo_36055	UniRef90_W7LK55_Uncharacterized_protein_n=1_Tax=Gibberella_moniliformis_(strain_M3125_/_FGSC_7600)_RepID=W7LK55_GIBM7	1.4e-10	n/a	Name=SUPERFAMILY:0054754; Dbxref=SCOP:50249; Description=nucleic acid-binding proteins; score=31.60; evalue=9.90e-08;	n/a	n/a	n/a	828	930	802
OG_0	cpo_18045	UniRef90_E9B308_Membrane_associated_protein-like_protein_n=1_Tax=Leishmania_mexicana_(strain_MHOM/GT/2001/U1103)_RepID=E9B308_LEIMU	1.4e-33	n/a	n/a	n/a	n/a	K10388	826	546	648
OG_0	caf_10628	UniRef90_G3HBK5_Putative_uncharacterized_protein_n=1_Tax=Cricetulus_griseus_RepID=G3HBK5_CRIGR	1e-10	n/a	n/a	n/a	n/a	n/a	826	3679	2814
OG_0	cpo_1417	UniRef90_U6L273_Uncharacterized_protein_n=1_Tax=Eimeria_tenella_RepID=U6L273_EIMTE	3.1e-08	n/a	Name=SUPERFAMILY:0048941; Dbxref=SCOP:81296; Description=e set domains; score=58.60; evalue=4.30e-16;	n/a	Name=Pfam:Filamin; Dbxref=Pfam:PF00630.14; Description=filamin/abp280 repeat; Ontology_term=InterPro:IPR017868; score=50.70; evalue=1.90e-13;	K04437	824	308	498
OG_0	pmi_28360	UniRef90_UPI0003B45FB3_neurofilament_protein_n=1_Tax=Desulfovibrio_longus_RepID=UPI0003B45FB3	1.2e-20	n/a	n/a	n/a	n/a	n/a	822	512	1240
OG_0	cpo_52001	UniRef90_UPI000694D658_hypothetical_protein_n=1_Tax=Dactylosporangium_aurantiacum_RepID=UPI000694D658	6.4e-19	n/a	n/a	n/a	n/a	n/a	822	186	308
OG_0	goc_150652	UniRef90_U6GZY5_Uncharacterized_protein_n=1_Tax=Eimeria_praecox_RepID=U6GZY5_9EIME	6.9e-13	n/a	n/a	n/a	n/a	n/a	820	740	730
OG_0	pmi_256358	UniRef90_A5K5D2_Erythrocyte_binding_protein_1_n=6_Tax=Plasmodium_vivax_RepID=A5K5D2_PLAVS	1.1e-61	n/a	n/a	n/a	n/a	n/a	820	449	611
OG_0	amo_145960	UniRef90_C1FFK9_Uncharacterized_protein_n=1_Tax=Micromonas_sp._(strain_RCC299_/_NOUM17)_RepID=C1FFK9_MICSR	6.2e-14	n/a	n/a	n/a	n/a	n/a	820	984	778
OG_0	amo_55211	UniRef90_U6L8N6_Uncharacterized_protein_n=1_Tax=Eimeria_brunetti_RepID=U6L8N6_9EIME	6.7e-12	n/a	n/a	n/a	n/a	n/a	818	1118	1064
OG_0	amo_407718	UniRef90_H9GED3_Uncharacterized_protein_(Fragment)_n=2_Tax=Anolis_carolinensis_RepID=H9GED3_ANOCA	8.2e-12	n/a	n/a	n/a	Name=Pfam:Tektin; Dbxref=Pfam:PF03148.9; Description=tektin family; Ontology_term=InterPro:IPR000435; score=47.40; evalue=8.70e-13;	n/a	818	1050	832
OG_0	pmi_25956	UniRef90_U6JY66_Uncharacterized_protein_n=1_Tax=Eimeria_mitis_RepID=U6JY66_9EIME	4e-37	n/a	Name=SUPERFAMILY:0053863; Dbxref=SCOP:51045; Description=ww domain; score=37.20; evalue=1.00e-09;	n/a	Name=Pfam:WW; Dbxref=Pfam:PF00397.21; Description=ww domain; Ontology_term=InterPro:IPR001202; score=31.90; evalue=7.90e-08;	n/a	817	804	1326
OG_0	cpo_21697	UniRef90_U6KVY2_Uncharacterized_protein_n=1_Tax=Eimeria_tenella_RepID=U6KVY2_EIMTE	2.2e-07	n/a	n/a	n/a	n/a	n/a	817	402	684
OG_0	pmi_27016	UniRef90_UPI000462C277_PREDICTED:_splicing_regulatory_glutamine/lysine-rich_protein_1_isoform_X1_n=1_Tax=Anolis_carolinensis_RepID=UPI000462C277	1.8e-20	n/a	n/a	n/a	n/a	n/a	814	630	1080
OG_0	amo_4540	UniRef90_R1DVL7_Uncharacterized_protein_n=1_Tax=Emiliania_huxleyi_CCMP1516_RepID=R1DVL7_EMIHU	7.1e-18	n/a	n/a	n/a	n/a	n/a	814	956	706
OG_0	amo_11119	UniRef90_A0A0D2SAM4_Uncharacterized_protein_n=6_Tax=Gossypium_raimondii_RepID=A0A0D2SAM4_GOSRA	3.6e-07	Name=JCVI_TIGRFAMS:TIGR01622; Dbxref=JCVI_TIGRFAMS:TIGR01622; Description=sf-cc1: splicing factor cc1-like family; Ontology_term=InterPro:IPR006509; score=25.10; evalue=1.80e-06;	Name=SUPERFAMILY:0050807; Dbxref=SCOP:54928; Description=rna-binding domain rbd; score=113.00; evalue=2.60e-33;	n/a	Name=Pfam:RRM_5; Dbxref=Pfam:PF13893.1; Description=rna recognition motif. (a.k.a. rrm rbd or rnp domain); score=32.80; evalue=4.00e-08;	n/a	814	900	674
OG_0	cpo_18014	UniRef90_UPI0003723F15_hypothetical_protein_n=1_Tax=Bordetella_sp._FB-8_RepID=UPI0003723F15	1.6e-15	Name=JCVI_TIGRFAMS:TIGR02794; Dbxref=JCVI_TIGRFAMS:TIGR02794; Description=tola_full: protein tola; Ontology_term=InterPro:IPR014161; score=42.60; evalue=9.90e-12;	Name=SUPERFAMILY:0046836; Dbxref=SCOP:52833; Description=thioredoxin-like; score=26.00; evalue=5.70e-06;	n/a	n/a	n/a	814	442	682
OG_0	cpo_7750	UniRef90_C1MMY0_Predicted_protein_n=1_Tax=Micromonas_pusilla_(strain_CCMP1545)_RepID=C1MMY0_MICPC	2.1e-11	n/a	n/a	n/a	n/a	n/a	814	236	346
OG_0	goc_150988	UniRef90_U6GZY5_Uncharacterized_protein_n=1_Tax=Eimeria_praecox_RepID=U6GZY5_9EIME	1.2e-36	n/a	n/a	n/a	n/a	n/a	812	1464	1171
OG_0	pmi_47882	UniRef90_B3L5S9_MAEBL_n=1_Tax=Plasmodium_knowlesi_(strain_H)_RepID=B3L5S9_PLAKH	0.00015	n/a	n/a	n/a	n/a	n/a	812	637	1606
OG_0	cpo_140665	UniRef90_A0A0E1S6P7_Uncharacterized_protein_n=3_Tax=pseudomallei_group_RepID=A0A0E1S6P7_BURPE	1.8e-26	n/a	n/a	n/a	n/a	K16069	810	234	279
OG_0	goc_13677	UniRef90_A0A078M101_Staphylococcal_secretory_antigen_ssaA2_n=1_Tax=Jeotgalicoccus_sp._13MG44_air_RepID=A0A078M101_9STAP	3.8e-16	n/a	Name=SUPERFAMILY:0039508; Dbxref=SCOP:68906; Description=sap domain; score=24.90; evalue=7.50e-06;	n/a	Name=Pfam:SAP; Dbxref=Pfam:PF02037.22; Description=sap domain; Ontology_term=InterPro:IPR003034; score=47.10; evalue=1.00e-12;	n/a	810	618	957
OG_0	amo_23814	UniRef90_L8GE44_PHDfinger_domain_containing_protein_n=1_Tax=Acanthamoeba_castellanii_str._Neff_RepID=L8GE44_ACACA	1.4e-13	n/a	n/a	n/a	n/a	n/a	810	998	778
OG_0	amo_411949	UniRef90_Q0W1C5_Uncharacterized_protein_n=2_Tax=Methanocella_RepID=Q0W1C5_METAR	1.7e-12	n/a	Name=SUPERFAMILY:0038313; Dbxref=SCOP:49879; Description=smad/fha domain; score=49.20; evalue=3.50e-13;	n/a	Name=Pfam:FHA; Dbxref=Pfam:PF00498.21; Description=fha domain; Ontology_term=InterPro:IPR000253; score=45.80; evalue=4.40e-12;	n/a	810	962	980
OG_0	goc_97870	UniRef90_U6KCE9_Uncharacterized_protein_n=1_Tax=Eimeria_mitis_RepID=U6KCE9_9EIME	5.2e-07	n/a	n/a	n/a	n/a	n/a	808	936	471
OG_0	pmi_259648	UniRef90_M5E695_Genomic_scaffold,_msy_sf_2_n=1_Tax=Malassezia_sympodialis_(strain_ATCC_42132)_RepID=M5E695_MALS4	6.7e-41	n/a	n/a	n/a	n/a	K10388	808	518	830
OG_0	pmi_255727	UniRef90_UPI000675194F_hypothetical_protein_AMSG_01776_n=1_Tax=Thecamonas_trahens_ATCC_50062_RepID=UPI000675194F	3.6e-40	n/a	Name=SUPERFAMILY:0039636; Dbxref=SCOP:51045; Description=ww domain; score=26.30; evalue=3.30e-06;	Name=Swiss-Prot:Q5DU05; Dbxref=Swiss-Prot:Q5DU05; Description=centrosomal protein of 164 kda os mus musculus gn cep164 pe 2 sv 2; Ontology_term=InterPro:IPR001202; score=104.38; evalue=2.38e-21;	Name=Pfam:WW; Dbxref=Pfam:PF00397.21; Description=ww domain; Ontology_term=InterPro:IPR001202; score=31.80; evalue=8.20e-08;	K16462	806	554	840
OG_0	amo_411993	UniRef90_H3GEM0_Uncharacterized_protein_n=1_Tax=Phytophthora_ramorum_RepID=H3GEM0_PHYRM	7.3e-114	Name=JCVI_TIGRFAMS:TIGR01970; Dbxref=JCVI_TIGRFAMS:TIGR01970; Description=deah_box_hrpb: atp-dependent helicase hrpb; Ontology_term=InterPro:IPR010225; score=255.90; evalue=1.90e-76;	Name=SUPERFAMILY:0051332; Dbxref=SCOP:52540; Description=p-loop containing nucleoside triphosphate hydrolases; score=133.60; evalue=7.80e-39;	Name=Swiss-Prot:P0C7L7; Dbxref=Swiss-Prot:P0C7L7; Description=putative deah-box atp-dependent helicase um11114 os ustilago maydis (strain 521 / fgsc 9021) gn um04112 pe 3 sv 1; Ontology_term=InterPro:IPR001650,InterPro:IPR002464,InterPro:IPR007502,InterPro:IPR011545,InterPro:IPR011709,InterPro:IPR014001,InterPro:IPR027417; score=341.66; evalue=1.73e-96;	Name=Pfam:DEAD; Dbxref=Pfam:PF00270.24; Description=dead/deah box helicase; Ontology_term=InterPro:IPR011545; score=35.60; evalue=5.30e-09;	K14442	806	1110	906
OG_0	pmi_32825	UniRef90_G0TUZ0_Uncharacterized_protein_(Fragment)_n=1_Tax=Trypanosoma_vivax_(strain_Y486)_RepID=G0TUZ0_TRYVY	5.4e-29	Name=JCVI_TIGRFAMS:TIGR02794; Dbxref=JCVI_TIGRFAMS:TIGR02794; Description=tola_full: protein tola; Ontology_term=InterPro:IPR014161; score=27.30; evalue=4.30e-07;	n/a	n/a	n/a	n/a	806	489	1092
OG_0	cpo_169909	UniRef90_U6KCE9_Uncharacterized_protein_n=1_Tax=Eimeria_mitis_RepID=U6KCE9_9EIME	1.9e-16	n/a	n/a	n/a	n/a	n/a	804	450	756
OG_0	cpo_14958	UniRef90_UPI000697835E_PREDICTED:_protein_LZIC-like_n=1_Tax=Lingula_unguis_RepID=UPI000697835E	8.2e-41	n/a	Name=SUPERFAMILY:0040672; Dbxref=SCOP:81730; Description=beta-catenin-interacting protein icat; score=34.20; evalue=8.80e-09;	Name=Swiss-Prot:Q5PQN7; Dbxref=Swiss-Prot:Q5PQN7; Description=protein lzic os rattus norvegicus gn lzic pe 2 sv 1; Ontology_term=InterPro:IPR009428; score=162.16; evalue=6.25e-46;	Name=Pfam:ICAT; Dbxref=Pfam:PF06384.6; Description=beta-catenin-interacting protein icat; Ontology_term=InterPro:IPR009428; score=53.70; evalue=1.10e-14;	n/a	804	258	408
OG_0	cpo_300	UniRef90_U6JY66_Uncharacterized_protein_n=1_Tax=Eimeria_mitis_RepID=U6JY66_9EIME	6.6e-16	n/a	n/a	n/a	n/a	n/a	802	634	1010
OG_0	goc_150842	UniRef90_R1DVL7_Uncharacterized_protein_n=1_Tax=Emiliania_huxleyi_CCMP1516_RepID=R1DVL7_EMIHU	9.3e-160	n/a	n/a	n/a	n/a	n/a	801	1211	1394
OG_0	amo_15029	UniRef90_D7BQ22_Uncharacterized_protein_n=2_Tax=Streptomyces_bingchenggensis_RepID=D7BQ22_STRBB	6.5e-44	n/a	n/a	n/a	n/a	n/a	800	954	894
OG_0	amo_411440	UniRef90_A0A0F3PL19_Putative_membrane_protein_(Fragment)_n=1_Tax=Anaplasma_phagocytophilum_str._CRT53-1_RepID=A0A0F3PL19_ANAPH	4.3e-24	n/a	n/a	n/a	n/a	n/a	800	1026	1096
OG_0	amo_13401	UniRef90_A0A0D2UGP5_Uncharacterized_protein_n=1_Tax=Capsaspora_owczarzaki_(strain_ATCC_30864)_RepID=A0A0D2UGP5_CAPO3	2.2e-16	n/a	n/a	n/a	n/a	n/a	800	1116	866
OG_0	cpo_170418	UniRef90_UPI000381E81F_hypothetical_protein_n=1_Tax=Loktanella_vestfoldensis_RepID=UPI000381E81F	1.2e-06	n/a	n/a	n/a	n/a	n/a	800	390	512
OG_0	cpo_10179	UniRef90_R1D7J8_Uncharacterized_protein_n=1_Tax=Emiliania_huxleyi_CCMP1516_RepID=R1D7J8_EMIHU	1.4e-60	n/a	n/a	n/a	n/a	n/a	800	420	572
OG_0	goc_139153	UniRef90_R1E2D4_Uncharacterized_protein_n=1_Tax=Emiliania_huxleyi_CCMP1516_RepID=R1E2D4_EMIHU	5.9e-75	n/a	n/a	n/a	n/a	n/a	799	1092	1760
OG_0	goc_149989	UniRef90_R1E8Y4_Uncharacterized_protein_n=1_Tax=Emiliania_huxleyi_CCMP1516_RepID=R1E8Y4_EMIHU	3.5e-88	n/a	n/a	n/a	n/a	n/a	798	674	411
OG_0	cpo_170966	UniRef90_U6H7E2_Uncharacterized_protein_n=1_Tax=Eimeria_praecox_RepID=U6H7E2_9EIME	3.3e-13	n/a	n/a	n/a	n/a	n/a	798	408	700
OG_0	goc_314	UniRef90_R1FBS0_Uncharacterized_protein_n=1_Tax=Emiliania_huxleyi_CCMP1516_RepID=R1FBS0_EMIHU	1.6e-70	n/a	n/a	n/a	n/a	n/a	798	1149	998
OG_0	cpo_14247	UniRef90_D1BLI8_ATPase_involved_in_DNA_repair-like_protein_n=9_Tax=root_RepID=D1BLI8_VEIPT	1.3e-29	n/a	Name=SUPERFAMILY:0049871; Dbxref=SCOP:50044; Description=sh3-domain; score=140.30; evalue=3.30e-42;	n/a	Name=Pfam:SH3_1; Dbxref=Pfam:PF00018.23; Description=sh3 domain; Ontology_term=InterPro:IPR001452; score=71.70; evalue=2.00e-20;	n/a	796	625	928
OG_0	amo_409963	UniRef90_F0HRD0_Putative_uncharacterized_protein_n=1_Tax=Eggerthella_sp._HGA1_RepID=F0HRD0_9ACTN	2e-11	n/a	Name=SUPERFAMILY:0041856; Dbxref=SCOP:52799; Description=(phosphotyrosine protein) phosphatases ii; score=28.90; evalue=7.20e-07;	n/a	Name=Pfam:DSPc; Dbxref=Pfam:PF00782.15; Description=dual specificity phosphatase catalytic domain; Ontology_term=InterPro:IPR000340; score=43.20; evalue=2.40e-11;	n/a	796	954	858
OG_0	goc_1731	UniRef90_R1DCW0_Uncharacterized_protein_n=1_Tax=Emiliania_huxleyi_CCMP1516_RepID=R1DCW0_EMIHU	3.7e-82	n/a	n/a	n/a	Name=Pfam:GRIP; Dbxref=Pfam:PF01465.15; Description=grip domain; Ontology_term=InterPro:IPR000237; score=30.00; evalue=2.60e-07;	n/a	796	931	1396
OG_0	cpo_171693	UniRef90_U6LB92_Uncharacterized_protein_n=1_Tax=Eimeria_brunetti_RepID=U6LB92_9EIME	2.1e-06	n/a	n/a	n/a	n/a	n/a	796	214	916
OG_0	amo_374	UniRef90_A0A0D6T9L2_Uncharacterized_protein_n=1_Tax=Paracoccus_sp._361_RepID=A0A0D6T9L2_9RHOB	3.2e-11	n/a	n/a	n/a	n/a	n/a	795	962	922
OG_0	amo_28386	UniRef90_Q4DTU7_Uncharacterized_protein_n=1_Tax=Trypanosoma_cruzi_(strain_CL_Brener)_RepID=Q4DTU7_TRYCC	1.2e-44	n/a	n/a	n/a	n/a	n/a	793	1181	900
OG_0	amo_410244	UniRef90_A0A091CY01_Arylsulfatase_E_n=1_Tax=Fukomys_damarensis_RepID=A0A091CY01_FUKDA	3.3e-69	n/a	Name=SUPERFAMILY:0041155; Dbxref=SCOP:49879; Description=smad/fha domain; score=25.50; evalue=7.40e-06;	n/a	n/a	n/a	792	1210	1117
OG_0	amo_410678	UniRef90_UPI00044103A1_PREDICTED:_trichohyalin-like_n=1_Tax=Astyanax_mexicanus_RepID=UPI00044103A1	3.9e-16	n/a	n/a	n/a	n/a	n/a	792	1170	1008
OG_0	cpo_167930	UniRef90_A0A0C3PZ50_Uncharacterized_protein_n=1_Tax=Pisolithus_tinctorius_Marx_270_RepID=A0A0C3PZ50_PISTI	4.2e-13	n/a	Name=SUPERFAMILY:0037895; Dbxref=SCOP:57850; Description=ring/u-box; score=28.10; evalue=8.40e-07;	n/a	Name=Pfam:zf-C3HC4_3; Dbxref=Pfam:PF13920.1; Description=zinc finger c3hc4 type (ring finger); score=25.20; evalue=8.40e-06;	n/a	792	381	610
OG_0	cpo_170060	UniRef90_U6H6E8_Uncharacterized_protein_n=1_Tax=Eimeria_praecox_RepID=U6H6E8_9EIME	2.8e-09	n/a	n/a	n/a	n/a	n/a	792	438	630
OG_0	pmi_10408	UniRef90_UPI0002F39E0E_hypothetical_protein_n=1_Tax=Tsukamurella_sp._1534_RepID=UPI0002F39E0E	0.00079	n/a	n/a	n/a	n/a	n/a	792	534	936
OG_0	amo_243778	UniRef90_A0A0G4G3Z9_Genome_assembly_Vbrassicaformis_n=1_Tax=Vitrella_brassicaformis_CCMP3155_RepID=A0A0G4G3Z9_9ALVE	2.3e-49	n/a	Name=SUPERFAMILY:0044543; Dbxref=SCOP:48371; Description=arm repeat; score=89.10; evalue=2.60e-25;	Name=Swiss-Prot:Q76E23; Dbxref=Swiss-Prot:Q76E23; Description=eukaryotic translation initiation factor 4g os arabidopsis thaliana gn eif4g pe 1 sv 2; Ontology_term=InterPro:IPR003890,InterPro:IPR003891,InterPro:IPR016021,InterPro:IPR016024; score=104.38; evalue=2.60e-21;	Name=Pfam:MIF4G; Dbxref=Pfam:PF02854.14; Description=mif4g domain; Ontology_term=InterPro:IPR003890; score=109.70; evalue=1.10e-31;	K03260	791	711	695
OG_0	goc_50095	UniRef90_R1FKD4_Uncharacterized_protein_n=1_Tax=Emiliania_huxleyi_CCMP1516_RepID=R1FKD4_EMIHU	3.9e-96	n/a	n/a	n/a	n/a	n/a	790	934	1316
OG_0	caf_47774	UniRef90_B8BT20_Uncharacterized_protein_n=1_Tax=Thalassiosira_pseudonana_RepID=B8BT20_THAPS	2.2e-115	n/a	n/a	n/a	n/a	n/a	790	2724	2236
OG_0	cpo_21308	UniRef90_U6GZY5_Uncharacterized_protein_n=1_Tax=Eimeria_praecox_RepID=U6GZY5_9EIME	1.8e-22	n/a	n/a	n/a	n/a	n/a	789	369	516
OG_0	amo_409187	UniRef90_A0A0D2K9M6_Uncharacterized_protein_(Fragment)_n=1_Tax=Monoraphidium_neglectum_RepID=A0A0D2K9M6_9CHLO	1.9e-42	Name=JCVI_TIGRFAMS:TIGR02168; Dbxref=JCVI_TIGRFAMS:TIGR02168; Description=smc_prok_b: chromosome segregation protein smc; Ontology_term=InterPro:IPR011890; score=25.00; evalue=7.90e-07;	Name=SUPERFAMILY:0053395; Dbxref=SCOP:57997; Description=tropomyosin; score=42.40; evalue=5.10e-11;	n/a	n/a	n/a	788	1036	984
OG_0	cpo_25807	UniRef90_UPI0006756FDF_hypothetical_protein_AMSG_08001_n=1_Tax=Thecamonas_trahens_ATCC_50062_RepID=UPI0006756FDF	2.1e-23	n/a	n/a	n/a	n/a	n/a	788	227	187
OG_0	amo_34301	UniRef90_U6H6E8_Uncharacterized_protein_n=1_Tax=Eimeria_praecox_RepID=U6H6E8_9EIME	1.2e-25	n/a	Name=SUPERFAMILY:0052306; Dbxref=SCOP:57716; Description=glucocorticoid receptor-like (dna-binding domain); score=25.00; evalue=8.30e-06;	n/a	Name=Pfam:LIM; Dbxref=Pfam:PF00412.17; Description=lim domain; Ontology_term=InterPro:IPR001781; score=35.60; evalue=6.50e-09;	n/a	788	1244	988
OG_0	goc_19908	UniRef90_R1F846_Uncharacterized_protein_n=1_Tax=Emiliania_huxleyi_CCMP1516_RepID=R1F846_EMIHU	2.7e-165	n/a	Name=SUPERFAMILY:0050540; Dbxref=SCOP:49764; Description=hsp20-like chaperones; score=29.50; evalue=5.00e-07;	n/a	n/a	n/a	788	556	912
OG_0	pmi_11701	UniRef90_U6MBZ9_Uncharacterized_protein_n=1_Tax=Eimeria_maxima_RepID=U6MBZ9_EIMMA	3.4e-16	n/a	n/a	n/a	n/a	n/a	786	566	868
OG_0	pmi_263006	UniRef90_A0A091E9F0_Paternally-expressed_gene_3_protein_n=1_Tax=Fukomys_damarensis_RepID=A0A091E9F0_FUKDA	3.4e-47	n/a	n/a	n/a	n/a	n/a	785	472	556
OG_0	goc_151900	UniRef90_U6MHA8_Uncharacterized_protein_n=1_Tax=Eimeria_maxima_RepID=U6MHA8_EIMMA	4.6e-28	n/a	n/a	n/a	n/a	n/a	784	951	1732
OG_0	cpo_145575	UniRef90_A0A094PXD7_50S_ribosomal_protein_L15_n=1_Tax=actinobacterium_acMicro-1_RepID=A0A094PXD7_9ACTN	1.2e-07	n/a	n/a	n/a	n/a	n/a	784	196	304
OG_0	amo_54477	UniRef90_E1Z483_Putative_uncharacterized_protein_n=1_Tax=Chlorella_variabilis_RepID=E1Z483_CHLVA	4e-13	n/a	Name=SUPERFAMILY:0051071; Dbxref=SCOP:48371; Description=arm repeat; score=40.20; evalue=2.00e-10;	n/a	Name=Pfam:DUF383; Dbxref=Pfam:PF04063.9; Description=domain of unknown function (duf383); Ontology_term=InterPro:IPR007205; score=25.70; evalue=6.10e-06;	n/a	782	984	856
OG_0	goc_4053	UniRef90_R1EZA3_Uncharacterized_protein_n=1_Tax=Emiliania_huxleyi_CCMP1516_RepID=R1EZA3_EMIHU	3.6e-15	n/a	n/a	n/a	n/a	n/a	782	1100	1196
OG_0	cpo_10299	n/a	n/a	n/a	Name=SUPERFAMILY:0045879; Dbxref=SCOP:52833; Description=thioredoxin-like; score=28.00; evalue=1.30e-06;	n/a	Name=Pfam:Drf_FH3; Dbxref=Pfam:PF06367.11; Description=diaphanous fh3 domain; Ontology_term=InterPro:IPR010472; score=34.10; evalue=1.50e-08;	n/a	782	818	568
OG_0	pmi_40837	UniRef90_U6KBD7_Uncharacterized_protein_n=1_Tax=Eimeria_mitis_RepID=U6KBD7_9EIME	1.1e-17	n/a	n/a	n/a	n/a	n/a	782	598	836
OG_0	amo_19115	UniRef90_UPI000698BBD6_PREDICTED:_centrosomal_protein_of_164_kDa-like,_partial_n=1_Tax=Lingula_unguis_RepID=UPI000698BBD6	1.1e-28	n/a	Name=SUPERFAMILY:0053863; Dbxref=SCOP:51045; Description=ww domain; score=28.30; evalue=7.20e-07;	Name=Swiss-Prot:Q9UPV0; Dbxref=Swiss-Prot:Q9UPV0; Description=centrosomal protein of 164 kda os homo sapiens gn cep164 pe 1 sv 3; Ontology_term=InterPro:IPR001202; score=107.07; evalue=9.92e-23;	n/a	K16462	781	948	730
OG_0	amo_409229	UniRef90_A0A067QS68_Ribosome-binding_protein_1_n=1_Tax=Zootermopsis_nevadensis_RepID=A0A067QS68_ZOONE	3.9e-80	n/a	n/a	n/a	n/a	n/a	781	1186	847
OG_0	cpo_173154	n/a	n/a	n/a	Name=SUPERFAMILY:0037200; Dbxref=SCOP:54001; Description=cysteine proteinases; score=30.10; evalue=2.70e-07;	n/a	n/a	K08592	780	390	390
OG_0	cpo_6692	UniRef90_A0A0D1N3I6_TolA_protein_n=2_Tax=Enterobacteriaceae_RepID=A0A0D1N3I6_ENTAE	1.4e-14	n/a	Name=SUPERFAMILY:0048828; Dbxref=SCOP:47473; Description=ef-hand; score=37.80; evalue=1.10e-09;	n/a	Name=Pfam:efhand; Dbxref=Pfam:PF00036.27; Description=ef hand; Ontology_term=InterPro:IPR002048; score=27.30; evalue=1.10e-06;	n/a	780	304	434
OG_0	pmi_13100	UniRef90_A0A0G4G3Z9_Genome_assembly_Vbrassicaformis_n=1_Tax=Vitrella_brassicaformis_CCMP3155_RepID=A0A0G4G3Z9_9ALVE	3.6e-38	n/a	Name=SUPERFAMILY:0044543; Dbxref=SCOP:48371; Description=arm repeat; score=65.10; evalue=5.80e-18;	Name=Swiss-Prot:Q6NZJ6; Dbxref=Swiss-Prot:Q6NZJ6; Description=eukaryotic translation initiation factor 4 gamma 1 os mus musculus gn eif4g1 pe 1 sv 1; Ontology_term=InterPro:IPR003307,InterPro:IPR003890,InterPro:IPR003891,InterPro:IPR016021,InterPro:IPR016024; score=113.23; evalue=3.65e-25;	Name=Pfam:MIF4G; Dbxref=Pfam:PF02854.14; Description=mif4g domain; Ontology_term=InterPro:IPR003890; score=84.10; evalue=7.80e-24;	K03260	778	504	658
OG_0	cpo_15487	UniRef90_H8MPH7_Uncharacterized_protein_n=1_Tax=Corallococcus_coralloides_(strain_ATCC_25202_/_DSM_2259_/_NBRC_100086_/_M2)_RepID=H8MPH7_CORCM	6.3e-29	n/a	n/a	n/a	n/a	n/a	778	324	498
OG_0	goc_12886	UniRef90_R1EUS9_Uncharacterized_protein_n=1_Tax=Emiliania_huxleyi_CCMP1516_RepID=R1EUS9_EMIHU	1.1e-64	n/a	n/a	n/a	n/a	n/a	778	576	818
OG_0	goc_149111	UniRef90_R1FJG5_Uncharacterized_protein_n=1_Tax=Emiliania_huxleyi_CCMP1516_RepID=R1FJG5_EMIHU	2e-75	n/a	n/a	n/a	n/a	n/a	777	685	939
OG_0	goc_150932	UniRef90_R1BVP6_Uncharacterized_protein_n=1_Tax=Emiliania_huxleyi_CCMP1516_RepID=R1BVP6_EMIHU	4.3e-40	n/a	n/a	n/a	n/a	n/a	776	1187	1178
OG_0	cpo_95114	UniRef90_UPI00034C43C6_protein_TolA_n=1_Tax=Erwinia_toletana_RepID=UPI00034C43C6	7.2e-08	n/a	n/a	n/a	n/a	n/a	775	496	458
OG_0	amo_410192	UniRef90_U6GZY5_Uncharacterized_protein_n=1_Tax=Eimeria_praecox_RepID=U6GZY5_9EIME	1.3e-34	Name=JCVI_TIGRFAMS:TIGR01642; Dbxref=JCVI_TIGRFAMS:TIGR01642; Description=u2af_lg: u2 snrnp auxilliary factor large subunit splicing factor; Ontology_term=InterPro:IPR006529; score=31.00; evalue=2.10e-08;	Name=SUPERFAMILY:0049775; Dbxref=SCOP:54928; Description=rna-binding domain rbd; score=26.60; evalue=4.30e-06;	n/a	n/a	n/a	774	1169	1135
OG_0	cpo_170124	UniRef90_D8U8U4_Putative_uncharacterized_protein_(Fragment)_n=1_Tax=Volvox_carteri_RepID=D8U8U4_VOLCA	2.9e-34	n/a	n/a	n/a	n/a	n/a	774	316	320
OG_0	amo_47985	UniRef90_Q4Q3D8_Uncharacterized_protein_n=1_Tax=Leishmania_major_RepID=Q4Q3D8_LEIMA	9.1e-11	n/a	n/a	n/a	n/a	n/a	772	874	720
OG_0	cpo_25259	UniRef90_U6JT74_Uncharacterized_protein_n=1_Tax=Eimeria_mitis_RepID=U6JT74_9EIME	3.9e-06	n/a	n/a	n/a	n/a	n/a	772	578	192
OG_0	pmi_248269	UniRef90_A0A0D2MC45_Uncharacterized_protein_n=1_Tax=Monoraphidium_neglectum_RepID=A0A0D2MC45_9CHLO	0.00021	n/a	n/a	n/a	n/a	n/a	772	916	1326
OG_0	amo_19285	UniRef90_B0EER4_Nascent_polypeptide-associated_complex_subunit_beta_n=1_Tax=Entamoeba_dispar_(strain_ATCC_PRA-260_/_SAW760)_RepID=B0EER4_ENTDS	5.2e-61	Name=JCVI_TIGRFAMS:TIGR02794; Dbxref=JCVI_TIGRFAMS:TIGR02794; Description=tola_full: protein tola; Ontology_term=InterPro:IPR014161; score=33.20; evalue=7.20e-09;	n/a	n/a	n/a	n/a	771	949	812
OG_0	amo_5093	n/a	n/a	n/a	n/a	n/a	n/a	n/a	770	1080	864
OG_0	cpo_9988	UniRef90_U6KCE9_Uncharacterized_protein_n=1_Tax=Eimeria_mitis_RepID=U6KCE9_9EIME	3.5e-19	n/a	n/a	n/a	Name=Pfam:DUF4339; Dbxref=Pfam:PF14237.1; Description=domain of unknown function (duf4339); Ontology_term=InterPro:IPR025640; score=32.00; evalue=6.00e-08;	n/a	770	457	632
OG_0	amo_28702	UniRef90_U6K2G0_Uncharacterized_protein_n=1_Tax=Eimeria_mitis_RepID=U6K2G0_9EIME	1.4e-10	n/a	n/a	n/a	n/a	n/a	770	904	704
OG_0	amo_14206	UniRef90_UPI000497B9B9_PREDICTED:_flocculation_protein_FLO11-like_n=1_Tax=Cynoglossus_semilaevis_RepID=UPI000497B9B9	1.1e-06	n/a	n/a	n/a	n/a	n/a	769	818	698
OG_0	pmi_255674	UniRef90_C1E2V9_Uncharacterized_protein_(Fragment)_n=1_Tax=Micromonas_sp._(strain_RCC299_/_NOUM17)_RepID=C1E2V9_MICSR	3.4e-38	Name=JCVI_TIGRFAMS:TIGR01967; Dbxref=JCVI_TIGRFAMS:TIGR01967; Description=deah_box_hrpa: atp-dependent helicase hrpa; Ontology_term=InterPro:IPR010222; score=93.60; evalue=1.40e-27;	Name=SUPERFAMILY:0052004; Dbxref=SCOP:52540; Description=p-loop containing nucleoside triphosphate hydrolases; score=73.30; evalue=1.80e-20;	Name=Swiss-Prot:Q5R607; Dbxref=Swiss-Prot:Q5R607; Description=putative atp-dependent rna helicase dhx30 os pongo abelii gn dhx30 pe 2 sv 1; Ontology_term=InterPro:IPR001650,InterPro:IPR002464,InterPro:IPR007502,InterPro:IPR011545,InterPro:IPR011709,InterPro:IPR014001,InterPro:IPR027417; score=156.38; evalue=6.53e-38;	Name=Pfam:Helicase_C; Dbxref=Pfam:PF00271.26; Description=helicase conserved c-terminal domain; Ontology_term=InterPro:IPR001650; score=49.50; evalue=2.50e-13;	K13185	768	316	630
OG_0	cpo_168053	UniRef90_U6LU95_Uncharacterized_protein_n=1_Tax=Eimeria_brunetti_RepID=U6LU95_9EIME	7.1e-18	n/a	n/a	n/a	n/a	n/a	768	257	310
OG_0	goc_149253	UniRef90_R1G670_Uncharacterized_protein_n=1_Tax=Emiliania_huxleyi_CCMP1516_RepID=R1G670_EMIHU	1.1e-39	n/a	n/a	n/a	n/a	n/a	766	767	1012
OG_0	amo_1113	UniRef90_Q47CJ0_GETHR_pentapeptide_n=1_Tax=Dechloromonas_aromatica_(strain_RCB)_RepID=Q47CJ0_DECAR	7.2e-20	n/a	n/a	n/a	n/a	n/a	762	840	694
OG_0	amo_6785	UniRef90_A0A081NZ33_Uncharacterized_protein_n=1_Tax=Paenibacillus_sp._MSt1_RepID=A0A081NZ33_9BACL	3.5e-28	n/a	n/a	n/a	n/a	n/a	762	1044	826
OG_0	goc_108995	UniRef90_R1E2D4_Uncharacterized_protein_n=1_Tax=Emiliania_huxleyi_CCMP1516_RepID=R1E2D4_EMIHU	2.7e-75	n/a	n/a	n/a	n/a	n/a	761	829	1104
OG_0	pmi_30109	UniRef90_UPI0003101061_hypothetical_protein_n=1_Tax=Salinicoccus_carnicancri_RepID=UPI0003101061	5.6e-23	n/a	n/a	n/a	n/a	n/a	760	556	950
OG_0	cpo_4767	UniRef90_A0A0F6XRM8_Response_regulator_receiver_n=1_Tax=Myxococcus_fulvus_124B02_RepID=A0A0F6XRM8_MYXFU	8e-12	n/a	n/a	n/a	n/a	n/a	760	196	198
OG_0	pmi_27475	UniRef90_A0A068XYE0_Ankyrin_2,3:unc44_n=1_Tax=Echinococcus_multilocularis_RepID=A0A068XYE0_ECHMU	2.8e-16	n/a	n/a	n/a	n/a	n/a	760	898	1772
OG_0	goc_149037	UniRef90_R1DQ68_Uncharacterized_protein_n=1_Tax=Emiliania_huxleyi_CCMP1516_RepID=R1DQ68_EMIHU	4.4e-89	n/a	n/a	n/a	n/a	n/a	758	920	854
OG_0	amo_271709	UniRef90_B3DLG0_LOC553381_protein_(Fragment)_n=1_Tax=Danio_rerio_RepID=B3DLG0_DANRE	3e-64	n/a	n/a	n/a	n/a	n/a	758	1059	892
OG_0	pmi_53474	UniRef90_U6K980_Uncharacterized_protein_n=1_Tax=Eimeria_mitis_RepID=U6K980_9EIME	1.9e-38	n/a	n/a	n/a	n/a	n/a	758	556	1050
OG_0	amo_304281	UniRef90_Q2ILE8_Response_regulator_receiver_n=3_Tax=Anaeromyxobacter_RepID=Q2ILE8_ANADE	1.1e-13	n/a	n/a	n/a	n/a	n/a	758	810	690
OG_0	cpo_23734	UniRef90_A0A024UP82_Uncharacterized_protein_n=1_Tax=Aphanomyces_invadans_RepID=A0A024UP82_9STRA	1.7e-07	n/a	n/a	n/a	n/a	n/a	758	202	290
OG_0	goc_149745	UniRef90_UPI0005A75A5D_hypothetical_protein_n=1_Tax=Streptacidiphilus_carbonis_RepID=UPI0005A75A5D	1.7e-07	n/a	n/a	n/a	n/a	n/a	756	1274	1392
OG_0	amo_22167	UniRef90_Q4D546_Vesicular_transport-associated_repeat_protein,_putative_n=1_Tax=Trypanosoma_cruzi_(strain_CL_Brener)_RepID=Q4D546_TRYCC	8.7e-14	n/a	n/a	n/a	n/a	n/a	756	888	742
OG_0	cpo_3641	UniRef90_R1DNQ2_Uncharacterized_protein_n=1_Tax=Emiliania_huxleyi_CCMP1516_RepID=R1DNQ2_EMIHU	2.4e-26	n/a	n/a	n/a	Name=Pfam:NT-C2; Dbxref=Pfam:PF10358.4; Description=n-terminal c2 in eeig1 and ehbp1 proteins; Ontology_term=InterPro:IPR019448; score=31.30; evalue=1.10e-07;	n/a	753	320	412
OG_0	goc_152340	n/a	n/a	n/a	n/a	n/a	n/a	n/a	751	1067	1882
OG_0	goc_20	UniRef90_R1EMD3_Uncharacterized_protein_n=1_Tax=Emiliania_huxleyi_CCMP1516_RepID=R1EMD3_EMIHU	2.5e-116	n/a	n/a	n/a	n/a	n/a	750	1006	1190
OG_0	cpo_169625	UniRef90_U6H640_Uncharacterized_protein_n=1_Tax=Eimeria_praecox_RepID=U6H640_9EIME	4.7e-35	n/a	n/a	n/a	n/a	n/a	749	385	709
OG_0	amo_312748	UniRef90_E9AEM8_Proteophosphoglycan_ppg4_n=1_Tax=Leishmania_major_RepID=E9AEM8_LEIMA	1.2e-14	n/a	n/a	n/a	n/a	n/a	748	780	680
OG_0	pmi_37725	UniRef90_A0A086D462_Energy_transducer_TonB_n=1_Tax=Gammaproteobacteria_bacterium_MFB021_RepID=A0A086D462_9GAMM	2.3e-14	n/a	n/a	n/a	n/a	n/a	748	662	986
OG_0	cpo_147847	UniRef90_A8I8T3_SNF2_superfamily_protein_n=1_Tax=Chlamydomonas_reinhardtii_RepID=A8I8T3_CHLRE	7.1e-07	n/a	n/a	n/a	n/a	n/a	748	304	302
OG_0	cpo_5115	UniRef90_R1CNT2_Uncharacterized_protein_n=1_Tax=Emiliania_huxleyi_CCMP1516_RepID=R1CNT2_EMIHU	2.5e-53	n/a	n/a	n/a	Name=Pfam:TPR_MLP1_2; Dbxref=Pfam:PF07926.7; Description=tpr/mlp1/mlp2-like protein; Ontology_term=InterPro:IPR012929; score=30.10; evalue=2.90e-07;	n/a	746	394	430
OG_0	amo_5501	UniRef90_Q7QCP0_AGAP002737-PA_(Fragment)_n=1_Tax=Anopheles_gambiae_RepID=Q7QCP0_ANOGA	2.8e-12	n/a	n/a	n/a	n/a	n/a	746	756	718
OG_0	amo_411078	UniRef90_U6GY40_Uncharacterized_protein_n=1_Tax=Eimeria_praecox_RepID=U6GY40_9EIME	1.3e-36	n/a	n/a	n/a	n/a	n/a	744	942	892
OG_0	cpo_156839	UniRef90_U6GNX4_Uncharacterized_protein_n=1_Tax=Eimeria_acervulina_RepID=U6GNX4_EIMAC	1.9e-09	n/a	n/a	n/a	n/a	n/a	744	164	190
OG_0	goc_150286	UniRef90_R1CH51_Uncharacterized_protein_n=2_Tax=Emiliania_huxleyi_CCMP1516_RepID=R1CH51_EMIHU	1.6e-73	n/a	n/a	n/a	n/a	n/a	742	902	1301
OG_0	goc_151886	UniRef90_U6MZQ2_Uncharacterized_protein_n=1_Tax=Eimeria_necatrix_RepID=U6MZQ2_9EIME	2.9e-14	n/a	n/a	n/a	n/a	n/a	742	1240	1754
OG_0	pmi_48336	UniRef90_UPI000462C277_PREDICTED:_splicing_regulatory_glutamine/lysine-rich_protein_1_isoform_X1_n=1_Tax=Anolis_carolinensis_RepID=UPI000462C277	6.3e-36	n/a	n/a	n/a	n/a	n/a	742	514	882
OG_0	cpo_146093	UniRef90_UPI00047AFED0_hypothetical_protein_n=1_Tax=Butyrivibrio_sp._AE2005_RepID=UPI00047AFED0	1.8e-06	n/a	n/a	n/a	n/a	n/a	742	244	394
OG_0	cpo_147944	UniRef90_A0A0B4XQ33_Uncharacterized_protein_n=2_Tax=Alcanivorax_RepID=A0A0B4XQ33_9GAMM	0.00059	n/a	n/a	n/a	n/a	n/a	742	172	238
OG_0	pmi_27193	UniRef90_H8MP62_Uncharacterized_protein_n=1_Tax=Corallococcus_coralloides_(strain_ATCC_25202_/_DSM_2259_/_NBRC_100086_/_M2)_RepID=H8MP62_CORCM	1.2e-06	n/a	n/a	n/a	n/a	n/a	742	332	752
OG_0	pmi_47093	UniRef90_A0A085WX34_Uncharacterized_protein_n=1_Tax=Hyalangium_minutum_RepID=A0A085WX34_9DELT	4.1e-18	n/a	n/a	n/a	n/a	K16469	740	552	950
OG_0	amo_409675	UniRef90_A0L7N9_Uncharacterized_protein_n=1_Tax=Magnetococcus_marinus_(strain_ATCC_BAA-1437_/_JCM_17883_/_MC-1)_RepID=A0L7N9_MAGMM	2.9e-26	n/a	n/a	n/a	n/a	n/a	740	995	835
OG_0	amo_23487	UniRef90_G0T0R8_Stress_response_protein_NST1_n=4_Tax=Sporidiobolales_RepID=G0T0R8_RHOG2	1.1e-11	n/a	Name=SUPERFAMILY:0037895; Dbxref=SCOP:57850; Description=ring/u-box; score=34.90; evalue=6.50e-09;	n/a	Name=Pfam:zf-RING_2; Dbxref=Pfam:PF13639.1; Description=ring finger domain; Ontology_term=InterPro:IPR001841; score=33.10; evalue=3.10e-08;	n/a	739	936	722
OG_0	cpo_10386	UniRef90_R1DP83_Uncharacterized_protein_n=1_Tax=Emiliania_huxleyi_CCMP1516_RepID=R1DP83_EMIHU	3.1e-128	n/a	n/a	n/a	Name=Pfam:GSCFA; Dbxref=Pfam:PF08885.6; Description=gscfa family; Ontology_term=InterPro:IPR014982; score=152.60; evalue=1.20e-44;	n/a	738	278	298
OG_0	goc_8266	UniRef90_U6KF78_Uncharacterized_protein_n=1_Tax=Eimeria_mitis_RepID=U6KF78_9EIME	1.1e-10	n/a	n/a	n/a	Name=Pfam:FimP; Dbxref=Pfam:PF09766.4; Description=fms-interacting protein; Ontology_term=InterPro:IPR019163; score=45.90; evalue=3.50e-12;	n/a	738	686	876
OG_0	amo_22402	UniRef90_A0A085VWF6_Signal_recognition_particle_receptor_protein_FtsY_n=1_Tax=Hyalangium_minutum_RepID=A0A085VWF6_9DELT	3.6e-43	n/a	Name=SUPERFAMILY:0035144; Dbxref=SCOP:53300; Description=vwa-like; score=26.90; evalue=3.10e-06;	n/a	Name=Pfam:VWA_2; Dbxref=Pfam:PF13519.1; Description=von willebrand factor type a domain; score=27.80; evalue=2.10e-06;	n/a	736	978	874
OG_0	caf_7866	UniRef90_B7FZQ8_Predicted_protein_n=1_Tax=Phaeodactylum_tricornutum_(strain_CCAP_1055/1)_RepID=B7FZQ8_PHATC	1e-42	n/a	n/a	n/a	Name=Pfam:INCENP_ARK-bind; Dbxref=Pfam:PF03941.10; Description=inner centromere protein ark binding region; Ontology_term=InterPro:IPR005635; score=38.70; evalue=6.00e-10;	n/a	734	42	1576
OG_0	caf_8715	UniRef90_B8LDL8_Predicted_protein_n=1_Tax=Thalassiosira_pseudonana_RepID=B8LDL8_THAPS	2.7e-29	n/a	n/a	n/a	n/a	n/a	734	2824	1408
OG_0	caf_10674	UniRef90_B8BVR8_Uncharacterized_protein_n=1_Tax=Thalassiosira_pseudonana_RepID=B8BVR8_THAPS	3.4e-85	n/a	Name=SUPERFAMILY:0053810; Dbxref=SCOP:54495; Description=ubc-like; score=33.30; evalue=2.80e-08;	n/a	Name=Pfam:RWD; Dbxref=Pfam:PF05773.17; Description=rwd domain; Ontology_term=InterPro:IPR006575; score=60.40; evalue=1.20e-16;	K16196	732	3100	1534
OG_0	caf_48937	UniRef90_B8CDX5_Uncharacterized_protein_n=1_Tax=Thalassiosira_pseudonana_RepID=B8CDX5_THAPS	2.9e-123	n/a	Name=SUPERFAMILY:0037895; Dbxref=SCOP:57850; Description=ring/u-box; score=33.90; evalue=1.30e-08;	n/a	Name=Pfam:zf-C3HC4_2; Dbxref=Pfam:PF13923.1; Description=zinc finger c3hc4 type (ring finger); score=26.30; evalue=4.20e-06;	K10696	732	4980	1860
OG_0	goc_20218	UniRef90_U6MHG3_1,4-alpha-glucan_branching_enzyme,_putative_n=1_Tax=Eimeria_necatrix_RepID=U6MHG3_9EIME	6.7e-23	n/a	n/a	n/a	n/a	n/a	732	634	808
OG_0	amo_410061	UniRef90_U6LQC5_Uncharacterized_protein_n=1_Tax=Eimeria_brunetti_RepID=U6LQC5_9EIME	5.9e-20	n/a	n/a	n/a	n/a	n/a	726	726	764
OG_0	cpo_7653	UniRef90_C1FFK9_Uncharacterized_protein_n=1_Tax=Micromonas_sp._(strain_RCC299_/_NOUM17)_RepID=C1FFK9_MICSR	2.1e-23	n/a	n/a	n/a	n/a	n/a	725	198	238
OG_0	cpo_20952	UniRef90_U6KE00_Uncharacterized_protein_n=1_Tax=Eimeria_mitis_RepID=U6KE00_9EIME	1.8e-16	n/a	n/a	n/a	n/a	n/a	724	382	340
OG_0	amo_412594	UniRef90_L8HM01_Uncharacterized_protein_n=1_Tax=Acanthamoeba_castellanii_str._Neff_RepID=L8HM01_ACACA	1.4e-08	n/a	n/a	n/a	n/a	n/a	724	1026	782
OG_0	pmi_260548	UniRef90_A0A081NZ33_Uncharacterized_protein_n=1_Tax=Paenibacillus_sp._MSt1_RepID=A0A081NZ33_9BACL	1.4e-34	Name=JCVI_TIGRFAMS:TIGR02168; Dbxref=JCVI_TIGRFAMS:TIGR02168; Description=smc_prok_b: chromosome segregation protein smc; Ontology_term=InterPro:IPR011890; score=22.50; evalue=4.60e-06;	Name=SUPERFAMILY:0045383; Dbxref=SCOP:52540; Description=p-loop containing nucleoside triphosphate hydrolases; score=85.50; evalue=2.80e-24;	n/a	Name=Pfam:Kinesin; Dbxref=Pfam:PF00225.18; Description=kinesin motor domain; Ontology_term=InterPro:IPR001752; score=78.40; evalue=3.60e-22;	K10394	722	732	1188
OG_0	amo_54576	UniRef90_UPI0006759DFE_hypothetical_protein_AMSG_11985_n=1_Tax=Thecamonas_trahens_ATCC_50062_RepID=UPI0006759DFE	3.2e-17	n/a	n/a	n/a	n/a	n/a	722	828	660
OG_0	cpo_24376	UniRef90_U6H5G4_Uncharacterized_protein_n=1_Tax=Eimeria_praecox_RepID=U6H5G4_9EIME	2.5e-07	n/a	n/a	n/a	n/a	n/a	720	292	306
OG_0	cpo_18339	UniRef90_R1D3X2_Uncharacterized_protein_n=1_Tax=Emiliania_huxleyi_CCMP1516_RepID=R1D3X2_EMIHU	8.3e-19	n/a	n/a	n/a	Name=Pfam:zf-C3HC4_3; Dbxref=Pfam:PF13920.1; Description=zinc finger c3hc4 type (ring finger); score=45.10; evalue=5.00e-12;	n/a	717	384	708
OG_0	amo_35880	UniRef90_UPI0003C45ABE_PREDICTED:_splicing_regulatory_glutamine/lysine-rich_protein_1_isoform_X6_n=2_Tax=Pelodiscus_sinensis_RepID=UPI0003C45ABE	1.3e-39	n/a	n/a	n/a	n/a	n/a	716	1126	689
OG_0	pmi_256456	UniRef90_UPI0006754889_hypothetical_protein_AMSG_05506_n=1_Tax=Thecamonas_trahens_ATCC_50062_RepID=UPI0006754889	1e-64	n/a	n/a	n/a	n/a	n/a	716	434	813
OG_0	amo_8029	UniRef90_UPI00042AD818_PREDICTED:_ensconsin_isoform_X1_n=2_Tax=Peromyscus_maniculatus_bairdii_RepID=UPI00042AD818	1.5e-06	n/a	n/a	n/a	n/a	n/a	716	780	740
OG_0	amo_36315	UniRef90_E9ACH4_Uncharacterized_protein_n=1_Tax=Leishmania_major_RepID=E9ACH4_LEIMA	3.5e-29	Name=JCVI_TIGRFAMS:TIGR02168; Dbxref=JCVI_TIGRFAMS:TIGR02168; Description=smc_prok_b: chromosome segregation protein smc; Ontology_term=InterPro:IPR011890; score=21.70; evalue=8.00e-06;	n/a	n/a	n/a	n/a	716	1008	872
OG_0	cpo_138200	UniRef90_E9B308_Membrane_associated_protein-like_protein_n=1_Tax=Leishmania_mexicana_(strain_MHOM/GT/2001/U1103)_RepID=E9B308_LEIMU	1.3e-05	n/a	n/a	n/a	n/a	n/a	716	304	438
OG_0	amo_410020	UniRef90_A0A015KI97_Uncharacterized_protein_n=1_Tax=Rhizophagus_irregularis_DAOM_197198w_RepID=A0A015KI97_9GLOM	2.1e-112	n/a	Name=SUPERFAMILY:0047512; Dbxref=SCOP:54791; Description=eukaryotic type kh-domain (kh-domain type i); score=59.80; evalue=6.70e-17;	n/a	Name=Pfam:KH_3; Dbxref=Pfam:PF13014.1; Description=kh domain; Ontology_term=InterPro:IPR004088; score=49.20; evalue=2.50e-13;	n/a	715	1256	1032
OG_0	goc_149957	UniRef90_R1F7S6_Uncharacterized_protein_n=1_Tax=Emiliania_huxleyi_CCMP1516_RepID=R1F7S6_EMIHU	1.9e-38	n/a	n/a	n/a	n/a	n/a	714	1104	1303
OG_0	goc_6479	UniRef90_R1BX64_Uncharacterized_protein_n=1_Tax=Emiliania_huxleyi_CCMP1516_RepID=R1BX64_EMIHU	1.9e-76	n/a	n/a	n/a	n/a	n/a	714	1111	1118
OG_0	cpo_26723	UniRef90_R1F1Y2_Uncharacterized_protein_n=1_Tax=Emiliania_huxleyi_CCMP1516_RepID=R1F1Y2_EMIHU	1.8e-10	n/a	n/a	n/a	n/a	n/a	714	332	256
OG_0	amo_41883	UniRef90_UPI0003107DDF_protein_TolA_n=1_Tax=Enterobacter_massiliensis_RepID=UPI0003107DDF	4.1e-13	n/a	n/a	n/a	n/a	n/a	712	878	778
OG_0	amo_412260	UniRef90_UPI00005E0551_hypothetical_protein_n=1_Tax=Bradyrhizobium_sp._(strain_BTAi1_/_ATCC_BAA-1182)_RepID=UPI00005E0551	7.9e-18	n/a	n/a	n/a	n/a	n/a	711	1030	854
OG_0	cpo_11355	UniRef90_A0A0A7EFT2_Signal_recognition_particle_receptor_FtsY_n=2_Tax=Pseudoalteromonas_RepID=A0A0A7EFT2_9GAMM	3.1e-27	n/a	n/a	n/a	n/a	n/a	710	460	558
OG_0	amo_5811	UniRef90_A0A016TLW1_Uncharacterized_protein_n=1_Tax=Ancylostoma_ceylanicum_RepID=A0A016TLW1_9BILA	6.5e-46	n/a	Name=SUPERFAMILY:0041155; Dbxref=SCOP:49879; Description=smad/fha domain; score=26.80; evalue=3.10e-06;	n/a	n/a	n/a	709	882	773
OG_0	amo_41153	UniRef90_A2FBI1_Smooth_muscle_caldesmon,_putative_n=1_Tax=Trichomonas_vaginalis_RepID=A2FBI1_TRIVA	5e-49	n/a	n/a	n/a	n/a	n/a	708	898	802
OG_0	cpo_21530	UniRef90_A0A0G4IBW3_Genome_assembly_Cvelia_1_n=1_Tax=Chromera_velia_CCMP2878_RepID=A0A0G4IBW3_9ALVE	7.2e-39	n/a	n/a	n/a	n/a	n/a	708	266	322
OG_0	cpo_19803	UniRef90_U6H640_Uncharacterized_protein_n=1_Tax=Eimeria_praecox_RepID=U6H640_9EIME	6.7e-06	n/a	n/a	n/a	n/a	n/a	708	472	922
OG_0	goc_26717	UniRef90_R1DW86_Uncharacterized_protein_n=3_Tax=Emiliania_huxleyi_CCMP1516_RepID=R1DW86_EMIHU	4.6e-88	n/a	n/a	n/a	n/a	n/a	706	602	866
OG_0	caf_107727	UniRef90_A0A091E9F0_Paternally-expressed_gene_3_protein_n=1_Tax=Fukomys_damarensis_RepID=A0A091E9F0_FUKDA	1.3e-60	n/a	Name=SUPERFAMILY:0044461; Dbxref=SCOP:47050; Description=vhp villin headpiece domain; score=45.80; evalue=8.80e-13;	n/a	Name=Pfam:VHP; Dbxref=Pfam:PF02209.14; Description=villin headpiece domain; Ontology_term=InterPro:IPR003128; score=78.00; evalue=2.60e-22;	n/a	706	560	1072
OG_0	cpo_171120	UniRef90_E9AYS6_Kinetoplast-associated_protein-like_protein_n=1_Tax=Leishmania_mexicana_(strain_MHOM/GT/2001/U1103)_RepID=E9AYS6_LEIMU	8e-31	n/a	n/a	n/a	n/a	n/a	706	374	706
OG_0	amo_43472	UniRef90_A0A016WT53_Uncharacterized_protein_n=1_Tax=Ancylostoma_ceylanicum_RepID=A0A016WT53_9BILA	9e-16	n/a	Name=SUPERFAMILY:0049801; Dbxref=SCOP:54928; Description=rna-binding domain rbd; score=68.90; evalue=2.50e-19;	n/a	Name=Pfam:RRM_5; Dbxref=Pfam:PF13893.1; Description=rna recognition motif. (a.k.a. rrm rbd or rnp domain); score=41.10; evalue=1.00e-10;	K12896	704	880	670
OG_0	cpo_171387	UniRef90_C1N8P2_Predicted_protein_n=1_Tax=Micromonas_pusilla_(strain_CCMP1545)_RepID=C1N8P2_MICPC	6.1e-25	n/a	n/a	n/a	n/a	n/a	704	344	728
OG_0	pmi_263179	UniRef90_UPI0005CEFBDE_PREDICTED:_LOW_QUALITY_PROTEIN:_uncharacterized_protein_LOC105363029_n=1_Tax=Ceratosolen_solmsi_marchali_RepID=UPI0005CEFBDE	8.5e-34	n/a	n/a	n/a	n/a	n/a	704	601	642
OG_0	pmi_4897	UniRef90_A0A0F4RA05_Energy_transducer_TonB_n=1_Tax=Halomonas_sp._S2151_RepID=A0A0F4RA05_9GAMM	7.9e-05	n/a	n/a	n/a	n/a	n/a	704	712	938
OG_0	cpo_24913	UniRef90_U6M1M8_Uncharacterized_protein_(Fragment)_n=1_Tax=Eimeria_maxima_RepID=U6M1M8_EIMMA	8.6e-30	n/a	n/a	n/a	n/a	n/a	702	202	476
OG_0	amo_407233	UniRef90_U6MLL7_Uncharacterized_protein_n=1_Tax=Eimeria_necatrix_RepID=U6MLL7_9EIME	3.2e-12	n/a	n/a	n/a	n/a	n/a	702	1040	908
OG_0	cpo_26338	UniRef90_A0A094AKC8_Uncharacterized_protein_(Fragment)_n=1_Tax=Pseudogymnoascus_pannorum_VKM_F-3808_RepID=A0A094AKC8_9PEZI	7.3e-08	n/a	n/a	n/a	n/a	n/a	702	224	174
OG_0	cpo_1882	UniRef90_U6KCE9_Uncharacterized_protein_n=1_Tax=Eimeria_mitis_RepID=U6KCE9_9EIME	6.2e-72	n/a	n/a	n/a	n/a	n/a	700	429	158
OG_0	amo_6628	UniRef90_I6LKZ3_Flag-like_protein_(Fragment)_n=1_Tax=Parawixia_bistriata_RepID=I6LKZ3_9ARAC	3.2e-10	n/a	n/a	n/a	n/a	n/a	700	804	794
OG_0	amo_51779	UniRef90_F6QAQ9_Uncharacterized_protein_(Fragment)_n=2_Tax=Laurasiatheria_RepID=F6QAQ9_HORSE	1.7e-06	n/a	n/a	n/a	n/a	n/a	700	896	728
OG_0	goc_17669	UniRef90_R1G6L6_Uncharacterized_protein_n=1_Tax=Emiliania_huxleyi_CCMP1516_RepID=R1G6L6_EMIHU	2.6e-65	n/a	n/a	n/a	n/a	n/a	699	1715	2268
OG_0	cpo_10743	UniRef90_Q76K52_Shell_matrix_protein_n=1_Tax=Pinctada_fucata_RepID=Q76K52_PINFU	0.00063	n/a	n/a	n/a	n/a	n/a	698	338	524
OG_0	goc_151857	UniRef90_U6H2A3_Uncharacterized_protein_n=1_Tax=Eimeria_praecox_RepID=U6H2A3_9EIME	8.1e-15	n/a	n/a	n/a	n/a	n/a	696	892	1232
OG_0	amo_5184	UniRef90_U6H6E8_Uncharacterized_protein_n=1_Tax=Eimeria_praecox_RepID=U6H6E8_9EIME	9.9e-19	n/a	n/a	n/a	n/a	n/a	696	936	826
OG_0	cpo_12403	UniRef90_U6MBZ9_Uncharacterized_protein_n=1_Tax=Eimeria_maxima_RepID=U6MBZ9_EIMMA	5.2e-45	n/a	n/a	n/a	n/a	n/a	695	447	484
OG_0	cpo_167950	UniRef90_B8EN72_TonB_family_protein_n=2_Tax=Methylocella_silvestris_RepID=B8EN72_METSB	2.4e-05	n/a	n/a	n/a	n/a	n/a	694	324	446
OG_0	cpo_170287	UniRef90_UPI0006756FDF_hypothetical_protein_AMSG_08001_n=1_Tax=Thecamonas_trahens_ATCC_50062_RepID=UPI0006756FDF	2.4e-14	n/a	n/a	n/a	n/a	n/a	694	624	1074
OG_0	amo_407348	UniRef90_UPI000675194F_hypothetical_protein_AMSG_01776_n=1_Tax=Thecamonas_trahens_ATCC_50062_RepID=UPI000675194F	6.5e-42	n/a	Name=SUPERFAMILY:0052454; Dbxref=SCOP:51045; Description=ww domain; score=46.30; evalue=7.40e-13;	n/a	Name=Pfam:WW; Dbxref=Pfam:PF00397.21; Description=ww domain; Ontology_term=InterPro:IPR001202; score=59.90; evalue=1.30e-16;	K16462	692	1054	1020
OG_0	goc_8798	UniRef90_R1DHV9_Uncharacterized_protein_n=1_Tax=Emiliania_huxleyi_CCMP1516_RepID=R1DHV9_EMIHU	5.2e-97	Name=JCVI_TIGRFAMS:TIGR03317; Dbxref=JCVI_TIGRFAMS:TIGR03317; Description=ygfz_signature: folate-binding protein ygfz; Ontology_term=InterPro:IPR017703; score=31.00; evalue=4.00e-08;	Name=SUPERFAMILY:0044877; Dbxref=SCOP:103025; Description=folate-binding domain; score=73.30; evalue=2.00e-20;	n/a	Name=Pfam:GCV_T; Dbxref=Pfam:PF01571.16; Description=aminomethyltransferase folate-binding domain; Ontology_term=InterPro:IPR006222; score=74.20; evalue=8.30e-21;	n/a	691	710	1763
OG_0	pmi_52438	UniRef90_W5L6Z4_Uncharacterized_protein_n=2_Tax=Astyanax_mexicanus_RepID=W5L6Z4_ASTMX	2.2e-10	n/a	n/a	n/a	n/a	n/a	690	508	1344
OG_0	amo_50830	UniRef90_U6LU95_Uncharacterized_protein_n=1_Tax=Eimeria_brunetti_RepID=U6LU95_9EIME	1.2e-13	n/a	Name=SUPERFAMILY:0048151; Dbxref=SCOP:54236; Description=ubiquitin-like; score=25.80; evalue=5.90e-06;	n/a	Name=Pfam:Rad60-SLD; Dbxref=Pfam:PF11976.3; Description=ubiquitin-2 like rad60 sumo-like; Ontology_term=InterPro:IPR022617; score=37.80; evalue=1.00e-09;	n/a	690	778	678
OG_0	pmi_260716	UniRef90_U6KW50_Uncharacterized_protein_n=1_Tax=Eimeria_tenella_RepID=U6KW50_EIMTE	1.6e-13	n/a	n/a	n/a	n/a	n/a	690	468	946
OG_0	goc_1788	n/a	n/a	n/a	n/a	n/a	n/a	n/a	688	1046	844
OG_0	pmi_121794	UniRef90_UPI000693E5C3_hypothetical_protein_n=1_Tax=Actinopolyspora_erythraea_RepID=UPI000693E5C3	2.3e-07	n/a	n/a	n/a	n/a	n/a	688	654	992
OG_0	goc_18291	UniRef90_U6GZY5_Uncharacterized_protein_n=1_Tax=Eimeria_praecox_RepID=U6GZY5_9EIME	1.5e-17	n/a	n/a	n/a	n/a	n/a	686	1544	1354
OG_0	pmi_38945	UniRef90_A0A0G4G3Z9_Genome_assembly_Vbrassicaformis_n=1_Tax=Vitrella_brassicaformis_CCMP3155_RepID=A0A0G4G3Z9_9ALVE	3.5e-50	n/a	Name=SUPERFAMILY:0044543; Dbxref=SCOP:48371; Description=arm repeat; score=100.20; evalue=1.10e-28;	Name=Swiss-Prot:Q03387; Dbxref=Swiss-Prot:Q03387; Description=eukaryotic initiation factor iso-4f subunit p82-34 os triticum aestivum pe 1 sv 2; Ontology_term=InterPro:IPR003890,InterPro:IPR003891,InterPro:IPR016021,InterPro:IPR016024; score=121.32; evalue=3.48e-27;	Name=Pfam:MIF4G; Dbxref=Pfam:PF02854.14; Description=mif4g domain; Ontology_term=InterPro:IPR003890; score=108.20; evalue=3.10e-31;	K03260	684	520	1138
OG_0	pmi_7283	UniRef90_I2CQN1_Uncharacterized_protein_n=2_Tax=Nannochloropsis_gaditana_RepID=I2CQN1_9STRA	2.2e-14	n/a	n/a	n/a	n/a	n/a	684	332	622
OG_0	cpo_7649	UniRef90_A0A094FBS7_Uncharacterized_protein_n=1_Tax=Pseudogymnoascus_pannorum_VKM_F-4518_(FW-2643)_RepID=A0A094FBS7_9PEZI	2.3e-09	n/a	n/a	n/a	n/a	n/a	684	188	328
OG_0	amo_966	UniRef90_A0A094DKD5_Uncharacterized_protein_n=1_Tax=Pseudogymnoascus_pannorum_VKM_F-4516_(FW-969)_RepID=A0A094DKD5_9PEZI	6.5e-19	n/a	Name=SUPERFAMILY:0040648; Dbxref=SCOP:82895; Description=tsp-1 type 1 repeat; score=26.10; evalue=5.50e-06;	n/a	n/a	n/a	680	806	618
OG_0	pmi_261784	UniRef90_U6M0Z3_Uncharacterized_protein_n=1_Tax=Eimeria_maxima_RepID=U6M0Z3_EIMMA	2.8e-23	n/a	n/a	n/a	Name=Pfam:IQ; Dbxref=Pfam:PF00612.22; Description=iq calmodulin-binding motif; Ontology_term=InterPro:IPR000048; score=24.80; evalue=8.70e-06;	n/a	680	568	1012
OG_0	amo_6430	UniRef90_UPI00055A11C1_hypothetical_protein_n=1_Tax=Butyrivibrio_sp._MC2021_RepID=UPI00055A11C1	1.2e-05	n/a	n/a	n/a	n/a	n/a	680	692	536
OG_0	amo_51336	UniRef90_D7G395_Possible_MAPK_n=1_Tax=Ectocarpus_siliculosus_RepID=D7G395_ECTSI	4.1e-06	n/a	n/a	n/a	n/a	n/a	678	730	592
OG_0	amo_45293	UniRef90_C1E2V9_Uncharacterized_protein_(Fragment)_n=1_Tax=Micromonas_sp._(strain_RCC299_/_NOUM17)_RepID=C1E2V9_MICSR	1e-116	Name=JCVI_TIGRFAMS:TIGR01970; Dbxref=JCVI_TIGRFAMS:TIGR01970; Description=deah_box_hrpb: atp-dependent helicase hrpb; Ontology_term=InterPro:IPR010225; score=290.80; evalue=5.00e-87;	Name=SUPERFAMILY:0036155; Dbxref=SCOP:52540; Description=p-loop containing nucleoside triphosphate hydrolases; score=131.30; evalue=3.50e-38;	Name=Swiss-Prot:Q28141; Dbxref=Swiss-Prot:Q28141; Description=atp-dependent rna helicase a os bos taurus gn dhx9 pe 2 sv 1; Ontology_term=InterPro:IPR001650,InterPro:IPR002464,InterPro:IPR007502,InterPro:IPR011545,InterPro:IPR011709,InterPro:IPR014001,InterPro:IPR014720,InterPro:IPR027417; score=333.95; evalue=1.05e-93;	Name=Pfam:DEAD; Dbxref=Pfam:PF00270.24; Description=dead/deah box helicase; Ontology_term=InterPro:IPR011545; score=27.50; evalue=1.60e-06;	K13184	676	930	1018
OG_0	pmi_70867	UniRef90_A2FI36_Plectin,_putative_n=1_Tax=Trichomonas_vaginalis_RepID=A2FI36_TRIVA	3.7e-85	n/a	n/a	n/a	n/a	n/a	676	337	643
OG_0	amo_17875	UniRef90_A4HW58_Kinesin-like_protein_n=1_Tax=Leishmania_infantum_RepID=A4HW58_LEIIN	6.2e-33	n/a	n/a	n/a	n/a	n/a	676	988	786
OG_0	amo_198173	UniRef90_H4FEE0_OmpA/MotB_domain_protein_n=1_Tax=Rhizobium_sp._PDO1-076_RepID=H4FEE0_9RHIZ	2.2e-05	n/a	n/a	n/a	n/a	n/a	676	854	644
OG_0	cpo_14238	UniRef90_UPI0004F4B9F6_PREDICTED:_immunoglobulin-like_and_fibronectin_type_III_domain_containing_1,_tandem_duplicate_1_isoform_X1_n=2_Tax=Danio_rerio_RepID=UPI0004F4B9F6	0.00024	n/a	n/a	n/a	n/a	n/a	676	286	330
OG_0	cpo_146722	UniRef90_Q57VX7_75_kDa_invariant_surface_glycoprotein_n=35_Tax=Trypanozoon_RepID=Q57VX7_TRYB2	0.00046	n/a	Name=SUPERFAMILY:0045916; Dbxref=SCOP:50729; Description=ph domain-like; score=33.40; evalue=2.60e-08;	n/a	n/a	n/a	676	248	314
OG_0	pmi_16888	UniRef90_UPI0003DEC4DB_PREDICTED:_titin-like_n=1_Tax=Apis_mellifera_RepID=UPI0003DEC4DB	1.1e-12	n/a	n/a	n/a	n/a	n/a	676	440	1064
OG_0	amo_408979	UniRef90_F0GYH1_Uncharacterized_protein_n=1_Tax=Anaerococcus_hydrogenalis_ACS-025-V-Sch4_RepID=F0GYH1_9FIRM	8.3e-68	n/a	n/a	n/a	n/a	n/a	674	760	706
OG_0	cpo_13132	UniRef90_D7BQ22_Uncharacterized_protein_n=2_Tax=Streptomyces_bingchenggensis_RepID=D7BQ22_STRBB	2.9e-10	n/a	Name=SUPERFAMILY:0046458; Dbxref=SCOP:57850; Description=ring/u-box; score=25.80; evalue=3.80e-06;	n/a	Name=Pfam:zf-C3HC4_2; Dbxref=Pfam:PF13923.1; Description=zinc finger c3hc4 type (ring finger); score=30.30; evalue=2.40e-07;	n/a	674	222	386
OG_0	goc_931	UniRef90_R1EQ37_Uncharacterized_protein_n=1_Tax=Emiliania_huxleyi_CCMP1516_RepID=R1EQ37_EMIHU	9.4e-15	n/a	n/a	n/a	Name=Pfam:Pex14_N; Dbxref=Pfam:PF04695.8; Description=peroxisomal membrane anchor protein (pex14p) conserved region; Ontology_term=InterPro:IPR006785; score=46.90; evalue=2.40e-12;	n/a	674	1421	1203
OG_0	amo_26789	UniRef90_Q4DJQ1_Uncharacterized_protein_n=1_Tax=Trypanosoma_cruzi_(strain_CL_Brener)_RepID=Q4DJQ1_TRYCC	9.8e-15	n/a	n/a	n/a	n/a	n/a	672	808	660
OG_0	amo_407148	UniRef90_UPI00036D05ED_hypothetical_protein_n=1_Tax=Streptomyces_purpureus_RepID=UPI00036D05ED	5e-25	n/a	n/a	n/a	Name=Pfam:Baculo_PEP_C; Dbxref=Pfam:PF04513.7; Description=baculovirus polyhedron envelope protein pep c terminus; Ontology_term=InterPro:IPR007601; score=27.10; evalue=2.60e-06;	n/a	672	842	614
OG_0	goc_8195	UniRef90_U6M5S9_Uncharacterized_protein_n=1_Tax=Eimeria_maxima_RepID=U6M5S9_EIMMA	3.2e-07	n/a	n/a	n/a	n/a	n/a	672	616	540
OG_0	goc_30700	UniRef90_R1DAQ9_Uncharacterized_protein_n=2_Tax=Emiliania_huxleyi_CCMP1516_RepID=R1DAQ9_EMIHU	4.4e-166	n/a	n/a	n/a	n/a	n/a	671	676	940
OG_0	goc_10617	UniRef90_R1DIL8_Uncharacterized_protein_n=1_Tax=Emiliania_huxleyi_CCMP1516_RepID=R1DIL8_EMIHU	1.2e-137	n/a	n/a	n/a	n/a	n/a	670	432	638
OG_0	pmi_38904	n/a	n/a	n/a	n/a	n/a	n/a	n/a	670	404	1066
OG_0	goc_151272	UniRef90_R1FYD0_Uncharacterized_protein_n=1_Tax=Emiliania_huxleyi_CCMP1516_RepID=R1FYD0_EMIHU	5.3e-178	n/a	n/a	n/a	n/a	n/a	669	955	1113
OG_0	pmi_258230	UniRef90_R1DZS0_Uncharacterized_protein_(Fragment)_n=1_Tax=Emiliania_huxleyi_CCMP1516_RepID=R1DZS0_EMIHU	2.2e-13	n/a	n/a	n/a	n/a	n/a	666	524	1086
OG_0	pmi_262767	UniRef90_UPI0002EA444D_hypothetical_protein_n=1_Tax=Acetobacterium_woodii_RepID=UPI0002EA444D	7.7e-26	Name=JCVI_TIGRFAMS:TIGR02794; Dbxref=JCVI_TIGRFAMS:TIGR02794; Description=tola_full: protein tola; Ontology_term=InterPro:IPR014161; score=38.90; evalue=1.30e-10;	n/a	n/a	n/a	n/a	665	635	531
OG_0	cpo_168390	UniRef90_U6K4L6_Uncharacterized_protein_n=1_Tax=Eimeria_mitis_RepID=U6K4L6_9EIME	2.5e-11	n/a	n/a	n/a	n/a	n/a	664	294	360
OG_0	goc_2184	n/a	n/a	n/a	n/a	n/a	n/a	n/a	664	604	700
OG_0	amo_33030	UniRef90_D8LMZ1_Putative_uncharacterized_protein_n=1_Tax=Ectocarpus_siliculosus_RepID=D8LMZ1_ECTSI	4.3e-79	Name=JCVI_TIGRFAMS:TIGR01967; Dbxref=JCVI_TIGRFAMS:TIGR01967; Description=deah_box_hrpa: atp-dependent helicase hrpa; Ontology_term=InterPro:IPR010222; score=140.80; evalue=8.20e-42;	Name=SUPERFAMILY:0052549; Dbxref=SCOP:52540; Description=p-loop containing nucleoside triphosphate hydrolases; score=74.20; evalue=6.50e-21;	Name=Swiss-Prot:Q6PGC1; Dbxref=Swiss-Prot:Q6PGC1; Description=atp-dependent rna helicase dhx29 os mus musculus gn dhx29 pe 2 sv 1; Ontology_term=InterPro:IPR001650,InterPro:IPR002464,InterPro:IPR007502,InterPro:IPR011545,InterPro:IPR011709,InterPro:IPR014001,InterPro:IPR027417; score=229.56; evalue=3.77e-60;	Name=Pfam:OB_NTP_bind; Dbxref=Pfam:PF07717.11; Description=oligonucleotide/oligosaccharide-binding (ob)-fold; Ontology_term=InterPro:IPR011709; score=28.00; evalue=1.30e-06;	K14442	662	972	802
OG_0	amo_166546	UniRef90_W5M2C1_Uncharacterized_protein_n=2_Tax=Lepisosteus_oculatus_RepID=W5M2C1_LEPOC	1.5e-87	Name=JCVI_TIGRFAMS:TIGR01970; Dbxref=JCVI_TIGRFAMS:TIGR01970; Description=deah_box_hrpb: atp-dependent helicase hrpb; Ontology_term=InterPro:IPR010225; score=166.40; evalue=2.10e-49;	Name=SUPERFAMILY:0052004; Dbxref=SCOP:52540; Description=p-loop containing nucleoside triphosphate hydrolases; score=96.90; evalue=1.10e-27;	Name=Swiss-Prot:O70133; Dbxref=Swiss-Prot:O70133; Description=atp-dependent rna helicase a os mus musculus gn dhx9 pe 1 sv 2; Ontology_term=InterPro:IPR001650,InterPro:IPR002464,InterPro:IPR007502,InterPro:IPR011545,InterPro:IPR011709,InterPro:IPR014001,InterPro:IPR014720,InterPro:IPR027417; score=325.48; evalue=1.60e-95;	Name=Pfam:Helicase_C; Dbxref=Pfam:PF00271.26; Description=helicase conserved c-terminal domain; Ontology_term=InterPro:IPR001650; score=39.20; evalue=4.20e-10;	K13184	662	707	635
OG_0	cpo_22305	UniRef90_B8BWS2_Uncharacterized_protein_n=1_Tax=Thalassiosira_pseudonana_RepID=B8BWS2_THAPS	5.7e-41	n/a	n/a	n/a	n/a	n/a	662	298	296
OG_0	cpo_168365	UniRef90_A0A0D5VNR2_DnaJ_domain_protein_n=3_Tax=Burkholderia_RepID=A0A0D5VNR2_9BURK	4.4e-17	Name=JCVI_TIGRFAMS:TIGR00714; Dbxref=JCVI_TIGRFAMS:TIGR00714; Description=hscb: fe-s protein assembly co-chaperone hscb; Ontology_term=InterPro:IPR004640; score=27.60; evalue=5.70e-07;	Name=SUPERFAMILY:0045028; Dbxref=SCOP:46565; Description=chaperone j-domain; score=52.40; evalue=2.40e-14;	n/a	Name=Pfam:DnaJ; Dbxref=Pfam:PF00226.26; Description=dnaj domain; Ontology_term=InterPro:IPR001623; score=67.40; evalue=5.90e-19;	n/a	662	308	366
OG_0	caf_6677	UniRef90_B8BVG1_Uncharacterized_protein_n=1_Tax=Thalassiosira_pseudonana_RepID=B8BVG1_THAPS	2.3e-79	n/a	n/a	n/a	Name=Pfam:eIF3_subunit; Dbxref=Pfam:PF08597.5; Description=translation initiation factor eif3 subunit; Ontology_term=InterPro:IPR013906; score=55.50; evalue=5.20e-15;	n/a	662	5268	1714
OG_0	amo_41584	n/a	n/a	n/a	n/a	n/a	n/a	n/a	660	764	788
OG_0	cpo_16997	UniRef90_R1CNY7_Uncharacterized_protein_n=1_Tax=Emiliania_huxleyi_CCMP1516_RepID=R1CNY7_EMIHU	6.8e-35	n/a	n/a	n/a	n/a	n/a	660	360	438
OG_0	goc_27170	UniRef90_R1D2M6_Uncharacterized_protein_n=1_Tax=Emiliania_huxleyi_CCMP1516_RepID=R1D2M6_EMIHU	5.1e-61	n/a	n/a	n/a	n/a	n/a	658	735	992
OG_0	amo_454	UniRef90_U6M1M8_Uncharacterized_protein_(Fragment)_n=1_Tax=Eimeria_maxima_RepID=U6M1M8_EIMMA	3.3e-23	n/a	n/a	n/a	n/a	n/a	658	744	656
OG_0	pmi_15719	UniRef90_L0GTV2_TolA_protein_n=1_Tax=Thioflavicoccus_mobilis_8321_RepID=L0GTV2_9GAMM	5.7e-19	n/a	n/a	n/a	n/a	n/a	658	904	1118
OG_0	goc_8628	UniRef90_R1ECI0_Uncharacterized_protein_n=1_Tax=Emiliania_huxleyi_CCMP1516_RepID=R1ECI0_EMIHU	4.1e-51	n/a	n/a	n/a	n/a	n/a	658	569	793
OG_0	pmi_48869	UniRef90_UPI0004C4645F_topoisomerase_II_n=1_Tax=Microtetraspora_glauca_RepID=UPI0004C4645F	2e-07	n/a	n/a	n/a	n/a	n/a	658	546	770
OG_0	caf_107691	UniRef90_H8ML09_DnaJ_domain-containing_protein_n=2_Tax=Corallococcus_coralloides_RepID=H8ML09_CORCM	2.8e-113	n/a	n/a	Name=Swiss-Prot:C9ZN16; Dbxref=Swiss-Prot:C9ZN16; Description=flagellar attachment zone protein 1 os trypanosoma brucei gambiense (strain mhom/ci/86/dal972) gn tbgdal_iv3690 pe 3 sv 1; score=107.84; evalue=1.01e-22;	n/a	n/a	656	1197	1498
OG_0	amo_37767	UniRef90_E9AYS6_Kinetoplast-associated_protein-like_protein_n=1_Tax=Leishmania_mexicana_(strain_MHOM/GT/2001/U1103)_RepID=E9AYS6_LEIMU	1.2e-56	n/a	n/a	n/a	n/a	n/a	656	982	770
OG_0	cpo_17335	UniRef90_R1EUH6_Uncharacterized_protein_n=1_Tax=Emiliania_huxleyi_CCMP1516_RepID=R1EUH6_EMIHU	8.7e-29	n/a	n/a	n/a	n/a	n/a	656	330	380
OG_0	cpo_171647	UniRef90_U6H6E8_Uncharacterized_protein_n=1_Tax=Eimeria_praecox_RepID=U6H6E8_9EIME	2.3e-28	n/a	Name=SUPERFAMILY:0052416; Dbxref=SCOP:63748; Description=tudor/pwwp/mbt; score=39.80; evalue=2.90e-10;	n/a	Name=Pfam:PWWP; Dbxref=Pfam:PF00855.12; Description=pwwp domain; Ontology_term=InterPro:IPR000313; score=36.20; evalue=3.50e-09;	n/a	654	294	1478
OG_0	amo_4713	UniRef90_UPI00057A30E7_PREDICTED:_cyclin-dependent_kinase_13_n=3_Tax=Cetartiodactyla_RepID=UPI00057A30E7	1.3e-06	n/a	n/a	n/a	n/a	n/a	654	802	716
OG_0	cpo_169585	UniRef90_A0A0D2MC45_Uncharacterized_protein_n=1_Tax=Monoraphidium_neglectum_RepID=A0A0D2MC45_9CHLO	1.3e-08	n/a	n/a	n/a	n/a	n/a	654	256	336
OG_0	cpo_171973	n/a	n/a	n/a	n/a	n/a	n/a	n/a	654	198	218
OG_0	goc_3085	UniRef90_R1DQW3_Uncharacterized_protein_n=1_Tax=Emiliania_huxleyi_CCMP1516_RepID=R1DQW3_EMIHU	3.4e-81	n/a	n/a	n/a	n/a	n/a	654	622	960
OG_0	pmi_255808	UniRef90_U6LF93_Uncharacterized_protein_n=1_Tax=Eimeria_brunetti_RepID=U6LF93_9EIME	9.5e-06	n/a	n/a	n/a	n/a	n/a	654	441	484
OG_0	amo_9707	UniRef90_U6GZY5_Uncharacterized_protein_n=1_Tax=Eimeria_praecox_RepID=U6GZY5_9EIME	1.9e-18	Name=JCVI_TIGRFAMS:TIGR02168; Dbxref=JCVI_TIGRFAMS:TIGR02168; Description=smc_prok_b: chromosome segregation protein smc; Ontology_term=InterPro:IPR011890; score=23.40; evalue=2.40e-06;	n/a	n/a	Name=Pfam:DUF827; Dbxref=Pfam:PF05701.6; Description=plant protein of unknown function (duf827); Ontology_term=InterPro:IPR008545; score=30.10; evalue=1.60e-07;	n/a	652	1014	698
OG_0	goc_8069	UniRef90_U6M040_Uncharacterized_protein_n=1_Tax=Eimeria_maxima_RepID=U6M040_EIMMA	7.1e-14	n/a	n/a	n/a	n/a	n/a	652	369	630
OG_0	amo_21863	UniRef90_A0A0D4JBE7_Pneumococcal_surface_protein_(Fragment)_n=2_Tax=Streptococcus_pneumoniae_RepID=A0A0D4JBE7_STREE	1.5e-22	n/a	n/a	n/a	n/a	n/a	650	734	572
OG_0	pmi_7374	UniRef90_U6JZI9_Uncharacterized_protein_n=1_Tax=Eimeria_mitis_RepID=U6JZI9_9EIME	8.6e-09	n/a	Name=SUPERFAMILY:0054017; Dbxref=SCOP:51206; Description=camp-binding domain-like; score=27.60; evalue=1.80e-06;	n/a	Name=Pfam:cNMP_binding; Dbxref=Pfam:PF00027.24; Description=cyclic nucleotide-binding domain; Ontology_term=InterPro:IPR000595; score=30.30; evalue=2.40e-07;	n/a	650	522	744
OG_0	amo_50250	UniRef90_U6N0Q8_Uncharacterized_protein_n=1_Tax=Eimeria_necatrix_RepID=U6N0Q8_9EIME	1.1e-08	n/a	n/a	n/a	n/a	n/a	648	882	702
OG_0	cpo_7300	UniRef90_M4ABT0_Uncharacterized_protein_n=1_Tax=Xiphophorus_maculatus_RepID=M4ABT0_XIPMA	1.8e-09	n/a	n/a	n/a	n/a	n/a	648	242	240
OG_0	pmi_51869	UniRef90_U6GZJ4_Uncharacterized_protein_n=1_Tax=Eimeria_praecox_RepID=U6GZJ4_9EIME	7.7e-10	n/a	n/a	n/a	n/a	n/a	646	612	1135
OG_0	cpo_4479	UniRef90_U6GZY5_Uncharacterized_protein_n=1_Tax=Eimeria_praecox_RepID=U6GZY5_9EIME	1.8e-26	n/a	n/a	n/a	n/a	n/a	646	474	532
OG_0	cpo_171535	UniRef90_R1C8D1_Uncharacterized_protein_n=1_Tax=Emiliania_huxleyi_CCMP1516_RepID=R1C8D1_EMIHU	9.4e-07	n/a	n/a	n/a	n/a	n/a	646	848	1256
OG_0	goc_11393	UniRef90_R1FB89_Uncharacterized_protein_n=1_Tax=Emiliania_huxleyi_CCMP1516_RepID=R1FB89_EMIHU	1.9e-53	n/a	Name=SUPERFAMILY:0053257; Dbxref=SCOP:52025; Description=pa domain; score=27.10; evalue=2.00e-06;	n/a	Name=Pfam:PA; Dbxref=Pfam:PF02225.17; Description=pa domain; Ontology_term=InterPro:IPR003137; score=51.50; evalue=5.70e-14;	K16274	644	814	954
OG_0	cpo_1358	UniRef90_G3Z5I5_Uncharacterized_protein_n=4_Tax=Neisseria_RepID=G3Z5I5_9NEIS	1.6e-15	n/a	n/a	n/a	n/a	n/a	643	278	301
OG_0	cpo_117944	UniRef90_UPI0004F05A11_PREDICTED:_LOW_QUALITY_PROTEIN:_plectin_n=1_Tax=Pan_paniscus_RepID=UPI0004F05A11	1.2e-06	n/a	n/a	n/a	n/a	n/a	643	361	544
OG_0	amo_52617	UniRef90_B8C4A4_Uncharacterized_protein_(Fragment)_n=1_Tax=Thalassiosira_pseudonana_RepID=B8C4A4_THAPS	3.4e-156	Name=JCVI_TIGRFAMS:TIGR01970; Dbxref=JCVI_TIGRFAMS:TIGR01970; Description=deah_box_hrpb: atp-dependent helicase hrpb; Ontology_term=InterPro:IPR010225; score=271.30; evalue=4.20e-81;	Name=SUPERFAMILY:0034833; Dbxref=SCOP:52540; Description=p-loop containing nucleoside triphosphate hydrolases; score=150.10; evalue=7.00e-44;	Name=Swiss-Prot:Q6P5D3; Dbxref=Swiss-Prot:Q6P5D3; Description=putative atp-dependent rna helicase dhx57 os mus musculus gn dhx57 pe 2 sv 2; Ontology_term=InterPro:IPR000571,InterPro:IPR001650,InterPro:IPR006575,InterPro:IPR007502,InterPro:IPR009060,InterPro:IPR011545,InterPro:IPR011709,InterPro:IPR014001,InterPro:IPR015940,InterPro:IPR027417; score=354.37; evalue=2.46e-103;	Name=Pfam:DEAD; Dbxref=Pfam:PF00270.24; Description=dead/deah box helicase; Ontology_term=InterPro:IPR011545; score=28.30; evalue=9.50e-07;	K14442	642	664	604
OG_0	caf_8848	UniRef90_B7FTX2_Predicted_protein_n=1_Tax=Phaeodactylum_tricornutum_(strain_CCAP_1055/1)_RepID=B7FTX2_PHATC	5.1e-110	Name=JCVI_TIGRFAMS:TIGR02794; Dbxref=JCVI_TIGRFAMS:TIGR02794; Description=tola_full: protein tola; Ontology_term=InterPro:IPR014161; score=23.50; evalue=6.40e-06;	Name=SUPERFAMILY:0042225; Dbxref=SCOP:48371; Description=arm repeat; score=43.00; evalue=4.60e-11;	n/a	Name=Pfam:W2; Dbxref=Pfam:PF02020.13; Description=eif4-gamma/eif5/eif2-epsilon; Ontology_term=InterPro:IPR003307; score=44.80; evalue=8.00e-12;	K03260	642	7324	1728
OG_0	amo_7244	UniRef90_U6KFT2_Uncharacterized_protein_n=1_Tax=Eimeria_mitis_RepID=U6KFT2_9EIME	1.2e-06	n/a	n/a	n/a	n/a	n/a	642	638	602
OG_0	goc_12134	UniRef90_U6JZG9_Uncharacterized_protein_n=1_Tax=Eimeria_mitis_RepID=U6JZG9_9EIME	2.7e-05	n/a	n/a	n/a	n/a	n/a	642	592	860
OG_0	pmi_261658	UniRef90_A0A0G4G3Z9_Genome_assembly_Vbrassicaformis_n=1_Tax=Vitrella_brassicaformis_CCMP3155_RepID=A0A0G4G3Z9_9ALVE	4e-37	n/a	Name=SUPERFAMILY:0047129; Dbxref=SCOP:48371; Description=arm repeat; score=28.40; evalue=1.20e-06;	Name=Swiss-Prot:Q10475; Dbxref=Swiss-Prot:Q10475; Description=eukaryotic translation initiation factor 4 gamma os schizosaccharomyces pombe (strain 972 / atcc 24843) gn tif471 pe 1 sv 1; Ontology_term=InterPro:IPR003890,InterPro:IPR012969,InterPro:IPR016021,InterPro:IPR016024,InterPro:IPR022745; score=109.38; evalue=6.26e-24;	Name=Pfam:MIF4G; Dbxref=Pfam:PF02854.14; Description=mif4g domain; Ontology_term=InterPro:IPR003890; score=121.80; evalue=2.30e-35;	K03260	640	470	782
OG_0	amo_1872	UniRef90_A0A0F0DPM1_Uncharacterized_protein_n=1_Tax=Pseudomonas_sp._21_RepID=A0A0F0DPM1_9PSED	3.1e-08	n/a	n/a	n/a	n/a	n/a	640	750	684
OG_0	cpo_16033	UniRef90_UPI0003339ED2_PREDICTED:_plectin_isoform_X1_n=15_Tax=Afrotheria_RepID=UPI0003339ED2	7.6e-23	n/a	n/a	n/a	n/a	K10388	638	302	468
OG_0	amo_13288	UniRef90_UPI0003F94EB8_hypothetical_protein_n=1_Tax=Nocardioides_insulae_RepID=UPI0003F94EB8	7.7e-08	n/a	n/a	n/a	n/a	n/a	638	742	616
OG_0	cpo_171129	UniRef90_U6G9F2_Uncharacterized_protein_n=1_Tax=Eimeria_praecox_RepID=U6G9F2_9EIME	2.2e-11	n/a	n/a	n/a	n/a	n/a	638	378	614
OG_0	cpo_169760	UniRef90_A0A0D2XIU7_Uncharacterized_protein_n=20_Tax=Fusarium_RepID=A0A0D2XIU7_FUSO4	6.4e-07	n/a	Name=SUPERFAMILY:0047332; Dbxref=SCOP:56112; Description=protein kinase-like (pk-like); score=103.70; evalue=9.80e-30;	n/a	Name=Pfam:Alpha_kinase; Dbxref=Pfam:PF02816.13; Description=alpha-kinase family; Ontology_term=InterPro:IPR004166; score=88.60; evalue=3.50e-25;	K08292	636	160	250
OG_0	cpo_148282	UniRef90_A0A0F3PL19_Putative_membrane_protein_(Fragment)_n=1_Tax=Anaplasma_phagocytophilum_str._CRT53-1_RepID=A0A0F3PL19_ANAPH	2.3e-06	n/a	n/a	n/a	n/a	K06252	636	236	350
OG_0	goc_21476	UniRef90_R1D3I2_Uncharacterized_protein_n=1_Tax=Emiliania_huxleyi_CCMP1516_RepID=R1D3I2_EMIHU	1.2e-144	n/a	n/a	n/a	n/a	n/a	636	570	674
OG_0	pmi_5185	UniRef90_A9V809_Predicted_protein_n=1_Tax=Monosiga_brevicollis_RepID=A9V809_MONBE	1.8e-07	n/a	n/a	n/a	n/a	n/a	636	494	642
OG_0	caf_109270	UniRef90_C4LXC5_Putative_uncharacterized_protein_n=2_Tax=Entamoeba_histolytica_RepID=C4LXC5_ENTHI	1.1e-52	Name=JCVI_TIGRFAMS:TIGR02794; Dbxref=JCVI_TIGRFAMS:TIGR02794; Description=tola_full: protein tola; Ontology_term=InterPro:IPR014161; score=23.10; evalue=8.20e-06;	n/a	n/a	n/a	n/a	636	26	1172
OG_0	cpo_23879	UniRef90_Q4Q3D8_Uncharacterized_protein_n=1_Tax=Leishmania_major_RepID=Q4Q3D8_LEIMA	1.8e-14	Name=JCVI_TIGRFAMS:TIGR00225; Dbxref=JCVI_TIGRFAMS:TIGR00225; Description=prc: c-terminal processing peptidase; Ontology_term=InterPro:IPR004447; score=32.10; evalue=1.30e-08;	Name=SUPERFAMILY:0050584; Dbxref=SCOP:50156; Description=pdz domain-like; score=28.70; evalue=7.10e-07;	n/a	n/a	n/a	634	238	314
OG_0	amo_37480	UniRef90_UPI000684B02D_hypothetical_protein_n=1_Tax=Thiothrix_lacustris_RepID=UPI000684B02D	2.5e-10	n/a	n/a	n/a	n/a	n/a	634	947	804
OG_0	goc_19844	UniRef90_R1DMN2_Uncharacterized_protein_n=1_Tax=Emiliania_huxleyi_CCMP1516_RepID=R1DMN2_EMIHU	3.6e-68	n/a	n/a	n/a	n/a	n/a	634	746	912
OG_0	amo_11346	UniRef90_U6K747_Uncharacterized_protein_n=1_Tax=Eimeria_mitis_RepID=U6K747_9EIME	3.4e-10	n/a	n/a	n/a	n/a	n/a	632	640	560
OG_0	cpo_23914	UniRef90_U6KK78_Uncharacterized_protein_n=1_Tax=Eimeria_mitis_RepID=U6KK78_9EIME	1.1e-11	n/a	n/a	n/a	n/a	n/a	632	330	344
OG_0	goc_25227	UniRef90_W7U3U6_Uncharacterized_protein_n=2_Tax=Nannochloropsis_gaditana_RepID=W7U3U6_9STRA	3.1e-43	n/a	n/a	n/a	n/a	n/a	630	468	884
OG_0	pmi_63242	UniRef90_H1X8N3_Uncharacterized_protein_n=1_Tax=Weissella_confusa_LBAE_C39-2_RepID=H1X8N3_WEICO	0.00067	n/a	n/a	n/a	n/a	n/a	630	506	955
OG_0	goc_28327	UniRef90_R1G1E8_Uncharacterized_protein_n=1_Tax=Emiliania_huxleyi_CCMP1516_RepID=R1G1E8_EMIHU	6.6e-54	n/a	n/a	n/a	n/a	n/a	628	706	1360
OG_0	amo_2160	UniRef90_UPI00046222CA_hypothetical_protein_TRAVEDRAFT_68116_n=1_Tax=Trametes_versicolor_(strain_FP-101664)_RepID=UPI00046222CA	6.7e-10	n/a	n/a	n/a	n/a	n/a	628	690	614
OG_0	amo_27357	UniRef90_A0A081NZ33_Uncharacterized_protein_n=1_Tax=Paenibacillus_sp._MSt1_RepID=A0A081NZ33_9BACL	1.1e-15	n/a	n/a	n/a	n/a	n/a	628	754	708
OG_0	amo_27383	UniRef90_A7H6K5_Methyltransferase_type_11_n=1_Tax=Anaeromyxobacter_sp._(strain_Fw109-5)_RepID=A7H6K5_ANADF	9.7e-19	n/a	n/a	n/a	n/a	n/a	628	836	634
OG_0	goc_18330	UniRef90_U6LP88_Uncharacterized_protein_n=1_Tax=Eimeria_brunetti_RepID=U6LP88_9EIME	2.7e-19	n/a	n/a	n/a	n/a	n/a	628	886	1314
OG_0	cpo_171519	UniRef90_Q4CND6_Membrane_associated_protein,_putative_(Fragment)_n=1_Tax=Trypanosoma_cruzi_(strain_CL_Brener)_RepID=Q4CND6_TRYCC	3.1e-18	n/a	n/a	n/a	n/a	n/a	624	256	304
OG_0	pmi_13495	UniRef90_S3ASF7_dTMP_kinase_n=5_Tax=Streptomyces_RepID=S3ASF7_9ACTN	4.3e-17	n/a	n/a	n/a	n/a	n/a	624	670	1131
OG_0	pmi_165917	UniRef90_A0A0D4JBJ6_Pneumococcal_surface_protein_(Fragment)_n=2_Tax=Streptococcus_pneumoniae_RepID=A0A0D4JBJ6_STREE	3.6e-26	n/a	n/a	n/a	n/a	n/a	623	498	924
OG_0	amo_410622	UniRef90_A0A067QS68_Ribosome-binding_protein_1_n=1_Tax=Zootermopsis_nevadensis_RepID=A0A067QS68_ZOONE	1.6e-69	n/a	n/a	n/a	n/a	n/a	622	944	658
OG_0	amo_27532	UniRef90_Q4DJM6_Uncharacterized_protein_n=1_Tax=Trypanosoma_cruzi_(strain_CL_Brener)_RepID=Q4DJM6_TRYCC	2.7e-57	n/a	Name=SUPERFAMILY:0036120; Dbxref=SCOP:49452; Description=starch-binding domain-like; score=52.60; evalue=2.10e-14;	n/a	Name=Pfam:CBM_20; Dbxref=Pfam:PF00686.14; Description=starch binding domain; Ontology_term=InterPro:IPR002044; score=59.90; evalue=1.20e-16;	n/a	622	846	856
OG_0	goc_13842	UniRef90_R1FDS2_Uncharacterized_protein_n=1_Tax=Emiliania_huxleyi_CCMP1516_RepID=R1FDS2_EMIHU	2.9e-270	Name=JCVI_TIGRFAMS:TIGR02349; Dbxref=JCVI_TIGRFAMS:TIGR02349; Description=dnaj_bact: chaperone protein dnaj; Ontology_term=InterPro:IPR012724; score=30.80; evalue=4.20e-08;	Name=SUPERFAMILY:0038551; Dbxref=SCOP:46565; Description=chaperone j-domain; score=40.30; evalue=1.50e-10;	n/a	Name=Pfam:DnaJ; Dbxref=Pfam:PF00226.26; Description=dnaj domain; Ontology_term=InterPro:IPR001623; score=40.10; evalue=2.00e-10;	n/a	622	542	750
OG_0	goc_22142	UniRef90_R1FQ93_Uncharacterized_protein_n=1_Tax=Emiliania_huxleyi_CCMP1516_RepID=R1FQ93_EMIHU	1.4e-135	n/a	Name=SUPERFAMILY:0037031; Dbxref=SCOP:47473; Description=ef-hand; score=24.80; evalue=1.00e-05;	n/a	Name=Pfam:efhand; Dbxref=Pfam:PF00036.27; Description=ef hand; Ontology_term=InterPro:IPR002048; score=24.60; evalue=8.00e-06;	n/a	622	884	1156
OG_0	amo_25369	UniRef90_UPI000395C2EB_PREDICTED:_LOW_QUALITY_PROTEIN:_rootletin_n=1_Tax=Pseudopodoces_humilis_RepID=UPI000395C2EB	3.3e-13	n/a	n/a	n/a	n/a	n/a	622	652	630
OG_0	goc_11585	UniRef90_R1FSH2_Uncharacterized_protein_n=1_Tax=Emiliania_huxleyi_CCMP1516_RepID=R1FSH2_EMIHU	1.6e-28	n/a	Name=SUPERFAMILY:0051622; Dbxref=SCOP:68906; Description=sap domain; score=28.50; evalue=2.60e-07;	n/a	Name=Pfam:SAP; Dbxref=Pfam:PF02037.22; Description=sap domain; Ontology_term=InterPro:IPR003034; score=41.90; evalue=4.30e-11;	n/a	621	431	640
OG_0	amo_41349	UniRef90_UPI0005406173_PREDICTED:_centrosomal_protein_of_164_kDa_isoform_X3_n=1_Tax=Loxodonta_africana_RepID=UPI0005406173	9.4e-28	n/a	Name=SUPERFAMILY:0036697; Dbxref=SCOP:51045; Description=ww domain; score=27.30; evalue=1.30e-06;	Name=Swiss-Prot:Q5DU05; Dbxref=Swiss-Prot:Q5DU05; Description=centrosomal protein of 164 kda os mus musculus gn cep164 pe 2 sv 2; Ontology_term=InterPro:IPR001202; score=106.30; evalue=1.66e-22;	Name=Pfam:WW; Dbxref=Pfam:PF00397.21; Description=ww domain; Ontology_term=InterPro:IPR001202; score=28.30; evalue=1.10e-06;	K16462	620	718	574
OG_0	amo_9705	UniRef90_UPI0004E599E2_PREDICTED:_eukaryotic_peptide_chain_release_factor_GTP-binding_subunit_ERF3B-like_n=1_Tax=Phoenix_dactylifera_RepID=UPI0004E599E2	4.5e-52	Name=JCVI_TIGRFAMS:TIGR00475; Dbxref=JCVI_TIGRFAMS:TIGR00475; Description=selb: selenocysteine-specific translation elongation factor; Ontology_term=InterPro:IPR004535; score=30.40; evalue=3.60e-08;	Name=SUPERFAMILY:0037248; Dbxref=SCOP:52540; Description=p-loop containing nucleoside triphosphate hydrolases; score=69.40; evalue=2.20e-19;	Name=Swiss-Prot:Q9HGI7; Dbxref=Swiss-Prot:Q9HGI7; Description=eukaryotic peptide chain release factor gtp-binding subunit os candida maltosa gn sup35 pe 3 sv 2; Ontology_term=InterPro:IPR000795,InterPro:IPR003285,InterPro:IPR004160,InterPro:IPR004161,InterPro:IPR009000,InterPro:IPR009001,InterPro:IPR027417; score=187.58; evalue=1.18e-48;	Name=Pfam:GTP_EFTU_D3; Dbxref=Pfam:PF03143.12; Description=elongation factor tu c-terminal domain; Ontology_term=InterPro:IPR004160; score=35.00; evalue=1.20e-08;	K14416	620	762	706
OG_0	pmi_221257	UniRef90_A0A067QS68_Ribosome-binding_protein_1_n=1_Tax=Zootermopsis_nevadensis_RepID=A0A067QS68_ZOONE	3.8e-27	n/a	n/a	n/a	n/a	n/a	620	396	732
OG_0	pmi_38375	UniRef90_UPI0002ECA6C9_hypothetical_protein_n=1_Tax=Pseudomonas_nitroreducens_RepID=UPI0002ECA6C9	5.4e-14	n/a	n/a	n/a	n/a	n/a	620	444	879
OG_0	goc_149947	UniRef90_R1FRI4_Uncharacterized_protein_(Fragment)_n=1_Tax=Emiliania_huxleyi_CCMP1516_RepID=R1FRI4_EMIHU	8.3e-198	n/a	n/a	n/a	n/a	n/a	618	1086	1272
OG_0	goc_150797	UniRef90_R1BQV6_Uncharacterized_protein_n=1_Tax=Emiliania_huxleyi_CCMP1516_RepID=R1BQV6_EMIHU	6.3e-137	n/a	n/a	n/a	n/a	n/a	618	462	766
OG_0	goc_16951	UniRef90_R1F4A6_Uncharacterized_protein_n=1_Tax=Emiliania_huxleyi_CCMP1516_RepID=R1F4A6_EMIHU	3.6e-89	n/a	n/a	Name=Swiss-Prot:P87117; Dbxref=Swiss-Prot:P87117; Description=vacuolar protein sorting-associated protein atg6 os schizosaccharomyces pombe (strain 972 / atcc 24843) gn atg6 pe 2 sv 4; Ontology_term=InterPro:IPR007243; score=114.00; evalue=3.92e-26;	Name=Pfam:APG6; Dbxref=Pfam:PF04111.7; Description=autophagy protein apg6; Ontology_term=InterPro:IPR007243; score=118.40; evalue=2.90e-34;	K08334	618	1035	1324
OG_0	amo_40745	UniRef90_U6MIG8_Uncharacterized_protein_n=1_Tax=Eimeria_maxima_RepID=U6MIG8_EIMMA	2.1e-11	n/a	n/a	n/a	n/a	n/a	618	806	694
OG_0	cpo_170336	UniRef90_E3GH54_Uncharacterized_protein_n=2_Tax=Eubacterium_limosum_RepID=E3GH54_EUBLK	1.5e-05	n/a	n/a	n/a	n/a	n/a	618	230	268
OG_0	goc_151711	UniRef90_R1FL34_Uncharacterized_protein_n=1_Tax=Emiliania_huxleyi_CCMP1516_RepID=R1FL34_EMIHU	5.1e-181	n/a	n/a	n/a	n/a	n/a	616	622	1128
OG_0	amo_56913	UniRef90_A0A094DKD5_Uncharacterized_protein_n=1_Tax=Pseudogymnoascus_pannorum_VKM_F-4516_(FW-969)_RepID=A0A094DKD5_9PEZI	1.9e-28	n/a	n/a	n/a	n/a	n/a	616	1188	808
OG_0	pmi_48036	UniRef90_A0A0D2MFY2_Uncharacterized_protein_(Fragment)_n=1_Tax=Monoraphidium_neglectum_RepID=A0A0D2MFY2_9CHLO	3.9e-19	n/a	n/a	n/a	n/a	n/a	616	486	528
OG_0	goc_149795	UniRef90_U6KP36_Uncharacterized_protein_n=1_Tax=Eimeria_tenella_RepID=U6KP36_EIMTE	1.9e-06	n/a	n/a	n/a	n/a	n/a	614	748	866
OG_0	amo_4747	UniRef90_A0A0H4L5G1_Chromosome_partition_ATPase_SMC_n=1_Tax=Marinovum_algicola_DG_898_RepID=A0A0H4L5G1_9RHOB	0.0002	n/a	Name=SUPERFAMILY:0044033; Dbxref=SCOP:51045; Description=ww domain; score=28.10; evalue=8.50e-07;	n/a	Name=Pfam:WW; Dbxref=Pfam:PF00397.21; Description=ww domain; Ontology_term=InterPro:IPR001202; score=37.30; evalue=1.50e-09;	n/a	614	826	770
OG_0	goc_150531	UniRef90_R1DGZ5_Uncharacterized_protein_n=2_Tax=Emiliania_huxleyi_CCMP1516_RepID=R1DGZ5_EMIHU	2.1e-108	n/a	n/a	n/a	n/a	n/a	613	426	760
OG_0	pmi_257358	UniRef90_A0A0G3A3E1_Signal_recognition_particle_receptor_protein_FtsY_n=1_Tax=Archangium_gephyra_RepID=A0A0G3A3E1_9DELT	6.5e-67	n/a	n/a	n/a	Name=Pfam:Plasmodium_HRP; Dbxref=Pfam:PF05403.6; Description=plasmodium histidine-rich protein (hrpii/iii); Ontology_term=InterPro:IPR008779; score=52.60; evalue=4.00e-14;	n/a	613	578	1046
OG_0	amo_106370	n/a	n/a	n/a	Name=SUPERFAMILY:0047534; Dbxref=SCOP:54236; Description=ubiquitin-like; score=24.90; evalue=9.80e-06;	n/a	n/a	n/a	612	674	484
OG_0	goc_149190	UniRef90_R1CFU8_Uncharacterized_protein_n=1_Tax=Emiliania_huxleyi_CCMP1516_RepID=R1CFU8_EMIHU	2.2e-226	n/a	n/a	n/a	n/a	n/a	610	634	742
OG_0	amo_25399	UniRef90_A0A0G4IBW3_Genome_assembly_Cvelia_1_n=1_Tax=Chromera_velia_CCMP2878_RepID=A0A0G4IBW3_9ALVE	1.2e-57	n/a	Name=SUPERFAMILY:0043136; Dbxref=SCOP:52087; Description=cral/trio domain; score=49.80; evalue=2.10e-13;	n/a	Name=Pfam:CRAL_TRIO; Dbxref=Pfam:PF00650.15; Description=cral/trio domain; Ontology_term=InterPro:IPR001251; score=45.90; evalue=3.50e-12;	n/a	610	1038	876
OG_0	pmi_39904	UniRef90_UPI00037A03B5_hypothetical_protein_n=1_Tax=Methylocystis_rosea_RepID=UPI00037A03B5	9.3e-05	n/a	n/a	n/a	n/a	n/a	610	448	1170
OG_0	goc_149219	UniRef90_R1F4Z2_Uncharacterized_protein_n=1_Tax=Emiliania_huxleyi_CCMP1516_RepID=R1F4Z2_EMIHU	8.4e-05	n/a	n/a	n/a	n/a	n/a	609	926	1095
OG_0	goc_150201	UniRef90_R1BP80_Uncharacterized_protein_(Fragment)_n=1_Tax=Emiliania_huxleyi_CCMP1516_RepID=R1BP80_EMIHU	8.9e-79	n/a	n/a	n/a	n/a	n/a	608	516	1222
OG_0	goc_91183	UniRef90_R1BTP5_Uncharacterized_protein_n=1_Tax=Emiliania_huxleyi_CCMP1516_RepID=R1BTP5_EMIHU	9.6e-96	n/a	n/a	n/a	n/a	n/a	608	766	892
OG_0	amo_40984	UniRef90_UPI0006756FDF_hypothetical_protein_AMSG_08001_n=1_Tax=Thecamonas_trahens_ATCC_50062_RepID=UPI0006756FDF	4.1e-32	n/a	n/a	n/a	n/a	n/a	608	956	778
OG_0	goc_12988	UniRef90_R1CZ51_Uncharacterized_protein_(Fragment)_n=1_Tax=Emiliania_huxleyi_CCMP1516_RepID=R1CZ51_EMIHU	9.7e-30	n/a	Name=SUPERFAMILY:0046469; Dbxref=SCOP:47370; Description=bromodomain; score=66.70; evalue=8.60e-19;	n/a	Name=Pfam:Bromodomain; Dbxref=Pfam:PF00439.20; Description=bromodomain; Ontology_term=InterPro:IPR001487; score=56.10; evalue=2.30e-15;	K08871	607	1865	902
OG_0	cpo_13162	UniRef90_A0A031GGX6_Uncharacterized_protein_n=3_Tax=Janthinobacterium_RepID=A0A031GGX6_9BURK	7.2e-08	n/a	n/a	n/a	n/a	K10297	606	344	488
OG_0	cpo_1956	UniRef90_Q2WAG5_DNA_or_RNA_helicase_of_superfamily_II_n=2_Tax=Magnetospirillum_RepID=Q2WAG5_MAGSA	4e-50	n/a	Name=SUPERFAMILY:0052823; Dbxref=SCOP:52540; Description=p-loop containing nucleoside triphosphate hydrolases; score=76.40; evalue=1.20e-21;	Name=Swiss-Prot:P33919; Dbxref=Swiss-Prot:P33919; Description=uncharacterized protein yejh os escherichia coli (strain k12) gn yejh pe 4 sv 2; Ontology_term=InterPro:IPR001650,InterPro:IPR006935,InterPro:IPR014001,InterPro:IPR027417; score=125.95; evalue=7.54e-30;	Name=Pfam:Helicase_C; Dbxref=Pfam:PF00271.26; Description=helicase conserved c-terminal domain; Ontology_term=InterPro:IPR001650; score=53.20; evalue=1.70e-14;	K17677	604	278	308
OG_0	caf_64297	UniRef90_D2VYK8_Predicted_protein_n=1_Tax=Naegleria_gruberi_RepID=D2VYK8_NAEGR	1.7e-15	n/a	Name=SUPERFAMILY:0050578; Dbxref=SCOP:46785; Description="winged helix" dna-binding domain; score=28.10; evalue=9.30e-07;	n/a	Name=Pfam:DDRGK; Dbxref=Pfam:PF09756.4; Description=ddrgk domain; Ontology_term=InterPro:IPR019153; score=57.20; evalue=1.30e-15;	n/a	604	1052	882
OG_0	goc_21632	UniRef90_R1DDF8_Uncharacterized_protein_n=1_Tax=Emiliania_huxleyi_CCMP1516_RepID=R1DDF8_EMIHU	1e-109	n/a	n/a	n/a	n/a	n/a	604	1294	852
OG_0	goc_25359	UniRef90_R1G4P6_Uncharacterized_protein_n=1_Tax=Emiliania_huxleyi_CCMP1516_RepID=R1G4P6_EMIHU	4.9e-172	n/a	n/a	n/a	n/a	n/a	603	777	1007
OG_0	goc_149181	UniRef90_R1DBR2_Uncharacterized_protein_n=2_Tax=Emiliania_huxleyi_CCMP1516_RepID=R1DBR2_EMIHU	8.2e-126	n/a	n/a	n/a	n/a	n/a	602	778	958
OG_0	amo_51352	UniRef90_U6MBZ9_Uncharacterized_protein_n=1_Tax=Eimeria_maxima_RepID=U6MBZ9_EIMMA	8.3e-14	n/a	n/a	n/a	Name=Pfam:ShK; Dbxref=Pfam:PF01549.19; Description=shk domain-like; Ontology_term=InterPro:IPR003582; score=29.60; evalue=5.70e-07;	n/a	602	844	772
OG_0	pmi_20635	UniRef90_U6JY66_Uncharacterized_protein_n=1_Tax=Eimeria_mitis_RepID=U6JY66_9EIME	2e-05	n/a	n/a	n/a	n/a	n/a	602	412	718
OG_0	pmi_13916	n/a	n/a	n/a	n/a	n/a	n/a	n/a	602	652	1156
OG_0	amo_7297	UniRef90_A0L7N9_Uncharacterized_protein_n=1_Tax=Magnetococcus_marinus_(strain_ATCC_BAA-1437_/_JCM_17883_/_MC-1)_RepID=A0L7N9_MAGMM	7.5e-42	n/a	n/a	n/a	n/a	n/a	601	801	714
OG_0	caf_109689	UniRef90_B8LC37_Predicted_protein_n=1_Tax=Thalassiosira_pseudonana_RepID=B8LC37_THAPS	3.7e-82	Name=JCVI_TIGRFAMS:TIGR02168; Dbxref=JCVI_TIGRFAMS:TIGR02168; Description=smc_prok_b: chromosome segregation protein smc; Ontology_term=InterPro:IPR011890; score=23.40; evalue=2.40e-06;	n/a	n/a	n/a	K10352	600	2078	582
OG_0	pmi_20974	UniRef90_U6MBZ9_Uncharacterized_protein_n=1_Tax=Eimeria_maxima_RepID=U6MBZ9_EIMMA	2.6e-19	n/a	n/a	n/a	n/a	n/a	600	424	755
OG_0	amo_27084	UniRef90_C5AKZ6_Uncharacterized_protein_n=1_Tax=Burkholderia_glumae_(strain_BGR1)_RepID=C5AKZ6_BURGB	0.00012	n/a	n/a	n/a	n/a	n/a	600	688	560
OG_0	cpo_168950	UniRef90_E3GH54_Uncharacterized_protein_n=2_Tax=Eubacterium_limosum_RepID=E3GH54_EUBLK	9.5e-07	n/a	n/a	n/a	n/a	n/a	600	312	375
OG_0	goc_150905	UniRef90_R1D212_Uncharacterized_protein_n=2_Tax=Emiliania_huxleyi_CCMP1516_RepID=R1D212_EMIHU	1.9e-46	n/a	n/a	n/a	n/a	n/a	599	852	1111
OG_0	amo_40969	UniRef90_B8XR78_p200_(Fragment)_n=3_Tax=Babesia_bovis_RepID=B8XR78_BABBO	5.9e-35	n/a	n/a	n/a	n/a	n/a	599	866	731
OG_0	cpo_10373	UniRef90_E9AYS6_Kinetoplast-associated_protein-like_protein_n=1_Tax=Leishmania_mexicana_(strain_MHOM/GT/2001/U1103)_RepID=E9AYS6_LEIMU	3.6e-44	n/a	n/a	n/a	n/a	n/a	599	356	338
OG_0	amo_32893	UniRef90_W0VWY9_Non-specific_serine/threonine_protein_kinase_n=2_Tax=Zygosaccharomyces_bailii_ISA1307_RepID=W0VWY9_ZYGBA	3e-32	n/a	n/a	n/a	n/a	n/a	599	706	659
OG_0	goc_22551	UniRef90_K1J2A7_Signal_recognition_particle_receptor_FtsY_n=11_Tax=Aeromonas_RepID=K1J2A7_9GAMM	9.9e-12	n/a	n/a	n/a	n/a	n/a	598	644	776
OG_0	cpo_171422	UniRef90_U6JY66_Uncharacterized_protein_n=1_Tax=Eimeria_mitis_RepID=U6JY66_9EIME	1.2e-11	n/a	n/a	n/a	n/a	K05349	598	228	216
OG_0	cpo_18217	UniRef90_F9W7X5_WGS_project_CAEQ00000000_data,_annotated_contig_167_(Fragment)_n=1_Tax=Trypanosoma_congolense_(strain_IL3000)_RepID=F9W7X5_TRYCI	3.2e-31	n/a	n/a	n/a	n/a	n/a	598	412	560
OG_0	amo_28611	UniRef90_U6GGB6_Uncharacterized_protein_n=1_Tax=Eimeria_acervulina_RepID=U6GGB6_EIMAC	1.3e-16	n/a	n/a	n/a	n/a	n/a	598	814	644
OG_0	pmi_54447	UniRef90_UPI0004CBE1C0_hypothetical_protein_n=1_Tax=Streptomyces_aureocirculatus_RepID=UPI0004CBE1C0	5.8e-17	n/a	n/a	n/a	n/a	n/a	597	422	730
OG_0	amo_11134	n/a	n/a	n/a	n/a	n/a	n/a	n/a	596	722	512
OG_0	amo_40793	UniRef90_UPI0005A5F2F2_large_Ala/Glu-rich_protein_n=1_Tax=Streptomyces_sp._NBRC_110035_RepID=UPI0005A5F2F2	0.00032	n/a	n/a	n/a	n/a	n/a	596	610	446
OG_0	amo_37907	UniRef90_A4HW58_Kinesin-like_protein_n=1_Tax=Leishmania_infantum_RepID=A4HW58_LEIIN	1.3e-22	Name=JCVI_TIGRFAMS:TIGR02169; Dbxref=JCVI_TIGRFAMS:TIGR02169; Description=smc_prok_a: chromosome segregation protein smc; Ontology_term=InterPro:IPR011890; score=37.10; evalue=1.70e-10;	Name=SUPERFAMILY:0053395; Dbxref=SCOP:57997; Description=tropomyosin; score=38.20; evalue=1.00e-09;	n/a	n/a	n/a	594	660	604
OG_0	cpo_12053	UniRef90_UPI0006B033AE_hypothetical_protein_n=1_Tax=Streptomyces_sp._MMG1121_RepID=UPI0006B033AE	1.9e-08	n/a	n/a	n/a	n/a	n/a	594	336	146
OG_0	cpo_170357	UniRef90_U6GZY5_Uncharacterized_protein_n=1_Tax=Eimeria_praecox_RepID=U6GZY5_9EIME	1.1e-07	n/a	Name=SUPERFAMILY:0047382; Dbxref=SCOP:48403; Description=ankyrin repeat; score=37.20; evalue=1.70e-09;	n/a	Name=Pfam:Ank_5; Dbxref=Pfam:PF13857.1; Description=ankyrin repeats (many copies); score=37.70; evalue=1.40e-09;	n/a	594	238	368
OG_0	pmi_48168	UniRef90_A0A0D7CES4_Chromosome_partition_protein_Smc_n=1_Tax=Streptomyces_natalensis_ATCC_27448_RepID=A0A0D7CES4_9ACTN	4.6e-05	n/a	n/a	n/a	n/a	n/a	594	188	280
OG_0	cpo_11731	UniRef90_UPI0004090469_signal_recognition_particle-docking_protein_FtsY_n=1_Tax=Ferrimonas_senticii_RepID=UPI0004090469	4.4e-07	n/a	n/a	n/a	n/a	n/a	592	336	498
OG_0	pmi_256870	UniRef90_A0A0A0HRA2_Uncharacterized_protein_n=1_Tax=Roseovarius_mucosus_DSM_17069_RepID=A0A0A0HRA2_9RHOB	4e-08	n/a	n/a	n/a	n/a	n/a	592	490	898
OG_0	cpo_11164	UniRef90_UPI000690963C_hypothetical_protein_n=1_Tax=Methylotenera_sp._G11_RepID=UPI000690963C	3.6e-06	n/a	n/a	n/a	n/a	n/a	591	262	347
OG_0	pmi_19679	UniRef90_UPI000675521B_leucine-rich_repeat_containing_protein_n=1_Tax=Thecamonas_trahens_ATCC_50062_RepID=UPI000675521B	5.8e-20	Name=JCVI_TIGRFAMS:TIGR02169; Dbxref=JCVI_TIGRFAMS:TIGR02169; Description=smc_prok_a: chromosome segregation protein smc; Ontology_term=InterPro:IPR011890; score=25.10; evalue=7.30e-07;	n/a	n/a	n/a	n/a	590	444	972
OG_0	cpo_168824	UniRef90_U1GY04_Uncharacterized_protein_n=1_Tax=Endocarpon_pusillum_(strain_Z07020_/_HMAS-L-300199)_RepID=U1GY04_ENDPU	7.2e-24	n/a	n/a	n/a	n/a	n/a	590	260	280
OG_0	amo_27917	UniRef90_UPI0004F4428F_putative_ATP-dependent_DEAD/H_RNA_helicase_n=1_Tax=Trypanosoma_grayi_RepID=UPI0004F4428F	1.2e-77	Name=JCVI_TIGRFAMS:TIGR01587; Dbxref=JCVI_TIGRFAMS:TIGR01587; Description=cas3_core: crispr-associated helicase cas3; Ontology_term=InterPro:IPR006474; score=22.80; evalue=9.50e-06;	Name=SUPERFAMILY:0047988; Dbxref=SCOP:52540; Description=p-loop containing nucleoside triphosphate hydrolases; score=89.00; evalue=2.90e-25;	Name=Swiss-Prot:Q7Z478; Dbxref=Swiss-Prot:Q7Z478; Description=atp-dependent rna helicase dhx29 os homo sapiens gn dhx29 pe 1 sv 2; Ontology_term=InterPro:IPR001650,InterPro:IPR002464,InterPro:IPR007502,InterPro:IPR011545,InterPro:IPR011709,InterPro:IPR014001,InterPro:IPR027417; score=257.30; evalue=5.87e-71;	Name=Pfam:Helicase_C; Dbxref=Pfam:PF00271.26; Description=helicase conserved c-terminal domain; Ontology_term=InterPro:IPR001650; score=53.10; evalue=2.00e-14;	K14442	589	735	600
OG_0	pmi_17007	UniRef90_C3Y332_Putative_uncharacterized_protein_n=1_Tax=Branchiostoma_floridae_RepID=C3Y332_BRAFL	1.1e-113	Name=JCVI_TIGRFAMS:TIGR01967; Dbxref=JCVI_TIGRFAMS:TIGR01967; Description=deah_box_hrpa: atp-dependent helicase hrpa; Ontology_term=InterPro:IPR010222; score=178.50; evalue=3.30e-53;	Name=SUPERFAMILY:0052004; Dbxref=SCOP:52540; Description=p-loop containing nucleoside triphosphate hydrolases; score=118.70; evalue=2.40e-34;	Name=Swiss-Prot:O70133; Dbxref=Swiss-Prot:O70133; Description=atp-dependent rna helicase a os mus musculus gn dhx9 pe 1 sv 2; Ontology_term=InterPro:IPR001650,InterPro:IPR002464,InterPro:IPR007502,InterPro:IPR011545,InterPro:IPR011709,InterPro:IPR014001,InterPro:IPR014720,InterPro:IPR027417; score=407.91; evalue=2.20e-123;	Name=Pfam:HA2; Dbxref=Pfam:PF04408.18; Description=helicase associated domain (ha2); Ontology_term=InterPro:IPR007502; score=43.80; evalue=1.70e-11;	K13184	588	342	668
OG_0	goc_17244	UniRef90_A0A061RVF0_Centrosomal_protein_CEP135_n=1_Tax=Tetraselmis_sp._GSL018_RepID=A0A061RVF0_9CHLO	4.2e-30	Name=JCVI_TIGRFAMS:TIGR02169; Dbxref=JCVI_TIGRFAMS:TIGR02169; Description=smc_prok_a: chromosome segregation protein smc; Ontology_term=InterPro:IPR011890; score=21.90; evalue=6.70e-06;	n/a	n/a	n/a	n/a	588	854	770
OG_0	cpo_169191	UniRef90_A0A087XYU2_Palmitoyltransferase_n=4_Tax=Poecilia_RepID=A0A087XYU2_POEFO	1.6e-10	n/a	n/a	n/a	n/a	n/a	588	288	416
OG_0	cpo_17545	UniRef90_UPI0006759DFE_hypothetical_protein_AMSG_11985_n=1_Tax=Thecamonas_trahens_ATCC_50062_RepID=UPI0006759DFE	3.1e-11	n/a	n/a	n/a	n/a	n/a	588	344	430
OG_0	pmi_29951	UniRef90_C3YGB4_Putative_uncharacterized_protein_n=1_Tax=Branchiostoma_floridae_RepID=C3YGB4_BRAFL	0.00014	n/a	n/a	n/a	n/a	n/a	587	384	803
OG_0	cpo_158741	UniRef90_U6GDB4_Uncharacterized_protein_n=1_Tax=Eimeria_praecox_RepID=U6GDB4_9EIME	1.1e-14	n/a	n/a	n/a	n/a	n/a	586	508	504
OG_0	amo_38856	UniRef90_T2GAC8_Uncharacterized_protein_n=1_Tax=Desulfovibrio_gigas_DSM_1382_=_ATCC_19364_RepID=T2GAC8_DESGI	5.5e-08	n/a	n/a	n/a	n/a	n/a	586	692	614
OG_0	goc_150571	UniRef90_R1F9W6_DNA_polymerase_sigma_n=1_Tax=Emiliania_huxleyi_CCMP1516_RepID=R1F9W6_EMIHU	0	n/a	n/a	n/a	n/a	n/a	584	866	1084
OG_0	cpo_169939	UniRef90_U6KLI3_Uncharacterized_protein_n=1_Tax=Eimeria_mitis_RepID=U6KLI3_9EIME	1.8e-10	n/a	n/a	n/a	Name=Pfam:IQ; Dbxref=Pfam:PF00612.22; Description=iq calmodulin-binding motif; Ontology_term=InterPro:IPR000048; score=25.10; evalue=6.80e-06;	n/a	584	290	414
OG_0	pmi_52355	UniRef90_Q2IN23_Exonuclease_SbcC_n=2_Tax=Anaeromyxobacter_dehalogenans_RepID=Q2IN23_ANADE	5e-15	n/a	n/a	n/a	n/a	n/a	584	578	720
OG_0	amo_47595	UniRef90_U6H3T2_Protein_kinase,_PfEST_homolog,_putative_n=1_Tax=Eimeria_praecox_RepID=U6H3T2_9EIME	2e-09	n/a	n/a	n/a	n/a	n/a	584	746	620
OG_0	goc_14170	UniRef90_R1CM22_Uncharacterized_protein_n=1_Tax=Emiliania_huxleyi_CCMP1516_RepID=R1CM22_EMIHU	2.2e-121	Name=JCVI_TIGRFAMS:TIGR03574; Dbxref=JCVI_TIGRFAMS:TIGR03574; Description=selen_pstk: l-seryl-trna(sec) kinase; Ontology_term=InterPro:IPR020024; score=31.90; evalue=1.90e-08;	Name=SUPERFAMILY:0048050; Dbxref=SCOP:52540; Description=p-loop containing nucleoside triphosphate hydrolases; score=37.70; evalue=2.50e-09;	n/a	Name=Pfam:AAA_33; Dbxref=Pfam:PF13671.1; Description=aaa domain; score=34.50; evalue=1.50e-08;	n/a	584	728	842
OG_0	amo_10059	UniRef90_UPI000484762D_ATPase_n=1_Tax=Burkholderia_bryophila_RepID=UPI000484762D	2e-14	n/a	n/a	n/a	n/a	n/a	583	688	557
OG_0	amo_4198	UniRef90_F4HEH4_Cell_envelope_integrity_inner_membrane_protein_TolA_n=18_Tax=Gallibacterium_RepID=F4HEH4_GALAU	7.7e-10	n/a	n/a	n/a	n/a	n/a	582	748	558
OG_0	amo_11768	UniRef90_A4HAW9_Contig,_possible_fusion_of_chromosomes_20_and_34_n=1_Tax=Leishmania_braziliensis_RepID=A4HAW9_LEIBR	5.6e-16	n/a	n/a	n/a	n/a	n/a	582	688	558
OG_0	goc_364	UniRef90_V9VNL9_Chemotaxis_protein_CheA_n=2_Tax=Leisingera_methylohalidivorans_RepID=V9VNL9_9RHOB	9e-14	n/a	n/a	n/a	n/a	n/a	582	484	568
OG_0	goc_3572	UniRef90_UPI00069910DD_PREDICTED:_uncharacterized_abhydrolase_domain-containing_protein_DDB_G0269086-like_n=1_Tax=Lingula_unguis_RepID=UPI00069910DD	1.3e-19	Name=JCVI_TIGRFAMS:TIGR02794; Dbxref=JCVI_TIGRFAMS:TIGR02794; Description=tola_full: protein tola; Ontology_term=InterPro:IPR014161; score=33.80; evalue=4.70e-09;	n/a	n/a	n/a	n/a	582	846	646
OG_0	amo_28723	UniRef90_UPI0006ADB8E3_microtubule/TRAF3_and_DISC1_binding_protein_n=1_Tax=Streptomyces_sp._NRRL_WC-3618_RepID=UPI0006ADB8E3	3.1e-15	n/a	Name=SUPERFAMILY:0048828; Dbxref=SCOP:47473; Description=ef-hand; score=39.00; evalue=4.70e-10;	n/a	Name=Pfam:EF_hand_5; Dbxref=Pfam:PF13499.1; Description=ef-hand domain pair; Ontology_term=InterPro:IPR011992; score=28.20; evalue=1.40e-06;	n/a	582	804	674
OG_0	goc_17098	UniRef90_R1D1W6_Uncharacterized_protein_(Fragment)_n=1_Tax=Emiliania_huxleyi_CCMP1516_RepID=R1D1W6_EMIHU	1.7e-113	n/a	n/a	n/a	n/a	n/a	582	1412	834
OG_0	cpo_129392	n/a	n/a	n/a	n/a	n/a	n/a	n/a	582	410	682
OG_0	cpo_169662	UniRef90_C7T5D2_Pyriform_spidroin_1_(Fragment)_n=2_Tax=Latrodectus_hesperus_RepID=C7T5D2_LATHE	0.00022	n/a	Name=SUPERFAMILY:0053863; Dbxref=SCOP:51045; Description=ww domain; score=26.30; evalue=3.20e-06;	n/a	Name=Pfam:WW; Dbxref=Pfam:PF00397.21; Description=ww domain; Ontology_term=InterPro:IPR001202; score=25.50; evalue=7.50e-06;	n/a	582	170	230
OG_0	goc_8424	UniRef90_R1DU31_Uncharacterized_protein_n=1_Tax=Emiliania_huxleyi_CCMP1516_RepID=R1DU31_EMIHU	1.1e-29	n/a	n/a	n/a	n/a	n/a	582	760	838
OG_0	amo_54061	n/a	n/a	n/a	n/a	n/a	n/a	n/a	580	712	452
OG_0	amo_306376	UniRef90_U6MHA8_Uncharacterized_protein_n=1_Tax=Eimeria_maxima_RepID=U6MHA8_EIMMA	5.7e-14	n/a	n/a	n/a	n/a	n/a	580	774	690
OG_0	amo_22748	UniRef90_UPI00068F1422_hypothetical_protein_n=1_Tax=Lysobacter_arseniciresistens_RepID=UPI00068F1422	3.4e-06	n/a	n/a	n/a	n/a	n/a	578	728	654
OG_0	pmi_18454	UniRef90_A0A0G4GY82_Genome_assembly_Vbrassicaformis_n=1_Tax=Vitrella_brassicaformis_CCMP3155_RepID=A0A0G4GY82_9ALVE	3.2e-26	n/a	n/a	n/a	n/a	n/a	578	440	598
OG_0	amo_55243	n/a	n/a	n/a	n/a	n/a	n/a	n/a	578	598	416
OG_0	amo_248534	UniRef90_UPI0004892513_ATPase_n=1_Tax=Burkholderia_dilworthii_RepID=UPI0004892513	2.3e-05	n/a	n/a	n/a	n/a	n/a	578	758	792
OG_0	goc_15283	UniRef90_R1E8Y7_Uncharacterized_protein_n=1_Tax=Emiliania_huxleyi_CCMP1516_RepID=R1E8Y7_EMIHU	2.5e-123	n/a	n/a	n/a	n/a	n/a	578	858	936
OG_0	pmi_262348	UniRef90_U6KLI3_Uncharacterized_protein_n=1_Tax=Eimeria_mitis_RepID=U6KLI3_9EIME	3e-52	n/a	Name=SUPERFAMILY:0053395; Dbxref=SCOP:57997; Description=tropomyosin; score=26.00; evalue=5.20e-06;	n/a	n/a	n/a	576	398	542
OG_0	pmi_30821	UniRef90_A0A015KI97_Uncharacterized_protein_n=1_Tax=Rhizophagus_irregularis_DAOM_197198w_RepID=A0A015KI97_9GLOM	2.4e-50	n/a	n/a	n/a	n/a	n/a	576	494	702
OG_0	pmi_12800	UniRef90_R1BVP6_Uncharacterized_protein_n=1_Tax=Emiliania_huxleyi_CCMP1516_RepID=R1BVP6_EMIHU	5.6e-15	n/a	n/a	n/a	n/a	n/a	576	452	870
OG_0	pmi_28807	UniRef90_A0A0G4G0Z0_Genome_assembly_Vbrassicaformis_n=1_Tax=Vitrella_brassicaformis_CCMP3155_RepID=A0A0G4G0Z0_9ALVE	1.2e-11	n/a	n/a	n/a	Name=Pfam:PP28; Dbxref=Pfam:PF10252.4; Description=casein kinase substrate phosphoprotein pp28; Ontology_term=InterPro:IPR019380; score=30.00; evalue=3.50e-07;	n/a	576	348	754
OG_0	pmi_51131	UniRef90_A0A017TGP9_Huntingtin_interacting_protein_E-like_protein_n=2_Tax=Chondromyces_apiculatus_RepID=A0A017TGP9_9DELT	7e-07	n/a	n/a	n/a	n/a	n/a	576	398	570
OG_0	amo_41616	UniRef90_W0DRN1_Uncharacterized_protein_n=1_Tax=Thioalkalivibrio_thiocyanoxidans_ARh_4_RepID=W0DRN1_9GAMM	3e-12	Name=JCVI_TIGRFAMS:TIGR02168; Dbxref=JCVI_TIGRFAMS:TIGR02168; Description=smc_prok_b: chromosome segregation protein smc; Ontology_term=InterPro:IPR011890; score=21.70; evalue=7.60e-06;	n/a	n/a	n/a	n/a	574	612	587
OG_0	goc_8616	UniRef90_R1D596_Uncharacterized_protein_(Fragment)_n=1_Tax=Emiliania_huxleyi_CCMP1516_RepID=R1D596_EMIHU	7.5e-05	n/a	n/a	n/a	n/a	n/a	574	536	406
OG_0	pmi_7128	n/a	n/a	n/a	n/a	n/a	n/a	n/a	574	438	660
OG_0	goc_150075	UniRef90_U6M0Z3_Uncharacterized_protein_n=1_Tax=Eimeria_maxima_RepID=U6M0Z3_EIMMA	1.2e-37	n/a	n/a	n/a	n/a	n/a	573	586	834
OG_0	goc_14817	UniRef90_R1D5Y7_Uncharacterized_protein_n=2_Tax=Emiliania_huxleyi_CCMP1516_RepID=R1D5Y7_EMIHU	1.4e-49	n/a	n/a	n/a	n/a	n/a	572	705	875
OG_0	cpo_22088	UniRef90_Q1DCD7_Response_regulator_receiver_domain/DnaJ_domain_protein_n=1_Tax=Myxococcus_xanthus_(strain_DK_1622)_RepID=Q1DCD7_MYXXD	1.9e-13	n/a	n/a	n/a	n/a	n/a	572	238	232
OG_0	cpo_150235	n/a	n/a	n/a	n/a	n/a	n/a	n/a	572	215	246
OG_0	pmi_261406	UniRef90_A0A0A1B6I0_Membrane_protein_n=1_Tax=Pantoea_sp._PSNIH2_RepID=A0A0A1B6I0_9ENTR	3e-09	n/a	n/a	n/a	n/a	n/a	572	602	653
OG_0	goc_6315	UniRef90_R1EN30_Uncharacterized_protein_n=1_Tax=Emiliania_huxleyi_CCMP1516_RepID=R1EN30_EMIHU	4.1e-85	n/a	n/a	n/a	n/a	n/a	570	494	745
OG_0	pmi_35142	UniRef90_U6HAM0_Uncharacterized_protein_n=1_Tax=Eimeria_praecox_RepID=U6HAM0_9EIME	6.4e-10	n/a	n/a	n/a	n/a	n/a	568	512	894
OG_0	pmi_259487	UniRef90_U6MWZ4_Uncharacterized_protein_n=1_Tax=Eimeria_necatrix_RepID=U6MWZ4_9EIME	4.6e-10	n/a	n/a	n/a	n/a	n/a	568	444	924
OG_0	cpo_1942	UniRef90_C1FFK9_Uncharacterized_protein_n=1_Tax=Micromonas_sp._(strain_RCC299_/_NOUM17)_RepID=C1FFK9_MICSR	1.5e-13	n/a	n/a	n/a	n/a	n/a	567	130	200
OG_0	goc_149742	UniRef90_R1DTU7_Uncharacterized_protein_n=1_Tax=Emiliania_huxleyi_CCMP1516_RepID=R1DTU7_EMIHU	8.4e-270	n/a	n/a	n/a	n/a	n/a	566	544	784
OG_0	pmi_53963	UniRef90_J9HYT3_Uncharacterized_protein_n=1_Tax=Oxytricha_trifallax_RepID=J9HYT3_9SPIT	2.2e-44	n/a	n/a	n/a	Name=Pfam:cwf21; Dbxref=Pfam:PF08312.7; Description=cwf21 domain; Ontology_term=InterPro:IPR013170; score=34.50; evalue=1.20e-08;	K13172	566	346	596
OG_0	cpo_12080	UniRef90_G7QCW6_Protein_TolA_n=2_Tax=Desulfovibrio_RepID=G7QCW6_9DELT	1.3e-10	n/a	n/a	n/a	n/a	n/a	566	422	608
OG_0	goc_2465	UniRef90_U6KLI3_Uncharacterized_protein_n=1_Tax=Eimeria_mitis_RepID=U6KLI3_9EIME	1.5e-06	n/a	Name=SUPERFAMILY:0050057; Dbxref=SCOP:50156; Description=pdz domain-like; score=43.40; evalue=2.10e-11;	n/a	Name=Pfam:PDZ; Dbxref=Pfam:PF00595.19; Description=pdz domain (also known as dhr or glgf); Ontology_term=InterPro:IPR001478; score=29.20; evalue=6.70e-07;	n/a	565	601	584
OG_0	pmi_241395	UniRef90_E9ADL3_Uncharacterized_protein_n=1_Tax=Leishmania_major_RepID=E9ADL3_LEIMA	8.7e-71	n/a	n/a	n/a	n/a	n/a	564	264	690
OG_0	amo_26957	UniRef90_UPI0006754889_hypothetical_protein_AMSG_05506_n=1_Tax=Thecamonas_trahens_ATCC_50062_RepID=UPI0006754889	9.3e-35	n/a	n/a	n/a	n/a	n/a	564	634	450
OG_0	cpo_24719	UniRef90_UPI0003B45FB3_neurofilament_protein_n=1_Tax=Desulfovibrio_longus_RepID=UPI0003B45FB3	1.8e-42	n/a	n/a	n/a	n/a	n/a	563	226	239
OG_0	pmi_20574	UniRef90_C1FFK9_Uncharacterized_protein_n=1_Tax=Micromonas_sp._(strain_RCC299_/_NOUM17)_RepID=C1FFK9_MICSR	7.5e-26	n/a	n/a	n/a	n/a	n/a	562	486	864
OG_0	amo_40562	UniRef90_Q22WK5_Uncharacterized_protein_n=1_Tax=Tetrahymena_thermophila_(strain_SB210)_RepID=Q22WK5_TETTS	4e-20	Name=JCVI_TIGRFAMS:TIGR02169; Dbxref=JCVI_TIGRFAMS:TIGR02169; Description=smc_prok_a: chromosome segregation protein smc; Ontology_term=InterPro:IPR011890; score=33.00; evalue=2.90e-09;	n/a	n/a	n/a	n/a	562	696	694
OG_0	pmi_33773	UniRef90_A4S9U2_Uncharacterized_protein_n=1_Tax=Ostreococcus_lucimarinus_(strain_CCE9901)_RepID=A4S9U2_OSTLU	3.2e-19	n/a	n/a	n/a	n/a	n/a	562	312	682
OG_0	goc_10534	UniRef90_A0A0F5HXB1_Uncharacterized_protein_n=3_Tax=Bacillaceae_RepID=A0A0F5HXB1_9BACI	0.00067	n/a	n/a	n/a	n/a	n/a	562	556	896
OG_0	pmi_52583	UniRef90_A0A0F7U4T1_Uncharacterized_protein_n=1_Tax=Neospora_caninum_(strain_Liverpool)_RepID=A0A0F7U4T1_NEOCL	1.7e-25	n/a	n/a	n/a	n/a	n/a	562	562	980
OG_0	cpo_171177	UniRef90_U6GNX4_Uncharacterized_protein_n=1_Tax=Eimeria_acervulina_RepID=U6GNX4_EIMAC	5.9e-14	n/a	n/a	n/a	n/a	n/a	560	164	272
OG_0	amo_22987	UniRef90_U6KSL4_Uncharacterized_protein_n=2_Tax=Eimeria_RepID=U6KSL4_EIMTE	0.00012	Name=JCVI_TIGRFAMS:TIGR02168; Dbxref=JCVI_TIGRFAMS:TIGR02168; Description=smc_prok_b: chromosome segregation protein smc; Ontology_term=InterPro:IPR011890; score=21.30; evalue=1.00e-05;	n/a	n/a	n/a	n/a	560	662	516
OG_0	amo_409802	UniRef90_A0A0G3A3E1_Signal_recognition_particle_receptor_protein_FtsY_n=1_Tax=Archangium_gephyra_RepID=A0A0G3A3E1_9DELT	2e-14	n/a	n/a	n/a	n/a	n/a	560	662	604
OG_0	cpo_22405	UniRef90_E5RKE0_Protein_tyrosine_phosphatase_(Fragment)_n=1_Tax=Monosiga_ovata_RepID=E5RKE0_9EUKA	1.4e-09	n/a	n/a	n/a	n/a	n/a	560	262	172
OG_0	goc_4066	UniRef90_Q28RH6_Mucin-associated_surface_protein_n=2_Tax=Jannaschia_sp._(strain_CCS1)_RepID=Q28RH6_JANSC	2.1e-09	n/a	n/a	n/a	n/a	n/a	560	118	520
OG_0	goc_25777	UniRef90_R1EF32_Uncharacterized_protein_n=1_Tax=Emiliania_huxleyi_CCMP1516_RepID=R1EF32_EMIHU	2.5e-110	n/a	n/a	n/a	n/a	n/a	559	554	860
OG_0	goc_120342	UniRef90_A0A0D7BIU4_Uncharacterized_protein_n=1_Tax=Cylindrobasidium_torrendii_FP15055_ss-10_RepID=A0A0D7BIU4_9HOMO	2.3e-13	n/a	n/a	n/a	n/a	n/a	558	550	702
OG_0	pmi_262302	UniRef90_UPI00046C3855_PREDICTED:_nuclear_anchorage_protein_1-like_n=1_Tax=Tribolium_castaneum_RepID=UPI00046C3855	1.7e-39	n/a	n/a	n/a	n/a	n/a	558	292	752
OG_0	amo_54327	UniRef90_Q0W1C5_Uncharacterized_protein_n=2_Tax=Methanocella_RepID=Q0W1C5_METAR	4.3e-12	n/a	n/a	n/a	n/a	n/a	558	583	563
OG_0	amo_103777	UniRef90_B5F030_Protein_TolA_n=133_Tax=Salmonella_choleraesuis_RepID=B5F030_SALA4	9.2e-08	n/a	n/a	n/a	n/a	n/a	558	616	416
OG_0	amo_325521	UniRef90_UPI000677DF32_hypothetical_protein_n=1_Tax=Lachnospiraceae_bacterium_NC2004_RepID=UPI000677DF32	5.8e-05	n/a	n/a	n/a	n/a	n/a	558	680	596
OG_0	goc_12429	UniRef90_R1B2C3_Uncharacterized_protein_n=1_Tax=Emiliania_huxleyi_CCMP1516_RepID=R1B2C3_EMIHU	1e-65	n/a	n/a	n/a	n/a	n/a	557	520	750
OG_0	caf_109610	UniRef90_A0A0G4F9I9_Genome_assembly_Cvelia_1_n=1_Tax=Chromera_velia_CCMP2878_RepID=A0A0G4F9I9_9ALVE	7.9e-26	n/a	n/a	n/a	n/a	K01814	556	1078	616
OG_0	amo_23004	UniRef90_U6MQ96_Uncharacterized_protein_n=1_Tax=Eimeria_necatrix_RepID=U6MQ96_9EIME	2.6e-13	n/a	n/a	n/a	n/a	n/a	556	618	536
OG_0	amo_51396	UniRef90_Q9A2W5_Arylesterase-related_protein_n=2_Tax=Caulobacter_crescentus_(strain_ATCC_19089_/_CB15)_RepID=Q9A2W5_CAUCR	5.6e-05	n/a	n/a	n/a	n/a	n/a	556	730	522
OG_0	cpo_25972	UniRef90_D3F0G5_Chromosome_segregation_ATPase-like_protein_n=1_Tax=Conexibacter_woesei_(strain_DSM_14684_/_JCM_11494_/_NBRC_100937_/_ID131577)_RepID=D3F0G5_CONWI	0.00011	n/a	n/a	n/a	n/a	n/a	556	184	318
OG_0	goc_1128	UniRef90_UPI00046622A9_MULTISPECIES:_protein_TolA_n=2_Tax=Enterobacteriales_RepID=UPI00046622A9	5.2e-08	n/a	n/a	n/a	n/a	n/a	556	824	1052
OG_0	goc_149875	UniRef90_R1EQ52_Uncharacterized_protein_n=2_Tax=Emiliania_huxleyi_CCMP1516_RepID=R1EQ52_EMIHU	1.4e-40	n/a	n/a	n/a	n/a	n/a	554	633	534
OG_0	cpo_25002	UniRef90_U6G5D7_Uncharacterized_protein_n=1_Tax=Eimeria_praecox_RepID=U6G5D7_9EIME	4.7e-08	n/a	n/a	n/a	n/a	n/a	554	166	150
OG_0	pmi_262804	n/a	n/a	n/a	n/a	n/a	n/a	n/a	554	284	646
OG_0	goc_1582	UniRef90_R1DG47_Uncharacterized_protein_n=1_Tax=Emiliania_huxleyi_CCMP1516_RepID=R1DG47_EMIHU	9.3e-30	n/a	n/a	n/a	n/a	n/a	553	892	952
OG_0	amo_410116	UniRef90_U6KE82_Uncharacterized_protein_n=1_Tax=Eimeria_mitis_RepID=U6KE82_9EIME	1.6e-09	n/a	n/a	n/a	n/a	n/a	552	644	504
OG_0	amo_9734	UniRef90_A0A085NDZ9_Uncharacterized_protein_n=1_Tax=Trichuris_suis_RepID=A0A085NDZ9_9BILA	9.1e-12	n/a	n/a	n/a	n/a	n/a	550	874	727
OG_0	pmi_52649	UniRef90_I4MPE1_GETHR_pentapeptide_n=2_Tax=Comamonadaceae_RepID=I4MPE1_9BURK	9.4e-37	n/a	n/a	n/a	n/a	n/a	550	300	466
OG_0	caf_4921	UniRef90_K0SIZ3_Uncharacterized_protein_n=1_Tax=Thalassiosira_oceanica_RepID=K0SIZ3_THAOC	8.7e-21	n/a	n/a	n/a	n/a	n/a	550	1132	908
OG_0	pmi_54436	UniRef90_A0A0C3IBW5_Uncharacterized_protein_(Fragment)_n=1_Tax=Pisolithus_tinctorius_Marx_270_RepID=A0A0C3IBW5_PISTI	4.1e-06	n/a	n/a	n/a	n/a	n/a	550	452	815
OG_0	pmi_263066	UniRef90_U6JVP8_Uncharacterized_protein_n=1_Tax=Eimeria_mitis_RepID=U6JVP8_9EIME	0.00014	Name=JCVI_TIGRFAMS:TIGR00675; Dbxref=JCVI_TIGRFAMS:TIGR00675; Description=dcm: dna (cytosine-5-)-methyltransferase; Ontology_term=InterPro:IPR001525; score=42.40; evalue=1.40e-11;	Name=SUPERFAMILY:0045633; Dbxref=SCOP:53335; Description=s-adenosyl-l-methionine-dependent methyltransferases; score=49.50; evalue=3.10e-13;	n/a	Name=Pfam:DNA_methylase; Dbxref=Pfam:PF00145.12; Description=c-5 cytosine-specific dna methylase; Ontology_term=InterPro:IPR001525; score=37.70; evalue=1.10e-09;	n/a	550	288	568
OG_0	cpo_169618	UniRef90_U6LU95_Uncharacterized_protein_n=1_Tax=Eimeria_brunetti_RepID=U6LU95_9EIME	1.5e-13	n/a	n/a	n/a	n/a	n/a	549	224	250
OG_0	pmi_45502	UniRef90_F2D340_Predicted_protein_(Fragment)_n=1_Tax=Hordeum_vulgare_var._distichum_RepID=F2D340_HORVD	0.00022	n/a	n/a	n/a	n/a	n/a	549	403	790
OG_0	amo_407182	UniRef90_Q55EQ3_Uncharacterized_abhydrolase_domain-containing_protein_DDB_G0269086_n=1_Tax=Dictyostelium_discoideum_RepID=Y9086_DICDI	7.1e-36	n/a	Name=SUPERFAMILY:0050514; Dbxref=SCOP:54928; Description=rna-binding domain rbd; score=43.80; evalue=1.40e-11;	n/a	Name=Pfam:RRM_6; Dbxref=Pfam:PF14259.1; Description=rna recognition motif (a.k.a. rrm rbd or rnp domain); score=28.80; evalue=8.10e-07;	n/a	548	777	677
OG_0	pmi_6609	n/a	n/a	n/a	n/a	n/a	n/a	n/a	548	384	792
OG_0	goc_24200	UniRef90_Q4D546_Vesicular_transport-associated_repeat_protein,_putative_n=1_Tax=Trypanosoma_cruzi_(strain_CL_Brener)_RepID=Q4D546_TRYCC	2.3e-11	n/a	n/a	n/a	n/a	n/a	546	692	676
OG_0	goc_117454	UniRef90_K3ZN26_Uncharacterized_protein_n=2_Tax=Setaria_italica_RepID=K3ZN26_SETIT	2e-07	n/a	n/a	n/a	n/a	n/a	546	796	823
OG_0	amo_410198	UniRef90_L9KUP1_Ribosome-binding_protein_1_n=1_Tax=Tupaia_chinensis_RepID=L9KUP1_TUPCH	8.3e-37	n/a	n/a	n/a	n/a	n/a	546	818	724
OG_0	cpo_26404	UniRef90_U6H2A3_Uncharacterized_protein_n=1_Tax=Eimeria_praecox_RepID=U6H2A3_9EIME	9e-19	n/a	n/a	n/a	n/a	n/a	546	122	266
OG_0	pmi_26633	UniRef90_C1MTU8_Predicted_protein_n=1_Tax=Micromonas_pusilla_(strain_CCMP1545)_RepID=C1MTU8_MICPC	8.7e-09	n/a	n/a	n/a	n/a	n/a	546	388	950
OG_0	goc_10218	UniRef90_F2JMX7_Maltose_O-acetyltransferase_n=2_Tax=Cellulosilyticum_lentocellum_RepID=F2JMX7_CELLD	1.3e-20	Name=JCVI_TIGRFAMS:TIGR02168; Dbxref=JCVI_TIGRFAMS:TIGR02168; Description=smc_prok_b: chromosome segregation protein smc; Ontology_term=InterPro:IPR011890; score=27.10; evalue=1.80e-07;	n/a	n/a	n/a	n/a	546	997	955
OG_0	cpo_6416	UniRef90_U6M040_Uncharacterized_protein_n=1_Tax=Eimeria_maxima_RepID=U6M040_EIMMA	1.4e-11	n/a	n/a	n/a	n/a	n/a	546	172	204
OG_0	amo_411269	UniRef90_A0A091E9F0_Paternally-expressed_gene_3_protein_n=1_Tax=Fukomys_damarensis_RepID=A0A091E9F0_FUKDA	3.9e-25	n/a	n/a	n/a	n/a	n/a	546	637	576
OG_0	goc_6403	UniRef90_R1FTK4_Uncharacterized_protein_n=1_Tax=Emiliania_huxleyi_CCMP1516_RepID=R1FTK4_EMIHU	1.7e-155	n/a	Name=SUPERFAMILY:0040338; Dbxref=SCOP:52113; Description=brct domain; score=34.70; evalue=1.10e-08;	n/a	Name=Pfam:BRCT; Dbxref=Pfam:PF00533.21; Description=brca1 c terminus (brct) domain; Ontology_term=InterPro:IPR001357; score=32.10; evalue=8.30e-08;	n/a	546	570	872
OG_0	pmi_38020	UniRef90_I2MTQ9_Uncharacterized_protein_n=1_Tax=Streptomyces_tsukubaensis_NRRL18488_RepID=I2MTQ9_9ACTN	1.5e-05	n/a	n/a	n/a	n/a	n/a	546	428	854
OG_0	cpo_173506	UniRef90_U6GZY5_Uncharacterized_protein_n=1_Tax=Eimeria_praecox_RepID=U6GZY5_9EIME	6.3e-61	n/a	n/a	n/a	n/a	n/a	544	496	699
OG_0	amo_413556	UniRef90_M9SJ99_M_protein_n=16_Tax=Streptomyces_RepID=M9SJ99_9ACTN	1.1e-34	n/a	n/a	n/a	n/a	n/a	544	712	600
OG_0	amo_311331	UniRef90_S8BNY2_Uncharacterized_protein_n=1_Tax=Dactylellina_haptotyla_(strain_CBS_200.50)_RepID=S8BNY2_DACHA	1.6e-12	n/a	n/a	n/a	n/a	n/a	544	692	544
OG_0	amo_44786	UniRef90_B4L583_GI21568_n=1_Tax=Drosophila_mojavensis_RepID=B4L583_DROMO	4e-18	n/a	n/a	n/a	Name=Pfam:PADR1; Dbxref=Pfam:PF08063.7; Description=padr1 (nuc008) domain; Ontology_term=InterPro:IPR012982; score=32.40; evalue=3.80e-08;	n/a	544	670	506
OG_0	amo_411598	UniRef90_A8I8T3_SNF2_superfamily_protein_n=1_Tax=Chlamydomonas_reinhardtii_RepID=A8I8T3_CHLRE	1.4e-14	n/a	n/a	n/a	n/a	n/a	544	810	608
OG_0	cpo_23339	UniRef90_A0A0D2M7F8_Uncharacterized_protein_(Fragment)_n=1_Tax=Monoraphidium_neglectum_RepID=A0A0D2M7F8_9CHLO	0.00055	n/a	n/a	n/a	n/a	n/a	544	178	280
OG_0	cpo_130916	UniRef90_U6LL98_Uncharacterized_protein_n=1_Tax=Eimeria_brunetti_RepID=U6LL98_9EIME	8.5e-11	n/a	n/a	n/a	n/a	K06100	542	206	254
OG_0	amo_24285	UniRef90_UPI00056B6BE7_hypothetical_protein_n=1_Tax=Kitasatospora_mediocidica_RepID=UPI00056B6BE7	4.5e-11	n/a	n/a	n/a	n/a	n/a	542	728	650
OG_0	caf_2626	UniRef90_B5YMS3_Predicted_protein_(Fragment)_n=1_Tax=Thalassiosira_pseudonana_RepID=B5YMS3_THAPS	1e-118	n/a	n/a	n/a	n/a	n/a	542	2394	394
OG_0	cpo_168762	UniRef90_A3VD35_Translation_initiation_factor_IF-2_n=1_Tax=Maritimibacter_alkaliphilus_HTCC2654_RepID=A3VD35_9RHOB	0.00015	n/a	Name=SUPERFAMILY:0051045; Dbxref=SCOP:49764; Description=hsp20-like chaperones; score=30.00; evalue=3.50e-07;	n/a	Name=Pfam:CS; Dbxref=Pfam:PF04969.11; Description=cs domain; Ontology_term=InterPro:IPR007052; score=30.50; evalue=3.60e-07;	n/a	542	188	238
OG_0	cpo_24064	n/a	n/a	n/a	n/a	n/a	n/a	n/a	541	230	318
OG_0	amo_17414	UniRef90_W7M0L2_Uncharacterized_protein_n=1_Tax=Gibberella_moniliformis_(strain_M3125_/_FGSC_7600)_RepID=W7M0L2_GIBM7	0.00065	n/a	Name=SUPERFAMILY:0052402; Dbxref=SCOP:144232; Description=hit/mynd zinc finger-like; score=27.10; evalue=2.30e-06;	n/a	Name=Pfam:zf-MYND; Dbxref=Pfam:PF01753.13; Description=mynd finger; Ontology_term=InterPro:IPR002893; score=26.70; evalue=3.40e-06;	n/a	540	618	654
OG_0	cpo_168899	UniRef90_C1FFK9_Uncharacterized_protein_n=1_Tax=Micromonas_sp._(strain_RCC299_/_NOUM17)_RepID=C1FFK9_MICSR	5.2e-15	n/a	Name=SUPERFAMILY:0050522; Dbxref=SCOP:47095; Description=hmg-box; score=65.20; evalue=3.10e-18;	n/a	Name=Pfam:DUF1898; Dbxref=Pfam:PF09011.5; Description=domain of unknown function (duf1898); Ontology_term=InterPro:IPR009071; score=41.90; evalue=8.70e-11;	n/a	540	242	272
OG_0	pmi_14826	n/a	n/a	n/a	n/a	n/a	n/a	n/a	540	798	818
OG_0	pmi_20714	UniRef90_A0A0G4IBW3_Genome_assembly_Cvelia_1_n=1_Tax=Chromera_velia_CCMP2878_RepID=A0A0G4IBW3_9ALVE	7.5e-40	n/a	n/a	n/a	n/a	n/a	539	352	600
OG_0	pmi_52037	UniRef90_UPI0006754889_hypothetical_protein_AMSG_05506_n=1_Tax=Thecamonas_trahens_ATCC_50062_RepID=UPI0006754889	5.8e-19	n/a	n/a	n/a	n/a	n/a	538	388	764
OG_0	amo_28846	UniRef90_K7H6Q2_Protein-tyrosine-phosphatase_n=1_Tax=Caenorhabditis_japonica_RepID=K7H6Q2_CAEJA	5.3e-16	n/a	Name=SUPERFAMILY:0041713; Dbxref=SCOP:101576; Description=supernatant protein factor (spf) c-terminal domain; score=37.70; evalue=1.20e-09;	n/a	n/a	n/a	538	594	553
OG_0	amo_54226	UniRef90_S8B964_Uncharacterized_protein_n=1_Tax=Penicillium_oxalicum_(strain_114-2_/_CGMCC_5302)_RepID=S8B964_PENO1	1.1e-09	n/a	Name=SUPERFAMILY:0050615; Dbxref=SCOP:46934; Description=uba-like; score=63.60; evalue=3.00e-18;	n/a	Name=Pfam:CUE; Dbxref=Pfam:PF02845.11; Description=cue domain; Ontology_term=InterPro:IPR003892; score=29.90; evalue=2.50e-07;	n/a	538	704	644
OG_0	amo_305055	UniRef90_Q4DYV1_Mucin-associated_surface_protein_(MASP),_putative_n=1_Tax=Trypanosoma_cruzi_(strain_CL_Brener)_RepID=Q4DYV1_TRYCC	5.7e-09	n/a	Name=SUPERFAMILY:0045847; Dbxref=SCOP:57180; Description=cellulose-binding domain; score=27.80; evalue=1.00e-06;	n/a	Name=Pfam:CBM_1; Dbxref=Pfam:PF00734.13; Description=fungal cellulose binding domain; Ontology_term=InterPro:IPR000254; score=41.00; evalue=9.60e-11;	n/a	538	774	568
OG_0	cpo_170276	UniRef90_F0Y3S1_Putative_uncharacterized_protein_n=1_Tax=Aureococcus_anophagefferens_RepID=F0Y3S1_AURAN	6.3e-07	n/a	n/a	n/a	n/a	n/a	538	214	222
OG_0	goc_11649	UniRef90_U6N1M3_Uncharacterized_protein_n=1_Tax=Eimeria_necatrix_RepID=U6N1M3_9EIME	0.00035	n/a	n/a	n/a	n/a	n/a	538	1688	860
OG_0	goc_21907	UniRef90_A0A0F3PL19_Putative_membrane_protein_(Fragment)_n=1_Tax=Anaplasma_phagocytophilum_str._CRT53-1_RepID=A0A0F3PL19_ANAPH	1.9e-16	n/a	n/a	n/a	n/a	n/a	536	360	444
OG_0	pmi_42366	UniRef90_E9AYS6_Kinetoplast-associated_protein-like_protein_n=1_Tax=Leishmania_mexicana_(strain_MHOM/GT/2001/U1103)_RepID=E9AYS6_LEIMU	5.8e-29	n/a	n/a	n/a	n/a	n/a	536	380	608
OG_0	cpo_168933	UniRef90_W4XT63_Uncharacterized_protein_n=1_Tax=Strongylocentrotus_purpuratus_RepID=W4XT63_STRPU	3.7e-47	n/a	Name=SUPERFAMILY:0050417; Dbxref=SCOP:48371; Description=arm repeat; score=100.00; evalue=1.70e-28;	Name=Swiss-Prot:Q9VK45; Dbxref=Swiss-Prot:Q9VK45; Description=target of rapamycin os drosophila melanogaster gn tor pe 1 sv 1; Ontology_term=InterPro:IPR000403,InterPro:IPR003151,InterPro:IPR003152,InterPro:IPR009076,InterPro:IPR011009,InterPro:IPR011989,InterPro:IPR011990,InterPro:IPR013026,InterPro:IPR014009,InterPro:IPR016024,InterPro:IPR018936,InterPro:IPR019734,InterPro:IPR024585,InterPro:IP…	Name=Pfam:DUF3385; Dbxref=Pfam:PF11865.3; Description=domain of unknown function (duf3385); Ontology_term=InterPro:IPR024585; score=101.80; evalue=3.10e-29;	K07203	534	210	378
OG_0	cpo_168070	UniRef90_C1E9H3_Uncharacterized_protein_n=1_Tax=Micromonas_sp._(strain_RCC299_/_NOUM17)_RepID=C1E9H3_MICSR	1.3e-127	Name=JCVI_TIGRFAMS:TIGR01970; Dbxref=JCVI_TIGRFAMS:TIGR01970; Description=deah_box_hrpb: atp-dependent helicase hrpb; Ontology_term=InterPro:IPR010225; score=139.40; evalue=3.00e-41;	Name=SUPERFAMILY:0052549; Dbxref=SCOP:52540; Description=p-loop containing nucleoside triphosphate hydrolases; score=63.70; evalue=1.10e-17;	Name=Swiss-Prot:A3KMI0; Dbxref=Swiss-Prot:A3KMI0; Description=atp-dependent rna helicase dhx29 os xenopus laevis gn dhx29 pe 2 sv 1; Ontology_term=InterPro:IPR001650,InterPro:IPR002464,InterPro:IPR007502,InterPro:IPR011545,InterPro:IPR011709,InterPro:IPR014001,InterPro:IPR027417; score=241.89; evalue=5.46e-67;	Name=Pfam:OB_NTP_bind; Dbxref=Pfam:PF07717.11; Description=oligonucleotide/oligosaccharide-binding (ob)-fold; Ontology_term=InterPro:IPR011709; score=32.20; evalue=6.10e-08;	n/a	534	204	256
OG_0	amo_38543	UniRef90_L8GAK2_Uncharacterized_protein_n=1_Tax=Pseudogymnoascus_destructans_(strain_ATCC_MYA-4855_/_20631-21)_RepID=L8GAK2_PSED2	1.2e-18	n/a	n/a	n/a	n/a	n/a	534	614	540
OG_0	goc_24120	UniRef90_R1BU79_Uncharacterized_protein_n=2_Tax=Emiliania_huxleyi_CCMP1516_RepID=R1BU79_EMIHU	1.3e-161	n/a	n/a	n/a	n/a	n/a	533	654	953
OG_0	goc_151702	UniRef90_R1E8L5_Uncharacterized_protein_n=1_Tax=Emiliania_huxleyi_CCMP1516_RepID=R1E8L5_EMIHU	1.3e-228	n/a	n/a	n/a	n/a	n/a	532	582	1044
OG_0	amo_198103	UniRef90_L7U740_DnaJ_domain-containing_protein_n=2_Tax=Myxococcus_stipitatus_RepID=L7U740_MYXSD	1.4e-21	n/a	n/a	n/a	n/a	K10388	532	690	596
OG_0	amo_10151	UniRef90_A0A061D3V1_200_kDa_antigen_p200,_putative_n=2_Tax=Babesia_bigemina_RepID=A0A061D3V1_BABBI	6.2e-33	n/a	Name=SUPERFAMILY:0052287; Dbxref=SCOP:49879; Description=smad/fha domain; score=29.30; evalue=4.30e-07;	n/a	Name=Pfam:FHA; Dbxref=Pfam:PF00498.21; Description=fha domain; Ontology_term=InterPro:IPR000253; score=27.70; evalue=1.80e-06;	n/a	532	942	782
OG_0	amo_137294	UniRef90_U6H2A3_Uncharacterized_protein_n=1_Tax=Eimeria_praecox_RepID=U6H2A3_9EIME	1.2e-13	n/a	n/a	n/a	n/a	n/a	532	600	500
OG_0	amo_5547	UniRef90_Q4Q3D8_Uncharacterized_protein_n=1_Tax=Leishmania_major_RepID=Q4Q3D8_LEIMA	3e-35	Name=JCVI_TIGRFAMS:TIGR02168; Dbxref=JCVI_TIGRFAMS:TIGR02168; Description=smc_prok_b: chromosome segregation protein smc; Ontology_term=InterPro:IPR011890; score=21.90; evalue=6.90e-06;	n/a	n/a	n/a	n/a	532	644	548
OG_0	pmi_30456	UniRef90_Q4QBL5_Uncharacterized_protein_n=1_Tax=Leishmania_major_RepID=Q4QBL5_LEIMA	3.9e-25	Name=JCVI_TIGRFAMS:TIGR02169; Dbxref=JCVI_TIGRFAMS:TIGR02169; Description=smc_prok_a: chromosome segregation protein smc; Ontology_term=InterPro:IPR011890; score=25.60; evalue=5.10e-07;	n/a	n/a	n/a	n/a	532	718	2256
OG_0	cpo_11399	UniRef90_UPI00036ABC8E_translation_initiation_factor_IF-2_n=1_Tax=Corynebacterium_caspium_RepID=UPI00036ABC8E	1.1e-14	n/a	Name=SUPERFAMILY:0051620; Dbxref=SCOP:51045; Description=ww domain; score=29.20; evalue=2.20e-07;	n/a	Name=Pfam:WW; Dbxref=Pfam:PF00397.21; Description=ww domain; Ontology_term=InterPro:IPR001202; score=35.10; evalue=7.90e-09;	n/a	532	292	366
OG_0	caf_3173	UniRef90_B8BR89_Uncharacterized_protein_n=1_Tax=Thalassiosira_pseudonana_RepID=B8BR89_THAPS	3.4e-40	n/a	n/a	n/a	n/a	n/a	531	3202	1500
OG_0	pmi_257053	UniRef90_J5HU30_Histidine-rich_protein_HRPII/III_n=1_Tax=Haemophilus_sputorum_HK_2154_RepID=J5HU30_9PAST	1.4e-29	n/a	n/a	n/a	n/a	n/a	529	238	417
OG_0	goc_28847	UniRef90_R1D4D1_Uncharacterized_protein_n=1_Tax=Emiliania_huxleyi_CCMP1516_RepID=R1D4D1_EMIHU	2.9e-14	n/a	n/a	n/a	n/a	n/a	528	582	951
OG_0	amo_410158	UniRef90_U6K511_Uncharacterized_protein_n=1_Tax=Eimeria_mitis_RepID=U6K511_9EIME	2.2e-23	n/a	n/a	n/a	n/a	n/a	528	748	738
OG_0	cpo_17491	UniRef90_U6M4K3_Uncharacterized_protein_n=1_Tax=Eimeria_maxima_RepID=U6M4K3_EIMMA	1.2e-05	n/a	n/a	n/a	n/a	n/a	528	328	512
OG_0	cpo_173163	UniRef90_C1E121_Uncharacterized_protein_n=1_Tax=Micromonas_sp._(strain_RCC299_/_NOUM17)_RepID=C1E121_MICSR	1.8e-45	Name=JCVI_TIGRFAMS:TIGR01967; Dbxref=JCVI_TIGRFAMS:TIGR01967; Description=deah_box_hrpa: atp-dependent helicase hrpa; Ontology_term=InterPro:IPR010222; score=125.50; evalue=3.30e-37;	Name=SUPERFAMILY:0052549; Dbxref=SCOP:52540; Description=p-loop containing nucleoside triphosphate hydrolases; score=69.80; evalue=1.40e-19;	Name=Swiss-Prot:Q08211; Dbxref=Swiss-Prot:Q08211; Description=atp-dependent rna helicase a os homo sapiens gn dhx9 pe 1 sv 4; Ontology_term=InterPro:IPR001159,InterPro:IPR001650,InterPro:IPR002464,InterPro:IPR007502,InterPro:IPR011545,InterPro:IPR011709,InterPro:IPR014001,InterPro:IPR014720,InterPro:IPR027417; score=159.07; evalue=2.70e-39;	Name=Pfam:Helicase_C; Dbxref=Pfam:PF00271.26; Description=helicase conserved c-terminal domain; Ontology_term=InterPro:IPR001650; score=42.00; evalue=5.70e-11;	K12820	526	266	306
OG_0	pmi_262931	UniRef90_A5K5D2_Erythrocyte_binding_protein_1_n=6_Tax=Plasmodium_vivax_RepID=A5K5D2_PLAVS	1.4e-54	Name=JCVI_TIGRFAMS:TIGR02794; Dbxref=JCVI_TIGRFAMS:TIGR02794; Description=tola_full: protein tola; Ontology_term=InterPro:IPR014161; score=38.10; evalue=2.30e-10;	n/a	n/a	n/a	n/a	526	462	748
OG_0	cpo_17652	UniRef90_U6H640_Uncharacterized_protein_n=1_Tax=Eimeria_praecox_RepID=U6H640_9EIME	6.9e-37	Name=JCVI_TIGRFAMS:TIGR02169; Dbxref=JCVI_TIGRFAMS:TIGR02169; Description=smc_prok_a: chromosome segregation protein smc; Ontology_term=InterPro:IPR011890; score=35.10; evalue=7.00e-10;	Name=SUPERFAMILY:0053395; Dbxref=SCOP:57997; Description=tropomyosin; score=29.60; evalue=4.20e-07;	n/a	n/a	n/a	526	278	464
OG_0	amo_29857	UniRef90_A0L7N9_Uncharacterized_protein_n=1_Tax=Magnetococcus_marinus_(strain_ATCC_BAA-1437_/_JCM_17883_/_MC-1)_RepID=A0L7N9_MAGMM	4e-38	n/a	n/a	n/a	n/a	n/a	526	687	565
OG_0	amo_38968	UniRef90_Q584J4_Uncharacterized_protein_n=1_Tax=Trypanosoma_brucei_brucei_(strain_927/4_GUTat10.1)_RepID=Q584J4_TRYB2	9.1e-15	n/a	n/a	n/a	n/a	n/a	526	562	470
OG_0	cpo_11900	UniRef90_Q46Q49_Putative_glycine-rich_signal_peptide_protein_n=1_Tax=Cupriavidus_pinatubonensis_(strain_JMP_134_/_LMG_1197)_RepID=Q46Q49_CUPPJ	7.2e-08	n/a	n/a	n/a	n/a	n/a	526	276	414
OG_0	cpo_169823	UniRef90_U6JZC7_Uncharacterized_protein_n=1_Tax=Eimeria_mitis_RepID=U6JZC7_9EIME	1.9e-07	n/a	Name=SUPERFAMILY:0040559; Dbxref=SCOP:54236; Description=ubiquitin-like; score=34.50; evalue=9.80e-09;	n/a	n/a	n/a	525	286	310
OG_0	goc_151577	UniRef90_U6GZY5_Uncharacterized_protein_n=1_Tax=Eimeria_praecox_RepID=U6GZY5_9EIME	1.1e-13	n/a	n/a	n/a	n/a	n/a	524	481	1191
OG_0	amo_28664	UniRef90_UPI0006756FDF_hypothetical_protein_AMSG_08001_n=1_Tax=Thecamonas_trahens_ATCC_50062_RepID=UPI0006756FDF	5.9e-11	n/a	n/a	n/a	n/a	n/a	524	628	496
OG_0	amo_143947	UniRef90_D4C088_Surface_antigen_repeat_protein_n=2_Tax=Providencia_rettgeri_RepID=D4C088_PRORE	1.4e-10	n/a	n/a	n/a	n/a	n/a	524	650	504
OG_0	cpo_10512	UniRef90_UPI00068B2F9E_hypothetical_protein_n=1_Tax=Streptomyces_sp._NRRL_F-3213_RepID=UPI00068B2F9E	7.9e-06	n/a	n/a	n/a	n/a	n/a	524	243	374
OG_0	pmi_6873	UniRef90_U6KF78_Uncharacterized_protein_n=1_Tax=Eimeria_mitis_RepID=U6KF78_9EIME	1.4e-19	n/a	n/a	n/a	n/a	n/a	524	314	550
OG_0	amo_410309	UniRef90_UPI00067595F1_hypothetical_protein_AMSG_09755_n=1_Tax=Thecamonas_trahens_ATCC_50062_RepID=UPI00067595F1	9.5e-11	n/a	Name=SUPERFAMILY:0052014; Dbxref=SCOP:52047; Description=rni-like; score=34.30; evalue=1.20e-08;	n/a	Name=Pfam:LRR_6; Dbxref=Pfam:PF13516.1; Description=leucine rich repeat; score=39.10; evalue=2.50e-10;	n/a	523	642	576
OG_0	goc_149094	UniRef90_R1F5J7_Uncharacterized_protein_n=1_Tax=Emiliania_huxleyi_CCMP1516_RepID=R1F5J7_EMIHU	3e-95	n/a	n/a	n/a	n/a	n/a	522	870	1037
OG_0	caf_109771	UniRef90_B8CDR4_Uncharacterized_protein_(Fragment)_n=1_Tax=Thalassiosira_pseudonana_RepID=B8CDR4_THAPS	8.3e-250	Name=JCVI_TIGRFAMS:TIGR01970; Dbxref=JCVI_TIGRFAMS:TIGR01970; Description=deah_box_hrpb: atp-dependent helicase hrpb; Ontology_term=InterPro:IPR010225; score=323.40; evalue=7.00e-97;	Name=SUPERFAMILY:0034833; Dbxref=SCOP:52540; Description=p-loop containing nucleoside triphosphate hydrolases; score=130.00; evalue=1.00e-37;	Name=Swiss-Prot:Q6P5D3; Dbxref=Swiss-Prot:Q6P5D3; Description=putative atp-dependent rna helicase dhx57 os mus musculus gn dhx57 pe 2 sv 2; Ontology_term=InterPro:IPR000571,InterPro:IPR001650,InterPro:IPR006575,InterPro:IPR007502,InterPro:IPR009060,InterPro:IPR011545,InterPro:IPR011709,InterPro:IPR014001,InterPro:IPR015940,InterPro:IPR027417; score=523.47; evalue=9.62e-157;	Name=Pfam:DEAD; Dbxref=Pfam:PF00270.24; Description=dead/deah box helicase; Ontology_term=InterPro:IPR011545; score=38.90; evalue=5.20e-10;	n/a	520	3483	1140
OG_0	amo_54731	UniRef90_L8H1A1_Surface_antigen_repeat-containing_protein_n=1_Tax=Acanthamoeba_castellanii_str._Neff_RepID=L8H1A1_ACACA	3.7e-09	Name=JCVI_TIGRFAMS:TIGR02168; Dbxref=JCVI_TIGRFAMS:TIGR02168; Description=smc_prok_b: chromosome segregation protein smc; Ontology_term=InterPro:IPR011890; score=26.70; evalue=2.50e-07;	n/a	n/a	n/a	n/a	520	540	398
OG_0	amo_56283	UniRef90_A0A0D2MC45_Uncharacterized_protein_n=1_Tax=Monoraphidium_neglectum_RepID=A0A0D2MC45_9CHLO	2.2e-05	n/a	Name=SUPERFAMILY:0043888; Dbxref=SCOP:101478; Description=adp-ribosylglycohydrolase; score=78.10; evalue=6.70e-22;	n/a	Name=Pfam:ADP_ribosyl_GH; Dbxref=Pfam:PF03747.9; Description=adp-ribosylglycohydrolase; Ontology_term=InterPro:IPR005502; score=67.00; evalue=2.00e-18;	n/a	520	634	560
OG_0	cpo_135368	UniRef90_A0A0D2NAP7_Uncharacterized_protein_n=1_Tax=Monoraphidium_neglectum_RepID=A0A0D2NAP7_9CHLO	1.2e-16	n/a	n/a	n/a	n/a	n/a	520	238	424
OG_0	cpo_145746	UniRef90_U6GYR6_Uncharacterized_protein_(Fragment)_n=1_Tax=Eimeria_acervulina_RepID=U6GYR6_EIMAC	3.7e-05	n/a	n/a	n/a	n/a	n/a	520	134	126
OG_0	goc_2005	UniRef90_R1DSU1_Uncharacterized_protein_n=1_Tax=Emiliania_huxleyi_CCMP1516_RepID=R1DSU1_EMIHU	6e-19	n/a	n/a	n/a	n/a	n/a	520	688	662
OG_0	goc_119498	UniRef90_K0RU78_Uncharacterized_protein_(Fragment)_n=1_Tax=Thalassiosira_oceanica_RepID=K0RU78_THAOC	3.3e-108	n/a	n/a	n/a	n/a	n/a	518	776	1188
OG_0	pmi_47046	UniRef90_A0A0G2E1F9_RNA-binding_protein_25-like_isoform_X1_n=1_Tax=Scleropages_formosus_RepID=A0A0G2E1F9_9TELE	4e-14	n/a	n/a	n/a	n/a	n/a	518	301	460
OG_0	cpo_149707	UniRef90_A0A0D2X5C1_Uncharacterized_protein_n=1_Tax=Capsaspora_owczarzaki_(strain_ATCC_30864)_RepID=A0A0D2X5C1_CAPO3	1.8e-09	n/a	n/a	n/a	n/a	n/a	518	78	20
OG_0	pmi_38296	UniRef90_M1FV02_Uncharacterized_protein_n=3_Tax=Mycobacterium_RepID=M1FV02_9MYCO	6.1e-08	n/a	n/a	n/a	n/a	n/a	518	430	642
OG_0	pmi_42032	UniRef90_H0WL47_Uncharacterized_protein_n=7_Tax=Boreoeutheria_RepID=H0WL47_OTOGA	4.7e-11	Name=JCVI_TIGRFAMS:TIGR01967; Dbxref=JCVI_TIGRFAMS:TIGR01967; Description=deah_box_hrpa: atp-dependent helicase hrpa; Ontology_term=InterPro:IPR010222; score=28.20; evalue=8.00e-08;	n/a	n/a	Name=Pfam:HA2; Dbxref=Pfam:PF04408.18; Description=helicase associated domain (ha2); Ontology_term=InterPro:IPR007502; score=50.50; evalue=1.50e-13;	K13184	516	332	581
OG_0	amo_44853	UniRef90_A0A0G4G3Z9_Genome_assembly_Vbrassicaformis_n=1_Tax=Vitrella_brassicaformis_CCMP3155_RepID=A0A0G4G3Z9_9ALVE	2.7e-49	n/a	Name=SUPERFAMILY:0044543; Dbxref=SCOP:48371; Description=arm repeat; score=88.80; evalue=3.30e-25;	Name=Swiss-Prot:Q10475; Dbxref=Swiss-Prot:Q10475; Description=eukaryotic translation initiation factor 4 gamma os schizosaccharomyces pombe (strain 972 / atcc 24843) gn tif471 pe 1 sv 1; Ontology_term=InterPro:IPR003890,InterPro:IPR012969,InterPro:IPR016021,InterPro:IPR016024,InterPro:IPR022745; score=125.56; evalue=8.69e-28;	Name=Pfam:MIF4G; Dbxref=Pfam:PF02854.14; Description=mif4g domain; Ontology_term=InterPro:IPR003890; score=109.40; evalue=1.40e-31;	K03260	516	604	470
OG_0	cpo_42166	UniRef90_A0A087XQA4_Uncharacterized_protein_n=7_Tax=Poeciliinae_RepID=A0A087XQA4_POEFO	1.1e-08	n/a	Name=SUPERFAMILY:0040330; Dbxref=SCOP:50729; Description=ph domain-like; score=25.80; evalue=6.80e-06;	n/a	Name=Pfam:IQ; Dbxref=Pfam:PF00612.22; Description=iq calmodulin-binding motif; Ontology_term=InterPro:IPR000048; score=37.20; evalue=8.50e-10;	n/a	516	220	302
OG_0	pmi_17062	UniRef90_UPI0003C4B78E_PREDICTED:_splicing_regulatory_glutamine/lysine-rich_protein_1_isoform_X9_n=1_Tax=Pelodiscus_sinensis_RepID=UPI0003C4B78E	1.4e-21	n/a	Name=SUPERFAMILY:0053608; Dbxref=SCOP:57850; Description=ring/u-box; score=38.80; evalue=3.30e-10;	n/a	Name=Pfam:MIP-T3; Dbxref=Pfam:PF10243.4; Description=microtubule-binding protein mip-t3; score=30.60; evalue=1.10e-07;	n/a	515	294	572
OG_0	amo_9985	UniRef90_D8UFH0_Putative_uncharacterized_protein_n=1_Tax=Volvox_carteri_RepID=D8UFH0_VOLCA	1.1e-29	Name=JCVI_TIGRFAMS:TIGR02168; Dbxref=JCVI_TIGRFAMS:TIGR02168; Description=smc_prok_b: chromosome segregation protein smc; Ontology_term=InterPro:IPR011890; score=28.70; evalue=6.00e-08;	Name=SUPERFAMILY:0046046; Dbxref=SCOP:47162; Description=apolipoprotein; score=36.10; evalue=5.70e-09;	n/a	Name=Pfam:Apolipoprotein; Dbxref=Pfam:PF01442.13; Description=apolipoprotein a1/a4/e domain; Ontology_term=InterPro:IPR000074; score=41.30; evalue=1.00e-10;	K16808	514	608	498
OG_0	pmi_18540	UniRef90_UPI000696EF1C_PREDICTED:_ATP-dependent_RNA_helicase_DHX36-like_isoform_X1_n=2_Tax=Lingula_unguis_RepID=UPI000696EF1C	8.4e-64	Name=JCVI_TIGRFAMS:TIGR01967; Dbxref=JCVI_TIGRFAMS:TIGR01967; Description=deah_box_hrpa: atp-dependent helicase hrpa; Ontology_term=InterPro:IPR010222; score=124.40; evalue=7.40e-37;	Name=SUPERFAMILY:0047988; Dbxref=SCOP:52540; Description=p-loop containing nucleoside triphosphate hydrolases; score=67.90; evalue=7.50e-19;	Name=Swiss-Prot:Q2NKY8; Dbxref=Swiss-Prot:Q2NKY8; Description=putative atp-dependent rna helicase dhx30 os bos taurus gn dhx30 pe 2 sv 1; Ontology_term=InterPro:IPR001650,InterPro:IPR007502,InterPro:IPR011545,InterPro:IPR011709,InterPro:IPR014001,InterPro:IPR027417; score=221.48; evalue=7.64e-60;	Name=Pfam:Helicase_C; Dbxref=Pfam:PF00271.26; Description=helicase conserved c-terminal domain; Ontology_term=InterPro:IPR001650; score=48.10; evalue=7.00e-13;	K14442	514	312	522
OG_0	pmi_41228	UniRef90_UPI0003D0E597_PREDICTED:_X-linked_retinitis_pigmentosa_GTPase_regulator,_partial_n=1_Tax=Alligator_mississippiensis_RepID=UPI0003D0E597	1.9e-19	n/a	Name=SUPERFAMILY:0037914; Dbxref=SCOP:49879; Description=smad/fha domain; score=27.80; evalue=1.30e-06;	n/a	n/a	n/a	514	252	634
OG_0	goc_3455	UniRef90_R1D4F8_Uncharacterized_protein_(Fragment)_n=1_Tax=Emiliania_huxleyi_CCMP1516_RepID=R1D4F8_EMIHU	4.1e-99	n/a	n/a	n/a	n/a	n/a	514	822	823
OG_0	pmi_10531	UniRef90_A0A0G4ETI0_Genome_assembly_Vbrassicaformis_n=1_Tax=Vitrella_brassicaformis_CCMP3155_RepID=A0A0G4ETI0_9ALVE	2.9e-43	n/a	Name=SUPERFAMILY:0044543; Dbxref=SCOP:48371; Description=arm repeat; score=83.60; evalue=1.20e-23;	Name=Swiss-Prot:O43432; Dbxref=Swiss-Prot:O43432; Description=eukaryotic translation initiation factor 4 gamma 3 os homo sapiens gn eif4g3 pe 1 sv 2; Ontology_term=InterPro:IPR003307,InterPro:IPR003890,InterPro:IPR003891,InterPro:IPR016021,InterPro:IPR016024; score=114.39; evalue=6.41e-25;	Name=Pfam:MIF4G; Dbxref=Pfam:PF02854.14; Description=mif4g domain; Ontology_term=InterPro:IPR003890; score=104.40; evalue=4.60e-30;	K03260	512	412	600
OG_0	amo_136	UniRef90_UPI0006754889_hypothetical_protein_AMSG_05506_n=1_Tax=Thecamonas_trahens_ATCC_50062_RepID=UPI0006754889	1e-10	n/a	n/a	n/a	n/a	n/a	512	718	566
OG_0	amo_36492	n/a	n/a	n/a	n/a	n/a	n/a	n/a	512	560	404
OG_0	caf_2289	UniRef90_UPI00067CE64B_PREDICTED:_DNA_topoisomerase_I,_mitochondrial_isoform_X3_n=2_Tax=Amyelois_transitella_RepID=UPI00067CE64B	0.00047	n/a	n/a	n/a	n/a	n/a	512	1096	283
OG_0	cpo_7850	UniRef90_M2A7V0_IgA-specific_metalloendopeptidase_n=2_Tax=Rhodopirellula_europaea_RepID=M2A7V0_9PLAN	8.7e-05	n/a	n/a	n/a	n/a	n/a	512	192	236
OG_0	cpo_145139	UniRef90_H2FXB8_Uncharacterized_protein_n=1_Tax=Oceanimonas_sp._(strain_GK1)_RepID=H2FXB8_OCESG	3.5e-06	n/a	Name=SUPERFAMILY:0046515; Dbxref=SCOP:54791; Description=eukaryotic type kh-domain (kh-domain type i); score=36.90; evalue=1.40e-09;	n/a	Name=Pfam:KH_3; Dbxref=Pfam:PF13014.1; Description=kh domain; Ontology_term=InterPro:IPR004088; score=26.30; evalue=3.70e-06;	n/a	512	96	48
OG_0	amo_40189	UniRef90_U6N2B2_Uncharacterized_protein_(Fragment)_n=1_Tax=Eimeria_necatrix_RepID=U6N2B2_9EIME	4e-07	Name=JCVI_TIGRFAMS:TIGR02349; Dbxref=JCVI_TIGRFAMS:TIGR02349; Description=dnaj_bact: chaperone protein dnaj; Ontology_term=InterPro:IPR012724; score=23.50; evalue=6.80e-06;	Name=SUPERFAMILY:0038551; Dbxref=SCOP:46565; Description=chaperone j-domain; score=27.10; evalue=2.40e-06;	n/a	Name=Pfam:DnaJ; Dbxref=Pfam:PF00226.26; Description=dnaj domain; Ontology_term=InterPro:IPR001623; score=34.70; evalue=9.70e-09;	n/a	510	544	453
OG_0	cpo_168086	UniRef90_UPI00054BA650_hypothetical_protein_n=1_Tax=Streptacidiphilus_albus_RepID=UPI00054BA650	2.5e-05	n/a	n/a	n/a	n/a	n/a	510	248	314
OG_0	cpo_173605	UniRef90_U6GZY5_Uncharacterized_protein_n=1_Tax=Eimeria_praecox_RepID=U6GZY5_9EIME	7.7e-59	n/a	n/a	n/a	n/a	n/a	508	38	56
OG_0	amo_13765	UniRef90_U6KLI3_Uncharacterized_protein_n=1_Tax=Eimeria_mitis_RepID=U6KLI3_9EIME	9e-33	n/a	n/a	n/a	n/a	n/a	508	674	528
OG_0	amo_52162	UniRef90_F9W4P6_WGS_project_CAEQ00000000_data,_annotated_contig_1211_(Fragment)_n=1_Tax=Trypanosoma_congolense_(strain_IL3000)_RepID=F9W4P6_TRYCI	1.8e-08	n/a	n/a	n/a	n/a	n/a	508	626	464
OG_0	cpo_49564	n/a	n/a	n/a	n/a	n/a	n/a	n/a	508	106	186
OG_0	cpo_168992	n/a	n/a	n/a	n/a	n/a	n/a	n/a	508	204	194
OG_0	pmi_50988	UniRef90_U6LL98_Uncharacterized_protein_n=1_Tax=Eimeria_brunetti_RepID=U6LL98_9EIME	8.7e-07	n/a	n/a	n/a	n/a	n/a	508	388	919
OG_0	cpo_16632	UniRef90_U6M040_Uncharacterized_protein_n=1_Tax=Eimeria_maxima_RepID=U6M040_EIMMA	1.1e-70	n/a	n/a	n/a	n/a	n/a	507	258	286
OG_0	goc_149120	UniRef90_R1DYW5_Uncharacterized_protein_n=2_Tax=Emiliania_huxleyi_CCMP1516_RepID=R1DYW5_EMIHU	1.7e-228	n/a	n/a	n/a	n/a	n/a	506	384	784
OG_0	goc_108987	UniRef90_A0A0D6T9L2_Uncharacterized_protein_n=1_Tax=Paracoccus_sp._361_RepID=A0A0D6T9L2_9RHOB	0.00044	n/a	n/a	n/a	n/a	n/a	506	1420	664
OG_0	amo_37458	UniRef90_A0A094EV73_Uncharacterized_protein_n=1_Tax=Pseudogymnoascus_pannorum_VKM_F-4517_(FW-2822)_RepID=A0A094EV73_9PEZI	1.5e-28	n/a	Name=SUPERFAMILY:0050057; Dbxref=SCOP:50156; Description=pdz domain-like; score=26.80; evalue=3.10e-06;	n/a	n/a	n/a	506	654	604
OG_0	amo_32699	UniRef90_S2JV08_Uncharacterized_protein_n=1_Tax=Mucor_circinelloides_f._circinelloides_(strain_1006PhL)_RepID=S2JV08_MUCC1	2.3e-09	n/a	n/a	n/a	n/a	n/a	506	643	424
OG_0	caf_107551	UniRef90_B8BVY2_Uncharacterized_protein_n=1_Tax=Thalassiosira_pseudonana_RepID=B8BVY2_THAPS	1.5e-160	n/a	n/a	n/a	n/a	n/a	506	1708	1247
OG_0	cpo_173561	UniRef90_UPI00056193E5_ribonuclease_E_n=1_Tax=Streptomyces_sp._NRRL_S-340_RepID=UPI00056193E5	1.8e-12	n/a	n/a	n/a	n/a	n/a	506	132	120
OG_0	cpo_173618	n/a	n/a	n/a	n/a	n/a	n/a	n/a	506	110	100
OG_0	amo_10852	UniRef90_I0YJG6_Uncharacterized_protein_n=1_Tax=Coccomyxa_subellipsoidea_C-169_RepID=I0YJG6_9CHLO	1.1e-05	n/a	n/a	n/a	n/a	n/a	504	588	622
OG_0	goc_8759	UniRef90_A7EPE9_Predicted_protein_n=1_Tax=Sclerotinia_sclerotiorum_(strain_ATCC_18683_/_1980_/_Ss-1)_RepID=A7EPE9_SCLS1	1.2e-05	n/a	n/a	n/a	n/a	n/a	504	270	558
OG_0	pmi_46798	UniRef90_UPI00036EFFFC_hypothetical_protein_n=1_Tax=Thiothrix_disciformis_RepID=UPI00036EFFFC	9.9e-13	n/a	n/a	n/a	n/a	n/a	504	484	775
OG_0	goc_149528	UniRef90_L1IEH2_Uncharacterized_protein_n=1_Tax=Guillardia_theta_CCMP2712_RepID=L1IEH2_GUITH	5.6e-07	n/a	n/a	n/a	n/a	n/a	502	796	824
OG_0	amo_40158	UniRef90_E1ZRK9_Putative_uncharacterized_protein_n=1_Tax=Chlorella_variabilis_RepID=E1ZRK9_CHLVA	1.4e-16	n/a	n/a	n/a	n/a	n/a	502	488	410
OG_0	amo_411653	UniRef90_A0A0A8EKH9_Putative_M_protein_n=7_Tax=Streptomyces_RepID=A0A0A8EKH9_9ACTN	1.2e-11	Name=JCVI_TIGRFAMS:TIGR02168; Dbxref=JCVI_TIGRFAMS:TIGR02168; Description=smc_prok_b: chromosome segregation protein smc; Ontology_term=InterPro:IPR011890; score=21.60; evalue=8.20e-06;	n/a	n/a	n/a	n/a	501	636	592
OG_0	goc_22999	UniRef90_R1EI99_Uncharacterized_protein_n=2_Tax=Emiliania_huxleyi_CCMP1516_RepID=R1EI99_EMIHU	1.9e-73	n/a	n/a	n/a	n/a	n/a	500	266	428
OG_0	goc_149676	UniRef90_R1FRI4_Uncharacterized_protein_(Fragment)_n=1_Tax=Emiliania_huxleyi_CCMP1516_RepID=R1FRI4_EMIHU	8.8e-11	n/a	n/a	n/a	n/a	n/a	500	597	591
OG_0	amo_1762	UniRef90_U6GRP9_Chromosome_III,_complete_sequence,_related_n=1_Tax=Eimeria_acervulina_RepID=U6GRP9_EIMAC	2.6e-05	n/a	n/a	n/a	n/a	n/a	500	638	569
OG_0	cpo_11539	UniRef90_V5B7H5_Mucin-associated_surface_protein_(MASP)_n=1_Tax=Trypanosoma_cruzi_Dm28c_RepID=V5B7H5_TRYCR	1e-10	n/a	Name=SUPERFAMILY:0047534; Dbxref=SCOP:54236; Description=ubiquitin-like; score=45.40; evalue=3.90e-12;	n/a	Name=Pfam:Rad60-SLD; Dbxref=Pfam:PF11976.3; Description=ubiquitin-2 like rad60 sumo-like; Ontology_term=InterPro:IPR022617; score=27.00; evalue=2.40e-06;	n/a	500	418	548
OG_0	goc_15528	UniRef90_L1J0G9_Uncharacterized_protein_n=1_Tax=Guillardia_theta_CCMP2712_RepID=L1J0G9_GUITH	2e-19	n/a	n/a	n/a	n/a	n/a	500	1040	648
OG_0	pmi_256929	UniRef90_U6MAB4_1,4-alpha-glucan_branching_enzyme,_putative_n=1_Tax=Eimeria_maxima_RepID=U6MAB4_EIMMA	2.4e-10	n/a	n/a	n/a	n/a	n/a	500	364	446
OG_0	goc_29998	UniRef90_R1EBV5_Uncharacterized_protein_n=1_Tax=Emiliania_huxleyi_CCMP1516_RepID=R1EBV5_EMIHU	2.8e-78	n/a	n/a	n/a	n/a	n/a	498	785	1249
OG_0	cpo_10228	UniRef90_U6MHA8_Uncharacterized_protein_n=1_Tax=Eimeria_maxima_RepID=U6MHA8_EIMMA	1.4e-10	n/a	n/a	n/a	n/a	n/a	498	218	328
OG_0	cpo_12091	UniRef90_U6G5D7_Uncharacterized_protein_n=1_Tax=Eimeria_praecox_RepID=U6G5D7_9EIME	2.5e-28	n/a	n/a	n/a	n/a	n/a	498	365	278
OG_0	pmi_262436	UniRef90_A0A0G4G3Z9_Genome_assembly_Vbrassicaformis_n=1_Tax=Vitrella_brassicaformis_CCMP3155_RepID=A0A0G4G3Z9_9ALVE	2.3e-48	n/a	Name=SUPERFAMILY:0044543; Dbxref=SCOP:48371; Description=arm repeat; score=117.30; evalue=6.30e-34;	Name=Swiss-Prot:Q76E23; Dbxref=Swiss-Prot:Q76E23; Description=eukaryotic translation initiation factor 4g os arabidopsis thaliana gn eif4g pe 1 sv 2; Ontology_term=InterPro:IPR003890,InterPro:IPR003891,InterPro:IPR016021,InterPro:IPR016024; score=110.92; evalue=1.77e-23;	Name=Pfam:MIF4G; Dbxref=Pfam:PF02854.14; Description=mif4g domain; Ontology_term=InterPro:IPR003890; score=176.20; evalue=5.10e-52;	K03260	496	416	420
OG_0	amo_42933	UniRef90_U6N4G7_Uncharacterized_protein_n=2_Tax=Eimeria_RepID=U6N4G7_9EIME	2e-06	n/a	n/a	n/a	n/a	K02328	496	702	488
OG_0	cpo_615	UniRef90_U6M040_Uncharacterized_protein_n=1_Tax=Eimeria_maxima_RepID=U6M040_EIMMA	1e-21	n/a	n/a	n/a	n/a	n/a	496	262	260
OG_0	amo_410972	UniRef90_UPI000498100E_hypothetical_protein_n=1_Tax=Bradyrhizobium_sp._URHD0069_RepID=UPI000498100E	2.3e-21	n/a	n/a	n/a	n/a	n/a	496	766	572
OG_0	goc_21736	UniRef90_R1BUP8_Uncharacterized_protein_n=1_Tax=Emiliania_huxleyi_CCMP1516_RepID=R1BUP8_EMIHU	7.2e-85	n/a	n/a	n/a	n/a	n/a	496	660	908
OG_0	pmi_5516	UniRef90_U6K980_Uncharacterized_protein_n=1_Tax=Eimeria_mitis_RepID=U6K980_9EIME	8.8e-18	n/a	n/a	n/a	n/a	n/a	496	542	440
OG_0	amo_23991	UniRef90_G2R9A1_Uncharacterized_protein_n=1_Tax=Thielavia_terrestris_(strain_ATCC_38088_/_NRRL_8126)_RepID=G2R9A1_THITE	3.4e-20	Name=JCVI_TIGRFAMS:TIGR01642; Dbxref=JCVI_TIGRFAMS:TIGR01642; Description=u2af_lg: u2 snrnp auxilliary factor large subunit splicing factor; Ontology_term=InterPro:IPR006529; score=24.20; evalue=2.40e-06;	n/a	n/a	n/a	n/a	494	550	528
OG_0	amo_407224	UniRef90_A7H6Y8_Response_regulator_receiver_n=1_Tax=Anaeromyxobacter_sp._(strain_Fw109-5)_RepID=A7H6Y8_ANADF	4.3e-16	n/a	n/a	n/a	n/a	n/a	494	530	482
OG_0	amo_410106	UniRef90_U6MGA3_Uncharacterized_protein_n=1_Tax=Eimeria_maxima_RepID=U6MGA3_EIMMA	1.3e-08	n/a	n/a	n/a	n/a	n/a	494	672	630
OG_0	pmi_50615	UniRef90_A0A0G4EUK3_Genome_assembly_Vbrassicaformis_n=1_Tax=Vitrella_brassicaformis_CCMP3155_RepID=A0A0G4EUK3_9ALVE	6.4e-37	n/a	Name=SUPERFAMILY:0049200; Dbxref=SCOP:55315; Description=l30e-like; score=38.00; evalue=6.20e-10;	Name=Swiss-Prot:Q96T21; Dbxref=Swiss-Prot:Q96T21; Description=selenocysteine insertion sequence-binding protein 2 os homo sapiens gn secisbp2 pe 1 sv 2; Ontology_term=InterPro:IPR004038; score=108.23; evalue=8.05e-24;	Name=Pfam:Ribosomal_L7Ae; Dbxref=Pfam:PF01248.21; Description=ribosomal protein l7ae/l30e/s12e/gadd45 family; Ontology_term=InterPro:IPR004038; score=36.90; evalue=1.80e-09;	n/a	493	364	679
OG_0	pmi_14131	UniRef90_Q4Q3D8_Uncharacterized_protein_n=1_Tax=Leishmania_major_RepID=Q4Q3D8_LEIMA	1e-19	n/a	n/a	n/a	n/a	n/a	492	524	935
OG_0	amo_52798	UniRef90_U6JV39_Uncharacterized_protein_n=1_Tax=Eimeria_mitis_RepID=U6JV39_9EIME	1.6e-21	n/a	Name=SUPERFAMILY:0047119; Dbxref=SCOP:63748; Description=tudor/pwwp/mbt; score=31.60; evalue=1.00e-07;	n/a	n/a	n/a	492	724	561
OG_0	pmi_19790	n/a	n/a	n/a	n/a	n/a	n/a	n/a	490	370	645
OG_0	cpo_34	UniRef90_UPI000301D308_hypothetical_protein_n=1_Tax=Anaerococcus_sp._PH9_RepID=UPI000301D308	1.9e-19	n/a	n/a	n/a	n/a	n/a	490	222	214
OG_0	amo_41832	UniRef90_U6GIG6_Uncharacterized_protein_n=1_Tax=Eimeria_acervulina_RepID=U6GIG6_EIMAC	1.1e-22	n/a	Name=SUPERFAMILY:0050599; Dbxref=SCOP:46934; Description=uba-like; score=25.20; evalue=7.30e-06;	n/a	n/a	n/a	488	672	510
OG_0	cpo_52028	UniRef90_H1QQG1_Secreted_protein_n=1_Tax=Streptomyces_coelicoflavus_ZG0656_RepID=H1QQG1_9ACTN	5.9e-05	n/a	n/a	n/a	n/a	n/a	488	178	238
OG_0	cpo_171560	UniRef90_U6LFM1_Uncharacterized_protein_n=1_Tax=Eimeria_brunetti_RepID=U6LFM1_9EIME	1.1e-14	n/a	n/a	n/a	n/a	n/a	486	122	270
OG_0	cpo_14724	UniRef90_A0A0D2LR44_Uncharacterized_protein_n=1_Tax=Monoraphidium_neglectum_RepID=A0A0D2LR44_9CHLO	0.00016	n/a	Name=SUPERFAMILY:0041789; Dbxref=SCOP:64268; Description=px domain; score=32.70; evalue=4.50e-08;	n/a	Name=Pfam:PX; Dbxref=Pfam:PF00787.19; Description=px domain; Ontology_term=InterPro:IPR001683; score=33.00; evalue=3.70e-08;	n/a	486	264	340
OG_0	cpo_24591	UniRef90_UPI0004E58049_PREDICTED:_hsp70_nucleotide_exchange_factor_FES1_isoform_X1_n=2_Tax=Phoenix_dactylifera_RepID=UPI0004E58049	3e-21	n/a	Name=SUPERFAMILY:0047335; Dbxref=SCOP:48371; Description=arm repeat; score=54.00; evalue=1.20e-14;	n/a	Name=Pfam:Fes1; Dbxref=Pfam:PF08609.5; Description=nucleotide exchange factor fes1; Ontology_term=InterPro:IPR013918; score=32.40; evalue=8.50e-08;	n/a	486	227	250
OG_0	amo_11970	UniRef90_Q8WXA9_Splicing_regulatory_glutamine/lysine-rich_protein_1_n=130_Tax=Eutheria_RepID=SREK1_HUMAN	1.3e-21	n/a	Name=SUPERFAMILY:0049158; Dbxref=SCOP:90229; Description=ccch zinc finger; score=25.10; evalue=8.60e-06;	n/a	Name=Pfam:zf-CCCH; Dbxref=Pfam:PF00642.19; Description=zinc finger c-x8-c-x5-c-x3-h type (and similar); Ontology_term=InterPro:IPR000571; score=36.00; evalue=3.30e-09;	n/a	482	716	588
OG_0	pmi_262660	UniRef90_E9AYS6_Kinetoplast-associated_protein-like_protein_n=1_Tax=Leishmania_mexicana_(strain_MHOM/GT/2001/U1103)_RepID=E9AYS6_LEIMU	4.7e-18	n/a	n/a	n/a	n/a	n/a	482	326	602
OG_0	cpo_172768	UniRef90_R1FJG5_Uncharacterized_protein_n=1_Tax=Emiliania_huxleyi_CCMP1516_RepID=R1FJG5_EMIHU	9.2e-10	n/a	n/a	n/a	n/a	n/a	482	234	224
OG_0	amo_44147	UniRef90_F3Z5T7_Putative_uncharacterized_protein_n=2_Tax=Streptomyces_RepID=F3Z5T7_9ACTN	1.8e-15	n/a	n/a	n/a	n/a	n/a	482	600	476
OG_0	cpo_9303	n/a	n/a	n/a	n/a	n/a	n/a	n/a	482	220	334
OG_0	goc_24156	UniRef90_R1DDW9_Uncharacterized_protein_n=2_Tax=Emiliania_huxleyi_CCMP1516_RepID=R1DDW9_EMIHU	7.7e-50	n/a	n/a	n/a	n/a	n/a	480	635	444
OG_0	cpo_6700	UniRef90_U6LTM1_Transporter,_putative_n=1_Tax=Eimeria_brunetti_RepID=U6LTM1_9EIME	2.5e-07	n/a	n/a	n/a	n/a	n/a	480	168	166
OG_0	cpo_134456	UniRef90_U6H996_Uncharacterized_protein_n=1_Tax=Eimeria_praecox_RepID=U6H996_9EIME	2.3e-05	n/a	n/a	n/a	n/a	n/a	480	240	554
OG_0	pmi_113936	UniRef90_G0UQX7_Putative_uncharacterized_protein_n=1_Tax=Trypanosoma_congolense_(strain_IL3000)_RepID=G0UQX7_TRYCI	3.6e-17	n/a	n/a	n/a	n/a	n/a	480	252	709
OG_0	pmi_34147	UniRef90_UPI0003EADC7F_PREDICTED:_PERQ_amino_acid-rich_with_GYF_domain-containing_protein_2-like_n=1_Tax=Lepisosteus_oculatus_RepID=UPI0003EADC7F	1.5e-09	n/a	n/a	n/a	n/a	n/a	480	346	633
OG_0	cpo_169433	UniRef90_UPI0006759DFE_hypothetical_protein_AMSG_11985_n=1_Tax=Thecamonas_trahens_ATCC_50062_RepID=UPI0006759DFE	9.3e-13	n/a	Name=SUPERFAMILY:0052100; Dbxref=SCOP:48452; Description=tpr-like; score=30.80; evalue=1.80e-07;	n/a	Name=Pfam:TPR_12; Dbxref=Pfam:PF13424.1; Description=tetratricopeptide repeat; score=45.90; evalue=3.40e-12;	n/a	478	200	216
OG_0	pmi_42275	UniRef90_A0A0A0JBS3_Uncharacterized_protein_n=1_Tax=Knoellia_sinensis_KCTC_19936_RepID=A0A0A0JBS3_9MICO	6.3e-09	n/a	n/a	n/a	n/a	n/a	478	396	428
OG_0	cpo_17461	UniRef90_A0A076PW44_Histone_n=2_Tax=Comamonas_testosteroni_RepID=A0A076PW44_COMTE	1.3e-08	n/a	n/a	n/a	n/a	n/a	478	180	334
OG_0	goc_5969	UniRef90_R1F0D6_Uncharacterized_protein_n=1_Tax=Emiliania_huxleyi_CCMP1516_RepID=R1F0D6_EMIHU	8.9e-126	n/a	Name=SUPERFAMILY:0049847; Dbxref=SCOP:54171; Description=dna-binding domain; score=26.70; evalue=2.80e-06;	n/a	Name=Pfam:DDT; Dbxref=Pfam:PF02791.12; Description=ddt domain; Ontology_term=InterPro:IPR004022; score=30.70; evalue=1.70e-07;	n/a	478	283	680
OG_0	amo_409908	UniRef90_U6GLL7_Uncharacterized_protein_(Fragment)_n=1_Tax=Eimeria_acervulina_RepID=U6GLL7_EIMAC	7.9e-33	n/a	n/a	n/a	n/a	n/a	476	750	708
OG_0	amo_10178	UniRef90_B8XR78_p200_(Fragment)_n=3_Tax=Babesia_bovis_RepID=B8XR78_BABBO	6e-40	n/a	n/a	n/a	n/a	n/a	476	641	612
OG_0	goc_14127	UniRef90_U6LE01_Uncharacterized_protein_n=1_Tax=Eimeria_brunetti_RepID=U6LE01_9EIME	0.0003	n/a	n/a	n/a	n/a	n/a	476	514	344
OG_0	amo_40528	UniRef90_R7VVL0_DNA_topoisomerase_1_n=1_Tax=Columba_livia_RepID=R7VVL0_COLLI	2.4e-43	n/a	n/a	n/a	n/a	n/a	474	574	426
OG_0	amo_361351	UniRef90_A0A0G4EVY5_Genome_assembly_Vbrassicaformis_n=1_Tax=Vitrella_brassicaformis_CCMP3155_RepID=A0A0G4EVY5_9ALVE	3.4e-23	n/a	n/a	n/a	n/a	n/a	474	568	402
OG_0	cpo_169317	UniRef90_T5AFP8_Transcription_initiation_factor_iif_n=1_Tax=Ophiocordyceps_sinensis_(strain_Co18_/_CGMCC_3.14243)_RepID=T5AFP8_OPHSC	1.1e-17	n/a	n/a	n/a	n/a	n/a	474	180	272
OG_0	goc_12894	n/a	n/a	n/a	n/a	n/a	n/a	n/a	474	460	560
OG_0	pmi_40274	n/a	n/a	n/a	n/a	n/a	n/a	n/a	474	318	476
OG_0	goc_26578	UniRef90_R1EBV5_Uncharacterized_protein_n=1_Tax=Emiliania_huxleyi_CCMP1516_RepID=R1EBV5_EMIHU	3.9e-177	n/a	n/a	n/a	n/a	n/a	473	795	1059
OG_0	amo_12983	n/a	n/a	n/a	n/a	n/a	n/a	n/a	472	572	454
OG_0	cpo_2494	UniRef90_R1F1H5_Uncharacterized_protein_n=1_Tax=Emiliania_huxleyi_CCMP1516_RepID=R1F1H5_EMIHU	2.3e-13	n/a	Name=SUPERFAMILY:0041145; Dbxref=SCOP:48403; Description=ankyrin repeat; score=66.10; evalue=1.70e-18;	n/a	Name=Pfam:Ank_3; Dbxref=Pfam:PF13606.1; Description=ankyrin repeat; Ontology_term=InterPro:IPR002110; score=32.00; evalue=6.00e-08;	n/a	470	200	226
OG_0	goc_67925	UniRef90_U6LU95_Uncharacterized_protein_n=1_Tax=Eimeria_brunetti_RepID=U6LU95_9EIME	1.9e-37	n/a	n/a	n/a	n/a	n/a	468	502	558
OG_0	goc_152219	UniRef90_R1CB10_Uncharacterized_protein_n=1_Tax=Emiliania_huxleyi_CCMP1516_RepID=R1CB10_EMIHU	3.3e-78	n/a	n/a	n/a	n/a	n/a	468	742	823
OG_0	goc_6686	UniRef90_R1DV00_Uncharacterized_protein_n=1_Tax=Emiliania_huxleyi_CCMP1516_RepID=R1DV00_EMIHU	1.1e-145	n/a	n/a	n/a	n/a	n/a	468	404	580
OG_0	pmi_45088	UniRef90_A0A0G4IBW3_Genome_assembly_Cvelia_1_n=1_Tax=Chromera_velia_CCMP2878_RepID=A0A0G4IBW3_9ALVE	4.9e-29	Name=JCVI_TIGRFAMS:TIGR02794; Dbxref=JCVI_TIGRFAMS:TIGR02794; Description=tola_full: protein tola; Ontology_term=InterPro:IPR014161; score=38.60; evalue=1.60e-10;	n/a	n/a	n/a	n/a	468	350	662
OG_0	amo_18810	UniRef90_A0A0C1L0N1_Uncharacterized_protein_n=1_Tax=Flavihumibacter_solisilvae_RepID=A0A0C1L0N1_9SPHI	0.00064	n/a	n/a	n/a	n/a	n/a	468	566	428
OG_0	amo_39975	UniRef90_F2G695_Signal_recognition_particle_receptor_FtsY_n=9_Tax=Alteromonas_macleodii_RepID=F2G695_ALTMD	4.9e-16	n/a	n/a	n/a	n/a	n/a	468	482	456
OG_0	caf_107703	UniRef90_B8CG03_Uncharacterized_protein_n=1_Tax=Thalassiosira_pseudonana_RepID=B8CG03_THAPS	4.5e-36	n/a	n/a	n/a	n/a	n/a	466	3605	1042
OG_0	amo_37714	UniRef90_C3ZHQ0_Putative_uncharacterized_protein_n=1_Tax=Branchiostoma_floridae_RepID=C3ZHQ0_BRAFL	7.8e-11	n/a	Name=SUPERFAMILY:0050735; Dbxref=SCOP:54236; Description=ubiquitin-like; score=61.70; evalue=2.80e-17;	n/a	Name=Pfam:Rad60-SLD; Dbxref=Pfam:PF11976.3; Description=ubiquitin-2 like rad60 sumo-like; Ontology_term=InterPro:IPR022617; score=63.20; evalue=1.20e-17;	n/a	466	492	416
OG_0	goc_18483	UniRef90_A0A0B0NID2_Uncharacterized_protein_n=1_Tax=Gossypium_arboreum_RepID=A0A0B0NID2_GOSAR	1.5e-06	n/a	n/a	n/a	n/a	n/a	466	514	562
OG_0	cpo_45337	n/a	n/a	n/a	n/a	n/a	n/a	n/a	465	128	204
OG_0	cpo_20190	UniRef90_V8N8D5_Trichohyalin_(Fragment)_n=1_Tax=Ophiophagus_hannah_RepID=V8N8D5_OPHHA	8e-18	n/a	n/a	n/a	n/a	n/a	464	182	240
OG_0	cpo_168946	UniRef90_A0A077L2K3_Uncharacterized_protein_n=1_Tax=Acinetobacter_guillouiae_RepID=A0A077L2K3_ACIGI	1.9e-49	n/a	n/a	n/a	Name=Pfam:DUF4339; Dbxref=Pfam:PF14237.1; Description=domain of unknown function (duf4339); Ontology_term=InterPro:IPR025640; score=38.30; evalue=6.30e-10;	n/a	464	267	326
OG_0	amo_11619	UniRef90_C1FFK9_Uncharacterized_protein_n=1_Tax=Micromonas_sp._(strain_RCC299_/_NOUM17)_RepID=C1FFK9_MICSR	2.8e-26	Name=JCVI_TIGRFAMS:TIGR02169; Dbxref=JCVI_TIGRFAMS:TIGR02169; Description=smc_prok_a: chromosome segregation protein smc; Ontology_term=InterPro:IPR011890; score=21.60; evalue=8.40e-06;	n/a	n/a	n/a	n/a	464	657	510
OG_0	cpo_170858	UniRef90_R1CNT2_Uncharacterized_protein_n=1_Tax=Emiliania_huxleyi_CCMP1516_RepID=R1CNT2_EMIHU	4.6e-39	Name=JCVI_TIGRFAMS:TIGR02168; Dbxref=JCVI_TIGRFAMS:TIGR02168; Description=smc_prok_b: chromosome segregation protein smc; Ontology_term=InterPro:IPR011890; score=22.30; evalue=5.00e-06;	n/a	n/a	n/a	n/a	464	210	318
OG_0	amo_33960	UniRef90_UPI0004C3BD05_chromosome_segregation_protein_SMC_n=1_Tax=Actinocatenispora_sera_RepID=UPI0004C3BD05	7.1e-07	Name=JCVI_TIGRFAMS:TIGR02168; Dbxref=JCVI_TIGRFAMS:TIGR02168; Description=smc_prok_b: chromosome segregation protein smc; Ontology_term=InterPro:IPR011890; score=22.50; evalue=4.60e-06;	n/a	n/a	n/a	n/a	464	482	346
OG_0	amo_408909	UniRef90_U6MZQ2_Uncharacterized_protein_n=1_Tax=Eimeria_necatrix_RepID=U6MZQ2_9EIME	8.3e-13	n/a	n/a	n/a	n/a	n/a	464	654	570
OG_0	goc_28398	UniRef90_R1CB10_Uncharacterized_protein_n=1_Tax=Emiliania_huxleyi_CCMP1516_RepID=R1CB10_EMIHU	5.5e-221	n/a	n/a	n/a	n/a	n/a	462	716	930
OG_0	amo_411353	UniRef90_U6MBZ9_Uncharacterized_protein_n=1_Tax=Eimeria_maxima_RepID=U6MBZ9_EIMMA	2.4e-31	Name=JCVI_TIGRFAMS:TIGR02168; Dbxref=JCVI_TIGRFAMS:TIGR02168; Description=smc_prok_b: chromosome segregation protein smc; Ontology_term=InterPro:IPR011890; score=28.70; evalue=6.20e-08;	n/a	n/a	n/a	n/a	462	666	660
OG_0	pmi_2271	UniRef90_A0A0G4G3Z9_Genome_assembly_Vbrassicaformis_n=1_Tax=Vitrella_brassicaformis_CCMP3155_RepID=A0A0G4G3Z9_9ALVE	2.3e-45	n/a	Name=SUPERFAMILY:0044543; Dbxref=SCOP:48371; Description=arm repeat; score=85.40; evalue=3.50e-24;	Name=Swiss-Prot:O43432; Dbxref=Swiss-Prot:O43432; Description=eukaryotic translation initiation factor 4 gamma 3 os homo sapiens gn eif4g3 pe 1 sv 2; Ontology_term=InterPro:IPR003307,InterPro:IPR003890,InterPro:IPR003891,InterPro:IPR016021,InterPro:IPR016024; score=127.87; evalue=2.83e-30;	Name=Pfam:MIF4G; Dbxref=Pfam:PF02854.14; Description=mif4g domain; Ontology_term=InterPro:IPR003890; score=111.50; evalue=3.20e-32;	K03260	460	290	692
OG_0	cpo_171901	UniRef90_U6LJ95_Uncharacterized_protein_n=1_Tax=Eimeria_brunetti_RepID=U6LJ95_9EIME	5e-14	n/a	n/a	n/a	n/a	n/a	458	110	112
OG_0	cpo_10647	UniRef90_A0A0F5SKJ9_Uncharacterized_protein_(Fragment)_n=1_Tax=Citrobacter_amalonaticus_RepID=A0A0F5SKJ9_CITAM	1.6e-08	n/a	n/a	n/a	n/a	n/a	458	266	424
OG_0	cpo_23609	UniRef90_U6LP68_Uncharacterized_protein_n=1_Tax=Eimeria_brunetti_RepID=U6LP68_9EIME	3.6e-07	n/a	n/a	n/a	n/a	n/a	458	284	480
OG_0	goc_151287	UniRef90_R1DG47_Uncharacterized_protein_n=1_Tax=Emiliania_huxleyi_CCMP1516_RepID=R1DG47_EMIHU	7e-220	n/a	n/a	n/a	n/a	n/a	456	568	928
OG_0	amo_37076	UniRef90_A0A0G4I1P3_Genome_assembly_Cvelia_1_n=1_Tax=Chromera_velia_CCMP2878_RepID=A0A0G4I1P3_9ALVE	4e-32	n/a	Name=SUPERFAMILY:0038884; Dbxref=SCOP:51045; Description=ww domain; score=29.40; evalue=2.90e-07;	Name=Swiss-Prot:Q9UPV0; Dbxref=Swiss-Prot:Q9UPV0; Description=centrosomal protein of 164 kda os homo sapiens gn cep164 pe 1 sv 3; Ontology_term=InterPro:IPR001202; score=105.53; evalue=4.53e-24;	Name=Pfam:WW; Dbxref=Pfam:PF00397.21; Description=ww domain; Ontology_term=InterPro:IPR001202; score=31.20; evalue=1.30e-07;	K16462	456	524	356
OG_0	goc_3459	n/a	n/a	n/a	n/a	n/a	n/a	n/a	456	310	532
OG_0	goc_18311	UniRef90_U6ML32_Uncharacterized_protein_n=1_Tax=Eimeria_necatrix_RepID=U6ML32_9EIME	1.7e-09	n/a	n/a	n/a	n/a	n/a	456	444	498
OG_0	pmi_41886	UniRef90_Q3JUV7_LigA_n=1_Tax=Burkholderia_pseudomallei_(strain_1710b)_RepID=Q3JUV7_BURP1	1.5e-05	n/a	n/a	n/a	n/a	n/a	456	310	522
OG_0	amo_407896	UniRef90_A0A0G4GBW3_Genome_assembly_Cvelia_1_n=1_Tax=Chromera_velia_CCMP2878_RepID=A0A0G4GBW3_9ALVE	4.3e-23	n/a	Name=SUPERFAMILY:0045376; Dbxref=SCOP:52540; Description=p-loop containing nucleoside triphosphate hydrolases; score=25.50; evalue=4.20e-06;	n/a	Name=Pfam:IQ; Dbxref=Pfam:PF00612.22; Description=iq calmodulin-binding motif; Ontology_term=InterPro:IPR000048; score=40.40; evalue=8.10e-11;	n/a	454	550	502
OG_0	caf_691	UniRef90_K0TPS0_Uncharacterized_protein_n=1_Tax=Thalassiosira_oceanica_RepID=K0TPS0_THAOC	1.1e-71	n/a	n/a	n/a	Name=Pfam:DUF3752; Dbxref=Pfam:PF12572.3; Description=protein of unknown function (duf3752); Ontology_term=InterPro:IPR022226; score=27.10; evalue=3.30e-06;	n/a	454	3946	1038
OG_0	amo_17784	UniRef90_V4ACT8_Uncharacterized_protein_n=1_Tax=Lottia_gigantea_RepID=V4ACT8_LOTGI	1.2e-18	Name=JCVI_TIGRFAMS:TIGR01622; Dbxref=JCVI_TIGRFAMS:TIGR01622; Description=sf-cc1: splicing factor cc1-like family; Ontology_term=InterPro:IPR006509; score=23.90; evalue=4.00e-06;	n/a	n/a	n/a	n/a	453	516	423
OG_0	goc_9286	UniRef90_R1CF10_Uncharacterized_protein_n=1_Tax=Emiliania_huxleyi_CCMP1516_RepID=R1CF10_EMIHU	1.7e-09	n/a	n/a	n/a	n/a	n/a	453	442	760
OG_0	goc_134743	UniRef90_U6GY40_Uncharacterized_protein_n=1_Tax=Eimeria_praecox_RepID=U6GY40_9EIME	0.00011	n/a	n/a	n/a	n/a	n/a	452	472	658
OG_0	cpo_168666	UniRef90_I1EM31_Uncharacterized_protein_n=1_Tax=Amphimedon_queenslandica_RepID=I1EM31_AMPQE	4.1e-13	n/a	Name=SUPERFAMILY:0047720; Dbxref=SCOP:48403; Description=ankyrin repeat; score=99.90; evalue=9.70e-29;	n/a	Name=Pfam:Ank_4; Dbxref=Pfam:PF13637.1; Description=ankyrin repeats (many copies); score=41.90; evalue=8.70e-11;	K16726	452	192	274
OG_0	pmi_256549	UniRef90_A0A0G4G3Z9_Genome_assembly_Vbrassicaformis_n=1_Tax=Vitrella_brassicaformis_CCMP3155_RepID=A0A0G4G3Z9_9ALVE	9.3e-44	n/a	Name=SUPERFAMILY:0044543; Dbxref=SCOP:48371; Description=arm repeat; score=90.00; evalue=1.40e-25;	Name=Swiss-Prot:Q04637; Dbxref=Swiss-Prot:Q04637; Description=eukaryotic translation initiation factor 4 gamma 1 os homo sapiens gn eif4g1 pe 1 sv 4; Ontology_term=InterPro:IPR003307,InterPro:IPR003890,InterPro:IPR003891,InterPro:IPR016021,InterPro:IPR016024; score=110.92; evalue=1.63e-24;	Name=Pfam:MIF4G; Dbxref=Pfam:PF02854.14; Description=mif4g domain; Ontology_term=InterPro:IPR003890; score=108.20; evalue=3.20e-31;	K03260	452	324	634
OG_0	pmi_42007	UniRef90_A8N7J0_Uncharacterized_protein_n=1_Tax=Coprinopsis_cinerea_(strain_Okayama-7_/_130_/_ATCC_MYA-4618_/_FGSC_9003)_RepID=A8N7J0_COPC7	2.1e-28	n/a	n/a	n/a	n/a	n/a	452	300	374
OG_0	cpo_23938	UniRef90_A0A094BXE9_Uncharacterized_protein_n=1_Tax=Pseudogymnoascus_pannorum_VKM_F-4513_(FW-928)_RepID=A0A094BXE9_9PEZI	1.3e-12	n/a	n/a	n/a	n/a	n/a	452	226	210
OG_0	cpo_18267	UniRef90_UPI000579D788_PREDICTED:_vicilin-like_antimicrobial_peptides_2-2_n=1_Tax=Elaeis_guineensis_var._tenera_RepID=UPI000579D788	3e-10	n/a	n/a	n/a	n/a	n/a	452	201	258
OG_0	cpo_24186	UniRef90_UPI00069A7C90_protein_TolA_n=1_Tax=Erwinia_iniecta_RepID=UPI00069A7C90	0.00042	n/a	n/a	n/a	n/a	n/a	452	153	154
OG_0	goc_20371	UniRef90_R1CAL5_Uncharacterized_protein_n=1_Tax=Emiliania_huxleyi_CCMP1516_RepID=R1CAL5_EMIHU	1e-124	n/a	n/a	n/a	n/a	n/a	452	338	438
OG_0	caf_108623	UniRef90_B7FT36_Predicted_protein_n=1_Tax=Phaeodactylum_tricornutum_(strain_CCAP_1055/1)_RepID=B7FT36_PHATC	2e-202	n/a	n/a	n/a	Name=Pfam:SAC3_GANP; Dbxref=Pfam:PF03399.11; Description=sac3/ganp/nin1/mts3/eif-3 p25 family; Ontology_term=InterPro:IPR005062; score=117.90; evalue=3.70e-34;	n/a	450	3714	1582
OG_0	amo_37557	UniRef90_U6JVN5_Uncharacterized_protein_n=1_Tax=Eimeria_mitis_RepID=U6JVN5_9EIME	1.6e-07	n/a	n/a	n/a	n/a	n/a	450	490	328
OG_0	amo_329654	UniRef90_UPI000480DCBE_hypothetical_protein_n=1_Tax=Solirubrobacterales_bacterium_URHD0059_RepID=UPI000480DCBE	2.3e-17	n/a	n/a	n/a	n/a	n/a	449	532	452
OG_0	goc_151701	UniRef90_R1E1L1_Uncharacterized_protein_n=1_Tax=Emiliania_huxleyi_CCMP1516_RepID=R1E1L1_EMIHU	3.3e-77	n/a	n/a	n/a	n/a	n/a	448	811	786
OG_0	amo_22457	UniRef90_UPI000684DCF0_ribonuclease_E_n=1_Tax=Streptomyces_sp._CNT360_RepID=UPI000684DCF0	2e-07	n/a	Name=SUPERFAMILY:0039212; Dbxref=SCOP:46565; Description=chaperone j-domain; score=25.40; evalue=7.60e-06;	n/a	n/a	n/a	448	604	474
OG_0	goc_1425	UniRef90_K7E4I0_Uncharacterized_protein_(Fragment)_n=1_Tax=Monodelphis_domestica_RepID=K7E4I0_MONDO	7e-09	n/a	n/a	n/a	n/a	n/a	448	338	384
OG_0	amo_3703	UniRef90_U6H3L3_Uncharacterized_protein_n=1_Tax=Eimeria_praecox_RepID=U6H3L3_9EIME	1.1e-10	n/a	n/a	n/a	n/a	n/a	447	672	582
OG_0	goc_149237	UniRef90_R1CRC7_Uncharacterized_protein_n=1_Tax=Emiliania_huxleyi_CCMP1516_RepID=R1CRC7_EMIHU	5.9e-22	n/a	n/a	n/a	n/a	n/a	446	10	438
OG_0	caf_108062	UniRef90_B8LE10_Putative_uncharacterized_protein_(Fragment)_n=1_Tax=Thalassiosira_pseudonana_RepID=B8LE10_THAPS	1.6e-139	Name=JCVI_TIGRFAMS:TIGR01970; Dbxref=JCVI_TIGRFAMS:TIGR01970; Description=deah_box_hrpb: atp-dependent helicase hrpb; Ontology_term=InterPro:IPR010225; score=157.00; evalue=1.40e-46;	Name=SUPERFAMILY:0052004; Dbxref=SCOP:52540; Description=p-loop containing nucleoside triphosphate hydrolases; score=78.70; evalue=4.00e-22;	Name=Swiss-Prot:Q6PGC1; Dbxref=Swiss-Prot:Q6PGC1; Description=atp-dependent rna helicase dhx29 os mus musculus gn dhx29 pe 2 sv 1; Ontology_term=InterPro:IPR001650,InterPro:IPR002464,InterPro:IPR007502,InterPro:IPR011545,InterPro:IPR011709,InterPro:IPR014001,InterPro:IPR027417; score=230.34; evalue=9.15e-63;	Name=Pfam:Helicase_C; Dbxref=Pfam:PF00271.26; Description=helicase conserved c-terminal domain; Ontology_term=InterPro:IPR001650; score=53.30; evalue=1.60e-14;	K14442	446	892	376
OG_0	caf_3792	UniRef90_B7G382_Predicted_protein_n=1_Tax=Phaeodactylum_tricornutum_(strain_CCAP_1055/1)_RepID=B7G382_PHATC	1.1e-89	Name=JCVI_TIGRFAMS:TIGR00570; Dbxref=JCVI_TIGRFAMS:TIGR00570; Description=cdk7: cdk-activating kinase assembly factor mat1; Ontology_term=InterPro:IPR004575; score=114.20; evalue=1.70e-33;	Name=SUPERFAMILY:0035646; Dbxref=SCOP:57850; Description=ring/u-box; score=27.60; evalue=1.20e-06;	n/a	Name=Pfam:zf-C3HC4; Dbxref=Pfam:PF00097.20; Description=zinc finger c3hc4 type (ring finger); Ontology_term=InterPro:IPR018957; score=26.90; evalue=2.50e-06;	K10842	446	2188	750
OG_0	amo_408823	UniRef90_Q4Q3D8_Uncharacterized_protein_n=1_Tax=Leishmania_major_RepID=Q4Q3D8_LEIMA	6.9e-41	Name=JCVI_TIGRFAMS:TIGR02169; Dbxref=JCVI_TIGRFAMS:TIGR02169; Description=smc_prok_a: chromosome segregation protein smc; Ontology_term=InterPro:IPR011890; score=41.20; evalue=9.80e-12;	n/a	n/a	n/a	n/a	446	600	512
OG_0	pmi_260159	UniRef90_U6H640_Uncharacterized_protein_n=1_Tax=Eimeria_praecox_RepID=U6H640_9EIME	5.5e-30	n/a	n/a	n/a	n/a	n/a	446	376	467
OG_0	amo_13295	UniRef90_U6JY66_Uncharacterized_protein_n=1_Tax=Eimeria_mitis_RepID=U6JY66_9EIME	1.8e-16	n/a	n/a	n/a	n/a	n/a	446	570	480
OG_0	amo_408275	UniRef90_R1BPV0_Uncharacterized_protein_n=1_Tax=Emiliania_huxleyi_CCMP1516_RepID=R1BPV0_EMIHU	6.8e-32	n/a	n/a	n/a	n/a	n/a	446	674	750
OG_0	goc_150647	UniRef90_U6GZY5_Uncharacterized_protein_n=1_Tax=Eimeria_praecox_RepID=U6GZY5_9EIME	5.6e-42	n/a	n/a	n/a	n/a	n/a	444	582	856
OG_0	amo_3423	UniRef90_U6KBD7_Uncharacterized_protein_n=1_Tax=Eimeria_mitis_RepID=U6KBD7_9EIME	1.4e-35	n/a	Name=SUPERFAMILY:0035392; Dbxref=SCOP:52540; Description=p-loop containing nucleoside triphosphate hydrolases; score=24.20; evalue=1.00e-05;	n/a	Name=Pfam:IQ; Dbxref=Pfam:PF00612.22; Description=iq calmodulin-binding motif; Ontology_term=InterPro:IPR000048; score=30.40; evalue=1.40e-07;	n/a	444	572	516
OG_0	amo_23537	UniRef90_Q4Q843_Putative_glycoprotein_96-92_n=1_Tax=Leishmania_major_RepID=Q4Q843_LEIMA	1.8e-27	n/a	n/a	n/a	n/a	n/a	444	594	534
OG_0	amo_236150	UniRef90_D2R6X6_Uncharacterized_protein_n=2_Tax=Pirellula_staleyi_RepID=D2R6X6_PIRSD	8.2e-23	n/a	n/a	n/a	n/a	n/a	444	698	608
OG_0	pmi_11113	UniRef90_U6KLI3_Uncharacterized_protein_n=1_Tax=Eimeria_mitis_RepID=U6KLI3_9EIME	6.1e-10	n/a	n/a	n/a	n/a	n/a	444	388	687
OG_0	amo_412175	UniRef90_K0T529_Uncharacterized_protein_(Fragment)_n=1_Tax=Thalassiosira_oceanica_RepID=K0T529_THAOC	5e-06	n/a	n/a	n/a	n/a	n/a	444	566	504
OG_0	pmi_262353	UniRef90_UPI0006418112_PREDICTED:_microtubule-associated_protein_futsch-like_n=1_Tax=Cicer_arietinum_RepID=UPI0006418112	6.1e-33	n/a	n/a	n/a	n/a	n/a	444	238	856
OG_0	pmi_40659	UniRef90_Q01DF3_DNA/RNA_helicase,_DEAD/DEAH_box_type,_N-terminal_n=1_Tax=Ostreococcus_tauri_RepID=Q01DF3_OSTTA	2.1e-53	Name=JCVI_TIGRFAMS:TIGR01967; Dbxref=JCVI_TIGRFAMS:TIGR01967; Description=deah_box_hrpa: atp-dependent helicase hrpa; Ontology_term=InterPro:IPR010222; score=121.80; evalue=4.50e-36;	Name=SUPERFAMILY:0052549; Dbxref=SCOP:52540; Description=p-loop containing nucleoside triphosphate hydrolases; score=51.90; evalue=4.40e-14;	Name=Swiss-Prot:O60114; Dbxref=Swiss-Prot:O60114; Description=uncharacterized helicase c15c4.05 os schizosaccharomyces pombe (strain 972 / atcc 24843) gn spbc15c4.05 pe 2 sv 1; Ontology_term=InterPro:IPR001650,InterPro:IPR007502,InterPro:IPR011545,InterPro:IPR011709,InterPro:IPR014001,InterPro:IPR027417; score=182.57; evalue=2.57e-46;	Name=Pfam:Helicase_C; Dbxref=Pfam:PF00271.26; Description=helicase conserved c-terminal domain; Ontology_term=InterPro:IPR001650; score=49.70; evalue=2.10e-13;	K14442	442	388	706
OG_0	amo_408448	UniRef90_UPI00069B7B2F_hypothetical_protein_n=1_Tax=Streptomyces_avicenniae_RepID=UPI00069B7B2F	1.4e-07	n/a	n/a	n/a	n/a	K03929	442	438	426
OG_0	cpo_171499	UniRef90_U6LU95_Uncharacterized_protein_n=1_Tax=Eimeria_brunetti_RepID=U6LU95_9EIME	6.8e-74	n/a	n/a	n/a	Name=Pfam:IQ; Dbxref=Pfam:PF00612.22; Description=iq calmodulin-binding motif; Ontology_term=InterPro:IPR000048; score=24.70; evalue=9.40e-06;	n/a	442	206	280
OG_0	amo_144601	n/a	n/a	n/a	n/a	n/a	n/a	n/a	442	596	442
OG_0	goc_5709	UniRef90_R1F863_Uncharacterized_protein_n=1_Tax=Emiliania_huxleyi_CCMP1516_RepID=R1F863_EMIHU	4.2e-175	Name=JCVI_TIGRFAMS:TIGR02349; Dbxref=JCVI_TIGRFAMS:TIGR02349; Description=dnaj_bact: chaperone protein dnaj; Ontology_term=InterPro:IPR012724; score=26.60; evalue=7.80e-07;	Name=SUPERFAMILY:0037729; Dbxref=SCOP:46565; Description=chaperone j-domain; score=35.90; evalue=4.60e-09;	n/a	Name=Pfam:DnaJ; Dbxref=Pfam:PF00226.26; Description=dnaj domain; Ontology_term=InterPro:IPR001623; score=36.90; evalue=1.90e-09;	n/a	442	388	368
OG_0	goc_15352	UniRef90_R1FBN2_Uncharacterized_protein_n=2_Tax=Emiliania_huxleyi_CCMP1516_RepID=R1FBN2_EMIHU	7.8e-107	n/a	n/a	n/a	Name=Pfam:Vps39_2; Dbxref=Pfam:PF10367.4; Description=vacuolar sorting protein 39 domain 2; Ontology_term=InterPro:IPR019453; score=69.70; evalue=1.90e-19;	n/a	441	624	708
OG_0	cpo_27123	UniRef90_UPI000361D379_protein_TolA_n=1_Tax=Pantoea_sp._A4_RepID=UPI000361D379	2.8e-18	n/a	n/a	n/a	n/a	n/a	440	260	240
OG_0	amo_64536	n/a	n/a	n/a	n/a	n/a	n/a	n/a	440	485	179
OG_0	amo_407835	UniRef90_U6H6N2_Uncharacterized_protein_n=1_Tax=Eimeria_praecox_RepID=U6H6N2_9EIME	7.8e-06	n/a	n/a	n/a	n/a	n/a	440	476	358
OG_0	goc_151581	UniRef90_R1FYM4_Uncharacterized_protein_n=1_Tax=Emiliania_huxleyi_CCMP1516_RepID=R1FYM4_EMIHU	1.3e-234	n/a	n/a	n/a	n/a	n/a	438	511	774
OG_0	amo_17150	UniRef90_Q4CND6_Membrane_associated_protein,_putative_(Fragment)_n=1_Tax=Trypanosoma_cruzi_(strain_CL_Brener)_RepID=Q4CND6_TRYCC	1.8e-22	n/a	n/a	n/a	n/a	n/a	438	652	498
OG_0	pmi_51930	UniRef90_H9JKG4_Uncharacterized_protein_n=1_Tax=Bombyx_mori_RepID=H9JKG4_BOMMO	1e-11	n/a	n/a	n/a	n/a	n/a	438	326	574
OG_0	amo_55093	UniRef90_T0C0I4_Uncharacterized_protein_n=1_Tax=Bacteriovorax_sp._BAL6_X_RepID=T0C0I4_9DELT	3.6e-05	n/a	n/a	n/a	n/a	n/a	438	424	336
OG_0	cpo_7737	UniRef90_R7QMY5_Stackhouse_genomic_scaffold,_scaffold_417_n=1_Tax=Chondrus_crispus_RepID=R7QMY5_CHOCR	1.8e-06	n/a	n/a	n/a	n/a	n/a	438	210	340
OG_0	cpo_49801	n/a	n/a	n/a	n/a	n/a	n/a	n/a	438	126	116
OG_0	cpo_167917	UniRef90_UPI000300AB61_hypothetical_protein_n=1_Tax=Zavarzinella_formosa_RepID=UPI000300AB61	1.5e-07	n/a	n/a	n/a	n/a	n/a	438	218	218
OG_0	cpo_172872	UniRef90_E1Z784_Putative_uncharacterized_protein_n=1_Tax=Chlorella_variabilis_RepID=E1Z784_CHLVA	1.5e-13	n/a	n/a	n/a	n/a	n/a	438	176	246
OG_0	pmi_3798	UniRef90_B0ETV2_Villin,_putative_n=1_Tax=Entamoeba_dispar_(strain_ATCC_PRA-260_/_SAW760)_RepID=B0ETV2_ENTDS	2.8e-20	n/a	n/a	n/a	n/a	n/a	437	193	375
OG_0	pmi_20951	UniRef90_A0A0J5PIZ7_PE_repeat_family_protein_n=1_Tax=Aspergillus_fumigatus_Z5_RepID=A0A0J5PIZ7_ASPFM	0.00022	n/a	n/a	n/a	n/a	n/a	437	352	816
OG_0	goc_149899	UniRef90_R1DV30_Uncharacterized_protein_n=1_Tax=Emiliania_huxleyi_CCMP1516_RepID=R1DV30_EMIHU	2e-88	n/a	n/a	n/a	n/a	n/a	436	498	486
OG_0	goc_108942	UniRef90_R1FMA0_Uncharacterized_protein_n=1_Tax=Emiliania_huxleyi_CCMP1516_RepID=R1FMA0_EMIHU	6.7e-99	n/a	n/a	n/a	n/a	n/a	436	1952	828
OG_0	goc_25162	UniRef90_R1EPC2_Uncharacterized_protein_n=1_Tax=Emiliania_huxleyi_CCMP1516_RepID=R1EPC2_EMIHU	2.3e-207	n/a	n/a	n/a	n/a	n/a	436	392	456
OG_0	cpo_15355	UniRef90_Q2PKG3_Anonymous_antigen-2_n=2_Tax=Babesia_bovis_RepID=Q2PKG3_BABBO	9e-50	n/a	n/a	n/a	n/a	n/a	436	230	354
OG_0	amo_27246	UniRef90_Q2PKG3_Anonymous_antigen-2_n=2_Tax=Babesia_bovis_RepID=Q2PKG3_BABBO	4e-13	n/a	Name=SUPERFAMILY:0049157; Dbxref=SCOP:90229; Description=ccch zinc finger; score=27.60; evalue=1.20e-06;	n/a	Name=Pfam:zf-CCCH; Dbxref=Pfam:PF00642.19; Description=zinc finger c-x8-c-x5-c-x3-h type (and similar); Ontology_term=InterPro:IPR000571; score=33.30; evalue=2.40e-08;	n/a	436	554	444
OG_0	amo_48443	UniRef90_UPI000675A2EB_hypothetical_protein_AMSG_12014_n=1_Tax=Thecamonas_trahens_ATCC_50062_RepID=UPI000675A2EB	2.7e-15	n/a	Name=SUPERFAMILY:0053922; Dbxref=SCOP:48403; Description=ankyrin repeat; score=25.70; evalue=6.10e-06;	n/a	n/a	n/a	436	493	373
OG_0	amo_409793	UniRef90_U6GZY5_Uncharacterized_protein_n=1_Tax=Eimeria_praecox_RepID=U6GZY5_9EIME	3.4e-48	n/a	n/a	n/a	n/a	n/a	436	634	482
OG_0	pmi_6265	UniRef90_M3HVE4_OmpA/MotB_domain-containing_protein_(Fragment)_n=1_Tax=Ochrobactrum_sp._CDB2_RepID=M3HVE4_9RHIZ	1.8e-13	n/a	n/a	n/a	n/a	n/a	436	226	594
OG_0	amo_408217	n/a	n/a	n/a	n/a	n/a	Name=Pfam:OB_NTP_bind; Dbxref=Pfam:PF07717.11; Description=oligonucleotide/oligosaccharide-binding (ob)-fold; Ontology_term=InterPro:IPR011709; score=26.30; evalue=4.20e-06;	n/a	436	411	437
OG_0	cpo_25686	UniRef90_R1CQR0_Cysteine--tRNA_ligase_n=1_Tax=Emiliania_huxleyi_CCMP1516_RepID=R1CQR0_EMIHU	2.8e-42	n/a	n/a	n/a	n/a	n/a	436	168	236
OG_0	cpo_10193	n/a	n/a	n/a	n/a	n/a	n/a	n/a	436	440	492
OG_0	pmi_19674	n/a	n/a	n/a	n/a	n/a	n/a	n/a	436	326	754
OG_0	pmi_30312	UniRef90_UPI00039D1855_cytochrome_C_n=1_Tax=Paracoccus_sp._N5_RepID=UPI00039D1855	1.5e-06	n/a	n/a	n/a	n/a	n/a	436	372	736
OG_0	pmi_5657	UniRef90_A0A094C8X8_Uncharacterized_protein_n=1_Tax=Pseudogymnoascus_pannorum_VKM_F-4514_(FW-929)_RepID=A0A094C8X8_9PEZI	1.9e-05	n/a	n/a	n/a	n/a	n/a	435	294	850
OG_0	goc_149465	UniRef90_R1DP46_Uncharacterized_protein_n=1_Tax=Emiliania_huxleyi_CCMP1516_RepID=R1DP46_EMIHU	2.5e-83	n/a	n/a	n/a	n/a	n/a	434	320	390
OG_0	amo_5011	n/a	n/a	n/a	n/a	n/a	n/a	K10455	434	462	386
OG_0	pmi_6491	UniRef90_A0A088P5A3_Translation_initiation_factor_IF-2_n=16_Tax=Bacteria_RepID=A0A088P5A3_PROST	7.3e-07	n/a	n/a	n/a	n/a	n/a	434	308	500
OG_0	amo_33132	UniRef90_A0A077TN87_Merozoite_adhesive_erythrocytic_binding_protein_n=5_Tax=Plasmodium_chabaudi_RepID=A0A077TN87_PLACH	3.9e-22	n/a	Name=SUPERFAMILY:0047789; Dbxref=SCOP:49785; Description=galactose-binding domain-like; score=33.40; evalue=2.90e-08;	n/a	n/a	n/a	434	484	330
OG_0	pmi_39407	UniRef90_A0A059KPK5_Translation_initiation_factor_IF-2_n=1_Tax=Sphaerotilus_natans_subsp._natans_DSM_6575_RepID=A0A059KPK5_9BURK	4.2e-08	n/a	n/a	n/a	n/a	n/a	434	264	800
OG_0	amo_411708	UniRef90_UPI0002492AAA_hypothetical_protein_n=1_Tax=Lactobacillus_zeae_RepID=UPI0002492AAA	2.1e-42	n/a	n/a	n/a	n/a	n/a	434	488	538
OG_0	pmi_200647	UniRef90_K0TDU0_Uncharacterized_protein_n=1_Tax=Thalassiosira_oceanica_RepID=K0TDU0_THAOC	2.9e-23	n/a	n/a	n/a	n/a	n/a	432	154	298
OG_0	amo_33862	UniRef90_U6M4K3_Uncharacterized_protein_n=1_Tax=Eimeria_maxima_RepID=U6M4K3_EIMMA	1e-15	n/a	n/a	n/a	n/a	n/a	432	680	559
OG_0	pmi_52035	UniRef90_UPI0006756FDF_hypothetical_protein_AMSG_08001_n=1_Tax=Thecamonas_trahens_ATCC_50062_RepID=UPI0006756FDF	5.7e-13	n/a	n/a	n/a	n/a	n/a	432	510	418
OG_0	amo_407741	UniRef90_A0A067BI04_Uncharacterized_protein_n=1_Tax=Saprolegnia_parasitica_(strain_CBS_223.65)_RepID=A0A067BI04_SAPPC	7.2e-20	Name=JCVI_TIGRFAMS:TIGR00091; Dbxref=JCVI_TIGRFAMS:TIGR00091; Description=tigr00091: trna (guanine-n(7)-)-methyltransferase; Ontology_term=InterPro:IPR003358; score=27.30; evalue=4.30e-07;	Name=SUPERFAMILY:0047471; Dbxref=SCOP:53335; Description=s-adenosyl-l-methionine-dependent methyltransferases; score=38.90; evalue=6.00e-10;	n/a	Name=Pfam:PPR_3; Dbxref=Pfam:PF13812.1; Description=pentatricopeptide repeat domain; Ontology_term=InterPro:IPR002885; score=27.50; evalue=2.00e-06;	n/a	432	558	504
OG_0	pmi_41075	n/a	n/a	n/a	n/a	n/a	n/a	n/a	432	198	334
OG_0	goc_149048	UniRef90_R1FLN8_Uncharacterized_protein_(Fragment)_n=1_Tax=Emiliania_huxleyi_CCMP1516_RepID=R1FLN8_EMIHU	5.5e-62	n/a	n/a	n/a	n/a	n/a	430	474	782
OG_0	goc_30528	n/a	n/a	n/a	n/a	n/a	n/a	n/a	430	622	602
OG_0	cpo_130319	UniRef90_UPI0006275B94_protein_TolA_n=4_Tax=Salmonella_choleraesuis_RepID=UPI0006275B94	4.5e-17	n/a	n/a	n/a	n/a	n/a	430	132	290
OG_0	goc_22223	UniRef90_D8QLZ3_Putative_uncharacterized_protein_(Fragment)_n=1_Tax=Schizophyllum_commune_(strain_H4-8_/_FGSC_9210)_RepID=D8QLZ3_SCHCM	1.4e-06	n/a	n/a	n/a	n/a	n/a	430	458	664
OG_0	goc_150634	UniRef90_R1E763_Uncharacterized_protein_n=1_Tax=Emiliania_huxleyi_CCMP1516_RepID=R1E763_EMIHU	4.6e-93	n/a	n/a	n/a	n/a	n/a	428	1779	616
OG_0	amo_33146	UniRef90_I3KT44_Uncharacterized_protein_n=11_Tax=Pseudocrenilabrinae_RepID=I3KT44_ORENI	7.9e-05	n/a	n/a	n/a	n/a	n/a	428	586	404
OG_0	cpo_168766	UniRef90_U6GZY5_Uncharacterized_protein_n=1_Tax=Eimeria_praecox_RepID=U6GZY5_9EIME	2.1e-23	n/a	n/a	n/a	n/a	n/a	428	242	310
OG_0	pmi_54483	UniRef90_UPI0006759598_hypothetical_protein,_variant_n=1_Tax=Thecamonas_trahens_ATCC_50062_RepID=UPI0006759598	8.4e-30	n/a	Name=SUPERFAMILY:0047730; Dbxref=SCOP:47473; Description=ef-hand; score=29.00; evalue=4.80e-07;	n/a	Name=Pfam:EF_hand_4; Dbxref=Pfam:PF13405.1; Description=ef-hand domain; Ontology_term=InterPro:IPR002048; score=25.50; evalue=6.40e-06;	n/a	428	251	332
OG_0	cpo_23813	n/a	n/a	n/a	Name=SUPERFAMILY:0049787; Dbxref=SCOP:50729; Description=ph domain-like; score=62.70; evalue=2.30e-17;	n/a	Name=Pfam:PH; Dbxref=Pfam:PF00169.24; Description=ph domain; Ontology_term=InterPro:IPR001849; score=37.30; evalue=2.20e-09;	n/a	428	202	252
OG_0	pmi_41948	UniRef90_E9ADL3_Uncharacterized_protein_n=1_Tax=Leishmania_major_RepID=E9ADL3_LEIMA	2.6e-18	n/a	n/a	n/a	n/a	n/a	428	384	450
OG_0	amo_725	UniRef90_A0A0G4IBW3_Genome_assembly_Cvelia_1_n=1_Tax=Chromera_velia_CCMP2878_RepID=A0A0G4IBW3_9ALVE	5.3e-45	n/a	Name=SUPERFAMILY:0049331; Dbxref=SCOP:48403; Description=ankyrin repeat; score=52.10; evalue=5.20e-14;	n/a	Name=Pfam:Ank_4; Dbxref=Pfam:PF13637.1; Description=ankyrin repeats (many copies); score=29.10; evalue=8.90e-07;	n/a	426	748	578
OG_0	goc_22245	UniRef90_U6GZY5_Uncharacterized_protein_n=1_Tax=Eimeria_praecox_RepID=U6GZY5_9EIME	3e-25	n/a	Name=SUPERFAMILY:0048640; Dbxref=SCOP:48403; Description=ankyrin repeat; score=33.50; evalue=2.80e-08;	n/a	Name=Pfam:Ank_5; Dbxref=Pfam:PF13857.1; Description=ankyrin repeats (many copies); score=25.50; evalue=9.90e-06;	n/a	426	471	642
OG_0	cpo_14073	n/a	n/a	n/a	n/a	n/a	n/a	n/a	426	284	344
OG_0	goc_151511	UniRef90_U6MHA8_Uncharacterized_protein_n=1_Tax=Eimeria_maxima_RepID=U6MHA8_EIMMA	4.4e-44	n/a	n/a	n/a	n/a	n/a	424	1254	1001
OG_0	goc_150489	UniRef90_D5UUE4_Uncharacterized_protein_n=1_Tax=Tsukamurella_paurometabola_(strain_ATCC_8368_/_DSM_20162_/_JCM_10117_/_NBRC_16120_/_NCTC_13040)_RepID=D5UUE4_TSUPD	2.7e-18	n/a	n/a	n/a	n/a	n/a	424	562	642
OG_0	amo_380827	n/a	n/a	n/a	n/a	n/a	n/a	n/a	424	518	346
OG_0	goc_22395	UniRef90_U6KDI1_Uncharacterized_protein_n=1_Tax=Eimeria_mitis_RepID=U6KDI1_9EIME	7.3e-12	n/a	n/a	n/a	n/a	n/a	424	610	634
OG_0	pmi_218619	UniRef90_UPI000344B3D1_hypothetical_protein_n=1_Tax=Nocardiopsis_ganjiahuensis_RepID=UPI000344B3D1	5.3e-05	n/a	n/a	n/a	n/a	n/a	424	442	690
OG_0	amo_67297	UniRef90_A2F6J1_Putative_uncharacterized_protein_n=1_Tax=Trichomonas_vaginalis_RepID=A2F6J1_TRIVA	9.5e-82	n/a	Name=SUPERFAMILY:0044369; Dbxref=SCOP:49879; Description=smad/fha domain; score=34.80; evalue=9.80e-09;	n/a	Name=Pfam:FHA; Dbxref=Pfam:PF00498.21; Description=fha domain; Ontology_term=InterPro:IPR000253; score=33.10; evalue=3.80e-08;	n/a	422	678	560
OG_0	pmi_37986	UniRef90_UPI0006759F6A_hypothetical_protein_AMSG_00175_n=1_Tax=Thecamonas_trahens_ATCC_50062_RepID=UPI0006759F6A	1e-36	n/a	n/a	n/a	n/a	n/a	421	207	342
OG_0	goc_151352	UniRef90_U6GZY5_Uncharacterized_protein_n=1_Tax=Eimeria_praecox_RepID=U6GZY5_9EIME	3.6e-40	n/a	n/a	n/a	n/a	n/a	420	374	555
OG_0	cpo_16828	UniRef90_E9AYS6_Kinetoplast-associated_protein-like_protein_n=1_Tax=Leishmania_mexicana_(strain_MHOM/GT/2001/U1103)_RepID=E9AYS6_LEIMU	3.4e-24	n/a	n/a	n/a	n/a	n/a	420	208	310
OG_0	amo_149210	UniRef90_U6L782_Uncharacterized_protein_n=1_Tax=Eimeria_tenella_RepID=U6L782_EIMTE	0.00019	n/a	n/a	n/a	n/a	n/a	420	494	456
OG_0	amo_195160	UniRef90_A0A093ZXI6_Uncharacterized_protein_n=1_Tax=Pseudogymnoascus_pannorum_VKM_F-4246_RepID=A0A093ZXI6_9PEZI	8.1e-10	n/a	n/a	n/a	n/a	n/a	420	600	454
OG_0	cpo_21484	n/a	n/a	n/a	n/a	n/a	n/a	n/a	420	182	200
OG_0	pmi_28808	UniRef90_UPI00053A5AAB_PREDICTED:_globulin-1_S_allele_n=1_Tax=Camelina_sativa_RepID=UPI00053A5AAB	1e-15	n/a	n/a	n/a	n/a	n/a	418	388	880
OG_0	pmi_40350	UniRef90_UPI0005B34F56_tail_fiber_protein_n=3_Tax=Escherichia_coli_RepID=UPI0005B34F56	5.4e-09	n/a	n/a	n/a	n/a	K17458	416	338	544
OG_0	pmi_262659	UniRef90_Q5CQL9_Large_low_complexity_coiled_coil_protien_with_large_repeat_region_n=1_Tax=Cryptosporidium_parvum_(strain_Iowa_II)_RepID=Q5CQL9_CRYPI	2.6e-23	n/a	n/a	n/a	n/a	n/a	416	318	598
OG_0	cpo_1784	n/a	n/a	n/a	n/a	n/a	n/a	n/a	416	190	200
OG_0	cpo_7768	n/a	n/a	n/a	n/a	n/a	n/a	n/a	416	86	150
OG_0	cpo_10977	n/a	n/a	n/a	n/a	n/a	n/a	n/a	416	258	476
OG_0	goc_6181	UniRef90_R1D5E1_Uncharacterized_protein_n=1_Tax=Emiliania_huxleyi_CCMP1516_RepID=R1D5E1_EMIHU	6.1e-68	n/a	n/a	n/a	Name=Pfam:She9_MDM33; Dbxref=Pfam:PF05546.6; Description=she9 / mdm33 family; Ontology_term=InterPro:IPR008839; score=74.30; evalue=8.40e-21;	n/a	416	338	349
OG_0	amo_34985	UniRef90_A0A061D3V1_200_kDa_antigen_p200,_putative_n=2_Tax=Babesia_bigemina_RepID=A0A061D3V1_BABBI	5.1e-42	n/a	n/a	n/a	n/a	n/a	414	632	432
OG_0	pmi_40860	UniRef90_UPI0004CC2EC6_hypothetical_protein_n=1_Tax=Streptomyces_sp._NRRL_S-1868_RepID=UPI0004CC2EC6	5.4e-11	n/a	n/a	n/a	n/a	n/a	414	266	804
OG_0	amo_41154	UniRef90_R1CD25_Uncharacterized_protein_n=1_Tax=Emiliania_huxleyi_CCMP1516_RepID=R1CD25_EMIHU	3.1e-07	n/a	n/a	n/a	n/a	n/a	414	428	310
OG_0	cpo_23599	UniRef90_A0A024UK10_Uncharacterized_protein_n=1_Tax=Aphanomyces_invadans_RepID=A0A024UK10_9STRA	7.1e-22	Name=JCVI_TIGRFAMS:TIGR02168; Dbxref=JCVI_TIGRFAMS:TIGR02168; Description=smc_prok_b: chromosome segregation protein smc; Ontology_term=InterPro:IPR011890; score=21.50; evalue=9.30e-06;	n/a	n/a	n/a	n/a	414	190	272
OG_0	goc_12499	UniRef90_R1DJZ0_Uncharacterized_protein_n=1_Tax=Emiliania_huxleyi_CCMP1516_RepID=R1DJZ0_EMIHU	2.5e-50	n/a	Name=SUPERFAMILY:0037200; Dbxref=SCOP:54001; Description=cysteine proteinases; score=31.60; evalue=9.70e-08;	n/a	Name=Pfam:Peptidase_C48; Dbxref=Pfam:PF02902.14; Description=ulp1 protease family c-terminal catalytic domain; Ontology_term=InterPro:IPR003653; score=32.50; evalue=5.50e-08;	n/a	414	500	576
OG_0	goc_15353	UniRef90_R1ENB4_Uncharacterized_protein_n=1_Tax=Emiliania_huxleyi_CCMP1516_RepID=R1ENB4_EMIHU	3.2e-76	n/a	n/a	n/a	n/a	n/a	412	600	810
OG_0	cpo_14021	n/a	n/a	n/a	n/a	n/a	n/a	n/a	412	164	362
OG_0	cpo_20705	UniRef90_U6MZQ2_Uncharacterized_protein_n=1_Tax=Eimeria_necatrix_RepID=U6MZQ2_9EIME	0.00047	n/a	n/a	n/a	n/a	n/a	412	132	182
OG_0	goc_149922	UniRef90_E6ZUX5_Uncharacterized_protein_n=1_Tax=Sporisorium_reilianum_(strain_SRZ2)_RepID=E6ZUX5_SPORE	1.4e-08	n/a	n/a	n/a	n/a	n/a	410	654	751
OG_0	pmi_19968	UniRef90_A0A0F7U781_Proteophosphoglycan_ppg4,_related_n=1_Tax=Neospora_caninum_(strain_Liverpool)_RepID=A0A0F7U781_NEOCL	3.1e-40	n/a	Name=SUPERFAMILY:0042061; Dbxref=SCOP:54928; Description=rna-binding domain rbd; score=35.90; evalue=4.30e-09;	n/a	Name=Pfam:RRM_1; Dbxref=Pfam:PF00076.17; Description=rna recognition motif. (a.k.a. rrm rbd or rnp domain); Ontology_term=InterPro:IPR000504; score=26.20; evalue=4.10e-06;	n/a	410	282	516
OG_0	pmi_117285	UniRef90_U6LQC5_Uncharacterized_protein_n=1_Tax=Eimeria_brunetti_RepID=U6LQC5_9EIME	1.8e-18	n/a	n/a	n/a	n/a	n/a	410	484	452
OG_0	cpo_35713	UniRef90_A0A063BK31_Translation_initiation_factor_IF-2_n=4_Tax=Burkholderia_RepID=A0A063BK31_9BURK	3.8e-09	n/a	n/a	n/a	n/a	n/a	410	156	174
OG_0	pmi_261280	UniRef90_C1FFK9_Uncharacterized_protein_n=1_Tax=Micromonas_sp._(strain_RCC299_/_NOUM17)_RepID=C1FFK9_MICSR	1.1e-29	n/a	n/a	n/a	n/a	n/a	408	338	489
OG_0	pmi_48859	UniRef90_I0YXV5_Uncharacterized_protein_n=1_Tax=Coccomyxa_subellipsoidea_C-169_RepID=I0YXV5_9CHLO	2.3e-06	n/a	n/a	n/a	n/a	n/a	408	262	514
OG_0	cpo_172537	UniRef90_M3ZX20_Uncharacterized_protein_n=4_Tax=Poeciliinae_RepID=M3ZX20_XIPMA	2e-35	n/a	Name=SUPERFAMILY:0049239; Dbxref=SCOP:49562; Description=c2 domain (calcium/lipid-binding domain calb); score=35.60; evalue=5.30e-09;	Name=Swiss-Prot:Q96KN7; Dbxref=Swiss-Prot:Q96KN7; Description=x-linked retinitis pigmentosa gtpase regulator-interacting protein 1 os homo sapiens gn rpgrip1 pe 1 sv 2; Ontology_term=InterPro:IPR000008,InterPro:IPR008973,InterPro:IPR021656; score=112.85; evalue=1.22e-24;	Name=Pfam:DUF3250; Dbxref=Pfam:PF11618.3; Description=protein of unknown function (duf3250); Ontology_term=InterPro:IPR021656; score=97.20; evalue=5.10e-28;	K16550	406	154	164
OG_0	goc_12226	UniRef90_R1DM33_Uncharacterized_protein_n=1_Tax=Emiliania_huxleyi_CCMP1516_RepID=R1DM33_EMIHU	1.9e-144	n/a	Name=SUPERFAMILY:0045443; Dbxref=SCOP:47473; Description=ef-hand; score=37.40; evalue=1.40e-09;	n/a	Name=Pfam:EF_hand_3; Dbxref=Pfam:PF13202.1; Description=ef hand; Ontology_term=InterPro:IPR002048; score=24.50; evalue=1.00e-05;	n/a	406	566	766
OG_0	amo_24497	UniRef90_UPI0006432130_PREDICTED:_uncharacterized_protein_C2orf16_homolog_n=1_Tax=Condylura_cristata_RepID=UPI0006432130	0.00019	n/a	n/a	n/a	n/a	n/a	406	522	376
OG_0	pmi_12955	UniRef90_Q2ILE8_Response_regulator_receiver_n=3_Tax=Anaeromyxobacter_RepID=Q2ILE8_ANADE	2.6e-16	n/a	n/a	n/a	n/a	n/a	406	564	822
OG_0	cpo_20220	UniRef90_U6N2B2_Uncharacterized_protein_(Fragment)_n=1_Tax=Eimeria_necatrix_RepID=U6N2B2_9EIME	3.6e-13	n/a	Name=SUPERFAMILY:0051887; Dbxref=SCOP:54160; Description=chromo domain-like; score=25.20; evalue=8.70e-06;	n/a	n/a	n/a	406	212	276
OG_0	cpo_14107	UniRef90_U6GL85_mRNA_capping_enzyme,_large_subunit_family,_putative_n=1_Tax=Eimeria_praecox_RepID=U6GL85_9EIME	1.3e-05	n/a	n/a	n/a	n/a	n/a	406	198	254
OG_0	pmi_262144	UniRef90_A0A078K9D8_Uncharacterized_protein_n=1_Tax=Plasmodium_yoelii_RepID=A0A078K9D8_9APIC	0.0001	n/a	n/a	n/a	n/a	n/a	406	368	894
OG_0	amo_22420	UniRef90_U6M040_Uncharacterized_protein_n=1_Tax=Eimeria_maxima_RepID=U6M040_EIMMA	3.5e-20	n/a	n/a	n/a	n/a	n/a	405	434	417
OG_0	goc_149925	UniRef90_R1CTP6_Uncharacterized_protein_n=1_Tax=Emiliania_huxleyi_CCMP1516_RepID=R1CTP6_EMIHU	4.3e-192	n/a	n/a	n/a	n/a	n/a	404	232	462
OG_0	amo_23764	UniRef90_L8GTE2_GRAM_domain_containing_protein_n=1_Tax=Acanthamoeba_castellanii_str._Neff_RepID=L8GTE2_ACACA	1.5e-05	n/a	n/a	n/a	n/a	n/a	404	486	380
OG_0	amo_39562	UniRef90_UPI0004BE63BB_MULTISPECIES:_hypothetical_protein_n=5_Tax=Streptomyces_RepID=UPI0004BE63BB	5.7e-07	n/a	n/a	n/a	n/a	n/a	404	448	476
OG_0	pmi_31372	UniRef90_K9J0V2_Putative_collagen_alpha-1vii_chain_n=1_Tax=Desmodus_rotundus_RepID=K9J0V2_DESRO	2.7e-16	n/a	n/a	n/a	n/a	n/a	404	146	412
OG_0	amo_409464	UniRef90_A0A094DG10_Uncharacterized_protein_(Fragment)_n=1_Tax=Pseudogymnoascus_pannorum_VKM_F-4516_(FW-969)_RepID=A0A094DG10_9PEZI	7.6e-107	n/a	n/a	Name=Swiss-Prot:P29294; Dbxref=Swiss-Prot:P29294; Description=myosin light chain kinase smooth muscle os oryctolagus cuniculus gn mylk pe 1 sv 2; Ontology_term=InterPro:IPR000719,InterPro:IPR002290,InterPro:IPR003598,InterPro:IPR003599,InterPro:IPR003961,InterPro:IPR007110,InterPro:IPR008271,InterPro:IPR011009,InterPro:IPR013098,InterPro:IPR013783,InterPro:IPR017441,InterPro:IPR020675; score=111.…	n/a	n/a	403	658	631
OG_0	amo_23193	UniRef90_U6M040_Uncharacterized_protein_n=1_Tax=Eimeria_maxima_RepID=U6M040_EIMMA	5.2e-25	n/a	n/a	n/a	n/a	n/a	402	581	412
OG_0	cpo_109405	UniRef90_A0A016S6H9_Uncharacterized_protein_n=2_Tax=Ancylostoma_ceylanicum_RepID=A0A016S6H9_9BILA	1.3e-23	n/a	n/a	n/a	n/a	n/a	402	288	338
OG_0	goc_9007	n/a	n/a	n/a	n/a	n/a	n/a	n/a	402	136	150
OG_0	goc_149198	UniRef90_R1DD40_Uncharacterized_protein_n=1_Tax=Emiliania_huxleyi_CCMP1516_RepID=R1DD40_EMIHU	0	n/a	n/a	n/a	n/a	n/a	400	872	342
OG_0	amo_21769	UniRef90_U6GZY5_Uncharacterized_protein_n=1_Tax=Eimeria_praecox_RepID=U6GZY5_9EIME	2.5e-25	n/a	n/a	n/a	n/a	n/a	400	508	400
OG_0	cpo_26572	UniRef90_A0A0E3KGC6_Twin-arginine_translocation_protein_TatB_n=1_Tax=Pseudomonas_fluorescens_RepID=A0A0E3KGC6_PSEFL	8e-15	n/a	n/a	n/a	n/a	n/a	400	72	84
OG_0	cpo_2053	UniRef90_Q1JPZ6_Wu:fc64b08_protein_(Fragment)_n=4_Tax=Danio_rerio_RepID=Q1JPZ6_DANRE	0.0009	n/a	n/a	n/a	n/a	n/a	400	146	134
OG_0	cpo_2248	UniRef90_R1BVU0_Uncharacterized_protein_n=1_Tax=Emiliania_huxleyi_CCMP1516_RepID=R1BVU0_EMIHU	7.6e-10	n/a	n/a	n/a	n/a	n/a	400	106	136
OG_0	cpo_18737	UniRef90_W6MEA1_Tolerance_to_group_A_colicins,_single-stranded_filamentous_DNA_phage,_required_for_OM_integrity_(Modular_protein)_n=1_Tax=Candidatus_Competibacter_denitrificans_Run_A_D11_RepID=W6MEA1_9GAMM	8.1e-13	n/a	n/a	n/a	n/a	n/a	400	358	440
OG_0	cpo_172723	UniRef90_UPI0006759F6A_hypothetical_protein_AMSG_00175_n=1_Tax=Thecamonas_trahens_ATCC_50062_RepID=UPI0006759F6A	4.5e-29	n/a	n/a	n/a	n/a	n/a	398	156	184
OG_0	goc_19491	UniRef90_R1BUP8_Uncharacterized_protein_n=1_Tax=Emiliania_huxleyi_CCMP1516_RepID=R1BUP8_EMIHU	4.3e-96	n/a	n/a	n/a	n/a	n/a	398	534	740
OG_0	pmi_23787	UniRef90_L1IHY9_Uncharacterized_protein_n=1_Tax=Guillardia_theta_CCMP2712_RepID=L1IHY9_GUITH	1.5e-23	Name=JCVI_TIGRFAMS:TIGR02794; Dbxref=JCVI_TIGRFAMS:TIGR02794; Description=tola_full: protein tola; Ontology_term=InterPro:IPR014161; score=37.40; evalue=3.70e-10;	n/a	n/a	n/a	n/a	398	494	1032
OG_0	amo_22278	UniRef90_UPI00054F109B_Fe-S_oxidoreductase_n=2_Tax=Corynebacterium_jeikeium_RepID=UPI00054F109B	2.1e-08	n/a	Name=SUPERFAMILY:0047024; Dbxref=SCOP:50978; Description=wd40 repeat-like; score=29.10; evalue=4.50e-07;	n/a	n/a	n/a	398	490	386
OG_0	pmi_263767	UniRef90_A4HW57_Putative_kinesin_K39_n=2_Tax=Leishmania_donovani_species_complex_RepID=A4HW57_LEIIN	1.5e-34	Name=JCVI_TIGRFAMS:TIGR02168; Dbxref=JCVI_TIGRFAMS:TIGR02168; Description=smc_prok_b: chromosome segregation protein smc; Ontology_term=InterPro:IPR011890; score=23.50; evalue=2.20e-06;	Name=SUPERFAMILY:0053395; Dbxref=SCOP:57997; Description=tropomyosin; score=32.20; evalue=6.70e-08;	n/a	n/a	n/a	398	278	462
OG_0	amo_149267	UniRef90_V8N4V2_Histone-lysine_N-methyltransferase,_H3_lysine-79_specific_(Fragment)_n=1_Tax=Ophiophagus_hannah_RepID=V8N4V2_OPHHA	1.3e-08	n/a	n/a	n/a	n/a	n/a	398	542	366
OG_0	cpo_25407	UniRef90_U6JY66_Uncharacterized_protein_n=1_Tax=Eimeria_mitis_RepID=U6JY66_9EIME	5.4e-10	n/a	n/a	n/a	n/a	n/a	398	136	162
OG_0	amo_13051	UniRef90_U6JWN8_DNA_polymerase,_putative_n=1_Tax=Eimeria_mitis_RepID=U6JWN8_9EIME	0.00052	n/a	n/a	n/a	n/a	n/a	397	462	337
OG_0	pmi_46139	UniRef90_UPI0003F09934_PREDICTED:_TNF_receptor-associated_factor_6_n=1_Tax=Elephantulus_edwardii_RepID=UPI0003F09934	7.6e-07	n/a	Name=SUPERFAMILY:0039868; Dbxref=SCOP:49599; Description=traf domain-like; score=45.30; evalue=9.40e-12;	n/a	Name=Pfam:zf-TRAF; Dbxref=Pfam:PF02176.13; Description=traf-type zinc finger; score=48.20; evalue=9.30e-13;	K12501	396	402	607
OG_0	amo_170199	UniRef90_J5HU30_Histidine-rich_protein_HRPII/III_n=1_Tax=Haemophilus_sputorum_HK_2154_RepID=J5HU30_9PAST	8.2e-112	n/a	n/a	n/a	n/a	n/a	396	805	567
OG_0	pmi_49823	UniRef90_A0A015KI97_Uncharacterized_protein_n=1_Tax=Rhizophagus_irregularis_DAOM_197198w_RepID=A0A015KI97_9GLOM	4.1e-29	n/a	n/a	n/a	n/a	n/a	396	342	618
OG_0	pmi_20336	UniRef90_A7AWC8_200_kDa_antigen_p200_n=1_Tax=Babesia_bovis_RepID=A7AWC8_BABBO	1.2e-20	n/a	n/a	n/a	n/a	n/a	396	295	446
OG_0	pmi_263764	UniRef90_A0A061D3V1_200_kDa_antigen_p200,_putative_n=2_Tax=Babesia_bigemina_RepID=A0A061D3V1_BABBI	5.4e-08	n/a	n/a	n/a	n/a	n/a	396	306	548
OG_0	amo_54099	UniRef90_N4VCR7_Kinetoplast-associated_protein_kap_n=1_Tax=Colletotrichum_orbiculare_(strain_104-T_/_ATCC_96160_/_CBS_514.97_/_LARS_414_/_MAFF_240422)_RepID=N4VCR7_COLOR	7.2e-20	n/a	n/a	n/a	n/a	n/a	396	611	562
OG_0	goc_2757	UniRef90_R1DH35_Uncharacterized_protein_n=1_Tax=Emiliania_huxleyi_CCMP1516_RepID=R1DH35_EMIHU	8.8e-30	n/a	n/a	n/a	n/a	n/a	396	560	708
OG_0	amo_25048	UniRef90_A0A0D2NAP7_Uncharacterized_protein_n=1_Tax=Monoraphidium_neglectum_RepID=A0A0D2NAP7_9CHLO	2e-13	n/a	Name=SUPERFAMILY:0050568; Dbxref=SCOP:54928; Description=rna-binding domain rbd; score=40.90; evalue=1.20e-10;	n/a	Name=Pfam:RRM_5; Dbxref=Pfam:PF13893.1; Description=rna recognition motif. (a.k.a. rrm rbd or rnp domain); score=28.70; evalue=7.80e-07;	n/a	395	602	407
OG_0	goc_16586	UniRef90_R1CZF5_Uncharacterized_protein_n=1_Tax=Emiliania_huxleyi_CCMP1516_RepID=R1CZF5_EMIHU	1.9e-165	n/a	Name=SUPERFAMILY:0053863; Dbxref=SCOP:51045; Description=ww domain; score=34.30; evalue=8.70e-09;	n/a	Name=Pfam:INCENP_ARK-bind; Dbxref=Pfam:PF03941.10; Description=inner centromere protein ark binding region; Ontology_term=InterPro:IPR005635; score=35.10; evalue=7.70e-09;	n/a	394	1938	820
OG_0	pmi_12822	UniRef90_S9X6U9_Nucleolar_protein_required_for_rRNA_processing_n=1_Tax=Schizosaccharomyces_cryophilus_(strain_OY26_/_ATCC_MYA-4695_/_CBS_11777_/_NBRC_106824_/_NRRL_Y48691)_RepID=S9X6U9_SCHCR	8.5e-12	n/a	n/a	n/a	n/a	n/a	394	344	856
OG_0	amo_407855	UniRef90_U6H2A3_Uncharacterized_protein_n=1_Tax=Eimeria_praecox_RepID=U6H2A3_9EIME	1.2e-16	n/a	Name=SUPERFAMILY:0052482; Dbxref=SCOP:88697; Description=pua domain-like; score=34.90; evalue=1.10e-08;	n/a	n/a	n/a	394	490	399
OG_0	amo_407786	UniRef90_A0A094DG10_Uncharacterized_protein_(Fragment)_n=1_Tax=Pseudogymnoascus_pannorum_VKM_F-4516_(FW-969)_RepID=A0A094DG10_9PEZI	1.2e-39	n/a	Name=SUPERFAMILY:0051622; Dbxref=SCOP:68906; Description=sap domain; score=27.20; evalue=7.30e-07;	n/a	Name=Pfam:SAP; Dbxref=Pfam:PF02037.22; Description=sap domain; Ontology_term=InterPro:IPR003034; score=34.80; evalue=7.10e-09;	n/a	392	612	487
OG_0	goc_21507	UniRef90_U6MZQ2_Uncharacterized_protein_n=1_Tax=Eimeria_necatrix_RepID=U6MZQ2_9EIME	1.1e-19	n/a	n/a	n/a	n/a	n/a	392	398	556
OG_0	amo_45674	UniRef90_G2QPQ9_Uncharacterized_protein_n=1_Tax=Thielavia_heterothallica_(strain_ATCC_42464_/_BCRC_31852_/_DSM_1799)_RepID=G2QPQ9_THIHA	2.7e-24	n/a	n/a	n/a	n/a	n/a	391	507	330
OG_0	amo_54004	n/a	n/a	n/a	n/a	n/a	n/a	n/a	390	520	436
OG_0	amo_410788	UniRef90_U6LL98_Uncharacterized_protein_n=1_Tax=Eimeria_brunetti_RepID=U6LL98_9EIME	2.6e-05	n/a	n/a	n/a	n/a	n/a	390	504	417
OG_0	pmi_21576	UniRef90_A0A0B5ESM4_Large_Ala/Glu-rich_protein_n=1_Tax=Streptomyces_albus_RepID=A0A0B5ESM4_9ACTN	1.6e-16	n/a	n/a	n/a	n/a	n/a	390	314	606
OG_0	pmi_135020	UniRef90_K0RDF3_Uncharacterized_protein_(Fragment)_n=1_Tax=Thalassiosira_oceanica_RepID=K0RDF3_THAOC	4.5e-23	n/a	n/a	n/a	n/a	n/a	390	284	574
OG_0	goc_27293	UniRef90_R1EVK9_Uncharacterized_protein_n=1_Tax=Emiliania_huxleyi_CCMP1516_RepID=R1EVK9_EMIHU	7e-81	n/a	n/a	n/a	n/a	n/a	388	180	640
OG_0	amo_10401	UniRef90_U6KDT5_Ubiquitin_carboxyl-terminal_hydrolase_isozyme_L5,_putative_n=1_Tax=Eimeria_mitis_RepID=U6KDT5_9EIME	2.8e-09	n/a	n/a	n/a	n/a	n/a	388	418	302
OG_0	amo_11200	UniRef90_UPI0006AB384C_PREDICTED:_intersectin-2-like_n=2_Tax=Haplochromini_RepID=UPI0006AB384C	5.8e-16	n/a	n/a	n/a	n/a	n/a	388	494	350
OG_0	amo_411623	UniRef90_A0LDP7_MJ0042_family_finger-like_protein_n=2_Tax=Magnetococcus_RepID=A0LDP7_MAGMM	2e-14	n/a	n/a	n/a	n/a	n/a	388	423	367
OG_0	cpo_24990	UniRef90_UPI0006750D15_hypothetical_protein_AMSG_01270_n=1_Tax=Thecamonas_trahens_ATCC_50062_RepID=UPI0006750D15	1.2e-09	n/a	n/a	n/a	n/a	n/a	388	160	156
OG_0	pmi_8577	UniRef90_V5XR02_Uncharacterized_protein_n=3_Tax=Enterococcus_mundtii_RepID=V5XR02_ENTMU	2.5e-05	n/a	n/a	n/a	n/a	n/a	388	176	290
OG_0	pmi_12759	n/a	n/a	n/a	n/a	n/a	n/a	n/a	388	291	512
OG_0	goc_150392	UniRef90_R1EDS5_Uncharacterized_protein_n=1_Tax=Emiliania_huxleyi_CCMP1516_RepID=R1EDS5_EMIHU	7.5e-195	n/a	n/a	n/a	n/a	n/a	386	764	544
OG_0	amo_5324	UniRef90_B3N7T3_GG24735_n=1_Tax=Drosophila_erecta_RepID=B3N7T3_DROER	4.8e-29	n/a	n/a	n/a	n/a	n/a	386	454	404
OG_0	amo_5266	n/a	n/a	n/a	Name=SUPERFAMILY:0036425; Dbxref=SCOP:47473; Description=ef-hand; score=41.70; evalue=6.90e-11;	n/a	Name=Pfam:zinc_ribbon_2; Dbxref=Pfam:PF13240.1; Description=zinc-ribbon domain; Ontology_term=InterPro:IPR026870; score=26.90; evalue=2.00e-06;	n/a	386	464	300
OG_0	pmi_208936	UniRef90_UPI000684C266_hypothetical_protein_n=1_Tax=Geodermatophilaceae_bacterium_URHA0031_RepID=UPI000684C266	7.8e-10	n/a	n/a	n/a	n/a	n/a	386	336	584
OG_0	cpo_172633	UniRef90_H8MTK5_Heat_Shock_protein_DNAJ_domain-containing_protein_n=1_Tax=Corallococcus_coralloides_(strain_ATCC_25202_/_DSM_2259_/_NBRC_100086_/_M2)_RepID=H8MTK5_CORCM	1.8e-10	n/a	n/a	n/a	n/a	n/a	386	222	240
OG_0	goc_10186	UniRef90_R1DFT6_Uncharacterized_protein_n=1_Tax=Emiliania_huxleyi_CCMP1516_RepID=R1DFT6_EMIHU	5.7e-93	n/a	n/a	n/a	n/a	n/a	386	564	664
OG_0	amo_23218	UniRef90_A0A0G4G3Z9_Genome_assembly_Vbrassicaformis_n=1_Tax=Vitrella_brassicaformis_CCMP3155_RepID=A0A0G4G3Z9_9ALVE	8.9e-45	n/a	Name=SUPERFAMILY:0044543; Dbxref=SCOP:48371; Description=arm repeat; score=79.20; evalue=2.80e-22;	Name=Swiss-Prot:Q03387; Dbxref=Swiss-Prot:Q03387; Description=eukaryotic initiation factor iso-4f subunit p82-34 os triticum aestivum pe 1 sv 2; Ontology_term=InterPro:IPR003890,InterPro:IPR003891,InterPro:IPR016021,InterPro:IPR016024; score=130.18; evalue=3.16e-30;	Name=Pfam:MIF4G; Dbxref=Pfam:PF02854.14; Description=mif4g domain; Ontology_term=InterPro:IPR003890; score=104.90; evalue=3.30e-30;	K03260	384	456	428
OG_0	pmi_262301	UniRef90_H2WNV3_Uncharacterized_protein_n=1_Tax=Caenorhabditis_japonica_RepID=H2WNV3_CAEJA	1.3e-20	n/a	n/a	n/a	n/a	n/a	384	272	383
OG_0	goc_10919	UniRef90_R1DUB3_Uncharacterized_protein_n=1_Tax=Emiliania_huxleyi_CCMP1516_RepID=R1DUB3_EMIHU	7.7e-183	n/a	n/a	n/a	n/a	n/a	384	734	744
OG_0	amo_407456	UniRef90_UPI0006AEA91B_hypothetical_protein_n=1_Tax=Streptomyces_caelestis_RepID=UPI0006AEA91B	1.4e-08	n/a	n/a	n/a	n/a	n/a	384	482	434
OG_0	amo_40752	n/a	n/a	n/a	n/a	n/a	n/a	n/a	384	493	308
OG_0	amo_51832	UniRef90_UPI0003347CFD_PREDICTED:_LOW_QUALITY_PROTEIN:_coiled-coil_domain-containing_protein_88B_n=1_Tax=Condylura_cristata_RepID=UPI0003347CFD	5.8e-11	n/a	n/a	n/a	n/a	n/a	384	378	263
OG_0	amo_196571	UniRef90_U3QN36_TonB-denpendent_receptor_n=3_Tax=Burkholderiaceae_RepID=U3QN36_RALPI	2e-05	n/a	n/a	n/a	n/a	n/a	384	445	328
OG_0	cpo_18617	UniRef90_A0A0D6R7L6_Uncharacterized_protein_n=1_Tax=Araucaria_cunninghamii_RepID=A0A0D6R7L6_ARACU	4.3e-07	n/a	n/a	n/a	n/a	n/a	384	132	252
OG_0	cpo_22886	UniRef90_U6JUS7_Uncharacterized_protein_n=1_Tax=Eimeria_mitis_RepID=U6JUS7_9EIME	3.9e-08	n/a	n/a	n/a	n/a	n/a	384	164	172
OG_0	cpo_9930	UniRef90_UPI000565F545_hypothetical_protein_n=1_Tax=Methylobacter_whittenburyi_RepID=UPI000565F545	3e-32	n/a	n/a	n/a	n/a	n/a	383	178	122
OG_0	goc_25142	UniRef90_U6JYQ1_Uncharacterized_protein_n=1_Tax=Eimeria_mitis_RepID=U6JYQ1_9EIME	8.1e-13	n/a	n/a	n/a	n/a	n/a	382	202	390
OG_0	goc_151488	UniRef90_R1CIX0_Uncharacterized_protein_n=1_Tax=Emiliania_huxleyi_CCMP1516_RepID=R1CIX0_EMIHU	7.7e-118	n/a	n/a	n/a	n/a	n/a	382	890	656
OG_0	amo_22076	UniRef90_UPI00055F6556_hypothetical_protein_n=1_Tax=Streptacidiphilus_oryzae_RepID=UPI00055F6556	7.3e-26	n/a	n/a	n/a	n/a	n/a	382	534	430
OG_0	caf_7370	UniRef90_B8CBV8_Uncharacterized_protein_n=1_Tax=Thalassiosira_pseudonana_RepID=B8CBV8_THAPS	3.9e-20	n/a	n/a	n/a	Name=Pfam:Nefa_Nip30_N; Dbxref=Pfam:PF10187.4; Description=n-terminal domain of nefa-interacting nuclear protein nip30; Ontology_term=InterPro:IPR019331; score=39.70; evalue=3.80e-10;	n/a	382	3296	768
OG_0	pmi_258335	n/a	n/a	n/a	n/a	n/a	n/a	n/a	382	390	501
OG_0	amo_413317	UniRef90_R1EUH6_Uncharacterized_protein_n=1_Tax=Emiliania_huxleyi_CCMP1516_RepID=R1EUH6_EMIHU	9e-32	n/a	n/a	n/a	n/a	n/a	380	498	596
OG_0	amo_408882	UniRef90_A0A094BY61_Uncharacterized_protein_(Fragment)_n=1_Tax=Pseudogymnoascus_pannorum_VKM_F-4514_(FW-929)_RepID=A0A094BY61_9PEZI	2.3e-42	n/a	n/a	n/a	n/a	n/a	380	582	514
OG_0	amo_24134	UniRef90_UPI00029A5E21_fumarylacetoacetate_hydrolase_n=1_Tax=Schlesneria_paludicola_RepID=UPI00029A5E21	2.6e-47	Name=JCVI_TIGRFAMS:TIGR02305; Dbxref=JCVI_TIGRFAMS:TIGR02305; Description=hpag-n-term: 4-hydroxyphenylacetate degradation bifunctional isomerase/decarboxylase n-terminal subunit; Ontology_term=InterPro:IPR012686; score=56.60; evalue=5.10e-16;	Name=SUPERFAMILY:0041525; Dbxref=SCOP:56529; Description=fah; score=187.80; evalue=1.10e-55;	Name=Swiss-Prot:Q5RCX5; Dbxref=Swiss-Prot:Q5RCX5; Description=fumarylacetoacetate hydrolase domain-containing protein 2 os pongo abelii gn fahd2 pe 2 sv 1; Ontology_term=InterPro:IPR002529,InterPro:IPR011234; score=187.96; evalue=2.34e-54;	Name=Pfam:FAA_hydrolase; Dbxref=Pfam:PF01557.13; Description=fumarylacetoacetate (faa) hydrolase family; Ontology_term=InterPro:IPR002529; score=168.30; evalue=1.40e-49;	n/a	380	433	379
OG_0	amo_25801	n/a	n/a	n/a	n/a	n/a	n/a	n/a	380	482	476
OG_0	cpo_67400	UniRef90_A0A099F900_Membrane_protein_TolA_n=1_Tax=Paracoccus_halophilus_RepID=A0A099F900_9RHOB	5e-08	n/a	n/a	n/a	n/a	n/a	380	128	158
OG_0	amo_37582	UniRef90_K4Z6L4_Uncharacterized_protein_n=1_Tax=Paenibacillus_alvei_DSM_29_RepID=K4Z6L4_PAEAL	1.4e-11	n/a	n/a	n/a	n/a	n/a	380	498	408
OG_0	cpo_13348	n/a	n/a	n/a	n/a	n/a	n/a	n/a	380	170	286
OG_0	goc_14235	UniRef90_A0A0F7N1I0_Ribonuclease_E_n=1_Tax=Streptomyces_sp._CNQ-509_RepID=A0A0F7N1I0_9ACTN	0.0004	n/a	n/a	n/a	n/a	n/a	380	478	448
OG_0	pmi_695	UniRef90_A0A086WFU4_Uncharacterized_protein_n=2_Tax=Massilia_RepID=A0A086WFU4_9BURK	8e-09	n/a	n/a	n/a	n/a	n/a	380	400	478
OG_0	amo_172897	UniRef90_A0L7N9_Uncharacterized_protein_n=1_Tax=Magnetococcus_marinus_(strain_ATCC_BAA-1437_/_JCM_17883_/_MC-1)_RepID=A0L7N9_MAGMM	4e-71	n/a	n/a	n/a	n/a	n/a	379	365	304
OG_0	goc_150752	UniRef90_R1FHR1_Uncharacterized_protein_n=1_Tax=Emiliania_huxleyi_CCMP1516_RepID=R1FHR1_EMIHU	4.8e-55	n/a	n/a	n/a	n/a	n/a	378	542	820
OG_0	pmi_234787	UniRef90_A7AWC8_200_kDa_antigen_p200_n=1_Tax=Babesia_bovis_RepID=A7AWC8_BABBO	3.1e-20	n/a	n/a	n/a	n/a	n/a	378	256	302
OG_0	caf_3520	UniRef90_B8C3M4_Uncharacterized_protein_n=1_Tax=Thalassiosira_pseudonana_RepID=B8C3M4_THAPS	3.1e-97	n/a	n/a	n/a	Name=Pfam:SURF6; Dbxref=Pfam:PF04935.7; Description=surfeit locus protein 6; Ontology_term=InterPro:IPR007019; score=66.40; evalue=1.90e-18;	n/a	378	7806	1614
OG_0	cpo_8203	UniRef90_H3HDI9_Uncharacterized_protein_n=1_Tax=Phytophthora_ramorum_RepID=H3HDI9_PHYRM	1e-23	Name=JCVI_TIGRFAMS:TIGR02169; Dbxref=JCVI_TIGRFAMS:TIGR02169; Description=smc_prok_a: chromosome segregation protein smc; Ontology_term=InterPro:IPR011890; score=23.80; evalue=1.70e-06;	n/a	n/a	Name=Pfam:Taxilin; Dbxref=Pfam:PF09728.4; Description=myosin-like coiled-coil protein; Ontology_term=InterPro:IPR026183; score=120.70; evalue=5.90e-35;	n/a	378	158	218
OG_0	pmi_54329	n/a	n/a	n/a	n/a	n/a	n/a	n/a	378	339	504
OG_0	amo_18616	UniRef90_R7VTF8_Dynein_heavy_chain-like_protein_n=1_Tax=Columba_livia_RepID=R7VTF8_COLLI	3.8e-58	n/a	n/a	n/a	n/a	n/a	377	639	504
OG_0	caf_63471	UniRef90_T2MEF2_Microtubule-associated_protein_1A_(Fragment)_n=2_Tax=Hydra_vulgaris_RepID=T2MEF2_HYDVU	1.6e-10	Name=JCVI_TIGRFAMS:TIGR02550; Dbxref=JCVI_TIGRFAMS:TIGR02550; Description=flagell_flgl: flagellar hook-associated protein 3; Ontology_term=InterPro:IPR013384; score=23.60; evalue=6.30e-06;	Name=SUPERFAMILY:0053562; Dbxref=SCOP:90257; Description=myosin rod fragments; score=33.30; evalue=3.80e-08;	n/a	Name=Pfam:IncA; Dbxref=Pfam:PF04156.9; Description=inca protein; Ontology_term=InterPro:IPR007285; score=36.60; evalue=3.10e-09;	K09291	376	16	1846
OG_0	amo_409730	UniRef90_E9B308_Membrane_associated_protein-like_protein_n=1_Tax=Leishmania_mexicana_(strain_MHOM/GT/2001/U1103)_RepID=E9B308_LEIMU	4.3e-22	n/a	n/a	n/a	n/a	n/a	376	436	434
OG_0	amo_411290	UniRef90_A7H6Y8_Response_regulator_receiver_n=1_Tax=Anaeromyxobacter_sp._(strain_Fw109-5)_RepID=A7H6Y8_ANADF	1.2e-06	n/a	n/a	n/a	n/a	n/a	376	548	424
OG_0	cpo_18093	n/a	n/a	n/a	n/a	n/a	n/a	n/a	376	146	196
OG_0	cpo_130881	n/a	n/a	n/a	n/a	n/a	n/a	n/a	376	226	380
OG_0	amo_32283	UniRef90_Q4DJQ1_Uncharacterized_protein_n=1_Tax=Trypanosoma_cruzi_(strain_CL_Brener)_RepID=Q4DJQ1_TRYCC	6e-54	n/a	n/a	n/a	n/a	n/a	375	557	502
OG_0	amo_36959	UniRef90_Q4Q3D8_Uncharacterized_protein_n=1_Tax=Leishmania_major_RepID=Q4Q3D8_LEIMA	4.1e-22	Name=JCVI_TIGRFAMS:TIGR02169; Dbxref=JCVI_TIGRFAMS:TIGR02169; Description=smc_prok_a: chromosome segregation protein smc; Ontology_term=InterPro:IPR011890; score=21.90; evalue=6.50e-06;	n/a	n/a	n/a	n/a	374	531	378
OG_0	cpo_20156	UniRef90_C5YKW7_Putative_uncharacterized_protein_Sb07g020335_(Fragment)_n=1_Tax=Sorghum_bicolor_RepID=C5YKW7_SORBI	2.2e-36	Name=JCVI_TIGRFAMS:TIGR01622; Dbxref=JCVI_TIGRFAMS:TIGR01622; Description=sf-cc1: splicing factor cc1-like family; Ontology_term=InterPro:IPR006509; score=29.90; evalue=6.20e-08;	Name=SUPERFAMILY:0052240; Dbxref=SCOP:54928; Description=rna-binding domain rbd; score=34.70; evalue=9.90e-09;	n/a	Name=Pfam:RRM_1; Dbxref=Pfam:PF00076.17; Description=rna recognition motif. (a.k.a. rrm rbd or rnp domain); Ontology_term=InterPro:IPR000504; score=30.90; evalue=1.40e-07;	n/a	374	196	166
OG_0	goc_16808	UniRef90_R1CID9_Uncharacterized_protein_n=2_Tax=Emiliania_huxleyi_CCMP1516_RepID=R1CID9_EMIHU	2.3e-114	n/a	n/a	n/a	n/a	n/a	374	1942	2166
OG_0	pmi_33434	UniRef90_UPI000415F580_dehydrogenase_n=3_Tax=Streptomyces_RepID=UPI000415F580	5.8e-05	n/a	n/a	n/a	n/a	n/a	374	296	634
OG_0	pmi_53606	UniRef90_Q4CXB6_Kinetoplast_DNA-associated_protein,_putative_n=1_Tax=Trypanosoma_cruzi_(strain_CL_Brener)_RepID=Q4CXB6_TRYCC	1.9e-21	n/a	Name=SUPERFAMILY:0050835; Dbxref=SCOP:50156; Description=pdz domain-like; score=31.40; evalue=1.20e-07;	n/a	n/a	n/a	373	224	546
OG_0	pmi_31327	UniRef90_UPI0006857CD5_hypothetical_protein_n=1_Tax=Leucobacter_chironomi_RepID=UPI0006857CD5	1.4e-06	n/a	n/a	n/a	n/a	n/a	373	278	636
OG_0	goc_28939	UniRef90_UPI000675B19D_hypothetical_protein_AMSG_11846_n=1_Tax=Thecamonas_trahens_ATCC_50062_RepID=UPI000675B19D	0.00013	n/a	n/a	n/a	n/a	n/a	372	392	534
OG_0	goc_151693	UniRef90_R1ECG1_Uncharacterized_protein_n=1_Tax=Emiliania_huxleyi_CCMP1516_RepID=R1ECG1_EMIHU	6.9e-89	n/a	n/a	n/a	n/a	n/a	372	462	650
OG_0	amo_17098	UniRef90_F8A056_Chromosome_partition_protein_Smc_n=1_Tax=Cellvibrio_gilvus_(strain_ATCC_13127_/_NRRL_B-14078)_RepID=F8A056_CELGA	0.00039	n/a	n/a	n/a	n/a	n/a	372	454	362
OG_0	amo_43340	UniRef90_UPI0006756FDF_hypothetical_protein_AMSG_08001_n=1_Tax=Thecamonas_trahens_ATCC_50062_RepID=UPI0006756FDF	4e-09	n/a	n/a	n/a	n/a	n/a	372	516	342
OG_0	amo_65946	UniRef90_UPI000440987A_hypothetical_protein_FOMMEDRAFT_36599,_partial_n=1_Tax=Fomitiporia_mediterranea_(strain_MF3/22)_RepID=UPI000440987A	0.00042	n/a	Name=SUPERFAMILY:0049331; Dbxref=SCOP:48403; Description=ankyrin repeat; score=25.40; evalue=7.90e-06;	n/a	n/a	n/a	372	330	272
OG_0	amo_413101	n/a	n/a	n/a	n/a	n/a	n/a	n/a	372	454	352
OG_0	cpo_20698	UniRef90_UPI000681213E_MULTISPECIES:_hypothetical_protein_n=1_Tax=Shinella_RepID=UPI000681213E	3e-07	n/a	n/a	n/a	n/a	n/a	372	40	122
OG_0	cpo_171492	UniRef90_U6M040_Uncharacterized_protein_n=1_Tax=Eimeria_maxima_RepID=U6M040_EIMMA	4.4e-66	n/a	n/a	Name=Swiss-Prot:P53353; Dbxref=Swiss-Prot:P53353; Description=sperm acrosomal protein fsa-acr.1 (fragment) os vulpes vulpes pe 2 sv 1; Ontology_term=InterPro:IPR026787; score=107.46; evalue=7.77e-25;	Name=Pfam:HC2; Dbxref=Pfam:PF07382.6; Description=histone h1-like nucleoprotein hc2; Ontology_term=InterPro:IPR009970; score=80.30; evalue=1.50e-22;	n/a	370	240	300
OG_0	amo_4824	n/a	n/a	n/a	n/a	n/a	n/a	n/a	370	444	440
OG_0	cpo_168609	UniRef90_C7RQE9_Response_regulator_receiver_protein_n=1_Tax=Accumulibacter_phosphatis_(strain_UW-1)_RepID=C7RQE9_ACCPU	3.9e-14	n/a	n/a	n/a	n/a	n/a	370	182	250
OG_0	cpo_2855	UniRef90_UPI0004624B72_hypothetical_protein_n=1_Tax=Simiduia_agarivorans_RepID=UPI0004624B72	3.2e-06	n/a	n/a	n/a	n/a	n/a	370	121	108
OG_0	cpo_14963	UniRef90_G2YW78_Uncharacterized_protein_n=2_Tax=Botryotinia_fuckeliana_RepID=G2YW78_BOTF4	0.00012	n/a	n/a	n/a	n/a	n/a	370	144	342
OG_0	cpo_17460	UniRef90_U6K9H1_Uncharacterized_protein_n=1_Tax=Eimeria_mitis_RepID=U6K9H1_9EIME	0.00016	n/a	n/a	n/a	n/a	n/a	370	148	244
OG_0	cpo_172085	UniRef90_UPI00034DB912_ribonuclease_n=1_Tax=Nocardiopsis_chromatogenes_RepID=UPI00034DB912	1e-05	n/a	n/a	n/a	n/a	n/a	370	108	176
OG_0	amo_9890	UniRef90_UPI0005F2A557_serine/threonine_protein_kinase_n=1_Tax=Actinoplanes_rectilineatus_RepID=UPI0005F2A557	2.6e-07	n/a	Name=SUPERFAMILY:0050527; Dbxref=SCOP:57850; Description=ring/u-box; score=29.60; evalue=2.80e-07;	n/a	Name=Pfam:zf-C3HC4_3; Dbxref=Pfam:PF13920.1; Description=zinc finger c3hc4 type (ring finger); score=26.50; evalue=3.30e-06;	n/a	368	394	382
OG_0	amo_321559	UniRef90_UPI00069A39F1_hypothetical_protein_n=1_Tax=Salinicoccus_sp._SV-16_RepID=UPI00069A39F1	3.2e-05	n/a	n/a	n/a	n/a	n/a	368	484	307
OG_0	amo_340376	UniRef90_UPI00037B17D9_hypothetical_protein_n=1_Tax=Massilia_niastensis_RepID=UPI00037B17D9	4.5e-10	Name=JCVI_TIGRFAMS:TIGR02169; Dbxref=JCVI_TIGRFAMS:TIGR02169; Description=smc_prok_a: chromosome segregation protein smc; Ontology_term=InterPro:IPR011890; score=22.10; evalue=5.70e-06;	n/a	n/a	n/a	n/a	368	460	294
OG_0	amo_411051	UniRef90_UPI00055F6556_hypothetical_protein_n=1_Tax=Streptacidiphilus_oryzae_RepID=UPI00055F6556	5.6e-13	n/a	Name=SUPERFAMILY:0050517; Dbxref=SCOP:50729; Description=ph domain-like; score=27.00; evalue=2.30e-06;	n/a	n/a	n/a	368	530	450
OG_0	cpo_11519	UniRef90_UPI0003715DDB_5,6-dimethylbenzimidazole_synthase_n=1_Tax=Streptomyces_sp._FxanaC1_RepID=UPI0003715DDB	1.5e-07	n/a	n/a	n/a	n/a	n/a	368	254	406
OG_0	amo_21030	UniRef90_A0L7N9_Uncharacterized_protein_n=1_Tax=Magnetococcus_marinus_(strain_ATCC_BAA-1437_/_JCM_17883_/_MC-1)_RepID=A0L7N9_MAGMM	1.1e-32	n/a	n/a	n/a	n/a	n/a	367	466	424
OG_0	amo_5277	UniRef90_X2CHI8_Merozoite_surface_protein_3_(Fragment)_n=1_Tax=Plasmodium_vivax_RepID=X2CHI8_PLAVI	1e-05	n/a	n/a	n/a	n/a	n/a	366	394	318
OG_0	amo_11974	UniRef90_H2WNV3_Uncharacterized_protein_n=1_Tax=Caenorhabditis_japonica_RepID=H2WNV3_CAEJA	8.8e-16	n/a	n/a	n/a	n/a	n/a	366	514	418
OG_0	cpo_170758	UniRef90_U6G428_CW-type_zinc_finger_domain-containing_protein,_putative_n=1_Tax=Eimeria_praecox_RepID=U6G428_9EIME	3.6e-18	n/a	n/a	n/a	n/a	n/a	366	312	420
OG_0	cpo_170514	UniRef90_UPI00035D2AC9_tail_protein_n=7_Tax=Micromonosporaceae_RepID=UPI00035D2AC9	0.00014	n/a	n/a	n/a	n/a	n/a	366	220	176
OG_0	goc_13864	UniRef90_U6JW76_Uncharacterized_protein_n=1_Tax=Eimeria_mitis_RepID=U6JW76_9EIME	1.8e-09	n/a	n/a	n/a	n/a	n/a	366	560	616
OG_0	amo_410831	UniRef90_U6L273_Uncharacterized_protein_n=1_Tax=Eimeria_tenella_RepID=U6L273_EIMTE	8.6e-23	n/a	n/a	n/a	n/a	n/a	364	406	372
OG_0	goc_16277	UniRef90_R1D9X2_Uncharacterized_protein_n=2_Tax=Emiliania_huxleyi_CCMP1516_RepID=R1D9X2_EMIHU	0	n/a	n/a	n/a	n/a	n/a	364	10067	17263
OG_0	cpo_170068	UniRef90_U6LE01_Uncharacterized_protein_n=1_Tax=Eimeria_brunetti_RepID=U6LE01_9EIME	4.9e-13	n/a	n/a	n/a	n/a	n/a	364	124	112
OG_0	cpo_172259	UniRef90_R1D7F6_Uncharacterized_protein_n=1_Tax=Emiliania_huxleyi_CCMP1516_RepID=R1D7F6_EMIHU	8.1e-07	n/a	n/a	n/a	n/a	n/a	364	140	218
OG_0	pmi_36248	n/a	n/a	n/a	Name=SUPERFAMILY:0040495; Dbxref=SCOP:49879; Description=smad/fha domain; score=30.80; evalue=1.70e-07;	n/a	Name=Pfam:FHA; Dbxref=Pfam:PF00498.21; Description=fha domain; Ontology_term=InterPro:IPR000253; score=27.50; evalue=2.20e-06;	n/a	364	288	496
OG_0	goc_149103	UniRef90_R1FZI7_Uncharacterized_protein_n=1_Tax=Emiliania_huxleyi_CCMP1516_RepID=R1FZI7_EMIHU	3.5e-85	n/a	n/a	n/a	n/a	n/a	363	545	1011
OG_0	pmi_263294	UniRef90_C1FFK9_Uncharacterized_protein_n=1_Tax=Micromonas_sp._(strain_RCC299_/_NOUM17)_RepID=C1FFK9_MICSR	1.1e-25	n/a	n/a	n/a	n/a	n/a	362	286	399
OG_0	pmi_20107	UniRef90_UPI0006938EF3_hypothetical_protein_n=1_Tax=Anaerobiospirillum_succiniciproducens_RepID=UPI0006938EF3	1.6e-23	Name=JCVI_TIGRFAMS:TIGR02794; Dbxref=JCVI_TIGRFAMS:TIGR02794; Description=tola_full: protein tola; Ontology_term=InterPro:IPR014161; score=51.20; evalue=2.40e-14;	Name=SUPERFAMILY:0048623; Dbxref=SCOP:50370; Description=ricin b-like lectins; score=26.50; evalue=4.10e-06;	n/a	Name=Pfam:RicinB_lectin_2; Dbxref=Pfam:PF14200.1; Description=ricin-type beta-trefoil lectin domain-like; Ontology_term=InterPro:IPR000772; score=38.00; evalue=1.40e-09;	n/a	362	244	598
OG_0	goc_24496	UniRef90_R1FBM2_Uncharacterized_protein_n=2_Tax=Emiliania_huxleyi_CCMP1516_RepID=R1FBM2_EMIHU	1.5e-147	n/a	n/a	n/a	n/a	n/a	361	419	558
OG_0	pmi_246915	UniRef90_Q4DJQ1_Uncharacterized_protein_n=1_Tax=Trypanosoma_cruzi_(strain_CL_Brener)_RepID=Q4DJQ1_TRYCC	7.6e-18	n/a	n/a	n/a	n/a	n/a	360	446	528
OG_0	goc_5914	UniRef90_R1EWU5_Uncharacterized_protein_n=2_Tax=Emiliania_huxleyi_CCMP1516_RepID=R1EWU5_EMIHU	2.2e-74	n/a	n/a	n/a	n/a	n/a	360	376	412
OG_0	amo_33723	UniRef90_UPI000691FC14_thymidylate_kinase_n=2_Tax=Streptomyces_RepID=UPI000691FC14	3.6e-19	Name=JCVI_TIGRFAMS:TIGR02168; Dbxref=JCVI_TIGRFAMS:TIGR02168; Description=smc_prok_b: chromosome segregation protein smc; Ontology_term=InterPro:IPR011890; score=35.20; evalue=6.50e-10;	n/a	n/a	n/a	n/a	358	422	344
OG_0	amo_138190	UniRef90_UPI00052EF4C9_PREDICTED:_golgin_subfamily_A_member_6-like_protein_22_n=1_Tax=Nelumbo_nucifera_RepID=UPI00052EF4C9	2.8e-42	n/a	n/a	n/a	n/a	n/a	358	445	362
OG_0	amo_238852	UniRef90_I3J479_Uncharacterized_protein_n=1_Tax=Oreochromis_niloticus_RepID=I3J479_ORENI	1.5e-21	n/a	n/a	n/a	n/a	n/a	358	354	374
OG_0	amo_33692	UniRef90_A0A081NZ33_Uncharacterized_protein_n=1_Tax=Paenibacillus_sp._MSt1_RepID=A0A081NZ33_9BACL	6.2e-20	n/a	n/a	n/a	n/a	n/a	358	412	342
OG_0	cpo_7613	UniRef90_R1EPM6_Uncharacterized_protein_n=1_Tax=Emiliania_huxleyi_CCMP1516_RepID=R1EPM6_EMIHU	7.2e-08	n/a	n/a	n/a	n/a	n/a	358	158	190
OG_0	cpo_17724	UniRef90_N4UP44_Uncharacterized_protein_n=1_Tax=Colletotrichum_orbiculare_(strain_104-T_/_ATCC_96160_/_CBS_514.97_/_LARS_414_/_MAFF_240422)_RepID=N4UP44_COLOR	4.6e-12	n/a	n/a	n/a	n/a	n/a	358	248	286
OG_0	amo_243060	UniRef90_A0A0F7U781_Proteophosphoglycan_ppg4,_related_n=1_Tax=Neospora_caninum_(strain_Liverpool)_RepID=A0A0F7U781_NEOCL	3.3e-43	n/a	n/a	n/a	n/a	n/a	356	560	484
OG_0	cpo_78433	UniRef90_U6GYR6_Uncharacterized_protein_(Fragment)_n=1_Tax=Eimeria_acervulina_RepID=U6GYR6_EIMAC	1.7e-08	n/a	n/a	n/a	n/a	n/a	356	116	212
OG_0	amo_49962	UniRef90_U6LP54_Uncharacterized_protein_n=1_Tax=Eimeria_brunetti_RepID=U6LP54_9EIME	2.4e-13	n/a	n/a	n/a	n/a	n/a	356	334	264
OG_0	pmi_132203	UniRef90_I3DK89_Uncharacterized_protein_(Fragment)_n=1_Tax=Haemophilus_parahaemolyticus_HK385_RepID=I3DK89_HAEPH	1e-11	n/a	n/a	n/a	n/a	n/a	356	270	336
OG_0	pmi_19043	UniRef90_C4Y9Z7_Putative_uncharacterized_protein_n=1_Tax=Clavispora_lusitaniae_(strain_ATCC_42720)_RepID=C4Y9Z7_CLAL4	8.2e-17	n/a	n/a	n/a	n/a	n/a	356	294	442
OG_0	cpo_716	UniRef90_J2PQ10_Uncharacterized_protein_n=1_Tax=Pseudomonas_sp._GM21_RepID=J2PQ10_9PSED	6.7e-05	n/a	n/a	n/a	n/a	n/a	356	4	24
[truncated: 228,211+ more rows]
