# Supplementary material for: Conserved Transcriptional Responses to Nutrient Stress in Bloom-Forming Algae
Source: Front Microbiol. 2017 Jul 18;8:1279. doi: 10.3389/fmicb.2017.01279 (PMC5513979; doi:10.3389/fmicb.2017.01279)
Supplement: Supplementary file 4 [file Table6.XLSX]

## Sheet: Sheet1
Table S6 Conserved orthologous groups with significant (ASC, 2-fold change, post-p > 0.95) differential abundance (log2 fold change) of low P and low N relative to the replete.
								Log2 Fold Change relative to replete
								low P				low N
ogID	Consensus annotation	Uniref90	TIGRFAMS	SUPERFAMILY	SWISSPROT	PFAM	KEGG ID	C. affinis	C. polylepis	G. oceanica	P. minimum	C. affinis	C. polylepis	G. oceanica	A. monilatum
OG_1998	15-cis-phytoene desaturase (carotenoid biosynthesis)	UniRef90_K0TJ01_Uncharacterized_protein_n=1_Tax=Thalassiosira_oceanica_RepID=K0TJ01_THAOC	Name=JCVI_TIGRFAMS:TIGR02734; Dbxref=JCVI_TIGRFAMS:TIGR02734; Description=crti_fam: phytoene desaturase; Ontology_term=InterPro:IPR014105; score=36.80; evalue=4.10e-10;	Name=SUPERFAMILY:0048494; Dbxref=SCOP:51905; Description=fad/nad(p)-binding domain; score=142.10; evalue=2.60e-41;	Name=Swiss-Prot:Q07356; Dbxref=Swiss-Prot:Q07356; Description=15-cis-phytoene desaturase chloroplastic/chromoplastic os arabidopsis thaliana gn pds pe 1 sv 1; Ontology_term=InterPro:IPR002937,InterPro:IPR014102; score=478.40; evalue=1.85e-161;	Name=Pfam:Pyr_redox; Dbxref=Pfam:PF00070.22; Description=pyridine nucleotide-disulphide oxidoreductase; Ontology_term=InterPro:IPR001327; score=30.10; evalue=4.30e-07;	K02293	-3.07	-0.871145	-1.02757		-2.27		-0.782581
OG_3132	1-deoxy-D-xylulose-5-phosphate synthase	UniRef90_B6DX98_Putative_plastid_1-deoxy-D-xylulose_5-phosphate_synthase_(Fragment)_n=1_Tax=Pyropia_yezoensis_RepID=B6DX98_PYRYE	Name=JCVI_TIGRFAMS:TIGR03181; Dbxref=JCVI_TIGRFAMS:TIGR03181; Description=pdh_e1_alph_x: pyruvate dehydrogenase (acetyl-transferring) e1 component alpha subunit; Ontology_term=InterPro:IPR017596; score=24.80; evalue=2.00e-06;	Name=SUPERFAMILY:0040412; Dbxref=SCOP:52518; Description=thiamin diphosphate-binding fold (thdp-binding); score=184.80; evalue=1.50e-54;	Name=Swiss-Prot:Q1QQ40; Dbxref=Swiss-Prot:Q1QQ40; Description=1-deoxy-d-xylulose-5-phosphate synthase os nitrobacter hamburgensis (strain x14 / dsm 10229) gn dxs pe 3 sv 1; Ontology_term=InterPro:IPR005474,InterPro:IPR005475,InterPro:IPR005476,InterPro:IPR005477,InterPro:IPR009014,InterPro:IPR020826; score=684.49; evalue=0.00e+00;	Name=Pfam:Transketolase_N; Dbxref=Pfam:PF00456.16; Description=transketolase thiamine diphosphate binding domain; Ontology_term=InterPro:IPR005474; score=26.10; evalue=3.00e-06;	K01662	-1.7	-1.26241			-2.42
OG_4925	2-dehydro-3-deoxyphosphogluconate aldolase / (4S)-4-hydroxy-2-oxoglutarate aldolase	UniRef90_R1DSQ7_Uncharacterized_protein_n=2_Tax=Emiliania_huxleyi_CCMP1516_RepID=R1DSQ7_EMIHU	Name=JCVI_TIGRFAMS:TIGR01182; Dbxref=JCVI_TIGRFAMS:TIGR01182; Description=eda: 2-dehydro-3-deoxyphosphogluconate aldolase/4-hydroxy-2-oxoglutarate aldolase; Ontology_term=InterPro:IPR000887; score=243.80; evalue=2.10e-73;	Name=SUPERFAMILY:0051442; Dbxref=SCOP:51366; Description=ribulose-phoshate binding barrel; score=53.50; evalue=2.40e-14;	Name=Swiss-Prot:P0A955; Dbxref=Swiss-Prot:P0A955; Description=khg/kdpg aldolase os escherichia coli (strain k12) gn eda pe 1 sv 1; Ontology_term=InterPro:IPR000887,InterPro:IPR013785; score=172.56; evalue=8.72e-52;	Name=Pfam:Aldolase; Dbxref=Pfam:PF01081.14; Description=kdpg and khg aldolase; Ontology_term=InterPro:IPR000887; score=222.50; evalue=2.40e-66;	K01625	-0.83	-1.91133	-1.32602		-0.84	-0.906623	-0.869264
OG_3306	2-oxoglutarate dehydrogenase	UniRef90_A9TN61_Predicted_protein_n=1_Tax=Physcomitrella_patens_subsp._patens_RepID=A9TN61_PHYPA	Name=JCVI_TIGRFAMS:TIGR03181; Dbxref=JCVI_TIGRFAMS:TIGR03181; Description=pdh_e1_alph_x: pyruvate dehydrogenase (acetyl-transferring) e1 component alpha subunit; Ontology_term=InterPro:IPR017596; score=27.40; evalue=3.10e-07;	Name=SUPERFAMILY:0036596; Dbxref=SCOP:52518; Description=thiamin diphosphate-binding fold (thdp-binding); score=136.30; evalue=1.30e-39;	Name=Swiss-Prot:Q60597; Dbxref=Swiss-Prot:Q60597; Description=2-oxoglutarate dehydrogenase mitochondrial os mus musculus gn ogdh pe 1 sv 3; Ontology_term=InterPro:IPR001017,InterPro:IPR005475,InterPro:IPR011603; score=593.19; evalue=0.00e+00;	Name=Pfam:Transket_pyr; Dbxref=Pfam:PF02779.19; Description=transketolase pyrimidine binding domain; Ontology_term=InterPro:IPR005475; score=162.40; evalue=6.50e-48;	K00164		0.850276	1.08858		1.18
OG_7853	30S ribosomal protein S15	UniRef90_K0TMZ8_30S_ribosomal_protein_S15_n=1_Tax=Thalassiosira_oceanica_RepID=K0TMZ8_THAOC	Name=JCVI_TIGRFAMS:TIGR00952; Dbxref=JCVI_TIGRFAMS:TIGR00952; Description=s15_bact: ribosomal protein s15; Ontology_term=InterPro:IPR005290; score=102.30; evalue=2.90e-30;	Name=SUPERFAMILY:0036463; Dbxref=SCOP:47060; Description=s15/ns1 rna-binding domain; score=89.40; evalue=6.60e-26;	Name=Swiss-Prot:Q1DAM2; Dbxref=Swiss-Prot:Q1DAM2; Description=30s ribosomal protein s15 os myxococcus xanthus (strain dk 1622) gn rpso pe 3 sv 1; Ontology_term=InterPro:IPR000589,InterPro:IPR005290,InterPro:IPR009068; score=102.45; evalue=1.91e-26;	Name=Pfam:Ribosomal_S15; Dbxref=Pfam:PF00312.17; Description=ribosomal protein s15; Ontology_term=InterPro:IPR000589; score=92.00; evalue=1.30e-26;	K02956	-2.02	-1.16487
OG_1521	3-hydroxyacyl-coa dehydrogenase	UniRef90_R1DZX4_Putative_hydroxyacyl-coenzyme_A_dehydrogenase/3-ketoacyl-coenzyme_A_thiolase/enoyl-coenzyme_A_hydratase_alpha_subunit_n=1_Tax=Emiliania_huxleyi_CCMP1516_RepID=R1DZX4_EMIHU	Name=JCVI_TIGRFAMS:TIGR03222; Dbxref=JCVI_TIGRFAMS:TIGR03222; Description=benzo_boxc: benzoyl-coa-dihydrodiol lyase; Ontology_term=InterPro:IPR017633; score=69.60; evalue=4.70e-20;	Name=SUPERFAMILY:0046673; Dbxref=SCOP:51735; Description=nad(p)-binding rossmann-fold domains; score=173.10; evalue=4.10e-51;	Name=Swiss-Prot:A6WQ25; Dbxref=Swiss-Prot:A6WQ25; Description=fatty acid oxidation complex subunit alpha os shewanella baltica (strain os185) gn fadj pe 3 sv 1; Ontology_term=InterPro:IPR001753,InterPro:IPR006108,InterPro:IPR006176,InterPro:IPR008927,InterPro:IPR012802,InterPro:IPR013328,InterPro:IPR016040; score=528.09; evalue=3.70e-175;	Name=Pfam:3HCDH; Dbxref=Pfam:PF00725.17; Description=3-hydroxyacyl-coa dehydrogenase c-terminal domain; Ontology_term=InterPro:IPR006108; score=106.50; evalue=6.40e-31;	K07515		0.78404	1.02471
OG_5926	3-oxoacyl-acp synthase	UniRef90_D8LRQ3_Beta-ketoacyl_synthase_n=1_Tax=Ectocarpus_siliculosus_RepID=D8LRQ3_ECTSI	Name=JCVI_TIGRFAMS:TIGR00748; Dbxref=JCVI_TIGRFAMS:TIGR00748; Description=hmg_coa_syn_arc: putative hydroxymethylglutaryl-coa synthase; Ontology_term=InterPro:IPR004656; score=26.10; evalue=9.90e-07;	Name=SUPERFAMILY:0036931; Dbxref=SCOP:53901; Description=thiolase-like; score=127.70; evalue=1.80e-37;	Name=Swiss-Prot:P31176; Dbxref=Swiss-Prot:P31176; Description=3-oxoacyl-[acyl-carrier-protein] synthase 3 os porphyra umbilicalis gn fabh pe 3 sv 1; Ontology_term=InterPro:IPR004655,InterPro:IPR013747,InterPro:IPR013751,InterPro:IPR016038,InterPro:IPR016039; score=155.99; evalue=4.21e-45;	Name=Pfam:ACP_syn_III_C; Dbxref=Pfam:PF08541.5; Description=3-oxoacyl-[acyl-carrier-protein (acp)] synthase iii c terminal; Ontology_term=InterPro:IPR013747; score=130.40; evalue=1.70e-38;	K00648	-4.78	-1.88077			-3.35	-1.01016
OG_605	3-oxoacyl-acp synthase	UniRef90_F8KZF9_3-oxoacyl-[acyl-carrier-protein]_synthase_2_n=2_Tax=Parachlamydia_acanthamoebae_RepID=F8KZF9_PARAV	Name=JCVI_TIGRFAMS:TIGR01930; Dbxref=JCVI_TIGRFAMS:TIGR01930; Description=accoa-c-actrans: acetyl-coa c-acetyltransferase; Ontology_term=InterPro:IPR002155; score=27.20; evalue=3.70e-07;	Name=SUPERFAMILY:0053134; Dbxref=SCOP:53901; Description=thiolase-like; score=210.10; evalue=3.30e-62;	Name=Swiss-Prot:Q9KQH9; Dbxref=Swiss-Prot:Q9KQH9; Description=3-oxoacyl-[acyl-carrier-protein] synthase 2 os vibrio cholerae serotype o1 (strain atcc 39315 / el tor inaba n16961) gn fabf pe 3 sv 3; Ontology_term=InterPro:IPR014030,InterPro:IPR014031,InterPro:IPR016038,InterPro:IPR016039,InterPro:IPR017568,InterPro:IPR018201; score=366.31; evalue=1.11e-121;	Name=Pfam:Ketoacyl-synt_C; Dbxref=Pfam:PF02801.17; Description=beta-ketoacyl synthase c-terminal domain; Ontology_term=InterPro:IPR014031; score=121.50; evalue=1.40e-35;	K09458	-1.65	-1.52145			-1.46
OG_2150	4-hydroxy-3-methylbut-2-enyl diphosphate reductase	UniRef90_R1EYP7_Uncharacterized_protein_n=1_Tax=Emiliania_huxleyi_CCMP1516_RepID=R1EYP7_EMIHU	Name=JCVI_TIGRFAMS:TIGR00216; Dbxref=JCVI_TIGRFAMS:TIGR00216; Description=isph_lytb: 4-hydroxy-3-methylbut-2-enyl diphosphate reductase; Ontology_term=InterPro:IPR003451; score=100.60; evalue=1.90e-29;	null	Name=Swiss-Prot:P58674; Dbxref=Swiss-Prot:P58674; Description=4-hydroxy-3-methylbut-2-enyl diphosphate reductase os nostoc sp. (strain pcc 7120 / utex 2576) gn isph pe 3 sv 1; Ontology_term=InterPro:IPR003451; score=202.22; evalue=1.07e-55;	Name=Pfam:PIH1; Dbxref=Pfam:PF08190.7; Description=pre-rna processing pih1/nop17; Ontology_term=InterPro:IPR012981; score=90.50; evalue=1.20e-25;	K03527	-1.24				-1.2		-0.810089
OG_2093	4-hydroxy-3-methylbut-2-enyl diphosphate synthase	UniRef90_R1EVZ7_Uncharacterized_protein_n=2_Tax=Emiliania_huxleyi_CCMP1516_RepID=R1EVZ7_EMIHU	Name=JCVI_TIGRFAMS:TIGR00612; Dbxref=JCVI_TIGRFAMS:TIGR00612; Description=ispg_gcpe: 4-hydroxy-3-methylbut-2-en-1-yl diphosphate synthase; Ontology_term=InterPro:IPR004588; score=350.00; evalue=3.20e-105;	Name=SUPERFAMILY:0052489; Dbxref=SCOP:54160; Description=chromo domain-like; score=50.50; evalue=9.60e-14;	Name=Swiss-Prot:Q8F1H5; Dbxref=Swiss-Prot:Q8F1H5; Description=4-hydroxy-3-methylbut-2-en-1-yl diphosphate synthase os leptospira interrogans serogroup icterohaemorrhagiae serovar lai (strain 56601) gn ispg pe 3 sv 1; Ontology_term=InterPro:IPR004588,InterPro:IPR017178; score=411.76; evalue=2.08e-130;	Name=Pfam:Chromo; Dbxref=Pfam:PF00385.19; Description=chromo (chrromatin organisation modifier) domain; Ontology_term=InterPro:IPR023780; score=52.40; evalue=2.70e-14;	K03526	-1.5				-1.56		-0.93754
OG_23401	50S ribosomal protein L11	UniRef90_R1FXR7_50S_ribosomal_protein_L11_n=1_Tax=Emiliania_huxleyi_CCMP1516_RepID=R1FXR7_EMIHU	Name=JCVI_TIGRFAMS:TIGR01632; Dbxref=JCVI_TIGRFAMS:TIGR01632; Description=l11_bact: ribosomal protein l11; Ontology_term=InterPro:IPR006519; score=192.80; evalue=5.40e-58;	Name=SUPERFAMILY:0041008; Dbxref=SCOP:54747; Description=ribosomal l11/l12e n-terminal domain; score=78.70; evalue=4.70e-23;	Name=Swiss-Prot:Q3MA19; Dbxref=Swiss-Prot:Q3MA19; Description=50s ribosomal protein l11 os anabaena variabilis (strain atcc 29413 / pcc 7937) gn rplk pe 3 sv 1; Ontology_term=InterPro:IPR000911,InterPro:IPR006519,InterPro:IPR020783,InterPro:IPR020784,InterPro:IPR020785; score=206.45; evalue=6.69e-66;	Name=Pfam:Ribosomal_L11; Dbxref=Pfam:PF00298.14; Description=ribosomal protein l11 rna binding domain; Ontology_term=InterPro:IPR020783; score=94.20; evalue=3.40e-27;	K02867		-1.41502	-0.768402
OG_23139	50S ribosomal protein L35	UniRef90_R1BHH7_50S_ribosomal_protein_L35_n=1_Tax=Emiliania_huxleyi_CCMP1516_RepID=R1BHH7_EMIHU	Name=JCVI_TIGRFAMS:TIGR00001; Dbxref=JCVI_TIGRFAMS:TIGR00001; Description=rpmi_bact: ribosomal protein l35; Ontology_term=InterPro:IPR001706; score=53.40; evalue=5.00e-15;	Name=SUPERFAMILY:0054769; Dbxref=SCOP:143034; Description=l35p-like; score=44.50; evalue=8.40e-12;	null	Name=Pfam:Ribosomal_L35p; Dbxref=Pfam:PF01632.14; Description=ribosomal protein l35; Ontology_term=InterPro:IPR021137; score=46.50; evalue=2.10e-12;	0		-1.4343	-0.879813
OG_23390	50S ribosomal protien L18	UniRef90_R1D3R4_Uncharacterized_protein_(Fragment)_n=2_Tax=Emiliania_huxleyi_CCMP1516_RepID=R1D3R4_EMIHU	Name=JCVI_TIGRFAMS:TIGR00060; Dbxref=JCVI_TIGRFAMS:TIGR00060; Description=l18_bact: ribosomal protein l18; Ontology_term=InterPro:IPR004389; score=113.00; evalue=2.00e-33;	Name=SUPERFAMILY:0047384; Dbxref=SCOP:53137; Description=translational machinery components; score=100.90; evalue=1.60e-29;	Name=Swiss-Prot:Q2RQX6; Dbxref=Swiss-Prot:Q2RQX6; Description=50s ribosomal protein l18 os rhodospirillum rubrum (strain atcc 11170 / ncib 8255) gn rplr pe 3 sv 1; Ontology_term=InterPro:IPR004389,InterPro:IPR005484; score=106.30; evalue=2.74e-28;	Name=Pfam:Ribosomal_L18p; Dbxref=Pfam:PF00861.17; Description=ribosomal l18p/l5e family; Ontology_term=InterPro:IPR005484; score=114.10; evalue=3.60e-33;	K02881		-1.11064	-0.798099
OG_381	Acetyl-CoA carboxylase	UniRef90_A0A0B4L7Y6_Acetyl-CoA_carboxylase_n=1_Tax=Nannochloropsis_oculata_RepID=A0A0B4L7Y6_9STRA	null	Name=SUPERFAMILY:0051722; Dbxref=SCOP:52096; Description=clpp/crotonase; score=64.70; evalue=6.40e-18;	Name=Swiss-Prot:P32874; Dbxref=Swiss-Prot:P32874; Description=acetyl-coa carboxylase mitochondrial os saccharomyces cerevisiae (strain atcc 204508 / s288c) gn hfa1 pe 1 sv 2; Ontology_term=InterPro:IPR000022,InterPro:IPR000089,InterPro:IPR001882,InterPro:IPR005479,InterPro:IPR005481,InterPro:IPR005482,InterPro:IPR011053,InterPro:IPR011054,InterPro:IPR011761,InterPro:IPR011762,InterPro:IPR011763,I…	Name=Pfam:Carboxyl_trans; Dbxref=Pfam:PF01039.17; Description=carboxyl transferase domain; Ontology_term=InterPro:IPR000022; score=197.00; evalue=3.60e-58;	K11262	-2.21	-1.64235			-0.82
OG_855	Acid phosphatase	UniRef90_M1VAY2_Probable_purple_acid_phosphatase_n=1_Tax=Cyanidioschyzon_merolae_RepID=M1VAY2_CYAME	null	Name=SUPERFAMILY:0054306; Dbxref=SCOP:56300; Description=metallo-dependent phosphatases; score=61.30; evalue=9.20e-17;	Name=Swiss-Prot:Q9C510; Dbxref=Swiss-Prot:Q9C510; Description=purple acid phosphatase 6 os arabidopsis thaliana gn pap6 pe 2 sv 1; Ontology_term=InterPro:IPR003961,InterPro:IPR004843,InterPro:IPR008963,InterPro:IPR015914,InterPro:IPR025733; score=139.43; evalue=1.36e-36;	Name=Pfam:PhoD; Dbxref=Pfam:PF09423.5; Description=phod-like phosphatase; Ontology_term=InterPro:IPR018946; score=24.70; evalue=7.20e-06;	0		1.22458	0.791249
OG_331	Aconitate hydratase	UniRef90_R9PSE6_Aconitate_hydratase_B_n=1_Tax=Agarivorans_albus_MKT_106_RepID=R9PSE6_AGAAL	Name=JCVI_TIGRFAMS:TIGR02083; Dbxref=JCVI_TIGRFAMS:TIGR02083; Description=leu2: 3-isopropylmalate dehydratase large subunit; Ontology_term=InterPro:IPR011823; score=77.80; evalue=1.70e-22;	Name=SUPERFAMILY:0034996; Dbxref=SCOP:53732; Description=aconitase iron-sulfur domain; score=175.40; evalue=1.20e-51;	Name=Swiss-Prot:Q9ZL64; Dbxref=Swiss-Prot:Q9ZL64; Description=aconitate hydratase 2 os helicobacter pylori (strain j99) gn acnb pe 3 sv 1; Ontology_term=InterPro:IPR001030,InterPro:IPR004406,InterPro:IPR015928,InterPro:IPR015929,InterPro:IPR015930,InterPro:IPR015931,InterPro:IPR015932,InterPro:IPR015933,InterPro:IPR015937,InterPro:IPR018136; score=244.97; evalue=1.00e-71;	Name=Pfam:Aconitase; Dbxref=Pfam:PF00330.15; Description=aconitase family (aconitate hydratase); Ontology_term=InterPro:IPR001030; score=56.80; evalue=1.20e-15;	K01682	0.79	1.12152	2.60808		1.3
OG_5727	Acyl-coa n-acyltransferase	UniRef90_C1E2G6_Uncharacterized_protein_n=1_Tax=Micromonas_sp._(strain_RCC299_/_NOUM17)_RepID=C1E2G6_MICSR	Name=JCVI_TIGRFAMS:TIGR01575; Dbxref=JCVI_TIGRFAMS:TIGR01575; Description=rimi: ribosomal-protein-alanine acetyltransferase; Ontology_term=InterPro:IPR006464; score=33.50; evalue=8.70e-09;	Name=SUPERFAMILY:0051915; Dbxref=SCOP:55729; Description=acyl-coa n-acyltransferases (nat); score=57.80; evalue=1.20e-15;	null	Name=Pfam:Acetyltransf_7; Dbxref=Pfam:PF13508.1; Description=acetyltransferase (gnat) domain; Ontology_term=InterPro:IPR000182; score=27.40; evalue=2.60e-06;	0	-1.67	-0.928325
OG_1303	Adenosine kinase	UniRef90_A9RF27_Predicted_protein_n=1_Tax=Physcomitrella_patens_subsp._patens_RepID=A9RF27_PHYPA	null	Name=SUPERFAMILY:0046332; Dbxref=SCOP:53613; Description=ribokinase-like; score=35.50; evalue=6.10e-09;	Name=Swiss-Prot:O49923; Dbxref=Swiss-Prot:O49923; Description=adenosine kinase os physcomitrella patens subsp. patens gn adk pe 2 sv 1; Ontology_term=InterPro:IPR001805,InterPro:IPR002173,InterPro:IPR011611; score=90.51; evalue=1.40e-21;	null	K00856		-1.22924	-0.848583			-0.812709	-0.882033
OG_21143	Alkaline phosphatase	UniRef90_H5SCP5_Phosphodiesterase/alkaline_phosphatase_D_n=1_Tax=uncultured_planctomycete_RepID=H5SCP5_9BACT	null	Name=SUPERFAMILY:0053347; Dbxref=SCOP:56300; Description=metallo-dependent phosphatases; score=33.90; evalue=1.80e-08;	null	Name=Pfam:PhoD; Dbxref=Pfam:PF09423.5; Description=phod-like phosphatase; Ontology_term=InterPro:IPR018946; score=38.60; evalue=4.20e-10;	0	7.03		4.98264		-1.53
OG_3121	Alkaline phosphatase	UniRef90_G8CT10_Alkaline_phosphatase_n=1_Tax=Amphidinium_carterae_RepID=G8CT10_AMPCA	null	Name=SUPERFAMILY:0047378; Dbxref=SCOP:63825; Description=ywtd domain; score=30.10; evalue=3.30e-07;	null	null	0	1.91		2.01675	-1.36779
OG_21042	Allantoicase (purine metabolism)	UniRef90_B8C100_Allantoicase-like_protein_(Fragment)_n=1_Tax=Thalassiosira_pseudonana_RepID=B8C100_THAPS	Name=JCVI_TIGRFAMS:TIGR02961; Dbxref=JCVI_TIGRFAMS:TIGR02961; Description=allantoicase: allantoicase; Ontology_term=InterPro:IPR005164; score=298.30; evalue=1.00e-89;	Name=SUPERFAMILY:0041690; Dbxref=SCOP:49785; Description=galactose-binding domain-like; score=234.40; evalue=2.20e-70;	Name=Swiss-Prot:Q4R964; Dbxref=Swiss-Prot:Q4R964; Description=probable allantoicase os macaca fascicularis gn allc pe 2 sv 1; Ontology_term=InterPro:IPR005164,InterPro:IPR008979,InterPro:IPR015908; score=235.73; evalue=2.97e-69;	Name=Pfam:Allantoicase; Dbxref=Pfam:PF03561.10; Description=allantoicase repeat; Ontology_term=InterPro:IPR015908; score=259.00; evalue=7.70e-78;	K01477	-1.15	-0.959673			1.69
OG_7617	Amidase	UniRef90_L1J662_Uncharacterized_protein_n=1_Tax=Guillardia_theta_CCMP2712_RepID=L1J662_GUITH	Name=JCVI_TIGRFAMS:TIGR04048; Dbxref=JCVI_TIGRFAMS:-; Description=nitrile_sll0784: putative nitrilase sll0784 family; Ontology_term=InterPro:IPR023919; score=32.70; evalue=8.20e-09;	Name=SUPERFAMILY:0039340; Dbxref=SCOP:56317; Description=carbon-nitrogen hydrolase; score=168.30; evalue=1.20e-49;	Name=Swiss-Prot:Q17YA2; Dbxref=Swiss-Prot:Q17YA2; Description=aliphatic amidase os helicobacter acinonychis (strain sheeba) gn amie pe 3 sv 1; Ontology_term=InterPro:IPR003010,InterPro:IPR023719; score=564.30; evalue=0.00e+00;	Name=Pfam:CN_hydrolase; Dbxref=Pfam:PF00795.17; Description=carbon-nitrogen hydrolase; Ontology_term=InterPro:IPR003010; score=87.90; evalue=4.60e-25;	K01426			0.793093		2.6		1.78686
OG_3177	Amino acid transporter	UniRef90_R1CUA1_Amino_acid/polyamine_transporter_II,_membrane_protein_n=1_Tax=Emiliania_huxleyi_CCMP1516_RepID=R1CUA1_EMIHU	Name=JCVI_TIGRFAMS:TIGR00837; Dbxref=JCVI_TIGRFAMS:TIGR00837; Description=araap: aromatic amino acid transport protein; Ontology_term=InterPro:IPR013059; score=27.30; evalue=4.60e-07;	null	Name=Swiss-Prot:Q503G8; Dbxref=Swiss-Prot:Q503G8; Description=probable sodium-coupled neutral amino acid transporter 6 os danio rerio gn slc38a6 pe 2 sv 1; Ontology_term=InterPro:IPR013057; score=134.03; evalue=4.78e-33;	Name=Pfam:Trp_Tyr_perm; Dbxref=Pfam:PF03222.8; Description=tryptophan/tyrosine permease family; Ontology_term=InterPro:IPR018227; score=30.80; evalue=1.20e-07;	K14996					1.12		0.7851
OG_21979	Amino acid transporter	UniRef90_R1C774_Uncharacterized_protein_n=1_Tax=Emiliania_huxleyi_CCMP1516_RepID=R1C774_EMIHU	null	null	null	Name=Pfam:Aa_trans; Dbxref=Pfam:PF01490.13; Description=transmembrane amino acid transporter protein; Ontology_term=InterPro:IPR013057; score=69.10; evalue=2.10e-19;	0						0.862692	0.77751
OG_10237	Amino transferase	UniRef90_R1EUC3_Uncharacterized_protein_n=3_Tax=Emiliania_huxleyi_CCMP1516_RepID=R1EUC3_EMIHU	Name=JCVI_TIGRFAMS:TIGR03539; Dbxref=JCVI_TIGRFAMS:TIGR03539; Description=dapc_actino: succinyldiaminopimelate transaminase; Ontology_term=InterPro:IPR019880; score=69.30; evalue=6.40e-20;	Name=SUPERFAMILY:0046089; Dbxref=SCOP:53383; Description=plp-dependent transferases; score=225.40; evalue=1.00e-66;	Name=Swiss-Prot:Q6VMN7; Dbxref=Swiss-Prot:Q6VMN7; Description=aminotransferase ald1 homolog os oryza sativa subsp. japonica gn ald1 pe 2 sv 1; Ontology_term=InterPro:IPR004839,InterPro:IPR015421,InterPro:IPR015422,InterPro:IPR015424,InterPro:IPR019942; score=417.16; evalue=7.06e-140;	Name=Pfam:Aminotran_1_2; Dbxref=Pfam:PF00155.16; Description=aminotransferase class i and ii; Ontology_term=InterPro:IPR004839; score=114.60; evalue=4.40e-33;	K10206		-1.11449	-0.963332
OG_369	Ammonium transporter	UniRef90_C5LAG4_Ammonium_transporter_n=1_Tax=Perkinsus_marinus_(strain_ATCC_50983_/_TXsc)_RepID=C5LAG4_PERM5	Name=JCVI_TIGRFAMS:TIGR03644; Dbxref=JCVI_TIGRFAMS:TIGR03644; Description=marine_trans_1: probable ammonium transporter marine subtype; Ontology_term=InterPro:IPR019879; score=280.40; evalue=4.50e-84;	Name=SUPERFAMILY:0044218; Dbxref=SCOP:111352; Description=ammonium transporter; score=320.60; evalue=1.10e-95;	Name=Swiss-Prot:P58905; Dbxref=Swiss-Prot:P58905; Description=ammonium transporter 1 member 1 os solanum lycopersicum gn amt1-1 pe 2 sv 1; Ontology_term=InterPro:IPR001905,InterPro:IPR018047,InterPro:IPR024041; score=253.06; evalue=5.23e-74;	Name=Pfam:Ammonium_transp; Dbxref=Pfam:PF00909.16; Description=ammonium transporter family; Ontology_term=InterPro:IPR024041; score=356.20; evalue=1.40e-106;	K03320					1.32	0.749849
OG_23279	AN1-like zinc finger	UniRef90_R1BC15_Uncharacterized_protein_n=1_Tax=Emiliania_huxleyi_CCMP1516_RepID=R1BC15_EMIHU	null	Name=SUPERFAMILY:0050491; Dbxref=SCOP:118310; Description=an1-like zinc finger; score=26.20; evalue=3.90e-06;	null	null	0		0.763961	-3.89573				-3.58134
OG_2505	Ankyrin repeat	UniRef90_C1EC08_Uncharacterized_protein_n=1_Tax=Micromonas_sp._(strain_RCC299_/_NOUM17)_RepID=C1EC08_MICSR	null	Name=SUPERFAMILY:0043550; Dbxref=SCOP:46458; Description=globin-like; score=112.60; evalue=1.10e-32;	null	Name=Pfam:Ank_4; Dbxref=Pfam:PF13637.1; Description=ankyrin repeats (many copies); score=64.50; evalue=7.10e-18;	K10380	0.78				1.04		2.35332
OG_7150	Ankyrin repeat	UniRef90_A1VNN3_Ankyrin_n=1_Tax=Polaromonas_naphthalenivorans_(strain_CJ2)_RepID=A1VNN3_POLNA	Name=JCVI_TIGRFAMS:TIGR00870; Dbxref=JCVI_TIGRFAMS:TIGR00870; Description=trp: transient-receptor-potential calcium channel protein; Ontology_term=InterPro:IPR004729; score=24.70; evalue=1.20e-06;	Name=SUPERFAMILY:0049488; Dbxref=SCOP:48403; Description=ankyrin repeat; score=106.70; evalue=9.90e-31;	null	Name=Pfam:Ank_3; Dbxref=Pfam:PF13606.1; Description=ankyrin repeat; Ontology_term=InterPro:IPR002110; score=59.60; evalue=7.50e-17;	K10799		-0.948725	-0.891155			-0.7842	-0.765295
OG_11528	Antoxidant enzyme	UniRef90_R1FZL6_Uncharacterized_protein_n=1_Tax=Emiliania_huxleyi_CCMP1516_RepID=R1FZL6_EMIHU	null	null	null	Name=Pfam:AhpC-TSA_2; Dbxref=Pfam:PF13911.1; Description=ahpc/tsa antioxidant enzyme; score=30.50; evalue=2.40e-07;	K15717	-2.5	-1.09633			-0.83
OG_758	Arginine N-methyltransferase	UniRef90_U6LJ37_Protein_arginine_n-methyltransferase,_putative_n=1_Tax=Eimeria_brunetti_RepID=U6LJ37_9EIME	null	null	null	null	0		0.844552	2.45542			0.736826	1.89958
OG_488	ATP Sulfurylase	UniRef90_A0A0D2X1Q9_ATP_sulfurylase_Ats1_n=1_Tax=Capsaspora_owczarzaki_(strain_ATCC_30864)_RepID=A0A0D2X1Q9_CAPO3	Name=JCVI_TIGRFAMS:TIGR02057; Dbxref=JCVI_TIGRFAMS:TIGR02057; Description=paps_reductase: phosphoadenosine phosphosulfate reductase; Ontology_term=InterPro:IPR011800; score=23.50; evalue=9.30e-06;	Name=SUPERFAMILY:0044608; Dbxref=SCOP:88697; Description=pua domain-like; score=33.40; evalue=2.70e-08;	null	Name=Pfam:PUA_2; Dbxref=Pfam:PF14306.1; Description=pua-like domain; Ontology_term=InterPro:IPR025980; score=58.20; evalue=5.60e-16;	0		-1.8895	-1.1905		-1.71	-1.32469
OG_5042	ATP/ADP transporter	UniRef90_B8C9I0_Uncharacterized_protein_n=1_Tax=Thalassiosira_pseudonana_RepID=B8C9I0_THAPS	Name=JCVI_TIGRFAMS:TIGR00769; Dbxref=JCVI_TIGRFAMS:TIGR00769; Description=aaa: adp/atp carrier protein family; Ontology_term=InterPro:IPR004667; score=660.00; evalue=4.70e-199;	Name=SUPERFAMILY:0042501; Dbxref=SCOP:103473; Description=mfs general substrate transporter; score=24.50; evalue=8.50e-06;	Name=Swiss-Prot:Q9PKX5; Dbxref=Swiss-Prot:Q9PKX5; Description=adp atp carrier protein 1 os chlamydia muridarum (strain mopn / nigg) gn tlca pe 3 sv 1; Ontology_term=InterPro:IPR004667,InterPro:IPR016196; score=518.85; evalue=4.24e-177;	Name=Pfam:TLC; Dbxref=Pfam:PF03219.9; Description=tlc atp/adp transporter; Ontology_term=InterPro:IPR004667; score=638.90; evalue=4.00e-192;	K03301		2.24607	1.16675
OG_2450	ATPase	UniRef90_D8LH94_Putative_uncharacterized_protein_n=1_Tax=Ectocarpus_siliculosus_RepID=D8LH94_ECTSI	Name=JCVI_TIGRFAMS:TIGR03689; Dbxref=JCVI_TIGRFAMS:TIGR03689; Description=pup_aaa: proteasome atpase; Ontology_term=InterPro:IPR022482; score=43.50; evalue=3.70e-12;	Name=SUPERFAMILY:0036729; Dbxref=SCOP:52540; Description=p-loop containing nucleoside triphosphate hydrolases; score=76.60; evalue=1.80e-21;	null	Name=Pfam:AAA_5; Dbxref=Pfam:PF07728.9; Description=aaa domain (dynein-related subfamily); Ontology_term=InterPro:IPR011704; score=27.20; evalue=2.30e-06;	K08900			0.876672		1.81		0.919548
OG_14022	ATP-dependent clp protease adaptor protein	UniRef90_B7FSL9_Predicted_protein_n=1_Tax=Phaeodactylum_tricornutum_(strain_CCAP_1055/1)_RepID=B7FSL9_PHATC	null	Name=SUPERFAMILY:0040877; Dbxref=SCOP:54736; Description=clps-like; score=37.40; evalue=9.60e-10;	null	Name=Pfam:ClpS; Dbxref=Pfam:PF02617.12; Description=atp-dependent clp protease adaptor protein clps; Ontology_term=InterPro:IPR003769; score=43.70; evalue=1.40e-11;	0	-2.26	-1.07619
OG_1248	Band-7 protein	UniRef90_A9AUD4_Band_7_protein_n=1_Tax=Herpetosiphon_aurantiacus_(strain_ATCC_23779_/_DSM_785)_RepID=A9AUD4_HERA2	null	null	null	null	0	2.03	0.835565			2.22
OG_5487	Beta-hydroxyacyl-acp dehydratase	UniRef90_W7TUB8_Beta-hydroxyacyl-acp_dehydratase_n=2_Tax=Nannochloropsis_gaditana_RepID=W7TUB8_9STRA	Name=JCVI_TIGRFAMS:TIGR01749; Dbxref=JCVI_TIGRFAMS:TIGR01749; Description=faba: beta-hydroxyacyl-(acyl-carrier-protein) dehydratase faba; Ontology_term=InterPro:IPR010083; score=28.10; evalue=3.60e-07;	Name=SUPERFAMILY:0051976; Dbxref=SCOP:54637; Description=thioesterase/thiol ester dehydrase-isomerase; score=96.70; evalue=6.80e-28;	Name=Swiss-Prot:A3PEH0; Dbxref=Swiss-Prot:A3PEH0; Description=(3r)-hydroxymyristoyl-[acyl-carrier-protein] dehydratase os prochlorococcus marinus (strain mit 9301) gn fabz pe 3 sv 1; Ontology_term=InterPro:IPR010084,InterPro:IPR013114; score=162.16; evalue=1.29e-47;	Name=Pfam:FabA; Dbxref=Pfam:PF07977.8; Description=faba-like domain; Ontology_term=InterPro:IPR013114; score=137.50; evalue=1.70e-40;	K02372	-4.62	-1.60557	-0.79388		-3.87	-0.846159
OG_1636	Calcineurin-like phosphoesterase	UniRef90_C1E1D9_Calcineurin-like_phosphoesterase_n=1_Tax=Micromonas_sp._(strain_RCC299_/_NOUM17)_RepID=C1E1D9_MICSR	null	Name=SUPERFAMILY:0054068; Dbxref=SCOP:56300; Description=metallo-dependent phosphatases; score=67.50; evalue=1.10e-18;	null	null	0	-1.46	-0.870861
OG_838	Carboxylate/amino acid/amine transporter	UniRef90_L1IEA5_Uncharacterized_protein_n=1_Tax=Guillardia_theta_CCMP2712_RepID=L1IEA5_GUITH	Name=JCVI_TIGRFAMS:TIGR00950; Dbxref=JCVI_TIGRFAMS:TIGR00950; Description=2a78: carboxylate/amino acid/amine transporter; Ontology_term=InterPro:IPR004779; score=26.90; evalue=6.10e-07;	Name=SUPERFAMILY:0043518; Dbxref=SCOP:103481; Description=multidrug resistance efflux transporter emre; score=27.50; evalue=2.40e-06;	Name=Swiss-Prot:Q9M5A9; Dbxref=Swiss-Prot:Q9M5A9; Description=glucose-6-phosphate/phosphate translocator 1 chloroplastic os arabidopsis thaliana gn gpt1 pe 2 sv 1; Ontology_term=InterPro:IPR000620,InterPro:IPR004696,InterPro:IPR004853; score=95.52; evalue=1.48e-21;	Name=Pfam:EamA; Dbxref=Pfam:PF00892.15; Description=eama-like transporter family; Ontology_term=InterPro:IPR000620; score=41.00; evalue=1.50e-10;	K15283		-0.819479			-0.75	-0.752951
OG_10280	Carboxyl-terminal processing protease	UniRef90_B8BXV5_Uncharacterized_protein_n=1_Tax=Thalassiosira_pseudonana_RepID=B8BXV5_THAPS	null	null	null	null	K03797	-2.4	-1.54109			-1.3
OG_21858	CBS domain protein	UniRef90_R1DMI0_Uncharacterized_protein_n=2_Tax=Emiliania_huxleyi_CCMP1516_RepID=R1DMI0_EMIHU	Name=JCVI_TIGRFAMS:TIGR00393; Dbxref=JCVI_TIGRFAMS:TIGR00393; Description=kpsf: sugar isomerase kpsf/gutq family; Ontology_term=InterPro:IPR004800; score=24.90; evalue=2.90e-06;	Name=SUPERFAMILY:0053668; Dbxref=SCOP:54631; Description=cbs-domain pair; score=117.70; evalue=1.70e-34;	null	Name=Pfam:CBS; Dbxref=Pfam:PF00571.23; Description=cbs domain; Ontology_term=InterPro:IPR000644; score=90.30; evalue=4.10e-26;	0			1.67513			-0.853146	-1.3817
OG_3971	Cell wall associated hydrolase	UniRef90_T2BY96_Cell_wall-associated_hydrolase_n=7_Tax=Gammaproteobacteria_RepID=T2BY96_VIBAL	null	null	null	null	0	1.03				-1.85		-1.94912
OG_1071	Centriole	UniRef90_S4R592_Uncharacterized_protein_(Fragment)_n=1_Tax=Petromyzon_marinus_RepID=S4R592_PETMA	null	Name=SUPERFAMILY:0049172; Dbxref=SCOP:101908; Description=putative isomerase ybhe; score=320.40; evalue=1.20e-95;	Name=Swiss-Prot:A2CEH0; Dbxref=Swiss-Prot:A2CEH0; Description=poc1 centriolar protein homolog b os danio rerio gn poc1b pe 2 sv 1; Ontology_term=InterPro:IPR001680,InterPro:IPR015943,InterPro:IPR017986,InterPro:IPR019775,InterPro:IPR020472; score=342.43; evalue=1.34e-112;	Name=Pfam:eIF2A; Dbxref=Pfam:PF08662.6; Description=eukaryotic translation initiation factor eif2a; Ontology_term=InterPro:IPR013979; score=34.60; evalue=1.40e-08;	K16482			-1.03657		0.72		-1.59949
OG_13799	Chalcone isomerase	UniRef90_B7G2B8_Predicted_protein_n=1_Tax=Phaeodactylum_tricornutum_(strain_CCAP_1055/1)_RepID=B7G2B8_PHATC	null	Name=SUPERFAMILY:0037263; Dbxref=SCOP:54626; Description=chalcone isomerase; score=33.50; evalue=2.80e-08;	null	Name=Pfam:Chalcone; Dbxref=Pfam:PF02431.10; Description=chalcone-flavanone isomerase; Ontology_term=InterPro:IPR016087; score=42.20; evalue=5.00e-11;	0	-0.94	-0.912751	-0.859067		-2.99		-0.740066
OG_23592	Chaperone j-domain	UniRef90_R1DGB9_Uncharacterized_protein_n=1_Tax=Emiliania_huxleyi_CCMP1516_RepID=R1DGB9_EMIHU	null	Name=SUPERFAMILY:0046983; Dbxref=SCOP:46565; Description=chaperone j-domain; score=30.20; evalue=2.90e-07;	null	null	0		-1.87576					-1.65685
OG_2549	Chaperonin	UniRef90_W7TNB8_20_kDa_chaperonin_n=1_Tax=Nannochloropsis_gaditana_RepID=W7TNB8_9STRA	null	Name=SUPERFAMILY:0035135; Dbxref=SCOP:50129; Description=groes-like; score=118.70; evalue=3.20e-35;	Name=Swiss-Prot:O65282; Dbxref=Swiss-Prot:O65282; Description=20 kda chaperonin chloroplastic os arabidopsis thaliana gn cpn21 pe 1 sv 2; Ontology_term=InterPro:IPR011032,InterPro:IPR017416,InterPro:IPR018369,InterPro:IPR020818; score=93.20; evalue=8.56e-21;	Name=Pfam:Cpn10; Dbxref=Pfam:PF00166.16; Description=chaperonin 10 kd subunit; Ontology_term=InterPro:IPR020818; score=121.40; evalue=9.80e-36;	K04078	-2.96		-0.766345		-1.5		-1.22132
OG_677	Chlorophyll a/b binding	UniRef90_R1EGM0_Light_harvesting_protein_n=2_Tax=Emiliania_huxleyi_CCMP1516_RepID=R1EGM0_EMIHU	null	Name=SUPERFAMILY:0043399; Dbxref=SCOP:103511; Description=chlorophyll a-b binding protein; score=103.80; evalue=8.10e-30;	null	Name=Pfam:Chloroa_b-bind; Dbxref=Pfam:PF00504.16; Description=chlorophyll a-b binding protein; Ontology_term=InterPro:IPR022796; score=82.00; evalue=4.60e-23;	0			-1.29333			-0.703996	-1.95549
OG_94	Chlorophyll a/b binding	UniRef90_E0WED6_Light-harvesting_protein_(Fragment)_n=1_Tax=Symbiodinium_sp._C3_RepID=E0WED6_9DINO	null	Name=SUPERFAMILY:0043399; Dbxref=SCOP:103511; Description=chlorophyll a-b binding protein; score=246.50; evalue=1.40e-73;	null	Name=Pfam:Chloroa_b-bind; Dbxref=Pfam:PF00504.16; Description=chlorophyll a-b binding protein; Ontology_term=InterPro:IPR022796; score=203.30; evalue=2.10e-60;	K08911	-1.4	-0.912654	-0.996444		-1.86	-0.935431	-1.4816
OG_24	Chlorophyll a/b binding	UniRef90_E0WED0_Light-harvesting_protein_(Fragment)_n=1_Tax=Symbiodinium_sp._C3_RepID=E0WED0_9DINO	null	Name=SUPERFAMILY:0043399; Dbxref=SCOP:103511; Description=chlorophyll a-b binding protein; score=143.60; evalue=4.90e-42;	Name=Swiss-Prot:Q40298; Dbxref=Swiss-Prot:Q40298; Description=fucoxanthin-chlorophyll a-c binding protein d chloroplastic (fragment) os macrocystis pyrifera gn fcpd pe 2 sv 1; Ontology_term=InterPro:IPR001344,InterPro:IPR022796,InterPro:IPR023329; score=114.78; evalue=5.29e-29;	Name=Pfam:Chloroa_b-bind; Dbxref=Pfam:PF00504.16; Description=chlorophyll a-b binding protein; Ontology_term=InterPro:IPR022796; score=102.30; evalue=2.60e-29;	K08914	-1.48	-0.952433	-1.26142		-2	-0.84095	-1.69543
OG_3161	Chlorophyll b reductase	UniRef90_R1DYG9_Uncharacterized_protein_n=2_Tax=Emiliania_huxleyi_CCMP1516_RepID=R1DYG9_EMIHU	Name=JCVI_TIGRFAMS:TIGR01829; Dbxref=JCVI_TIGRFAMS:TIGR01829; Description=acaccoa_reduct: acetoacetyl-coa reductase; Ontology_term=InterPro:IPR011283; score=64.90; evalue=1.90e-18;	Name=SUPERFAMILY:0038342; Dbxref=SCOP:51735; Description=nad(p)-binding rossmann-fold domains; score=130.40; evalue=7.00e-38;	Name=Swiss-Prot:Q84ST4; Dbxref=Swiss-Prot:Q84ST4; Description=chlorophyll(ide) b reductase nol chloroplastic os oryza sativa subsp. japonica gn nol pe 1 sv 1; Ontology_term=InterPro:IPR002198,InterPro:IPR002347,InterPro:IPR016040,InterPro:IPR020904; score=155.99; evalue=2.59e-42;	Name=Pfam:adh_short_C2; Dbxref=Pfam:PF13561.1; Description=enoyl-(acyl carrier protein) reductase; score=29.10; evalue=7.10e-07;	K13606	-1.89	-1.24436			-2.29	-0.844726	-0.963806
OG_14763	Chloroplast envelope transporter	UniRef90_R1ELU4_Tic110_n=1_Tax=Emiliania_huxleyi_CCMP1516_RepID=R1ELU4_EMIHU	null	null	null	null	0		-1.19782	-0.743286				-1.14245
OG_253	Chloroplast light harvesting complex	UniRef90_Q5ENN0_Chloroplast_light_harvesting_complex_protein_n=1_Tax=Heterocapsa_triquetra_RepID=Q5ENN0_HETTR	null	Name=SUPERFAMILY:0052423; Dbxref=SCOP:50022; Description=isp domain; score=26.70; evalue=2.50e-06;	null	null	0	-1.76	-1.41084	-0.959005		-1.51	-1.05484	-1.5721
OG_261	Chloroplast transketolase	UniRef90_Q5ENN6_Chloroplast_transketolase_n=1_Tax=Heterocapsa_triquetra_RepID=Q5ENN6_HETTR	Name=JCVI_TIGRFAMS:TIGR00232; Dbxref=JCVI_TIGRFAMS:TIGR00232; Description=tktlase_bact: transketolase; Ontology_term=InterPro:IPR005478; score=35.40; evalue=8.80e-10;	Name=SUPERFAMILY:0040414; Dbxref=SCOP:52922; Description=tk c-terminal domain-like; score=27.50; evalue=2.40e-06;	null	null	0	-2.33	-1.53607			-0.77
OG_1043	Chlororphyll AB binding protein	UniRef90_Q39969_Fucoxanthin_chlorophyll_a_/c_binding_protein_n=1_Tax=Heterosigma_akashiwo_RepID=Q39969_HETAK	null	Name=SUPERFAMILY:0043399; Dbxref=SCOP:103511; Description=chlorophyll a-b binding protein; score=37.90; evalue=1.30e-09;	null	Name=Pfam:Chloroa_b-bind; Dbxref=Pfam:PF00504.16; Description=chlorophyll a-b binding protein; Ontology_term=InterPro:IPR022796; score=32.20; evalue=9.90e-08;	0	-0.52		-1.24351		-1.87		-1.39759
OG_232	Chlororphyll AB binding protein	UniRef90_R1DY94_Light_harvesting_protein_n=1_Tax=Emiliania_huxleyi_CCMP1516_RepID=R1DY94_EMIHU	null	Name=SUPERFAMILY:0043399; Dbxref=SCOP:103511; Description=chlorophyll a-b binding protein; score=113.20; evalue=1.10e-32;	null	Name=Pfam:Chloroa_b-bind; Dbxref=Pfam:PF00504.16; Description=chlorophyll a-b binding protein; Ontology_term=InterPro:IPR022796; score=105.10; evalue=3.70e-30;	0	-1.38	-0.822262	-1.27573		-2.06	-0.936896	-1.87878
OG_10153	Chromate transporter	UniRef90_B7G7I4_Predicted_protein_n=1_Tax=Phaeodactylum_tricornutum_(strain_CCAP_1055/1)_RepID=B7G7I4_PHATC	Name=JCVI_TIGRFAMS:TIGR00937; Dbxref=JCVI_TIGRFAMS:TIGR00937; Description=2a51: chromate transporter chromate ion transporter (chr) family; Ontology_term=InterPro:IPR014047; score=204.70; evalue=7.10e-61;	null	Name=Swiss-Prot:Q58128; Dbxref=Swiss-Prot:Q58128; Description=putative uncharacterized transporter mj0718 os methanocaldococcus jannaschii (strain atcc 43067 / dsm 2661 / jal-1 / jcm 10045 / nbrc 100440) gn mj0718 pe 3 sv 1; Ontology_term=InterPro:IPR003370,InterPro:IPR014047; score=106.69; evalue=5.94e-24;	Name=Pfam:Chromate_transp; Dbxref=Pfam:PF02417.10; Description=chromate transporter; Ontology_term=InterPro:IPR003370; score=226.10; evalue=1.70e-67;	K07240	2.28	0.947025	1.50535
OG_2361	Clavaminate synthase	UniRef90_B8CEW0_Uncharacterized_protein_n=1_Tax=Thalassiosira_pseudonana_RepID=B8CEW0_THAPS	null	Name=SUPERFAMILY:0052278; Dbxref=SCOP:51197; Description=clavaminate synthase-like; score=43.00; evalue=2.80e-11;	null	Name=Pfam:PhyH; Dbxref=Pfam:PF05721.8; Description=phytanoyl-coa dioxygenase (phyh); Ontology_term=InterPro:IPR008775; score=61.10; evalue=1.30e-16;	0	-1.11	-0.78356			-1.44		-0.920585
OG_4783	ClpS adapter protein-like	UniRef90_D8LIY1_Putative_uncharacterized_protein_n=1_Tax=Ectocarpus_siliculosus_RepID=D8LIY1_ECTSI	null	Name=SUPERFAMILY:0040877; Dbxref=SCOP:54736; Description=clps-like; score=68.80; evalue=1.30e-19;	null	Name=Pfam:ClpS; Dbxref=Pfam:PF02617.12; Description=atp-dependent clp protease adaptor protein clps; Ontology_term=InterPro:IPR003769; score=67.70; evalue=5.00e-19;	0	-1.7	-0.79167
OG_372	Co/Mg chetalase	UniRef90_A0A0G4GDA4_Genome_assembly_Vbrassicaformis_n=1_Tax=Vitrella_brassicaformis_CCMP3155_RepID=A0A0G4GDA4_9ALVE	Name=JCVI_TIGRFAMS:TIGR02257; Dbxref=JCVI_TIGRFAMS:TIGR02257; Description=cobalto_cobn: cobaltochelatase cobn subunit; Ontology_term=InterPro:IPR011953; score=185.40; evalue=3.20e-55;	null	Name=Swiss-Prot:Q9HZQ3; Dbxref=Swiss-Prot:Q9HZQ3; Description=aerobic cobaltochelatase subunit cobn os pseudomonas aeruginosa (strain atcc 15692 / pao1 / 1c / prs 101 / lmg 12228) gn cobn pe 3 sv 1; Ontology_term=InterPro:IPR003672,InterPro:IPR011953; score=144.82; evalue=1.31e-36;	Name=Pfam:CobN-Mg_chel; Dbxref=Pfam:PF02514.11; Description=cobn/magnesium chelatase; Ontology_term=InterPro:IPR003672; score=306.10; evalue=3.40e-91;	K03403	-1.12	-1.69059	-0.861044				-1.59721
OG_2849	Cold shock protein	UniRef90_K0SUV9_Uncharacterized_protein_n=1_Tax=Thalassiosira_oceanica_RepID=K0SUV9_THAOC	Name=JCVI_TIGRFAMS:TIGR02381; Dbxref=JCVI_TIGRFAMS:TIGR02381; Description=cspd: cold shock domain protein cspd; Ontology_term=InterPro:IPR012751; score=64.40; evalue=1.50e-18;	Name=SUPERFAMILY:0052503; Dbxref=SCOP:50249; Description=nucleic acid-binding proteins; score=64.50; evalue=2.70e-18;	Name=Swiss-Prot:P27484; Dbxref=Swiss-Prot:P27484; Description=glycine-rich protein 2 os nicotiana sylvestris gn grp-2 pe 2 sv 1; Ontology_term=InterPro:IPR001878,InterPro:IPR002059,InterPro:IPR011129,InterPro:IPR012340,InterPro:IPR019844; score=89.74; evalue=1.67e-21;	Name=Pfam:OB_RNB; Dbxref=Pfam:PF08206.6; Description=ribonuclease b ob domain; Ontology_term=InterPro:IPR013223; score=26.80; evalue=2.50e-06;	K03704		-1.43967	-0.850123				-0.85685
OG_10210	Condensin-2 complex subunit	UniRef90_B7G9N8_Predicted_protein_n=1_Tax=Phaeodactylum_tricornutum_(strain_CCAP_1055/1)_RepID=B7G9N8_PHATC	null	null	null	null	K11491	-1.42	-0.874011			-0.8
OG_2353	Coproporphyrinogen III oxidase	UniRef90_A0A0D2MUP0_Coproporphyrinogen_III_oxidase_n=1_Tax=Monoraphidium_neglectum_RepID=A0A0D2MUP0_9CHLO	null	Name=SUPERFAMILY:0044813; Dbxref=SCOP:102886; Description=coproporphyrinogen iii oxidase; score=235.30; evalue=5.20e-70;	Name=Swiss-Prot:A1RDY8; Dbxref=Swiss-Prot:A1RDY8; Description=coproporphyrinogen-iii oxidase aerobic os shewanella sp. (strain w3-18-1) gn hemf pe 3 sv 1; Ontology_term=InterPro:IPR001260,InterPro:IPR018375; score=179.87; evalue=4.17e-48;	Name=Pfam:SAC3_GANP; Dbxref=Pfam:PF03399.11; Description=sac3/ganp/nin1/mts3/eif-3 p25 family; Ontology_term=InterPro:IPR005062; score=81.60; evalue=4.60e-23;	K00228	-1.9	-1.50113	-0.865263		-1.31		-1.53587
OG_5953	CRAL/TRIO domain	UniRef90_K0THU7_Uncharacterized_protein_n=1_Tax=Thalassiosira_oceanica_RepID=K0THU7_THAOC	null	Name=SUPERFAMILY:0041714; Dbxref=SCOP:52087; Description=cral/trio domain; score=38.00; evalue=9.90e-10;	null	Name=Pfam:CRAL_TRIO; Dbxref=Pfam:PF00650.15; Description=cral/trio domain; Ontology_term=InterPro:IPR001251; score=27.40; evalue=1.80e-06;	0	-1.11	-1.51896			-4.03
OG_7575	CRAL-TRIO domain	UniRef90_M0UBW0_Uncharacterized_protein_n=2_Tax=Musa_acuminata_subsp._malaccensis_RepID=M0UBW0_MUSAM	null	Name=SUPERFAMILY:0048503; Dbxref=SCOP:46938; Description=cral/trio n-terminal domain; score=36.00; evalue=3.50e-09;	null	Name=Pfam:CRAL_TRIO_2; Dbxref=Pfam:PF13716.1; Description=divergent cral/trio domain; Ontology_term=InterPro:IPR001251; score=41.80; evalue=8.50e-11;	0		-0.976719			1.05		1.02453
OG_4301	Cupin domain	UniRef90_B8IGN0_Uncharacterized_protein_n=1_Tax=Methylobacterium_nodulans_(strain_ORS2060_/_LMG_21967)_RepID=B8IGN0_METNO	null	Name=SUPERFAMILY:0046787; Dbxref=SCOP:51182; Description=rmlc-like cupins; score=48.40; evalue=6.90e-13;	null	Name=Pfam:Cupin_2; Dbxref=Pfam:PF07883.6; Description=cupin domain; Ontology_term=InterPro:IPR013096; score=38.20; evalue=6.70e-10;	0	-2.25	-1.08445			-2
OG_6979	Cyclic pyranopterin phosphate synthase	UniRef90_A0A0G4HTN8_Genome_assembly_Cvelia_1_n=1_Tax=Chromera_velia_CCMP2878_RepID=A0A0G4HTN8_9ALVE	Name=JCVI_TIGRFAMS:TIGR03962; Dbxref=JCVI_TIGRFAMS:TIGR03962; Description=rsam_msmeg_1423: mycofactocin radical sam maturase; Ontology_term=InterPro:IPR023913; score=44.90; evalue=1.80e-12;	Name=SUPERFAMILY:0048596; Dbxref=SCOP:102114; Description=radical sam enzymes; score=45.70; evalue=3.50e-12;	Name=Swiss-Prot:Q39055; Dbxref=Swiss-Prot:Q39055; Description=molybdopterin biosynthesis protein cnx2 os arabidopsis thaliana gn cnx2 pe 2 sv 1; Ontology_term=InterPro:IPR000385,InterPro:IPR006638,InterPro:IPR007197,InterPro:IPR010505,InterPro:IPR013483,InterPro:IPR013785; score=255.76; evalue=2.69e-78;	Name=Pfam:Fer4_12; Dbxref=Pfam:PF13353.1; Description=4fe-4s single cluster domain; score=26.40; evalue=5.60e-06;	K03639		-0.845361			1.51	1.35689	1.10824
OG_190	Cytochrome b5 reductase	UniRef90_A1CAW9_Cytochrome_b5_reductase,_putative_n=1_Tax=Aspergillus_clavatus_(strain_ATCC_1007_/_CBS_513.65_/_DSM_816_/_NCTC_3887_/_NRRL_1)_RepID=A1CAW9_ASPCL	null	Name=SUPERFAMILY:0040012; Dbxref=SCOP:55856; Description=cytochrome b5-like heme/steroid binding domain; score=43.30; evalue=1.70e-11;	null	Name=Pfam:Cyt-b5; Dbxref=Pfam:PF00173.23; Description=cytochrome b5-like heme/steroid binding domain; Ontology_term=InterPro:IPR001199; score=44.70; evalue=7.70e-12;	0		-0.795557				0.728225	0.757108
OG_1106	Cytochrome b6f	UniRef90_A4RS90_Cytochrome_b6-f_complex_iron-sulfur_subunit_n=1_Tax=Ostreococcus_lucimarinus_(strain_CCE9901)_RepID=A4RS90_OSTLU	null	null	null	null	0	-2.37	-1.03138			-1.58
OG_761	Cytochrome C6	UniRef90_Q5ENR0_Chloroplast_cytochrome_c6_n=2_Tax=Heterocapsa_triquetra_RepID=Q5ENR0_HETTR	Name=JCVI_TIGRFAMS:TIGR03045; Dbxref=JCVI_TIGRFAMS:TIGR03045; Description=ps_ii_c550: cytochrome c-550; Ontology_term=InterPro:IPR017851; score=24.20; evalue=4.80e-06;	Name=SUPERFAMILY:0040281; Dbxref=SCOP:46626; Description=cytochrome c; score=83.80; evalue=5.40e-24;	Name=Swiss-Prot:Q3MDW2; Dbxref=Swiss-Prot:Q3MDW2; Description=cytochrome c6 os anabaena variabilis (strain atcc 29413 / pcc 7937) gn petj pe 3 sv 1; Ontology_term=InterPro:IPR008168,InterPro:IPR009056,InterPro:IPR023655; score=105.92; evalue=3.52e-26;	Name=Pfam:Cytochrom_C; Dbxref=Pfam:PF00034.16; Description=cytochrome c; Ontology_term=InterPro:IPR003088; score=39.90; evalue=5.00e-10;	K08906	-1.78		-0.856905		-1.93		-1.73263
OG_947	Cytochrome p450	UniRef90_B7GCY2_Lutein_deficient_1-like_protein_n=2_Tax=Phaeodactylum_tricornutum_(strain_CCAP_1055/1)_RepID=B7GCY2_PHATC	null	Name=SUPERFAMILY:0036587; Dbxref=SCOP:48264; Description=cytochrome p450; score=278.40; evalue=9.20e-83;	Name=Swiss-Prot:Q6TBX7; Dbxref=Swiss-Prot:Q6TBX7; Description=carotene epsilon-monooxygenase chloroplastic os arabidopsis thaliana gn cyp97c1 pe 1 sv 1; Ontology_term=InterPro:IPR001128,InterPro:IPR002401,InterPro:IPR017972; score=353.21; evalue=3.10e-112;	Name=Pfam:p450; Dbxref=Pfam:PF00067.17; Description=cytochrome p450; Ontology_term=InterPro:IPR001128; score=249.60; evalue=4.10e-74;	0	-0.94	-0.762563			-0.99
OG_9186	D-3-phosphoglycerate dehydrogenase	UniRef90_R1D8F9_Uncharacterized_protein_n=1_Tax=Emiliania_huxleyi_CCMP1516_RepID=R1D8F9_EMIHU	Name=JCVI_TIGRFAMS:TIGR01327; Dbxref=JCVI_TIGRFAMS:TIGR01327; Description=pgdh: phosphoglycerate dehydrogenase; Ontology_term=InterPro:IPR006236; score=171.00; evalue=9.10e-51;	Name=SUPERFAMILY:0053195; Dbxref=SCOP:51735; Description=nad(p)-binding rossmann-fold domains; score=104.50; evalue=3.50e-30;	Name=Swiss-Prot:P40510; Dbxref=Swiss-Prot:P40510; Description=d-3-phosphoglycerate dehydrogenase 2 os saccharomyces cerevisiae (strain atcc 204508 / s288c) gn ser33 pe 1 sv 1; Ontology_term=InterPro:IPR006139,InterPro:IPR006140,InterPro:IPR016040; score=129.80; evalue=1.92e-31;	Name=Pfam:2-Hacid_dh; Dbxref=Pfam:PF00389.25; Description=d-isomer specific 2-hydroxyacid dehydrogenase catalytic domain; Ontology_term=InterPro:IPR006139; score=58.60; evalue=3.80e-16;	K00058	1.3	-1.38061			1.78	-0.72989
OG_19134	D-amino-acid dehydrogenase	UniRef90_A3XE43_D-amino_acid_dehydrogenase_small_subunit_n=1_Tax=Roseobacter_sp._MED193_RepID=A3XE43_9RHOB	Name=JCVI_TIGRFAMS:TIGR02032; Dbxref=JCVI_TIGRFAMS:TIGR02032; Description=gg-red-sf: geranylgeranyl reductase family; Ontology_term=InterPro:IPR011777; score=24.10; evalue=5.40e-06;	Name=SUPERFAMILY:0037441; Dbxref=SCOP:51905; Description=fad/nad(p)-binding domain; score=110.40; evalue=1.60e-31;	Name=Swiss-Prot:A1KRK7; Dbxref=Swiss-Prot:A1KRK7; Description=d-amino acid dehydrogenase small subunit os neisseria meningitidis serogroup c / serotype 2a (strain atcc 700532 / fam18) gn dada pe 3 sv 1; Ontology_term=InterPro:IPR006076,InterPro:IPR023080; score=236.11; evalue=1.53e-70;	Name=Pfam:Pyr_redox; Dbxref=Pfam:PF00070.22; Description=pyridine nucleotide-disulphide oxidoreductase; Ontology_term=InterPro:IPR001327; score=26.70; evalue=4.80e-06;	K00285		-2.66357	-0.765341				-2.41797
OG_1519	Dehydroquinate synthase-like	UniRef90_UPI0001DE8556_PREDICTED:_pentafunctional_AROM_polypeptide_1-like_n=1_Tax=Xenopus_tropicalis_RepID=UPI0001DE8556	null	Name=SUPERFAMILY:0036562; Dbxref=SCOP:56796; Description=dehydroquinate synthase-like; score=26.10; evalue=3.30e-06;	null	null	0	-0.94	-2.2036			-1.39
OG_7679	Deoxy-D-xylulose_5-phosphate_reductoisomerase	UniRef90_B2KJ89_Chloroplast_1-deoxy-D-xylulose_5-phosphate_reductoisomerase_n=1_Tax=Pyrocystis_lunula_RepID=B2KJ89_PYRLU	Name=JCVI_TIGRFAMS:TIGR00243; Dbxref=JCVI_TIGRFAMS:TIGR00243; Description=dxr: 1-deoxy-d-xylulose 5-phosphate reductoisomerase; Ontology_term=InterPro:IPR003821; score=453.70; evalue=1.00e-136;	Name=SUPERFAMILY:0049075; Dbxref=SCOP:69055; Description=1-deoxy-d-xylulose-5-phosphate reductoisomerase c-terminal domain; score=92.40; evalue=8.90e-27;	Name=Swiss-Prot:B2ITX3; Dbxref=Swiss-Prot:B2ITX3; Description=1-deoxy-d-xylulose 5-phosphate reductoisomerase os nostoc punctiforme (strain atcc 29133 / pcc 73102) gn dxr pe 3 sv 1; Ontology_term=InterPro:IPR003821,InterPro:IPR013512,InterPro:IPR013644,InterPro:IPR016040,InterPro:IPR026877; score=449.13; evalue=2.71e-153;	Name=Pfam:DXPR_C; Dbxref=Pfam:PF13288.1; Description=dxp reductoisomerase c-terminal domain; Ontology_term=InterPro:IPR026877; score=115.70; evalue=1.10e-33;	K00099	-3.8	-1.50796	-0.731442		-1.24
OG_20950	Dihydroorotate dehydrogenase	UniRef90_K0TIC3_Uncharacterized_protein_n=2_Tax=Thalassiosira_oceanica_RepID=K0TIC3_THAOC	Name=JCVI_TIGRFAMS:TIGR01036; Dbxref=JCVI_TIGRFAMS:TIGR01036; Description=pyrd_sub2: dihydroorotate oxidase; Ontology_term=InterPro:IPR005719; score=62.60; evalue=5.70e-18;	Name=SUPERFAMILY:0049708; Dbxref=SCOP:51395; Description=fmn-linked oxidoreductases; score=129.60; evalue=1.70e-37;	Name=Swiss-Prot:B9DUS7; Dbxref=Swiss-Prot:B9DUS7; Description=putative dihydroorotate dehydrogenase a (fumarate) os streptococcus uberis (strain atcc baa-854 / 0140j) gn pyrd pe 3 sv 1; Ontology_term=InterPro:IPR001295,InterPro:IPR005720,InterPro:IPR012135,InterPro:IPR013785,InterPro:IPR024920; score=238.42; evalue=1.63e-73;	Name=Pfam:DHO_dh; Dbxref=Pfam:PF01180.16; Description=dihydroorotate dehydrogenase; Ontology_term=InterPro:IPR012135; score=178.50; evalue=1.30e-52;	K00226			2.2237		1.04		4.00818
OG_23277	DNA binding domain	UniRef90_C1N0S8_Predicted_protein_n=1_Tax=Micromonas_pusilla_(strain_CCMP1545)_RepID=C1N0S8_MICPC	null	Name=SUPERFAMILY:0051290; Dbxref=SCOP:101936; Description=dna-binding pseudobarrel domain; score=41.10; evalue=1.10e-10;	null	Name=Pfam:B3; Dbxref=Pfam:PF02362.16; Description=b3 dna binding domain; Ontology_term=InterPro:IPR003340; score=39.80; evalue=2.50e-10;	0		0.806322	1.21545
OG_7253	DNA repair protein, zinc finger	UniRef90_R1EC18_Uncharacterized_protein_(Fragment)_n=2_Tax=Emiliania_huxleyi_CCMP1516_RepID=R1EC18_EMIHU	Name=JCVI_TIGRFAMS:TIGR00599; Dbxref=JCVI_TIGRFAMS:TIGR00599; Description=rad18: dna repair protein rad18; Ontology_term=InterPro:IPR004580; score=27.60; evalue=3.70e-07;	Name=SUPERFAMILY:0053763; Dbxref=SCOP:57850; Description=ring/u-box; score=36.30; evalue=2.30e-09;	Name=Swiss-Prot:Q2KJ29; Dbxref=Swiss-Prot:Q2KJ29; Description=polycomb group ring finger protein 3 os bos taurus gn pcgf3 pe 2 sv 1; Ontology_term=InterPro:IPR001841,InterPro:IPR013083,InterPro:IPR017907,InterPro:IPR018957; score=97.44; evalue=4.29e-21;	Name=Pfam:zf-RING_2; Dbxref=Pfam:PF13639.1; Description=ring finger domain; Ontology_term=InterPro:IPR001841; score=29.70; evalue=3.50e-07;	K16277					0.99		0.898337
OG_8915	DNA repair protein, zinc finger	UniRef90_R1CP33_Uncharacterized_protein_n=1_Tax=Emiliania_huxleyi_CCMP1516_RepID=R1CP33_EMIHU	Name=JCVI_TIGRFAMS:TIGR00599; Dbxref=JCVI_TIGRFAMS:TIGR00599; Description=rad18: dna repair protein rad18; Ontology_term=InterPro:IPR004580; score=29.00; evalue=1.30e-07;	Name=SUPERFAMILY:0047624; Dbxref=SCOP:57850; Description=ring/u-box; score=40.30; evalue=1.20e-10;	null	Name=Pfam:zf-C3HC4_2; Dbxref=Pfam:PF13923.1; Description=zinc finger c3hc4 type (ring finger); score=28.60; evalue=8.00e-07;	0		2.52976	1.14568
OG_3818	DNA replication/repair protein	UniRef90_R1FJQ0_Uncharacterized_protein_n=2_Tax=Emiliania_huxleyi_CCMP1516_RepID=R1FJQ0_EMIHU	Name=JCVI_TIGRFAMS:TIGR00611; Dbxref=JCVI_TIGRFAMS:TIGR00611; Description=recf: dna replication and repair protein recf; Ontology_term=InterPro:IPR001238; score=38.80; evalue=1.30e-10;	Name=SUPERFAMILY:0046693; Dbxref=SCOP:52540; Description=p-loop containing nucleoside triphosphate hydrolases; score=75.40; evalue=6.00e-21;	Name=Swiss-Prot:Q54I56; Dbxref=Swiss-Prot:Q54I56; Description=structural maintenance of chromosomes protein 6 os dictyostelium discoideum gn smc6 pe 3 sv 1; Ontology_term=InterPro:IPR003395,InterPro:IPR027132,InterPro:IPR027417; score=284.65; evalue=7.57e-78;	Name=Pfam:AAA_15; Dbxref=Pfam:PF13175.1; Description=aaa atpase domain; score=25.70; evalue=4.90e-06;	0			0.815127		1.32		0.783461
OG_1113	Efflux transporter	UniRef90_B6AHI2_Patched_family_protein_n=1_Tax=Cryptosporidium_muris_(strain_RN66)_RepID=B6AHI2_CRYMR	Name=JCVI_TIGRFAMS:TIGR00921; Dbxref=JCVI_TIGRFAMS:TIGR00921; Description=2a067: efflux transporter putative hydrophobe/amphiphile efflux-3 (hae3) family; Ontology_term=InterPro:IPR004767; score=28.70; evalue=7.50e-08;	Name=SUPERFAMILY:0039249; Dbxref=SCOP:82866; Description=multidrug efflux transporter acrb transmembrane domain; score=63.20; evalue=1.50e-17;	null	Name=Pfam:Patched; Dbxref=Pfam:PF02460.13; Description=patched family; Ontology_term=InterPro:IPR003392; score=74.90; evalue=3.40e-21;	K12385					0.99		1.019
OG_10271	ELIP, chlorphyll AB binding protein	UniRef90_B7FNY6_Early_light_induced_protein_n=1_Tax=Phaeodactylum_tricornutum_(strain_CCAP_1055/1)_RepID=B7FNY6_PHATC	null	Name=SUPERFAMILY:0043399; Dbxref=SCOP:103511; Description=chlorophyll a-b binding protein; score=73.90; evalue=1.20e-20;	null	Name=Pfam:Chloroa_b-bind; Dbxref=Pfam:PF00504.16; Description=chlorophyll a-b binding protein; Ontology_term=InterPro:IPR022796; score=47.80; evalue=1.60e-12;	0	-1.27	-1.01482	-0.949868		-1.56	-1.06952	-1.26996
OG_12702	Endonuclease/exonuclease/phosphatase family	UniRef90_R1DYY7_Uncharacterized_protein_n=1_Tax=Emiliania_huxleyi_CCMP1516_RepID=R1DYY7_EMIHU	null	Name=SUPERFAMILY:0051655; Dbxref=SCOP:56219; Description=dnase i-like; score=42.00; evalue=7.20e-11;	null	Name=Pfam:Exo_endo_phos; Dbxref=Pfam:PF03372.18; Description=endonuclease/exonuclease/phosphatase family; Ontology_term=InterPro:IPR005135; score=27.80; evalue=2.00e-06;	0		4.42438	5.43834
OG_1561	Enoyl-(acyl carrier protein) reductase	UniRef90_A0A0G4GIN5_Genome_assembly_Vbrassicaformis_n=1_Tax=Vitrella_brassicaformis_CCMP3155_RepID=A0A0G4GIN5_9ALVE	null	Name=SUPERFAMILY:0048361; Dbxref=SCOP:51735; Description=nad(p)-binding rossmann-fold domains; score=32.90; evalue=3.90e-08;	Name=Swiss-Prot:P80030; Dbxref=Swiss-Prot:P80030; Description=enoyl-[acyl-carrier-protein] reductase [nadh] chloroplastic os brassica napus pe 1 sv 2; Ontology_term=InterPro:IPR002347,InterPro:IPR016040; score=121.71; evalue=5.36e-33;	Name=Pfam:adh_short_C2; Dbxref=Pfam:PF13561.1; Description=enoyl-(acyl carrier protein) reductase; score=105.20; evalue=4.20e-30;	K00208	-5.24	-2.56974	-0.773805		-3.93	-1.4132	-0.825335
OG_5951	Erea/chan-like (haem-Iron uptake)	UniRef90_A0A0G4EQW0_Genome_assembly_Vbrassicaformis_n=1_Tax=Vitrella_brassicaformis_CCMP3155_RepID=A0A0G4EQW0_9ALVE	null	Name=SUPERFAMILY:0053936; Dbxref=SCOP:159501; Description=erea/chan-like; score=160.10; evalue=4.80e-47;	null	Name=Pfam:DUF399; Dbxref=Pfam:PF04187.8; Description=protein of unknown function duf399; Ontology_term=InterPro:IPR007314; score=149.30; evalue=9.20e-44;	0	1.72		0.811748		5.17
OG_743	Exosome complex exonuclease	UniRef90_R1BWL4_Exosome_complex_exonuclease_n=2_Tax=Emiliania_huxleyi_CCMP1516_RepID=R1BWL4_EMIHU	Name=JCVI_TIGRFAMS:TIGR00435; Dbxref=JCVI_TIGRFAMS:TIGR00435; Description=cyss: cysteine--trna ligase; Ontology_term=InterPro:IPR015803; score=40.00; evalue=5.50e-11;	Name=SUPERFAMILY:0054724; Dbxref=SCOP:50249; Description=nucleic acid-binding proteins; score=44.30; evalue=1.10e-11;	Name=Swiss-Prot:Q17632; Dbxref=Swiss-Prot:Q17632; Description=probable exosome complex exonuclease rrp44 os caenorhabditis elegans gn dis-3 pe 2 sv 2; Ontology_term=InterPro:IPR001900,InterPro:IPR006596,InterPro:IPR022966; score=381.72; evalue=4.22e-111;	Name=Pfam:RNB; Dbxref=Pfam:PF00773.14; Description=rnb domain; Ontology_term=InterPro:IPR001900; score=289.00; evalue=4.30e-86;	K12585					1.29		0.82392
OG_6246	Extracellular nuclease	UniRef90_UPI0006949A58_hypothetical_protein_n=1_Tax=Georgenia_sp._SUBG003_RepID=UPI0006949A58	null	Name=SUPERFAMILY:0052568; Dbxref=SCOP:56219; Description=dnase i-like; score=64.50; evalue=1.20e-17;	null	Name=Pfam:Exo_endo_phos; Dbxref=Pfam:PF03372.18; Description=endonuclease/exonuclease/phosphatase family; Ontology_term=InterPro:IPR005135; score=34.00; evalue=2.40e-08;	K07004	2.15		2.95541		0.84
OG_3128	FAD/NAD(p)-binding domain	UniRef90_H2N2G4_Uncharacterized_protein_n=1_Tax=Oryzias_latipes_RepID=H2N2G4_ORYLA	Name=JCVI_TIGRFAMS:TIGR03467; Dbxref=JCVI_TIGRFAMS:TIGR03467; Description=hpne: squalene-associated fad-dependent desaturase; Ontology_term=InterPro:IPR017830; score=26.00; evalue=1.10e-06;	Name=SUPERFAMILY:0045870; Dbxref=SCOP:51905; Description=fad/nad(p)-binding domain; score=63.80; evalue=2.70e-17;	null	Name=Pfam:NAD_binding_8; Dbxref=Pfam:PF13450.1; Description=nad(p)-binding rossmann-like domain; score=43.30; evalue=2.40e-11;	K18208	0.93		1.24018		-3.62
OG_847	FAD-dependent oxidoreductase 2	UniRef90_A0A0C2MA85_Carotene_isomerase_n=1_Tax=Scytonema_tolypothrichoides_VB-61278_RepID=A0A0C2MA85_9CYAN	Name=JCVI_TIGRFAMS:TIGR00562; Dbxref=JCVI_TIGRFAMS:TIGR00562; Description=proto_ix_ox: protoporphyrinogen oxidase; Ontology_term=InterPro:IPR004572; score=25.90; evalue=7.40e-07;	Name=SUPERFAMILY:0054159; Dbxref=SCOP:51905; Description=fad/nad(p)-binding domain; score=111.80; evalue=7.10e-32;	Name=Swiss-Prot:Q52QW2; Dbxref=Swiss-Prot:Q52QW2; Description=prolycopene isomerase 2 chloroplastic os oncidium hybrid cultivar gn crtiso2 pe 2 sv 1; Ontology_term=InterPro:IPR014101; score=177.18; evalue=1.18e-47;	Name=Pfam:FAD_binding_2; Dbxref=Pfam:PF00890.19; Description=fad binding domain; Ontology_term=InterPro:IPR003953; score=27.40; evalue=1.30e-06;	0	-2.16	-0.951182			-1.56		-0.913735
OG_1346	FAD-NAD(p)-binding	UniRef90_D3BHC6_Uncharacterized_protein_n=1_Tax=Polysphondylium_pallidum_RepID=D3BHC6_POLPA	Name=JCVI_TIGRFAMS:TIGR03467; Dbxref=JCVI_TIGRFAMS:TIGR03467; Description=hpne: squalene-associated fad-dependent desaturase; Ontology_term=InterPro:IPR017830; score=23.80; evalue=5.40e-06;	Name=SUPERFAMILY:0046834; Dbxref=SCOP:51905; Description=fad/nad(p)-binding domain; score=80.90; evalue=1.10e-22;	null	Name=Pfam:NAD_binding_9; Dbxref=Pfam:PF13454.1; Description=fad-nad(p)-binding; score=27.10; evalue=2.60e-06;	K00306		2.43134	0.762052		1.14		0.860692
OG_14567	Fasciclin domain	UniRef90_R1G398_Uncharacterized_protein_n=1_Tax=Emiliania_huxleyi_CCMP1516_RepID=R1G398_EMIHU	null	Name=SUPERFAMILY:0041721; Dbxref=SCOP:82153; Description=fas1 domain; score=44.20; evalue=1.50e-11;	null	Name=Pfam:Fasciclin; Dbxref=Pfam:PF02469.17; Description=fasciclin domain; Ontology_term=InterPro:IPR000782; score=38.60; evalue=8.80e-10;	0		-2.96725	-1.50489			-1.57102	-1.37849
OG_2613	Fatty acid desaturase	UniRef90_F0Y5X8_Putative_uncharacterized_protein_n=1_Tax=Aureococcus_anophagefferens_RepID=F0Y5X8_AURAN	null	null	Name=Swiss-Prot:P48631; Dbxref=Swiss-Prot:P48631; Description=omega-6 fatty acid desaturase endoplasmic reticulum isozyme 2 os glycine max gn fad2-2 pe 2 sv 1; Ontology_term=InterPro:IPR005804,InterPro:IPR021863; score=144.05; evalue=3.71e-38;	Name=Pfam:FA_desaturase; Dbxref=Pfam:PF00487.19; Description=fatty acid desaturase; Ontology_term=InterPro:IPR005804; score=41.10; evalue=1.20e-10;	K10256	-0.88	-1.13431			-0.95
OG_3409	Fatty acid desaturase	UniRef90_M3VMM8_Insoluble_matrix_protein_n=2_Tax=Pinctada_fucata_RepID=M3VMM8_PINFU	null	Name=SUPERFAMILY:0038968; Dbxref=SCOP:55856; Description=cytochrome b5-like heme/steroid binding domain; score=38.60; evalue=4.80e-10;	Name=Swiss-Prot:Q6DDK2; Dbxref=Swiss-Prot:Q6DDK2; Description=fatty acid desaturase 2 os xenopus laevis gn fads2 pe 2 sv 1; Ontology_term=InterPro:IPR001199,InterPro:IPR005804,InterPro:IPR012171; score=107.84; evalue=6.34e-24;	Name=Pfam:Cyt-b5; Dbxref=Pfam:PF00173.23; Description=cytochrome b5-like heme/steroid binding domain; Ontology_term=InterPro:IPR001199; score=34.00; evalue=1.70e-08;	K10224	-2.71				-2.22		-0.928445
OG_10580	Fatty acid hydrolase	UniRef90_R1EMJ6_Uncharacterized_protein_n=1_Tax=Emiliania_huxleyi_CCMP1516_RepID=R1EMJ6_EMIHU	null	null	null	Name=Pfam:FA_hydroxylase; Dbxref=Pfam:PF04116.8; Description=fatty acid hydroxylase superfamily; Ontology_term=InterPro:IPR006694; score=44.70; evalue=1.40e-11;	K10223		-1.22141				-0.822937	-1.63482
OG_424	Ferredoxin	UniRef90_A7YXI8_Chloroplast_ferredoxin_n=1_Tax=Alexandrium_fundyense_RepID=A7YXI8_ALEFU	Name=JCVI_TIGRFAMS:TIGR02160; Dbxref=JCVI_TIGRFAMS:TIGR02160; Description=pa_coa_oxy5: phenylacetate-coa oxygenase/reductase paak subunit; Ontology_term=InterPro:IPR011884; score=50.30; evalue=3.30e-14;	Name=SUPERFAMILY:0039204; Dbxref=SCOP:54292; Description=2fe-2s ferredoxin-like; score=91.60; evalue=1.20e-26;	Name=Swiss-Prot:P00221; Dbxref=Swiss-Prot:P00221; Description=ferredoxin-1 chloroplastic os spinacia oleracea gn petf pe 1 sv 2; Ontology_term=InterPro:IPR001041,InterPro:IPR006058,InterPro:IPR010241,InterPro:IPR012675; score=145.21; evalue=1.48e-42;	Name=Pfam:Fer2; Dbxref=Pfam:PF00111.22; Description=2fe-2s iron-sulfur cluster binding domain; Ontology_term=InterPro:IPR001041; score=63.90; evalue=7.70e-18;	K02639		-0.970608	-0.874147				-0.749077
OG_156	Ferredoxin reductase	UniRef90_Q5ENS9_Ferredoxin--NADP_reductase_(Fragment)_n=1_Tax=Heterocapsa_triquetra_RepID=Q5ENS9_HETTR	Name=JCVI_TIGRFAMS:TIGR01941; Dbxref=JCVI_TIGRFAMS:TIGR01941; Description=nqrf: nadh:ubiquinone oxidoreductase na(+)-translocating f subunit; Ontology_term=InterPro:IPR010205; score=46.90; evalue=3.80e-13;	Name=SUPERFAMILY:0052011; Dbxref=SCOP:52343; Description=ferredoxin reductase-like c-terminal nadp-linked domain; score=130.20; evalue=4.70e-38;	Name=Swiss-Prot:Q44549; Dbxref=Swiss-Prot:Q44549; Description=ferredoxin--nadp reductase os anabaena variabilis (strain atcc 29413 / pcc 7937) gn peth pe 3 sv 1; Ontology_term=InterPro:IPR001433,InterPro:IPR001709,InterPro:IPR008213,InterPro:IPR008333,InterPro:IPR015701,InterPro:IPR017927,InterPro:IPR017938; score=286.57; evalue=6.38e-90;	Name=Pfam:NAD_binding_1; Dbxref=Pfam:PF00175.16; Description=oxidoreductase nad-binding domain; Ontology_term=InterPro:IPR001433; score=89.10; evalue=2.30e-25;	K02641	-1.37	-1.41489				-0.854951
OG_11401	Fibronectin domain	UniRef90_A0A0G4HP53_Genome_assembly_Cvelia_1_n=1_Tax=Chromera_velia_CCMP2878_RepID=A0A0G4HP53_9ALVE	null	Name=SUPERFAMILY:0053850; Dbxref=SCOP:49265; Description=fibronectin type iii; score=98.10; evalue=4.40e-28;	null	Name=Pfam:fn3; Dbxref=Pfam:PF00041.16; Description=fibronectin type iii domain; Ontology_term=InterPro:IPR003961; score=78.90; evalue=2.10e-22;	0			0.785006		1.55		0.96679
OG_6633	FKBP-type peptidyl-prolyl cis-trans isomerase	UniRef90_L1JF69_Uncharacterized_protein_n=1_Tax=Guillardia_theta_CCMP2712_RepID=L1JF69_GUITH	null	Name=SUPERFAMILY:0042634; Dbxref=SCOP:54534; Description=fkbp-like; score=29.40; evalue=7.30e-07;	null	Name=Pfam:FKBP_C; Dbxref=Pfam:PF00254.23; Description=fkbp-type peptidyl-prolyl cis-trans isomerase; Ontology_term=InterPro:IPR001179; score=34.40; evalue=1.40e-08;	0	-3.84	-1.14768			-2.24
OG_2863	Flavodoxin	UniRef90_I0YX63_Flavodoxin_IsiB_n=1_Tax=Coccomyxa_subellipsoidea_C-169_RepID=I0YX63_9CHLO	Name=JCVI_TIGRFAMS:TIGR01753; Dbxref=JCVI_TIGRFAMS:TIGR01753; Description=flav_short: flavodoxin; Ontology_term=InterPro:IPR010087; score=49.70; evalue=1.20e-13;	Name=SUPERFAMILY:0051357; Dbxref=SCOP:52218; Description=flavoproteins; score=101.40; evalue=4.50e-29;	Name=Swiss-Prot:P10340; Dbxref=Swiss-Prot:P10340; Description=flavodoxin os synechococcus elongatus (strain pcc 7942) gn isib pe 1 sv 3; Ontology_term=InterPro:IPR001226,InterPro:IPR008254,InterPro:IPR010086; score=124.79; evalue=1.79e-33;	Name=Pfam:Flavodoxin_1; Dbxref=Pfam:PF00258.20; Description=flavodoxin; Ontology_term=InterPro:IPR008254; score=73.80; evalue=1.20e-20;	K03839	1.96	-1.65301	-1.19282		2.01	-2.63603	-3.06183
OG_760	Fructose-1-6-bisphosphatase	UniRef90_A3QST0_Cytosolic_fructose-1,6-bisphosphatase_n=1_Tax=Euglena_gracilis_RepID=A3QST0_EUGGR	null	Name=SUPERFAMILY:0046304; Dbxref=SCOP:56655; Description=carbohydrate phosphatase; score=257.00; evalue=1.70e-76;	Name=Swiss-Prot:Q43139; Dbxref=Swiss-Prot:Q43139; Description=fructose-1 6-bisphosphatase cytosolic os saccharum hybrid gn cfbp pe 2 sv 2; Ontology_term=InterPro:IPR000146,InterPro:IPR020548; score=343.58; evalue=2.33e-114;	Name=Pfam:FBPase; Dbxref=Pfam:PF00316.15; Description=fructose-1-6-bisphosphatase; Ontology_term=InterPro:IPR000146; score=381.40; evalue=2.40e-114;	K03841	-1.85	-0.97714			-0.77
OG_245	Fructose-bisphosphate aldolase	UniRef90_X2D9N9_Class_II_fructose-1,6-bisphosphate_aldolase_n=1_Tax=Pyrocystis_lunula_RepID=X2D9N9_PYRLU	Name=JCVI_TIGRFAMS:TIGR01521; Dbxref=JCVI_TIGRFAMS:TIGR01521; Description=frubisaldo_ii_b: fructose-bisphosphate aldolase class ii calvin cycle subtype; Ontology_term=InterPro:IPR006412; score=30.00; evalue=6.00e-08;	Name=SUPERFAMILY:0052702; Dbxref=SCOP:51569; Description=aldolase; score=42.20; evalue=4.60e-11;	Name=Swiss-Prot:Q96UH7; Dbxref=Swiss-Prot:Q96UH7; Description=fructose-bisphosphate aldolase 1 os paracoccidioides brasiliensis (strain atcc mya-826 / pb01) gn fba1 pe 1 sv 3; Ontology_term=InterPro:IPR000771,InterPro:IPR006411,InterPro:IPR013785; score=408.30; evalue=4.27e-139;	Name=Pfam:F_bP_aldolase; Dbxref=Pfam:PF01116.15; Description=fructose-bisphosphate aldolase class-ii; Ontology_term=InterPro:IPR000771; score=301.80; evalue=3.60e-90;	K01624	-0.97	-0.801225		-0.851175
OG_183	Fructose-bisphosphate aldolase	UniRef90_B4ZFY2_Fructose-bisphosphate_aldolase_(Fragment)_n=1_Tax=Amphidinium_carterae_RepID=B4ZFY2_AMPCA	Name=JCVI_TIGRFAMS:TIGR01532; Dbxref=JCVI_TIGRFAMS:TIGR01532; Description=e4pd_g-proteo: erythrose-4-phosphate dehydrogenase; Ontology_term=InterPro:IPR006422; score=52.80; evalue=7.50e-15;	Name=SUPERFAMILY:0046606; Dbxref=SCOP:51569; Description=aldolase; score=317.10; evalue=7.00e-95;	Name=Swiss-Prot:O65735; Dbxref=Swiss-Prot:O65735; Description=fructose-bisphosphate aldolase cytoplasmic isozyme os cicer arietinum gn aldc pe 2 sv 1; Ontology_term=InterPro:IPR000741,InterPro:IPR013785; score=291.97; evalue=1.63e-92;	Name=Pfam:Gp_dh_C; Dbxref=Pfam:PF02800.15; Description=glyceraldehyde 3-phosphate dehydrogenase c-terminal domain; Ontology_term=InterPro:IPR020829; score=78.10; evalue=4.20e-22;	K01623	-2.46	-0.937061			-1.68	-0.81921	-0.858384
OG_7004	Gamma-butyrobetaine dioxygenase	UniRef90_A0A0F2TAK3_Gamma-butyrobetaine_dioxygenase_n=2_Tax=Streptomyces_rubellomurinus_RepID=A0A0F2TAK3_9ACTN	Name=JCVI_TIGRFAMS:TIGR00277; Dbxref=JCVI_TIGRFAMS:TIGR00277; Description=hdig: uncharacterized domain hdig; Ontology_term=InterPro:IPR006675; score=25.30; evalue=2.30e-06;	Name=SUPERFAMILY:0041871; Dbxref=SCOP:51197; Description=clavaminate synthase-like; score=147.40; evalue=3.80e-43;	Name=Swiss-Prot:P80193; Dbxref=Swiss-Prot:P80193; Description=gamma-butyrobetaine dioxygenase os pseudomonas sp. (strain ak-1) pe 1 sv 1; Ontology_term=InterPro:IPR003819,InterPro:IPR010376,InterPro:IPR012775; score=155.61; evalue=1.67e-40;	Name=Pfam:TauD; Dbxref=Pfam:PF02668.11; Description=taurine catabolism dioxygenase taud tfda family; Ontology_term=InterPro:IPR003819; score=150.80; evalue=4.70e-44;	K00471		1.13835	0.823637
OG_5535	General substrate transporter	UniRef90_S4RT54_Uncharacterized_protein_(Fragment)_n=1_Tax=Petromyzon_marinus_RepID=S4RT54_PETMA	null	Name=SUPERFAMILY:0042480; Dbxref=SCOP:103473; Description=mfs general substrate transporter; score=89.30; evalue=1.90e-25;	Name=Swiss-Prot:Q6GNV7; Dbxref=Swiss-Prot:Q6GNV7; Description=disrupted in renal carcinoma protein 2 homolog os xenopus laevis gn dirc2 pe 2 sv 1; Ontology_term=InterPro:IPR011701,InterPro:IPR016196; score=108.61; evalue=2.72e-24;	Name=Pfam:MFS_1; Dbxref=Pfam:PF07690.11; Description=major facilitator superfamily; Ontology_term=InterPro:IPR011701; score=61.60; evalue=4.90e-17;	K15381	-1.1	-0.774306			-1.46
OG_6211	Geranylgeranyl diphosphate synthase	UniRef90_X5CQI2_Geranylgeranyl_pyrophosphate_synthetase_n=1_Tax=Tisochrysis_lutea_RepID=X5CQI2_9EUKA	Name=JCVI_TIGRFAMS:TIGR02749; Dbxref=JCVI_TIGRFAMS:TIGR02749; Description=prenyl_cyano: solanesyl diphosphate synthase; Ontology_term=InterPro:IPR014120; score=130.80; evalue=1.20e-38;	Name=SUPERFAMILY:0054583; Dbxref=SCOP:48576; Description=terpenoid synthases; score=244.20; evalue=1.00e-72;	Name=Swiss-Prot:Q9ZU77; Dbxref=Swiss-Prot:Q9ZU77; Description=geranylgeranyl pyrophosphate synthase 7 chloroplastic os arabidopsis thaliana gn at2g18620 pe 2 sv 1; Ontology_term=InterPro:IPR000092,InterPro:IPR008949,InterPro:IPR017446; score=310.46; evalue=2.62e-100;	Name=Pfam:polyprenyl_synt; Dbxref=Pfam:PF00348.12; Description=polyprenyl synthetase; Ontology_term=InterPro:IPR000092; score=272.50; evalue=2.00e-81;	K13789	-2.24	-1.62151			-1.5
OG_681	Geranylgeranyl reductase	UniRef90_Q5ENS7_Chloroplast_geranylgeranyl_reductase/hydrogenase_n=1_Tax=Heterocapsa_triquetra_RepID=Q5ENS7_HETTR	Name=JCVI_TIGRFAMS:TIGR01989; Dbxref=JCVI_TIGRFAMS:TIGR01989; Description=coq6: ubiquinone biosynthesis monooxygenase coq6; Ontology_term=InterPro:IPR000689; score=23.50; evalue=5.20e-06;	Name=SUPERFAMILY:0054729; Dbxref=SCOP:51905; Description=fad/nad(p)-binding domain; score=32.10; evalue=7.80e-08;	Name=Swiss-Prot:Q55087; Dbxref=Swiss-Prot:Q55087; Description=geranylgeranyl diphosphate reductase os synechocystis sp. (strain pcc 6803 / kazusa) gn chlp pe 3 sv 1; Ontology_term=InterPro:IPR003042,InterPro:IPR010253,InterPro:IPR011774,InterPro:IPR011777,InterPro:IPR016040,InterPro:IPR023753; score=203.76; evalue=1.61e-62;	null	K10960	-1.85		-0.705641		-1.67		-1.57283
OG_7135	Glucose-6-phosphate 1-epimerase	UniRef90_R1D7A9_Uncharacterized_protein_n=2_Tax=Emiliania_huxleyi_CCMP1516_RepID=R1D7A9_EMIHU	null	Name=SUPERFAMILY:0051490; Dbxref=SCOP:74650; Description=galactose mutarotase-like; score=43.30; evalue=2.40e-11;	Name=Swiss-Prot:P39173; Dbxref=Swiss-Prot:P39173; Description=putative glucose-6-phosphate 1-epimerase os escherichia coli (strain k12) gn yead pe 1 sv 2; Ontology_term=InterPro:IPR008183,InterPro:IPR011013,InterPro:IPR014718,InterPro:IPR025532; score=97.06; evalue=1.31e-21;	Name=Pfam:Aldose_epim; Dbxref=Pfam:PF01263.15; Description=aldose 1-epimerase; Ontology_term=InterPro:IPR008183; score=107.80; evalue=5.00e-31;	K01792		-1.33441			-2.59	-1.14181
OG_20	Glucose-6-phosphate isomerase	UniRef90_A5XB31_Glucose-6-phosphate_isomerase_n=1_Tax=Pyrocystis_lunula_RepID=A5XB31_PYRLU	null	Name=SUPERFAMILY:0049514; Dbxref=SCOP:53697; Description=sis domain; score=558.20; evalue=1.20e-167;	Name=Swiss-Prot:P54235; Dbxref=Swiss-Prot:P54235; Description=glucose-6-phosphate isomerase cytosolic 1 os clarkia concinna gn pgic1 pe 3 sv 1; Ontology_term=InterPro:IPR001672,InterPro:IPR018189,InterPro:IPR023096; score=674.86; evalue=0.00e+00;	Name=Pfam:PGI; Dbxref=Pfam:PF00342.14; Description=phosphoglucose isomerase; Ontology_term=InterPro:IPR001672; score=622.90; evalue=2.70e-187;	K01810	-0.18	-0.919058	-0.236894		-0.82
OG_5615	Glucosidase	UniRef90_R1DQK0_Uncharacterized_protein_n=2_Tax=Emiliania_huxleyi_CCMP1516_RepID=R1DQK0_EMIHU	null	Name=SUPERFAMILY:0050643; Dbxref=SCOP:51445; Description=(trans)glycosidases; score=132.70; evalue=1.50e-38;	Name=Swiss-Prot:Q12725; Dbxref=Swiss-Prot:Q12725; Description=glucan 1 3-beta-glucosidase os yarrowia lipolytica (strain clib 122 / e 150) gn exg1 pe 3 sv 2; Ontology_term=InterPro:IPR001547,InterPro:IPR013781,InterPro:IPR017853,InterPro:IPR018087; score=155.99; evalue=2.46e-39;	Name=Pfam:Cellulase; Dbxref=Pfam:PF00150.13; Description=cellulase (glycosyl hydrolase family 5); Ontology_term=InterPro:IPR001547; score=34.20; evalue=1.40e-08;	K01210	4.96	0.760225	1.02368		2.12
OG_1643	Glutamate-1-semialdehyde 2,1-aminomutase	UniRef90_B4ZFX6_Glutamate_semialdehyde_synthase_n=1_Tax=Amphidinium_carterae_RepID=B4ZFX6_AMPCA	Name=JCVI_TIGRFAMS:TIGR00700; Dbxref=JCVI_TIGRFAMS:TIGR00700; Description=gabatrnsam: 4-aminobutyrate transaminase; Ontology_term=InterPro:IPR004632; score=123.40; evalue=1.90e-36;	Name=SUPERFAMILY:0042809; Dbxref=SCOP:53383; Description=plp-dependent transferases; score=352.80; evalue=1.70e-105;	Name=Swiss-Prot:P24630; Dbxref=Swiss-Prot:P24630; Description=glutamate-1-semialdehyde 2 1-aminomutase os synechococcus sp. (strain atcc 27144 / pcc 6301 / saug 1402/1) gn heml pe 1 sv 4; Ontology_term=InterPro:IPR004639,InterPro:IPR005814,InterPro:IPR015421,InterPro:IPR015422,InterPro:IPR015424; score=635.57; evalue=0.00e+00;	Name=Pfam:Aminotran_3; Dbxref=Pfam:PF00202.16; Description=aminotransferase class-iii; Ontology_term=InterPro:IPR005814; score=218.80; evalue=7.70e-65;	K01845	-2.95	-2.38241	-0.934454		-1.67	-0.883678	-1.10453
OG_7894	Glutamine amidotransferase	UniRef90_B5Y4A0_Predicted_protein_(Fragment)_n=1_Tax=Phaeodactylum_tricornutum_(strain_CCAP_1055/1)_RepID=B5Y4A0_PHATC	Name=JCVI_TIGRFAMS:TIGR00566; Dbxref=JCVI_TIGRFAMS:TIGR00566; Description=trpg_papa: glutamine amidotransferase of anthranilate synthase or aminodeoxychorismate synthase; Ontology_term=InterPro:IPR006221; score=24.50; evalue=4.30e-06;	Name=SUPERFAMILY:0038211; Dbxref=SCOP:52317; Description=class i glutamine amidotransferase-like; score=67.30; evalue=1.10e-18;	Name=Swiss-Prot:Q62867; Dbxref=Swiss-Prot:Q62867; Description=gamma-glutamyl hydrolase os rattus norvegicus gn ggh pe 1 sv 1; Ontology_term=InterPro:IPR011697,InterPro:IPR015527; score=148.67; evalue=1.95e-39;	Name=Pfam:GATase; Dbxref=Pfam:PF00117.23; Description=glutamine amidotransferase class-i; Ontology_term=InterPro:IPR017926; score=45.50; evalue=5.00e-12;	K01307					1.91		0.904345
OG_115	Glutamine amidotransferase	UniRef90_A0A075GIH8_CTP_synthase_n=2_Tax=environmental_samples_RepID=A0A075GIH8_9EURY	Name=JCVI_TIGRFAMS:TIGR00337; Dbxref=JCVI_TIGRFAMS:TIGR00337; Description=pyrg: ctp synthase; Ontology_term=InterPro:IPR004468; score=261.90; evalue=2.30e-78;	Name=SUPERFAMILY:0038211; Dbxref=SCOP:52317; Description=class i glutamine amidotransferase-like; score=95.60; evalue=2.20e-27;	Name=Swiss-Prot:P70698; Dbxref=Swiss-Prot:P70698; Description=ctp synthase 1 os mus musculus gn ctps1 pe 1 sv 2; Ontology_term=InterPro:IPR004468,InterPro:IPR017456,InterPro:IPR017926,InterPro:IPR027417; score=265.39; evalue=1.01e-80;	Name=Pfam:GATase; Dbxref=Pfam:PF00117.23; Description=glutamine amidotransferase class-i; Ontology_term=InterPro:IPR017926; score=145.40; evalue=1.20e-42;	K01937	0.8		1.14172		2.27
OG_3042	Glutamyl-tRNA reductase	UniRef90_W7U4L8_Glutamyl-tRNA_reductase_n=1_Tax=Nannochloropsis_gaditana_RepID=W7U4L8_9STRA	Name=JCVI_TIGRFAMS:TIGR03944; Dbxref=JCVI_TIGRFAMS:TIGR03944; Description=dehyd_sbnb_fam: 2 3-diaminopropionate biosynthesis protein sbnb; Ontology_term=InterPro:IPR023866; score=25.20; evalue=1.50e-06;	Name=SUPERFAMILY:0048455; Dbxref=SCOP:51735; Description=nad(p)-binding rossmann-fold domains; score=58.20; evalue=6.90e-16;	Name=Swiss-Prot:O08393; Dbxref=Swiss-Prot:O08393; Description=glutamyl-trna reductase os nostoc sp. (strain pcc 7120 / utex 2576) gn hema pe 3 sv 2; Ontology_term=InterPro:IPR000343,InterPro:IPR006151,InterPro:IPR015895,InterPro:IPR015896,InterPro:IPR016040,InterPro:IPR018214; score=260.77; evalue=1.27e-77;	Name=Pfam:OCD_Mu_crystall; Dbxref=Pfam:PF02423.10; Description=ornithine cyclodeaminase/mu-crystallin family; Ontology_term=InterPro:IPR003462; score=28.00; evalue=7.70e-07;	K02492	-0.75	-1.16548					-0.790433
OG_3040	Glutaredoxin	UniRef90_A0A0G4F4E7_Genome_assembly_Cvelia_1_n=1_Tax=Chromera_velia_CCMP2878_RepID=A0A0G4F4E7_9ALVE	Name=JCVI_TIGRFAMS:TIGR02182; Dbxref=JCVI_TIGRFAMS:TIGR02182; Description=grxb: glutaredoxin grxb family; Ontology_term=InterPro:IPR011901; score=134.10; evalue=1.20e-39;	Name=SUPERFAMILY:0038306; Dbxref=SCOP:52833; Description=thioredoxin-like; score=28.20; evalue=1.60e-06;	Name=Swiss-Prot:P0AC61; Dbxref=Swiss-Prot:P0AC61; Description=glutaredoxin-2 os escherichia coli o157:h7 gn grxb pe 3 sv 1; Ontology_term=InterPro:IPR004045,InterPro:IPR007494,InterPro:IPR010987,InterPro:IPR011767,InterPro:IPR011901,InterPro:IPR012336; score=115.55; evalue=6.08e-29;	Name=Pfam:GST_N_3; Dbxref=Pfam:PF13417.1; Description=glutathione s-transferase n-terminal domain; Ontology_term=InterPro:IPR004045; score=37.60; evalue=1.70e-09;	K03675	-1.36	-1.44235			-0.97
OG_11809	Glycerol-3-phosphate dehydrogenase	UniRef90_B7G4V0_Predicted_protein_n=1_Tax=Phaeodactylum_tricornutum_(strain_CCAP_1055/1)_RepID=B7G4V0_PHATC	Name=JCVI_TIGRFAMS:TIGR01377; Dbxref=JCVI_TIGRFAMS:TIGR01377; Description=soxa_mon: sarcosine oxidase monomeric form; Ontology_term=InterPro:IPR006281; score=40.40; evalue=3.30e-11;	Name=SUPERFAMILY:0046057; Dbxref=SCOP:51971; Description=nucleotide-binding domain; score=92.40; evalue=3.20e-26;	Name=Swiss-Prot:Q55GI5; Dbxref=Swiss-Prot:Q55GI5; Description=l-2-hydroxyglutarate dehydrogenase mitochondrial os dictyostelium discoideum gn l2hgdh pe 3 sv 1; Ontology_term=InterPro:IPR006076; score=100.14; evalue=4.73e-21;	Name=Pfam:NAD_binding_8; Dbxref=Pfam:PF13450.1; Description=nad(p)-binding rossmann-like domain; score=25.30; evalue=1.00e-05;	K00111		-1.50101	1.99076			2.08692	4.39115
OG_678	Glycerol-3-phosphate dehydrogenase	UniRef90_R1DG23_Glycerol-3-phosphate_dehydrogenase_[NAD(+)]_n=1_Tax=Emiliania_huxleyi_CCMP1516_RepID=R1DG23_EMIHU	Name=JCVI_TIGRFAMS:TIGR03376; Dbxref=JCVI_TIGRFAMS:TIGR03376; Description=glycerol3p_dh: glycerol-3-phosphate dehydrogenase (nad(+)); Ontology_term=InterPro:IPR017751; score=210.10; evalue=1.00e-62;	Name=SUPERFAMILY:0049729; Dbxref=SCOP:48179; Description=6-phosphogluconate dehydrogenase c-terminal domain-like; score=143.30; evalue=3.00e-42;	Name=Swiss-Prot:Q8N335; Dbxref=Swiss-Prot:Q8N335; Description=glycerol-3-phosphate dehydrogenase 1-like protein os homo sapiens gn gpd1l pe 1 sv 1; Ontology_term=InterPro:IPR006109,InterPro:IPR006168,InterPro:IPR008927,InterPro:IPR011128,InterPro:IPR013328,InterPro:IPR016040,InterPro:IPR017751; score=184.11; evalue=5.26e-55;	Name=Pfam:NAD_Gly3P_dh_C; Dbxref=Pfam:PF07479.9; Description=nad-dependent glycerol-3-phosphate dehydrogenase c-terminus; Ontology_term=InterPro:IPR006109; score=163.40; evalue=2.50e-48;	K00006	-1.29	-0.881808			1.31
OG_13996	Glycerophosphoryl diester phosphodiesterase	UniRef90_B7FQ33_Predicted_protein_n=1_Tax=Phaeodactylum_tricornutum_(strain_CCAP_1055/1)_RepID=B7FQ33_PHATC	null	Name=SUPERFAMILY:0041669; Dbxref=SCOP:51695; Description=plc-like phosphodiesterases; score=92.30; evalue=4.00e-26;	null	Name=Pfam:GDPD; Dbxref=Pfam:PF03009.12; Description=glycerophosphoryl diester phosphodiesterase family; Ontology_term=InterPro:IPR004129; score=73.70; evalue=1.40e-20;	K01126	8.45		7.25442		2.35
OG_6239	Glycerophosphoryl diester phosphodiesterase	UniRef90_K0SNL2_Uncharacterized_protein_n=1_Tax=Thalassiosira_oceanica_RepID=K0SNL2_THAOC	null	Name=SUPERFAMILY:0050147; Dbxref=SCOP:51695; Description=plc-like phosphodiesterases; score=85.40; evalue=5.10e-24;	null	Name=Pfam:GDPD; Dbxref=Pfam:PF03009.12; Description=glycerophosphoryl diester phosphodiesterase family; Ontology_term=InterPro:IPR004129; score=55.50; evalue=5.30e-15;	0	1.38		0.778326
OG_1676	Glycine cleavage system H protein	UniRef90_F2WQ78_Mitochondrial_glycine_cleavage_system_H-like_protein_1_n=1_Tax=Karlodinium_veneficum_RepID=F2WQ78_KARVE	Name=JCVI_TIGRFAMS:TIGR03077; Dbxref=JCVI_TIGRFAMS:TIGR03077; Description=not_gcvh: glycine cleavage protein h-like protein; Ontology_term=InterPro:IPR017514; score=64.40; evalue=1.90e-18;	Name=SUPERFAMILY:0042385; Dbxref=SCOP:51230; Description=single hybrid motif; score=27.90; evalue=9.80e-07;	Name=Swiss-Prot:A1VE01; Dbxref=Swiss-Prot:A1VE01; Description=glycine cleavage system h protein os desulfovibrio vulgaris subsp. vulgaris (strain dp4) gn gcvh pe 3 sv 1; Ontology_term=InterPro:IPR002930,InterPro:IPR003016,InterPro:IPR011053,InterPro:IPR017453; score=111.31; evalue=8.03e-30;	Name=Pfam:GCV_H; Dbxref=Pfam:PF01597.14; Description=glycine cleavage h-protein; Ontology_term=InterPro:IPR002930; score=121.30; evalue=1.60e-35;	K02437	-1.23				-1.02		-0.978478
OG_21196	Glycosyl transferase	UniRef90_B5YMK4_Predicted_protein_n=1_Tax=Thalassiosira_pseudonana_RepID=B5YMK4_THAPS	Name=JCVI_TIGRFAMS:TIGR02095; Dbxref=JCVI_TIGRFAMS:TIGR02095; Description=glga: glycogen/starch synthases adp-glucose type; Ontology_term=InterPro:IPR011835; score=35.70; evalue=8.40e-10;	Name=SUPERFAMILY:0038341; Dbxref=SCOP:53756; Description=udp-glycosyltransferase/glycogen phosphorylase; score=67.40; evalue=1.20e-18;	null	Name=Pfam:Glyco_trans_1_4; Dbxref=Pfam:PF13692.1; Description=glycosyl transferases group 1; score=39.70; evalue=4.20e-10;	K12583	3.08		6.26611		0.85
OG_23582	Guanine deaminase	UniRef90_A0A024TXJ0_Guanine_deaminase_n=1_Tax=Aphanomyces_invadans_RepID=A0A024TXJ0_9STRA	Name=JCVI_TIGRFAMS:TIGR01224; Dbxref=JCVI_TIGRFAMS:TIGR01224; Description=huti: imidazolonepropionase; Ontology_term=InterPro:IPR005920; score=28.60; evalue=1.30e-07;	Name=SUPERFAMILY:0054489; Dbxref=SCOP:51556; Description=metallo-dependent hydrolases; score=165.50; evalue=1.80e-48;	Name=Swiss-Prot:Q9WTT6; Dbxref=Swiss-Prot:Q9WTT6; Description=guanine deaminase os rattus norvegicus gn gda pe 1 sv 1; Ontology_term=InterPro:IPR006680,InterPro:IPR014311; score=199.52; evalue=6.09e-56;	Name=Pfam:Amidohydro_1; Dbxref=Pfam:PF01979.15; Description=amidohydrolase family; Ontology_term=InterPro:IPR006680; score=85.60; evalue=4.50e-24;	K01487						0.836815	0.887749
OG_5631	GUN4-like protein	UniRef90_A0A061RGV0_Gun4-like_protein_n=1_Tax=Tetraselmis_sp._GSL018_RepID=A0A061RGV0_9CHLO	null	Name=SUPERFAMILY:0051488; Dbxref=SCOP:140869; Description=gun4-like; score=141.00; evalue=1.60e-41;	Name=Swiss-Prot:O19887; Dbxref=Swiss-Prot:O19887; Description=uncharacterized protein ycf53 os cyanidium caldarium gn ycf53 pe 3 sv 1; Ontology_term=InterPro:IPR008629; score=98.60; evalue=1.12e-22;	Name=Pfam:GUN4; Dbxref=Pfam:PF05419.7; Description=gun4-like; Ontology_term=InterPro:IPR008629; score=106.00; evalue=1.10e-30;	0	-1.78	-1.64438	-0.739526		-1.46		-0.89662
OG_1412	Haloacid-halidohydrolase	UniRef90_C1FEW1_Haloacid-halidohydrolase_n=1_Tax=Micromonas_sp._(strain_RCC299_/_NOUM17)_RepID=C1FEW1_MICSR	Name=JCVI_TIGRFAMS:TIGR01454; Dbxref=JCVI_TIGRFAMS:TIGR01454; Description=ahba_synth_rp: ahba synthesis associated protein; Ontology_term=InterPro:IPR006351; score=35.20; evalue=2.00e-09;	Name=SUPERFAMILY:0053006; Dbxref=SCOP:56784; Description=had-like; score=109.20; evalue=2.20e-31;	Name=Swiss-Prot:P40119; Dbxref=Swiss-Prot:P40119; Description=protein cbby chromosomal os cupriavidus necator (strain atcc 17699 / h16 / dsm 428 / stanier 337) gn cbbyc pe 3 sv 3; Ontology_term=InterPro:IPR006439,InterPro:IPR023214; score=127.87; evalue=8.16e-33;	Name=Pfam:Hydrolase_like; Dbxref=Pfam:PF13242.1; Description=had-hyrolase-like; score=36.60; evalue=2.40e-09;	0	-1.8	-0.816476			-0.83
OG_21267	HLIP	UniRef90_B8BVE9_High_light_induced_protein_2_n=1_Tax=Thalassiosira_pseudonana_RepID=B8BVE9_THAPS	null	null	null	null	0	-3.91	-1.80901			-2.22
OG_10212	Homing endonuclease	UniRef90_K0R779_Uncharacterized_protein_n=1_Tax=Thalassiosira_oceanica_RepID=K0R779_THAOC	null	null	null	Name=Pfam:HNH_5; Dbxref=Pfam:PF14279.1; Description=hnh endonuclease; score=29.00; evalue=6.80e-07;	0		0.959653			1.85		1.16487
OG_667	Inner membrane protein	UniRef90_A0A0G4G3Z6_Genome_assembly_Vbrassicaformis_n=1_Tax=Vitrella_brassicaformis_CCMP3155_RepID=A0A0G4G3Z6_9ALVE	Name=JCVI_TIGRFAMS:TIGR03592; Dbxref=JCVI_TIGRFAMS:TIGR03592; Description=yidc_oxa1_cterm: membrane protein insertase yidc/oxa1 family; Ontology_term=InterPro:IPR028055; score=127.00; evalue=1.90e-37;	null	Name=Swiss-Prot:Q8S339; Dbxref=Swiss-Prot:Q8S339; Description=inner membrane albino3-like protein 1 chloroplastic os chlamydomonas reinhardtii gn alb3.1 pe 3 sv 1; Ontology_term=InterPro:IPR001708,InterPro:IPR028055; score=112.85; evalue=6.08e-26;	Name=Pfam:60KD_IMP; Dbxref=Pfam:PF02096.15; Description=60kd inner membrane protein; Ontology_term=InterPro:IPR001708; score=130.90; evalue=3.80e-38;	K03217	-2.71	-0.940276			-1.66
OG_777	Inorganic phosphate transporter	UniRef90_C5LQR2_Inorganic_phosphate_transporter,_putative_n=1_Tax=Perkinsus_marinus_(strain_ATCC_50983_/_TXsc)_RepID=C5LQR2_PERM5	Name=JCVI_TIGRFAMS:TIGR00788; Dbxref=JCVI_TIGRFAMS:TIGR00788; Description=fbt: folate/biopterin transporter; Ontology_term=InterPro:IPR004324; score=31.90; evalue=1.40e-08;	Name=SUPERFAMILY:0042480; Dbxref=SCOP:103473; Description=mfs general substrate transporter; score=101.00; evalue=5.20e-29;	Name=Swiss-Prot:Q9ZWT3; Dbxref=Swiss-Prot:Q9ZWT3; Description=probable inorganic phosphate transporter 1-6 os arabidopsis thaliana gn pht1-6 pe 2 sv 1; Ontology_term=InterPro:IPR004738,InterPro:IPR005828,InterPro:IPR005829,InterPro:IPR016196,InterPro:IPR020846; score=101.68; evalue=6.54e-22;	Name=Pfam:MFS_1; Dbxref=Pfam:PF07690.11; Description=major facilitator superfamily; Ontology_term=InterPro:IPR011701; score=28.40; evalue=5.70e-07;	K08176	2.25	1.25383	2.37371
OG_4613	Inorganic phosphate transporter	UniRef90_W2QTC9_Uncharacterized_protein_n=9_Tax=Phytophthora_parasitica_RepID=W2QTC9_PHYPN	null	null	Name=Swiss-Prot:Q9PLN5; Dbxref=Swiss-Prot:Q9PLN5; Description=putative phosphate permease tc_0064 os chlamydia muridarum (strain mopn / nigg) gn tc_0064 pe 3 sv 1; Ontology_term=InterPro:IPR001204; score=135.19; evalue=2.31e-33;	Name=Pfam:PHO4; Dbxref=Pfam:PF01384.15; Description=phosphate transporter family; Ontology_term=InterPro:IPR001204; score=298.20; evalue=4.30e-89;	K03306		5.74243	3.53431			0.916782
OG_1509	Inorganic pyrophosphatase	UniRef90_F0Y099_Putative_inorganic_pyrophosphatase_n=1_Tax=Aureococcus_anophagefferens_RepID=F0Y099_AURAN	null	Name=SUPERFAMILY:0049865; Dbxref=SCOP:50324; Description=inorganic pyrophosphatase; score=159.20; evalue=4.60e-47;	Name=Swiss-Prot:Q6FRB7; Dbxref=Swiss-Prot:Q6FRB7; Description=inorganic pyrophosphatase os candida glabrata (strain atcc 2001 / cbs 138 / jcm 3761 / nbrc 0622 / nrrl y-65) gn ipp1 pe 3 sv 1; Ontology_term=InterPro:IPR008162; score=233.03; evalue=3.72e-73;	Name=Pfam:Pyrophosphatase; Dbxref=Pfam:PF00719.14; Description=inorganic pyrophosphatase; Ontology_term=InterPro:IPR008162; score=166.60; evalue=2.40e-49;	K01507	-1.75		-0.726878		-2.03
OG_400	Inosine-5'-monophosphate_dehydrogenase	UniRef90_C5K7Z6_Inosine-5'-monophosphate_dehydrogenase_n=3_Tax=Perkinsus_marinus_(strain_ATCC_50983_/_TXsc)_RepID=C5K7Z6_PERM5	Name=JCVI_TIGRFAMS:TIGR01304; Dbxref=JCVI_TIGRFAMS:TIGR01304; Description=imp_dh_rel_2: imp dehydrogenase family protein; Ontology_term=InterPro:IPR005992; score=85.30; evalue=1.00e-24;	Name=SUPERFAMILY:0047561; Dbxref=SCOP:51412; Description=inosine monophosphate dehydrogenase (impdh); score=199.20; evalue=6.60e-59;	Name=Swiss-Prot:D3ZLZ7; Dbxref=Swiss-Prot:D3ZLZ7; Description=inosine-5'-monophosphate dehydrogenase 1 os rattus norvegicus gn impdh1 pe 3 sv 1; Ontology_term=InterPro:IPR000644,InterPro:IPR001093,InterPro:IPR005990,InterPro:IPR013785,InterPro:IPR015875; score=431.80; evalue=1.81e-144;	Name=Pfam:FMN_dh; Dbxref=Pfam:PF01070.13; Description=fmn-dependent dehydrogenase; Ontology_term=InterPro:IPR000262; score=27.40; evalue=1.30e-06;	K00088	1.07		0.810279		2.14
OG_22009	Integral membrane protein (possible transporter)	UniRef90_UPI0004900363_membrane_protein_n=1_Tax=Desulfocurvus_vexinensis_RepID=UPI0004900363	null	null	null	Name=Pfam:HPP; Dbxref=Pfam:PF04982.8; Description=hpp family; Ontology_term=InterPro:IPR007065; score=61.60; evalue=5.30e-17;	0		-1.19062				3.28841	3.66259
OG_12497	Ion transporter	UniRef90_R1BUI4_Uncharacterized_protein_n=1_Tax=Emiliania_huxleyi_CCMP1516_RepID=R1BUI4_EMIHU	null	Name=SUPERFAMILY:0053690; Dbxref=SCOP:81324; Description=voltage-gated potassium channels; score=59.00; evalue=2.50e-16;	null	Name=Pfam:Ion_trans; Dbxref=Pfam:PF00520.26; Description=ion transport protein; Ontology_term=InterPro:IPR005821; score=88.70; evalue=2.70e-25;	0	0.85		1.56471		-1.93		1.586
OG_21081	Isochorismatase-like	UniRef90_A0A090N3J3_Isochorismatase-like_n=2_Tax=Ostreococcus_tauri_RepID=A0A090N3J3_OSTTA	Name=JCVI_TIGRFAMS:TIGR03614; Dbxref=JCVI_TIGRFAMS:TIGR03614; Description=rutb: pyrimidine utilization protein b; Ontology_term=InterPro:IPR019916; score=45.60; evalue=1.40e-12;	Name=SUPERFAMILY:0039077; Dbxref=SCOP:52499; Description=isochorismatase-like hydrolases; score=108.00; evalue=4.50e-31;	null	Name=Pfam:Isochorismatase; Dbxref=Pfam:PF00857.15; Description=isochorismatase family; Ontology_term=InterPro:IPR000868; score=97.80; evalue=5.80e-28;	0					1.94		1.99332
OG_3769	Isocitrate dehydrogenase	UniRef90_A0A0G4G7Q4_Genome_assembly_Cvelia_1_n=1_Tax=Chromera_velia_CCMP2878_RepID=A0A0G4G7Q4_9ALVE	Name=JCVI_TIGRFAMS:TIGR00127; Dbxref=JCVI_TIGRFAMS:TIGR00127; Description=nadp_idh_euk: isocitrate dehydrogenase nadp-dependent; Ontology_term=InterPro:IPR004790; score=190.10; evalue=9.70e-57;	Name=SUPERFAMILY:0050895; Dbxref=SCOP:53659; Description=isocitrate/isopropylmalate dehydrogenase-like; score=134.90; evalue=3.50e-39;	Name=Swiss-Prot:Q06197; Dbxref=Swiss-Prot:Q06197; Description=isocitrate dehydrogenase [nadp] os glycine max gn idh1 pe 2 sv 2; Ontology_term=InterPro:IPR004790,InterPro:IPR019818,InterPro:IPR024084; score=174.48; evalue=5.75e-47;	Name=Pfam:EF_hand_3; Dbxref=Pfam:PF13202.1; Description=ef hand; Ontology_term=InterPro:IPR002048; score=25.90; evalue=3.70e-06;	K00031	1.15		1.04554
OG_230	Isocitrate lyase	UniRef90_W4FGM5_Isocitrate_lyase_n=2_Tax=Aphanomyces_RepID=W4FGM5_9STRA	Name=JCVI_TIGRFAMS:TIGR01346; Dbxref=JCVI_TIGRFAMS:TIGR01346; Description=isocit_lyase: isocitrate lyase; Ontology_term=InterPro:IPR006254; score=236.40; evalue=1.10e-70;	Name=SUPERFAMILY:0048843; Dbxref=SCOP:51621; Description=phosphoenolpyruvate/pyruvate domain; score=62.80; evalue=2.80e-17;	Name=Swiss-Prot:P45457; Dbxref=Swiss-Prot:P45457; Description=isocitrate lyase 2 (fragment) os glycine max gn icl2 pe 2 sv 1; Ontology_term=InterPro:IPR000918,InterPro:IPR006254,InterPro:IPR015813,InterPro:IPR018523; score=239.58; evalue=2.20e-73;	Name=Pfam:ICL; Dbxref=Pfam:PF00463.16; Description=isocitrate lyase family; Ontology_term=InterPro:IPR000918; score=255.30; evalue=7.30e-76;	K01637	-1.95		-0.999298		-0.94		-1.40077
OG_1321	Ketol-acid reductoisomerase	UniRef90_F0Y9L7_Putative_uncharacterized_protein_n=1_Tax=Aureococcus_anophagefferens_RepID=F0Y9L7_AURAN	Name=JCVI_TIGRFAMS:TIGR00465; Dbxref=JCVI_TIGRFAMS:TIGR00465; Description=ilvc: ketol-acid reductoisomerase; Ontology_term=InterPro:IPR013023; score=283.20; evalue=4.50e-85;	Name=SUPERFAMILY:0052837; Dbxref=SCOP:51735; Description=nad(p)-binding rossmann-fold domains; score=32.50; evalue=8.10e-08;	Name=Swiss-Prot:A6W216; Dbxref=Swiss-Prot:A6W216; Description=ketol-acid reductoisomerase os marinomonas sp. (strain mwyl1) gn ilvc pe 3 sv 1; Ontology_term=InterPro:IPR000506,InterPro:IPR008927,InterPro:IPR013023,InterPro:IPR013116,InterPro:IPR013328,InterPro:IPR014359,InterPro:IPR016040; score=370.16; evalue=2.81e-125;	Name=Pfam:IlvC; Dbxref=Pfam:PF01450.14; Description=acetohydroxy acid isomeroreductase catalytic domain; Ontology_term=InterPro:IPR000506; score=46.10; evalue=4.00e-12;	K00053		-1.18877	-0.949391				-0.761416
OG_11981	Large subunit ribosomal protein L17	UniRef90_K0TAZ9_Uncharacterized_protein_n=1_Tax=Thalassiosira_oceanica_RepID=K0TAZ9_THAOC	Name=JCVI_TIGRFAMS:TIGR00059; Dbxref=JCVI_TIGRFAMS:TIGR00059; Description=l17: ribosomal protein l17; Ontology_term=InterPro:IPR000456; score=140.50; evalue=5.30e-42;	Name=SUPERFAMILY:0053787; Dbxref=SCOP:64263; Description=prokaryotic ribosomal protein l17; score=120.50; evalue=1.80e-35;	Name=Swiss-Prot:B2ITN0; Dbxref=Swiss-Prot:B2ITN0; Description=50s ribosomal protein l17 os nostoc punctiforme (strain atcc 29133 / pcc 73102) gn rplq pe 3 sv 1; Ontology_term=InterPro:IPR000456; score=169.86; evalue=9.08e-53;	Name=Pfam:Ribosomal_L17; Dbxref=Pfam:PF01196.14; Description=ribosomal protein l17; Ontology_term=InterPro:IPR000456; score=119.20; evalue=7.60e-35;	K02879	-3.42	-1.09913	-0.719211		-0.89
OG_11721	Leucyl-tRNA synthetase	UniRef90_R1DKA2_Leucyl-tRNA_synthetase_n=1_Tax=Emiliania_huxleyi_CCMP1516_RepID=R1DKA2_EMIHU	Name=JCVI_TIGRFAMS:TIGR00398; Dbxref=JCVI_TIGRFAMS:TIGR00398; Description=metg: methionine--trna ligase; Ontology_term=InterPro:IPR014758; score=91.20; evalue=1.30e-26;	Name=SUPERFAMILY:0052384; Dbxref=SCOP:52374; Description=nucleotidylyl transferase; score=334.50; evalue=5.20e-100;	Name=Swiss-Prot:B7GK53; Dbxref=Swiss-Prot:B7GK53; Description=leucine--trna ligase os anoxybacillus flavithermus (strain dsm 21510 / wk1) gn leus pe 3 sv 1; Ontology_term=InterPro:IPR001412,InterPro:IPR002300,InterPro:IPR002302,InterPro:IPR009008,InterPro:IPR009080,InterPro:IPR013155,InterPro:IPR014729,InterPro:IPR015413,InterPro:IPR025709; score=903.66; evalue=0.00e+00;	Name=Pfam:Anticodon_1; Dbxref=Pfam:PF08264.8; Description=anticodon-binding domain of trna; Ontology_term=InterPro:IPR013155; score=55.10; evalue=6.40e-15;	K01869	-2.89	-1.05627			-1.02
OG_10120	Light repressed yfia ribosomal subunit interface protein	UniRef90_B8BRE6_Light-repressed_protein_a_n=1_Tax=Thalassiosira_pseudonana_RepID=B8BRE6_THAPS	Name=JCVI_TIGRFAMS:TIGR00741; Dbxref=JCVI_TIGRFAMS:TIGR00741; Description=yfia: ribosomal subunit interface protein; Ontology_term=InterPro:IPR003489; score=81.70; evalue=9.10e-24;	Name=SUPERFAMILY:0054749; Dbxref=SCOP:69754; Description=ribosome binding protein y (yfia homologue); score=75.20; evalue=2.70e-21;	Name=Swiss-Prot:Q6GIN9; Dbxref=Swiss-Prot:Q6GIN9; Description=uncharacterized protein sar0806 os staphylococcus aureus (strain mrsa252) gn sar0806 pe 3 sv 1; Ontology_term=InterPro:IPR003489; score=91.28; evalue=8.06e-21;	Name=Pfam:Ribosomal_S30AE; Dbxref=Pfam:PF02482.14; Description=sigma 54 modulation protein / s30ea ribosomal protein; Ontology_term=InterPro:IPR003489; score=87.70; evalue=4.40e-25;	K05808	-1.45				-1.94		-0.79328
OG_12958	Lipocalin	UniRef90_B8BUF6_Uncharacterized_protein_n=1_Tax=Thalassiosira_pseudonana_RepID=B8BUF6_THAPS	null	Name=SUPERFAMILY:0047275; Dbxref=SCOP:50814; Description=lipocalins; score=32.80; evalue=6.50e-08;	null	null	0	-0.82	-1.02006			-1.02
OG_7178	Magnesium-protoporphyrin O-methyltransferase	UniRef90_A9NUI2_Putative_uncharacterized_protein_n=2_Tax=Picea_sitchensis_RepID=A9NUI2_PICSI	Name=JCVI_TIGRFAMS:TIGR01934; Dbxref=JCVI_TIGRFAMS:TIGR01934; Description=meng_menh_ubie: ubiquinone/menaquinone biosynthesis methyltransferase; Ontology_term=InterPro:IPR004033; score=24.60; evalue=2.80e-06;	Name=SUPERFAMILY:0047919; Dbxref=SCOP:53335; Description=s-adenosyl-l-methionine-dependent methyltransferases; score=97.10; evalue=1.10e-27;	Name=Swiss-Prot:Q55467; Dbxref=Swiss-Prot:Q55467; Description=magnesium-protoporphyrin o-methyltransferase os synechocystis sp. (strain pcc 6803 / kazusa) gn chlm pe 3 sv 1; Ontology_term=InterPro:IPR010251,InterPro:IPR010940; score=224.94; evalue=4.59e-71;	Name=Pfam:Methyltransf_12; Dbxref=Pfam:PF08242.7; Description=methyltransferase domain; Ontology_term=InterPro:IPR013217; score=39.70; evalue=4.70e-10;	K03428	-1.42	-1.37722			-1.16		-1.07221
OG_7157	Membrane protein	UniRef90_R1EKY2_Uncharacterized_protein_n=2_Tax=Emiliania_huxleyi_CCMP1516_RepID=R1EKY2_EMIHU	null	null	null	Name=Pfam:DUF2214; Dbxref=Pfam:PF09980.4; Description=predicted membrane protein (duf2214); Ontology_term=InterPro:IPR018706; score=146.60; evalue=3.80e-43;	K08983	-3.67	-1.27598			-4
OG_12783	Membrane-anchored protein YidD	UniRef90_B9IFV7_Uncharacterized_protein_n=2_Tax=Populus_RepID=B9IFV7_POPTR	Name=JCVI_TIGRFAMS:TIGR00278; Dbxref=JCVI_TIGRFAMS:TIGR00278; Description=tigr00278: conserved hypothetical protein yidd; Ontology_term=InterPro:IPR002696; score=67.30; evalue=1.70e-19;	null	null	Name=Pfam:Haemolytic; Dbxref=Pfam:PF01809.13; Description=haemolytic domain; Ontology_term=InterPro:IPR002696; score=82.60; evalue=9.80e-24;	K08998					-0.99		-1.0553
OG_683	Methionine-dependent methyltransferase	UniRef90_Q6SA24_M.SnaBI_methyltransferase_n=1_Tax=Sphaerotilus_natans_RepID=Q6SA24_9BURK	Name=JCVI_TIGRFAMS:TIGR00571; Dbxref=JCVI_TIGRFAMS:TIGR00571; Description=dam: dna adenine methylase; Ontology_term=InterPro:IPR012327; score=28.30; evalue=2.80e-07;	Name=SUPERFAMILY:0054432; Dbxref=SCOP:53335; Description=s-adenosyl-l-methionine-dependent methyltransferases; score=25.80; evalue=6.10e-06;	null	Name=Pfam:MethyltransfD12; Dbxref=Pfam:PF02086.10; Description=d12 class n6 adenine-specific dna methyltransferase; Ontology_term=InterPro:IPR012327; score=33.80; evalue=2.10e-08;	0			1.67881		0.95		1.56067
OG_2753	Methyltransferase	UniRef90_A0A087U1Q4_Methyltransferase-like_protein_21D_(Fragment)_n=1_Tax=Stegodyphus_mimosarum_RepID=A0A087U1Q4_9ARAC	null	Name=SUPERFAMILY:0046838; Dbxref=SCOP:53335; Description=s-adenosyl-l-methionine-dependent methyltransferases; score=27.50; evalue=1.90e-06;	null	Name=Pfam:Methyltransf_16; Dbxref=Pfam:PF10294.4; Description=putative methyltransferase; Ontology_term=InterPro:IPR019410; score=33.50; evalue=2.30e-08;	0	-1.6	-0.919199			-2.57
OG_1486	Mg chelatase subunit I	UniRef90_A5GRX3_Mg-protoporphyrin_IX_chelatase_n=1_Tax=Synechococcus_sp._(strain_RCC307)_RepID=A5GRX3_SYNR3	Name=JCVI_TIGRFAMS:TIGR00368; Dbxref=JCVI_TIGRFAMS:TIGR00368; Description=tigr00368: mg chelatase-like protein; Ontology_term=InterPro:IPR004482; score=26.70; evalue=4.20e-07;	Name=SUPERFAMILY:0041830; Dbxref=SCOP:52540; Description=p-loop containing nucleoside triphosphate hydrolases; score=88.30; evalue=5.20e-25;	Name=Swiss-Prot:Q9MUT3; Dbxref=Swiss-Prot:Q9MUT3; Description=magnesium-chelatase subunit chli os mesostigma viride gn chli pe 3 sv 1; Ontology_term=InterPro:IPR000523,InterPro:IPR003593,InterPro:IPR011775,InterPro:IPR027417; score=414.46; evalue=1.23e-141;	Name=Pfam:AAA_5; Dbxref=Pfam:PF07728.9; Description=aaa domain (dynein-related subfamily); Ontology_term=InterPro:IPR011704; score=27.10; evalue=2.40e-06;	K03405	-1.88	-1.35197					-0.98652
OG_6250	Mg transporter	UniRef90_B7FRB0_Predicted_protein_(Fragment)_n=1_Tax=Phaeodactylum_tricornutum_(strain_CCAP_1055/1)_RepID=B7FRB0_PHATC	null	null	null	Name=Pfam:MgtC; Dbxref=Pfam:PF02308.11; Description=mgtc family; Ontology_term=InterPro:IPR003416; score=76.00; evalue=2.10e-21;	K07507	2.17		0.780445
OG_22280	Mitochondrial carrier	UniRef90_R1EPF7_Mitochondrial_carrier_protein_n=1_Tax=Emiliania_huxleyi_CCMP1516_RepID=R1EPF7_EMIHU	null	Name=SUPERFAMILY:0048588; Dbxref=SCOP:103506; Description=mitochondrial carrier; score=126.90; evalue=6.10e-37;	Name=Swiss-Prot:P78763; Dbxref=Swiss-Prot:P78763; Description=uncharacterized mitochondrial carrier c83.13 os schizosaccharomyces pombe (strain 972 / atcc 24843) gn spbc83.13 pe 2 sv 2; Ontology_term=InterPro:IPR018108,InterPro:IPR023395; score=139.43; evalue=1.14e-36;	Name=Pfam:Mito_carr; Dbxref=Pfam:PF00153.22; Description=mitochondrial carrier protein; Ontology_term=InterPro:IPR018108; score=101.20; evalue=1.60e-29;	0		3.96087	3.92822				2.37721
OG_1795	Mitochondrial carrier (phosphate transporter)	UniRef90_C1MVS3_Mitochondrial_carrier_family_n=1_Tax=Micromonas_pusilla_(strain_CCMP1545)_RepID=C1MVS3_MICPC	null	Name=SUPERFAMILY:0048588; Dbxref=SCOP:103506; Description=mitochondrial carrier; score=147.70; evalue=2.80e-43;	Name=Swiss-Prot:Q00325; Dbxref=Swiss-Prot:Q00325; Description=phosphate carrier protein mitochondrial os homo sapiens gn slc25a3 pe 1 sv 2; Ontology_term=InterPro:IPR018108,InterPro:IPR023395; score=97.44; evalue=7.10e-21;	Name=Pfam:Mito_carr; Dbxref=Pfam:PF00153.22; Description=mitochondrial carrier protein; Ontology_term=InterPro:IPR018108; score=109.80; evalue=3.60e-32;	K15102	-1.76	-0.970561			-0.8
OG_2840	Mitochondrial carrier (phosphate transporter)	UniRef90_W4FG36_Uncharacterized_protein_n=1_Tax=Aphanomyces_astaci_RepID=W4FG36_9STRA	null	Name=SUPERFAMILY:0048588; Dbxref=SCOP:103506; Description=mitochondrial carrier; score=171.00; evalue=2.10e-50;	Name=Swiss-Prot:Q54MZ4; Dbxref=Swiss-Prot:Q54MZ4; Description=mitochondrial substrate carrier family protein b os dictyostelium discoideum gn mcfb pe 3 sv 1; Ontology_term=InterPro:IPR002048,InterPro:IPR002067,InterPro:IPR011992,InterPro:IPR018108,InterPro:IPR018247,InterPro:IPR023395; score=111.69; evalue=4.69e-26;	Name=Pfam:Mito_carr; Dbxref=Pfam:PF00153.22; Description=mitochondrial carrier protein; Ontology_term=InterPro:IPR018108; score=157.20; evalue=5.70e-47;	K14684	-1.45	-1.73105	-0.998678			-0.923973	-0.820366
OG_9287	Mitotic checkpoint protein	UniRef90_B8BW45_Uncharacterized_protein_n=1_Tax=Thalassiosira_pseudonana_RepID=B8BW45_THAPS	null	Name=SUPERFAMILY:0048349; Dbxref=SCOP:50978; Description=wd40 repeat-like; score=122.60; evalue=1.70e-35;	Name=Swiss-Prot:Q5RB58; Dbxref=Swiss-Prot:Q5RB58; Description=mitotic checkpoint protein bub3 os pongo abelii gn bub3 pe 2 sv 1; Ontology_term=InterPro:IPR001680,InterPro:IPR015943,InterPro:IPR017986,InterPro:IPR020472; score=227.25; evalue=6.68e-69;	Name=Pfam:WD40; Dbxref=Pfam:PF00400.27; Description=wd domain g-beta repeat; Ontology_term=InterPro:IPR001680; score=64.40; evalue=4.10e-18;	K02180					1.52		0.98708
OG_1994	mRNA degradation factor	UniRef90_A0A0G4MIT8_Uncharacterized_protein_(Fragment)_n=1_Tax=Verticillium_longisporum_RepID=A0A0G4MIT8_9PEZI	null	null	null	null	K12608	-2.3	-1.42193			1.05
OG_4657	NAD dependent epimerase/dehydratase	UniRef90_L1J2X8_Uncharacterized_protein_n=1_Tax=Guillardia_theta_CCMP2712_RepID=L1J2X8_GUITH	Name=JCVI_TIGRFAMS:TIGR04180; Dbxref=JCVI_TIGRFAMS:-; Description=edh_00030: nad dependent epimerase/dehydratase llpsf_edh_00030 family; Ontology_term=InterPro:IPR026390; score=24.00; evalue=3.90e-06;	Name=SUPERFAMILY:0049864; Dbxref=SCOP:51735; Description=nad(p)-binding rossmann-fold domains; score=183.30; evalue=6.60e-54;	Name=Swiss-Prot:Q9SA52; Dbxref=Swiss-Prot:Q9SA52; Description=chloroplast stem-loop binding protein of 41 kda b chloroplastic os arabidopsis thaliana gn csp41b pe 1 sv 1; Ontology_term=InterPro:IPR016040; score=110.54; evalue=1.38e-24;	Name=Pfam:NAD_binding_10; Dbxref=Pfam:PF13460.1; Description=nadh(p)-binding; score=31.20; evalue=1.80e-07;	0	-1.33	-1.21104
OG_10236	NADH(p)-binding	UniRef90_B8CBE7_Uncharacterized_protein_n=1_Tax=Thalassiosira_pseudonana_RepID=B8CBE7_THAPS	null	Name=SUPERFAMILY:0043041; Dbxref=SCOP:51735; Description=nad(p)-binding rossmann-fold domains; score=86.00; evalue=3.00e-24;	null	Name=Pfam:NAD_binding_10; Dbxref=Pfam:PF13460.1; Description=nadh(p)-binding; score=106.90; evalue=1.10e-30;	K05901		-0.842271			-0.83	-0.933591
OG_14708	NADPH-dependent fmn reductase	UniRef90_H2FV29_NADPH-dependent_FMN_reductase_n=1_Tax=Oceanimonas_sp._(strain_GK1)_RepID=H2FV29_OCESG	null	Name=SUPERFAMILY:0051281; Dbxref=SCOP:52218; Description=flavoproteins; score=61.60; evalue=7.60e-17;	null	Name=Pfam:FMN_red; Dbxref=Pfam:PF03358.10; Description=nadph-dependent fmn reductase; Ontology_term=InterPro:IPR005025; score=86.30; evalue=1.30e-24;	0		0.93656	0.932007				0.880015
OG_511	Nitrate/nitrite transporter	UniRef90_E0YPA5_Nitrate_transporter_(Fragment)_n=2_Tax=Symbiodinium_RepID=E0YPA5_9DINO	Name=JCVI_TIGRFAMS:TIGR00886; Dbxref=JCVI_TIGRFAMS:TIGR00886; Description=2a0108: nitrite transporter; Ontology_term=InterPro:IPR004737; score=216.00; evalue=1.70e-64;	Name=SUPERFAMILY:0042480; Dbxref=SCOP:103473; Description=mfs general substrate transporter; score=86.60; evalue=1.30e-24;	Name=Swiss-Prot:Q9FJH8; Dbxref=Swiss-Prot:Q9FJH8; Description=high affinity nitrate transporter 2.4 os arabidopsis thaliana gn nrt2.4 pe 2 sv 1; Ontology_term=InterPro:IPR011701,InterPro:IPR016196,InterPro:IPR020846; score=167.16; evalue=4.74e-43;	null	K02575		-2.20456	-1.12448		0.8	3.09236	2.20214
OG_726	Nitrite transporter	UniRef90_S6BXF4_Formate/nitrite_transporter_n=1_Tax=Adlercreutzia_equolifaciens_DSM_19450_RepID=S6BXF4_9ACTN	Name=JCVI_TIGRFAMS:TIGR04060; Dbxref=JCVI_TIGRFAMS:-; Description=formate_foca: formate transporter foca; Ontology_term=InterPro:IPR023999; score=114.00; evalue=1.40e-33;	null	Name=Swiss-Prot:P35839; Dbxref=Swiss-Prot:P35839; Description=probable formate transporter os methanobacterium formicicum gn fdhc pe 3 sv 1; Ontology_term=InterPro:IPR000292,InterPro:IPR023271,InterPro:IPR024002; score=99.37; evalue=8.38e-23;	Name=Pfam:Form_Nir_trans; Dbxref=Pfam:PF01226.12; Description=formate/nitrite transporter; Ontology_term=InterPro:IPR000292; score=182.90; evalue=4.20e-54;	K06212		-1.06369			-2.26	0.731435	1.35278
OG_14784	Nucleoside triphosphate hydrolase	UniRef90_K0SNP7_Uncharacterized_protein_n=1_Tax=Thalassiosira_oceanica_RepID=K0SNP7_THAOC	Name=JCVI_TIGRFAMS:TIGR03689; Dbxref=JCVI_TIGRFAMS:TIGR03689; Description=pup_aaa: proteasome atpase; Ontology_term=InterPro:IPR022482; score=27.20; evalue=3.30e-07;	Name=SUPERFAMILY:0040678; Dbxref=SCOP:52540; Description=p-loop containing nucleoside triphosphate hydrolases; score=42.80; evalue=3.60e-11;	null	Name=Pfam:AAA; Dbxref=Pfam:PF00004.24; Description=atpase family associated with various cellular activities (aaa); Ontology_term=InterPro:IPR003959; score=39.70; evalue=4.40e-10;	0						2.04073	2.4456
OG_14648	Nucleotide sugar transporter	n/a	null	null	null	Name=Pfam:Nuc_sug_transp; Dbxref=Pfam:PF04142.10; Description=nucleotide-sugar transporter; Ontology_term=InterPro:IPR007271; score=30.20; evalue=2.20e-07;	0		-1.26492				-1.34422	-1.30722
OG_8777	Oxidoreductase	UniRef90_D7FWK8_Putative_uncharacterized_protein_n=1_Tax=Ectocarpus_siliculosus_RepID=D7FWK8_ECTSI	Name=JCVI_TIGRFAMS:TIGR02160; Dbxref=JCVI_TIGRFAMS:TIGR02160; Description=pa_coa_oxy5: phenylacetate-coa oxygenase/reductase paak subunit; Ontology_term=InterPro:IPR011884; score=25.90; evalue=8.80e-07;	Name=SUPERFAMILY:0043660; Dbxref=SCOP:52343; Description=ferredoxin reductase-like c-terminal nadp-linked domain; score=76.80; evalue=1.30e-21;	Name=Swiss-Prot:P43394; Dbxref=Swiss-Prot:P43394; Description=fruit protein pkiwi502 os actinidia deliciosa gn pkiwi502 pe 2 sv 1; Ontology_term=InterPro:IPR001433,InterPro:IPR008333,InterPro:IPR017927,InterPro:IPR017938; score=112.85; evalue=6.96e-27;	Name=Pfam:NAD_binding_1; Dbxref=Pfam:PF00175.16; Description=oxidoreductase nad-binding domain; Ontology_term=InterPro:IPR001433; score=55.50; evalue=6.50e-15;	0	-0.78	-1.2662	-0.772434		-0.85
OG_4111	Oxygen-dependent protoporphyrinogen oxidase	UniRef90_C1FFS4_Protoporphyrinogen_IX_oxidase_chloroplast_n=1_Tax=Micromonas_sp._(strain_RCC299_/_NOUM17)_RepID=C1FFS4_MICSR	Name=JCVI_TIGRFAMS:TIGR02734; Dbxref=JCVI_TIGRFAMS:TIGR02734; Description=crti_fam: phytoene desaturase; Ontology_term=InterPro:IPR014105; score=35.40; evalue=1.10e-09;	Name=SUPERFAMILY:0047327; Dbxref=SCOP:51971; Description=nucleotide-binding domain; score=105.50; evalue=4.20e-30;	Name=Swiss-Prot:O24164; Dbxref=Swiss-Prot:O24164; Description=protoporphyrinogen oxidase mitochondrial os nicotiana tabacum gn ppxii pe 1 sv 1; Ontology_term=InterPro:IPR002937,InterPro:IPR004572,InterPro:IPR027418; score=156.76; evalue=6.61e-40;	Name=Pfam:DAO; Dbxref=Pfam:PF01266.19; Description=fad dependent oxidoreductase; Ontology_term=InterPro:IPR006076; score=33.80; evalue=1.50e-08;	K00231	-1.92	-1.7641			-1.71
OG_7879	PDZ domain	UniRef90_B7G6R9_Predicted_protein_n=1_Tax=Phaeodactylum_tricornutum_(strain_CCAP_1055/1)_RepID=B7G6R9_PHATC	null	Name=SUPERFAMILY:0045940; Dbxref=SCOP:50156; Description=pdz domain-like; score=31.80; evalue=8.00e-08;	null	Name=Pfam:PDZ; Dbxref=Pfam:PF00595.19; Description=pdz domain (also known as dhr or glgf); Ontology_term=InterPro:IPR001478; score=27.00; evalue=3.40e-06;	0	-1.83	-1.11621			-1.47
OG_9880	Pentapeptide repeat	UniRef90_L1ICC6_Uncharacterized_protein_n=2_Tax=Guillardia_theta_RepID=L1ICC6_GUITH	null	Name=SUPERFAMILY:0053162; Dbxref=SCOP:141571; Description=pentapeptide repeat-like; score=68.20; evalue=3.60e-19;	Name=Swiss-Prot:P81760; Dbxref=Swiss-Prot:P81760; Description=thylakoid lumenal 17.4 kda protein chloroplastic os arabidopsis thaliana gn at5g53490 pe 1 sv 2; Ontology_term=InterPro:IPR001646; score=107.46; evalue=4.46e-26;	Name=Pfam:Pentapeptide_3; Dbxref=Pfam:PF13576.1; Description=pentapeptide repeats (9 copies); Ontology_term=InterPro:IPR001646; score=39.00; evalue=4.80e-10;	0	-1.06	-1.26358
OG_7792	Peptidase	UniRef90_UPI0006A74A86_peptidase_C69_n=1_Tax=Thermoanaerobaculum_aquaticum_RepID=UPI0006A74A86	null	null	Name=Swiss-Prot:O85304; Dbxref=Swiss-Prot:O85304; Description=probable dipeptidase os salmonella dublin gn pipd pe 3 sv 1; Ontology_term=InterPro:IPR005322; score=107.07; evalue=1.62e-23;	Name=Pfam:Peptidase_C69; Dbxref=Pfam:PF03577.10; Description=peptidase family c69; Ontology_term=InterPro:IPR005322; score=254.80; evalue=1.10e-75;	0		0.973045	0.927829
OG_13787	Peptidyl-prolyl cis-trans isomerase	UniRef90_B7FXS1_Peptidyl-prolyl_cis-trans_isomerase_(Fragment)_n=1_Tax=Phaeodactylum_tricornutum_(strain_CCAP_1055/1)_RepID=B7FXS1_PHATC	Name=JCVI_TIGRFAMS:TIGR00115; Dbxref=JCVI_TIGRFAMS:TIGR00115; Description=tig: trigger factor; Ontology_term=InterPro:IPR005215; score=26.00; evalue=8.50e-07;	Name=SUPERFAMILY:0040250; Dbxref=SCOP:54534; Description=fkbp-like; score=80.50; evalue=6.20e-23;	null	Name=Pfam:FKBP_C; Dbxref=Pfam:PF00254.23; Description=fkbp-type peptidyl-prolyl cis-trans isomerase; Ontology_term=InterPro:IPR001179; score=77.30; evalue=6.00e-22;	K03772	-2.22	-1.45397			-1.06
OG_13793	Peptidyl-prolyl cis-trans isomerase	UniRef90_K0R4C0_Peptidyl-prolyl_cis-trans_isomerase_n=1_Tax=Thalassiosira_oceanica_RepID=K0R4C0_THAOC	null	Name=SUPERFAMILY:0041183; Dbxref=SCOP:54534; Description=fkbp-like; score=70.60; evalue=8.10e-20;	null	Name=Pfam:FKBP_C; Dbxref=Pfam:PF00254.23; Description=fkbp-type peptidyl-prolyl cis-trans isomerase; Ontology_term=InterPro:IPR001179; score=52.50; evalue=3.30e-14;	K01802	-3.69	-1.7893			-2.75	-1.20073	-0.823317
OG_7335	Peptidylprolyl isomerase	UniRef90_A0A0G4EJ74_Genome_assembly_Vbrassicaformis_n=1_Tax=Vitrella_brassicaformis_CCMP3155_RepID=A0A0G4EJ74_9ALVE	null	Name=SUPERFAMILY:0038362; Dbxref=SCOP:50891; Description=cyclophilin-like; score=64.70; evalue=7.30e-18;	Name=Swiss-Prot:P82869; Dbxref=Swiss-Prot:P82869; Description=peptidyl-prolyl cis-trans isomerase cyp37 chloroplastic os arabidopsis thaliana gn cyp37 pe 1 sv 3; Ontology_term=InterPro:IPR002130; score=117.47; evalue=1.34e-27;	Name=Pfam:Pro_isomerase; Dbxref=Pfam:PF00160.16; Description=cyclophilin type peptidyl-prolyl cis-trans isomerase/cld; Ontology_term=InterPro:IPR002130; score=80.10; evalue=1.70e-22;	K01802	-1.39	-1.30311			-0.98
OG_21272	Peroxidase	UniRef90_K0RP35_Uncharacterized_protein_n=1_Tax=Thalassiosira_oceanica_RepID=K0RP35_THAOC	null	Name=SUPERFAMILY:0043632; Dbxref=SCOP:48113; Description=heme-dependent peroxidases; score=46.60; evalue=1.80e-12;	null	Name=Pfam:peroxidase; Dbxref=Pfam:PF00141.18; Description=peroxidase; Ontology_term=InterPro:IPR002016; score=46.90; evalue=2.00e-12;	0	-3.37	-1.97826			-3.12
OG_3634	Peroxiredoxin	UniRef90_W7TVS2_Uncharacterized_protein_n=1_Tax=Nannochloropsis_gaditana_RepID=W7TVS2_9STRA	null	null	null	Name=Pfam:AhpC-TSA_2; Dbxref=Pfam:PF13911.1; Description=ahpc/tsa antioxidant enzyme; score=48.50; evalue=6.20e-13;	0	-1.4	-0.862427	1.10402		-3.3
OG_8712	Peroxisomal (s)-2-hydroxy-acid oxidase	UniRef90_C1E2K3_Glycolate_oxidase_n=1_Tax=Micromonas_sp._(strain_RCC299_/_NOUM17)_RepID=C1E2K3_MICSR	Name=JCVI_TIGRFAMS:TIGR01304; Dbxref=JCVI_TIGRFAMS:TIGR01304; Description=imp_dh_rel_2: imp dehydrogenase family protein; Ontology_term=InterPro:IPR005992; score=23.80; evalue=5.20e-06;	Name=SUPERFAMILY:0047996; Dbxref=SCOP:51395; Description=fmn-linked oxidoreductases; score=251.00; evalue=3.30e-74;	Name=Swiss-Prot:Q9LJH5; Dbxref=Swiss-Prot:Q9LJH5; Description=peroxisomal (s)-2-hydroxy-acid oxidase glo4 os arabidopsis thaliana gn glo4 pe 2 sv 1; Ontology_term=InterPro:IPR000262,InterPro:IPR008259,InterPro:IPR012133,InterPro:IPR013785; score=294.28; evalue=1.14e-94;	Name=Pfam:IMPDH; Dbxref=Pfam:PF00478.20; Description=imp dehydrogenase / gmp reductase domain; Ontology_term=InterPro:IPR001093; score=27.40; evalue=1.30e-06;	K11517	-1.53	-1.66177			-1.22	-0.963331
OG_10255	Peroxisome	UniRef90_B7G8P1_Predicted_protein_n=1_Tax=Phaeodactylum_tricornutum_(strain_CCAP_1055/1)_RepID=B7G8P1_PHATC	null	null	Name=Swiss-Prot:Q2KIY1; Dbxref=Swiss-Prot:Q2KIY1; Description=peroxisomal membrane protein 2 os bos taurus gn pxmp2 pe 2 sv 3; Ontology_term=InterPro:IPR007248; score=94.74; evalue=1.45e-22;	Name=Pfam:Mpv17_PMP22; Dbxref=Pfam:PF04117.7; Description=mpv17 / pmp22 family; Ontology_term=InterPro:IPR007248; score=72.10; evalue=1.90e-20;	K13348	-1.34	-0.850988			-1.82	-0.916639
OG_5061	PhoR - pho regulon sensor kinase	UniRef90_B8BUQ5_Uncharacterized_protein_n=1_Tax=Thalassiosira_pseudonana_RepID=B8BUQ5_THAPS	Name=JCVI_TIGRFAMS:TIGR02966; Dbxref=JCVI_TIGRFAMS:TIGR02966; Description=phor_proteo: phosphate regulon sensor kinase phor; Ontology_term=InterPro:IPR014310; score=31.00; evalue=2.80e-08;	Name=SUPERFAMILY:0042491; Dbxref=SCOP:55874; Description=atpase domain of hsp90 chaperone/dna topoisomerase ii/histidine kinase; score=28.20; evalue=8.40e-07;	null	null	0	1.13				0.95		1.27781
OG_673	Phosphate cotransporter (Na-dependent )	UniRef90_A0A0G2YHY9_Sodium-dependent_phosphate_transport_protein_2B-like_form_2_(Fragment)_n=1_Tax=Chaetoceros_affinis_RepID=A0A0G2YHY9_9STRA	Name=JCVI_TIGRFAMS:TIGR00704; Dbxref=JCVI_TIGRFAMS:TIGR00704; Description=napi_cotrn_rel: na/pi-cotransporter ii-related protein; Ontology_term=InterPro:IPR004633; score=86.20; evalue=6.70e-25;	null	Name=Swiss-Prot:Q9DBP0; Dbxref=Swiss-Prot:Q9DBP0; Description=sodium-dependent phosphate transport protein 2b os mus musculus gn slc34a2 pe 2 sv 1; Ontology_term=InterPro:IPR003841; score=142.12; evalue=1.08e-34;	Name=Pfam:Na_Pi_cotrans; Dbxref=Pfam:PF02690.10; Description=na+/pi-cotransporter; Ontology_term=InterPro:IPR003841; score=170.70; evalue=1.20e-50;	K14683	4.14	3.02978		-1.15268
OG_6668	Phosphoadenosine phosphosulfate reductase	UniRef90_K0TAJ9_Uncharacterized_protein_n=1_Tax=Thalassiosira_oceanica_RepID=K0TAJ9_THAOC	Name=JCVI_TIGRFAMS:TIGR01130; Dbxref=JCVI_TIGRFAMS:TIGR01130; Description=er_pdi_fam: protein disulfide isomerases; Ontology_term=InterPro:IPR005792; score=77.10; evalue=4.30e-22;	Name=SUPERFAMILY:0051911; Dbxref=SCOP:52833; Description=thioredoxin-like; score=60.60; evalue=9.50e-17;	Name=Swiss-Prot:Q9PD82; Dbxref=Swiss-Prot:Q9PD82; Description=phosphoadenosine phosphosulfate reductase os xylella fastidiosa (strain 9a5c) gn cysh pe 3 sv 1; Ontology_term=InterPro:IPR002500,InterPro:IPR004511,InterPro:IPR011800,InterPro:IPR014729; score=140.20; evalue=4.56e-37;	Name=Pfam:Thioredoxin; Dbxref=Pfam:PF00085.15; Description=thioredoxin; Ontology_term=InterPro:IPR013766; score=59.10; evalue=2.50e-16;	K00390		-1.59789				-0.956873	-0.739711
OG_4984	Phosphoenolpyruvate carboxylase	UniRef90_F0Y7D7_Putative_uncharacterized_protein_PEP1_n=1_Tax=Aureococcus_anophagefferens_RepID=F0Y7D7_AURAN	null	Name=SUPERFAMILY:0047659; Dbxref=SCOP:51621; Description=phosphoenolpyruvate/pyruvate domain; score=822.50; evalue=2.70e-247;	Name=Swiss-Prot:A6V1A0; Dbxref=Swiss-Prot:A6V1A0; Description=phosphoenolpyruvate carboxylase os pseudomonas aeruginosa (strain pa7) gn ppc pe 3 sv 1; Ontology_term=InterPro:IPR015813,InterPro:IPR018129,InterPro:IPR021135,InterPro:IPR022805; score=625.93; evalue=0.00e+00;	Name=Pfam:PEPcase_2; Dbxref=Pfam:PF14010.1; Description=phosphoenolpyruvate carboxylase; Ontology_term=InterPro:IPR007566; score=24.50; evalue=6.80e-06;	K01595	1.15				1.41		1.05519
OG_7585	Phosphofructokinase	UniRef90_A0A0E3YUU6_Pyrophosphate--fructose_6-phosphate_1-phosphotransferase_n=1_Tax=Verrucomicrobia_bacterium_IMCC26134_RepID=A0A0E3YUU6_9BACT	Name=JCVI_TIGRFAMS:TIGR02478; Dbxref=JCVI_TIGRFAMS:TIGR02478; Description=6pf1k_euk: 6-phosphofructokinase; Ontology_term=InterPro:IPR009161; score=49.30; evalue=4.70e-14;	Name=SUPERFAMILY:0042288; Dbxref=SCOP:53784; Description=phosphofructokinase; score=189.00; evalue=7.50e-56;	Name=Swiss-Prot:Q9C5J7; Dbxref=Swiss-Prot:Q9C5J7; Description=6-phosphofructokinase 7 os arabidopsis thaliana gn pfk7 pe 1 sv 1; Ontology_term=InterPro:IPR000023,InterPro:IPR012004,InterPro:IPR022953; score=99.75; evalue=2.55e-21;	Name=Pfam:PFK; Dbxref=Pfam:PF00365.15; Description=phosphofructokinase; Ontology_term=InterPro:IPR000023; score=75.70; evalue=2.50e-21;	K00850	1.3	1.61296	2.55162	-1.13249
OG_1300	Phosphoglucomutase	UniRef90_R1F4Z0_Uncharacterized_protein_n=1_Tax=Emiliania_huxleyi_CCMP1516_RepID=R1F4Z0_EMIHU	Name=JCVI_TIGRFAMS:TIGR03990; Dbxref=JCVI_TIGRFAMS:-; Description=arch_glmm: phosphoglucosamine mutase; Ontology_term=InterPro:IPR024086; score=50.60; evalue=3.00e-14;	Name=SUPERFAMILY:0050381; Dbxref=SCOP:51604; Description=enolase c-terminal domain-like; score=284.80; evalue=4.00e-85;	Name=Swiss-Prot:O49299; Dbxref=Swiss-Prot:O49299; Description=probable phosphoglucomutase cytoplasmic 1 os arabidopsis thaliana gn at1g23190 pe 1 sv 2; Ontology_term=InterPro:IPR005841,InterPro:IPR005843,InterPro:IPR005844,InterPro:IPR005845,InterPro:IPR005846,InterPro:IPR016055,InterPro:IPR016066; score=621.70; evalue=0.00e+00;	Name=Pfam:PGM_PMM_IV; Dbxref=Pfam:PF00408.15; Description=phosphoglucomutase/phosphomannomutase c-terminal domain; Ontology_term=InterPro:IPR005843; score=27.50; evalue=2.10e-06;	K01835	-1.18	-1.14941			-0.75
OG_1281	Phosphoglycerate dehydrogenase	UniRef90_C1E6U3_Uncharacterized_protein_n=1_Tax=Micromonas_sp._(strain_RCC299_/_NOUM17)_RepID=C1E6U3_MICSR	Name=JCVI_TIGRFAMS:TIGR01327; Dbxref=JCVI_TIGRFAMS:TIGR01327; Description=pgdh: phosphoglycerate dehydrogenase; Ontology_term=InterPro:IPR006236; score=177.30; evalue=1.20e-52;	Name=SUPERFAMILY:0036664; Dbxref=SCOP:51735; Description=nad(p)-binding rossmann-fold domains; score=155.60; evalue=8.30e-46;	Name=Swiss-Prot:Q9YAW4; Dbxref=Swiss-Prot:Q9YAW4; Description=glyoxylate reductase os aeropyrum pernix (strain atcc 700893 / dsm 11879 / jcm 9820 / nbrc 100138 / k1) gn gyar pe 3 sv 2; Ontology_term=InterPro:IPR006139,InterPro:IPR006140,InterPro:IPR016040,InterPro:IPR023519; score=161.38; evalue=1.75e-44;	Name=Pfam:2-Hacid_dh; Dbxref=Pfam:PF00389.25; Description=d-isomer specific 2-hydroxyacid dehydrogenase catalytic domain; Ontology_term=InterPro:IPR006139; score=90.90; evalue=4.10e-26;	K00058	-0.78				-0.8		-1.78553
OG_497	Phosphoribulokinase	UniRef90_Q24LT2_Phosphoribulokinase_n=1_Tax=Pyrocystis_lunula_RepID=Q24LT2_PYRLU	Name=JCVI_TIGRFAMS:TIGR00235; Dbxref=JCVI_TIGRFAMS:TIGR00235; Description=udk: uridine kinase; Ontology_term=InterPro:IPR000764; score=45.50; evalue=1.40e-12;	Name=SUPERFAMILY:0049919; Dbxref=SCOP:52540; Description=p-loop containing nucleoside triphosphate hydrolases; score=30.90; evalue=3.10e-07;	Name=Swiss-Prot:P25697; Dbxref=Swiss-Prot:P25697; Description=phosphoribulokinase chloroplastic os arabidopsis thaliana gn at1g32060 pe 1 sv 1; Ontology_term=InterPro:IPR006082,InterPro:IPR006083,InterPro:IPR027417; score=168.70; evalue=1.45e-48;	Name=Pfam:PRK; Dbxref=Pfam:PF00485.13; Description=phosphoribulokinase / uridine kinase family; Ontology_term=InterPro:IPR006083; score=94.80; evalue=4.20e-27;	K00855	-3.39	-1.50461	-0.988323		-1.66	-0.81977
OG_10265	Phosphoserine aminotransferase	UniRef90_B7FRD6_Phosphoserine_transaminase_n=1_Tax=Phaeodactylum_tricornutum_(strain_CCAP_1055/1)_RepID=B7FRD6_PHATC	Name=JCVI_TIGRFAMS:TIGR01364; Dbxref=JCVI_TIGRFAMS:TIGR01364; Description=serc_1: phosphoserine transaminase; Ontology_term=InterPro:IPR003248; score=59.50; evalue=5.30e-17;	Name=SUPERFAMILY:0048074; Dbxref=SCOP:53383; Description=plp-dependent transferases; score=112.70; evalue=2.30e-32;	Name=Swiss-Prot:Q8PT12; Dbxref=Swiss-Prot:Q8PT12; Description=phosphoserine aminotransferase os methanosarcina mazei (strain atcc baa-159 / dsm 3647 / goe1 / go1 / jcm 11833 / ocm 88) gn serc pe 3 sv 1; Ontology_term=InterPro:IPR000192,InterPro:IPR006271,InterPro:IPR015421,InterPro:IPR015424,InterPro:IPR022278; score=476.48; evalue=2.17e-165;	null	K00831	2.41	-1.31269				-0.742065	-1.02943
OG_2486	Phosphoserine aminotransferase	UniRef90_A0A078A7T7_Phosphoserine_aminotransferase_n=1_Tax=Stylonychia_lemnae_RepID=A0A078A7T7_STYLE	Name=JCVI_TIGRFAMS:TIGR01366; Dbxref=JCVI_TIGRFAMS:TIGR01366; Description=serc_3: putative phosphoserine aminotransferase; Ontology_term=InterPro:IPR006272; score=31.90; evalue=1.70e-08;	Name=SUPERFAMILY:0047095; Dbxref=SCOP:53383; Description=plp-dependent transferases; score=92.30; evalue=2.80e-26;	Name=Swiss-Prot:C1D8N3; Dbxref=Swiss-Prot:C1D8N3; Description=phosphoserine aminotransferase os laribacter hongkongensis (strain hlhk9) gn serc pe 3 sv 1; Ontology_term=InterPro:IPR000192,InterPro:IPR003248,InterPro:IPR015421,InterPro:IPR015422,InterPro:IPR015424,InterPro:IPR020578,InterPro:IPR022278; score=245.74; evalue=7.92e-75;	Name=Pfam:Aminotran_5; Dbxref=Pfam:PF00266.14; Description=aminotransferase class-v; Ontology_term=InterPro:IPR000192; score=92.60; evalue=1.80e-26;	K00831		1.18382	0.917823				1.22817
OG_23271	Photosystem I P700	UniRef90_G7J0Z5_Photosystem_I_P700_chlorophyll_A_apoprotein_A2_n=29_Tax=Eukaryota_RepID=G7J0Z5_MEDTR	Name=JCVI_TIGRFAMS:TIGR01336; Dbxref=JCVI_TIGRFAMS:TIGR01336; Description=psab: photosystem i core protein psab; Ontology_term=InterPro:IPR006244; score=1896.60; evalue=0.00e+00;	Name=SUPERFAMILY:0039452; Dbxref=SCOP:81558; Description=photosystem i subunits psaa/psab; score=2013.90; evalue=0.00e+00;	Name=Swiss-Prot:Q6B8U6; Dbxref=Swiss-Prot:Q6B8U6; Description=photosystem i p700 chlorophyll a apoprotein a1 os gracilaria tenuistipitata var. liui gn psaa pe 3 sv 2; Ontology_term=InterPro:IPR001280,InterPro:IPR006243,InterPro:IPR020586; score=1333.93; evalue=0.00e+00;	Name=Pfam:PsaA_PsaB; Dbxref=Pfam:PF00223.14; Description=photosystem i psaa/psab protein; Ontology_term=InterPro:IPR001280; score=2067.30; evalue=0.00e+00;	K02689		2.78887	2.52652			0.912582
OG_2165	Photosystem I subunit	UniRef90_Q5ENP9_Chloroplast_photosystem_I_protein_E_(Fragment)_n=1_Tax=Isochrysis_galbana_RepID=Q5ENP9_ISOGA	null	Name=SUPERFAMILY:0048811; Dbxref=SCOP:50090; Description=electron transport accessory proteins; score=77.60; evalue=1.60e-22;	Name=Swiss-Prot:P12354; Dbxref=Swiss-Prot:P12354; Description=photosystem i reaction center subunit iv chloroplastic os spinacia oleracea gn psae-1 pe 1 sv 1; Ontology_term=InterPro:IPR003375,InterPro:IPR008990; score=86.66; evalue=6.07e-21;	Name=Pfam:PSI_PsaE; Dbxref=Pfam:PF02427.12; Description=photosystem i reaction centre subunit iv / psae; Ontology_term=InterPro:IPR003375; score=91.20; evalue=1.70e-26;	K02693		-0.798129	-0.844889				-1.35929
OG_10219	Photosystem II P680	UniRef90_P49460_Photosystem_II_protein_D1_n=452_Tax=root_RepID=PSBA_ODOSI	Name=JCVI_TIGRFAMS:TIGR01157; Dbxref=JCVI_TIGRFAMS:TIGR01157; Description=pufl: photosynthetic reaction center l subunit; Ontology_term=InterPro:IPR005871; score=45.00; evalue=1.80e-12;	Name=SUPERFAMILY:0036660; Dbxref=SCOP:81483; Description=bacterial photosystem ii reaction centre l and m subunits; score=279.80; evalue=1.50e-83;	Name=Swiss-Prot:O19895; Dbxref=Swiss-Prot:O19895; Description=photosystem q(b) protein os cyanidium caldarium gn psba pe 3 sv 1; Ontology_term=InterPro:IPR000484,InterPro:IPR005867; score=655.21; evalue=0.00e+00;	Name=Pfam:Photo_RC; Dbxref=Pfam:PF00124.14; Description=photosynthetic reaction centre protein; Ontology_term=InterPro:IPR000484; score=305.50; evalue=2.00e-91;	K02703	1.78	2.89203	1.35353			1.73489
OG_573	Photosystem II protein	UniRef90_Q5ENP3_Chloroplast_photosystem_II_12_kDa_extrinsic_protein_(Fragment)_n=1_Tax=Heterocapsa_triquetra_RepID=Q5ENP3_HETTR	Name=JCVI_TIGRFAMS:TIGR01259; Dbxref=JCVI_TIGRFAMS:TIGR01259; Description=come: comea protein; Ontology_term=InterPro:IPR004787; score=47.90; evalue=2.60e-13;	Name=SUPERFAMILY:0054852; Dbxref=SCOP:47781; Description=ruva domain 2-like; score=61.20; evalue=3.80e-17;	Name=Swiss-Prot:Q84XB6; Dbxref=Swiss-Prot:Q84XB6; Description=photosystem ii 12 kda extrinsic protein chloroplastic os phaeodactylum tricornutum gn psbu pe 3 sv 1; Ontology_term=InterPro:IPR010527,InterPro:IPR018944; score=107.46; evalue=2.55e-25;	Name=Pfam:HHH_3; Dbxref=Pfam:PF12836.2; Description=helix-hairpin-helix motif; score=60.40; evalue=1.10e-16;	0	-1.61	-1.258	-1.25316		-1.82	-0.988721	-2.02892
OG_14018	Photosystem II PSB27	UniRef90_B7FPG7_Predicted_protein_n=1_Tax=Phaeodactylum_tricornutum_(strain_CCAP_1055/1)_RepID=B7FPG7_PHATC	Name=JCVI_TIGRFAMS:TIGR03044; Dbxref=JCVI_TIGRFAMS:TIGR03044; Description=ps_ii_psb27: photosystem ii protein psb27; Ontology_term=InterPro:IPR017488; score=70.70; evalue=2.70e-20;	null	null	Name=Pfam:PSII_Pbs27; Dbxref=Pfam:PF13326.1; Description=photosystem ii pbs27; Ontology_term=InterPro:IPR025585; score=106.70; evalue=8.90e-31;	K08902	-4.09	-1.45946			-2.21	-0.971367
OG_10249	Photosystem II psb28	UniRef90_K0SK91_Photosystem_II_reaction_center_Psb28_protein_(Fragment)_n=1_Tax=Thalassiosira_oceanica_RepID=K0SK91_THAOC	Name=JCVI_TIGRFAMS:TIGR03047; Dbxref=JCVI_TIGRFAMS:TIGR03047; Description=ps_ii_psb28: photosystem ii reaction center protein psb28; Ontology_term=InterPro:IPR005610; score=152.90; evalue=6.60e-46;	null	Name=Swiss-Prot:A0T0W9; Dbxref=Swiss-Prot:A0T0W9; Description=photosystem ii reaction center psb28 protein os thalassiosira pseudonana gn psb28 pe 3 sv 1; Ontology_term=InterPro:IPR005610; score=162.54; evalue=3.66e-50;	Name=Pfam:Psb28; Dbxref=Pfam:PF03912.9; Description=psb28 protein; Ontology_term=InterPro:IPR005610; score=150.20; evalue=1.50e-44;	K08903	-3.14	-0.849952			-1.53
OG_14102	Photosystem II psbq protein	UniRef90_R1DS80_Uncharacterized_protein_n=1_Tax=Emiliania_huxleyi_CCMP1516_RepID=R1DS80_EMIHU	Name=JCVI_TIGRFAMS:TIGR03042; Dbxref=JCVI_TIGRFAMS:TIGR03042; Description=ps_ii_psbq_bact: photosystem ii protein psbq; Ontology_term=InterPro:IPR017487; score=27.80; evalue=3.90e-07;	Name=SUPERFAMILY:0048472; Dbxref=SCOP:101112; Description=oxygen-evolving enhancer protein 3 ; score=41.50; evalue=9.10e-11;	null	Name=Pfam:PsbQ; Dbxref=Pfam:PF05757.6; Description=oxygen evolving enhancer protein 3 (psbq); Ontology_term=InterPro:IPR008797; score=43.10; evalue=2.70e-11;	0		-1.07875	-1.14723			-1.05183	-1.43269
OG_14004	Photosystem II subunit	UniRef90_B7GAS5_Photosystem_II_subunit_n=2_Tax=Phaeodactylum_tricornutum_RepID=B7GAS5_PHATC	Name=JCVI_TIGRFAMS:TIGR03038; Dbxref=JCVI_TIGRFAMS:TIGR03038; Description=ps_ii_psbm: photosystem ii reaction center protein psbm; Ontology_term=InterPro:IPR007826; score=49.60; evalue=5.20e-14;	null	null	Name=Pfam:PsbM; Dbxref=Pfam:PF05151.7; Description=photosystem ii reaction centre m protein (psbm); Ontology_term=InterPro:IPR007826; score=28.90; evalue=5.60e-07;	0	-1.77	-1.10248	-1.08379		-2.01	-1.036	-1.68175
OG_5881	Photosytem II stability/assembly factor	UniRef90_W7TR43_Photosystem_II_stability/assembly_factor_n=1_Tax=Nannochloropsis_gaditana_RepID=W7TR43_9STRA	null	Name=SUPERFAMILY:0041196; Dbxref=SCOP:50939; Description=sialidases; score=61.30; evalue=8.30e-17;	Name=Swiss-Prot:P73069; Dbxref=Swiss-Prot:P73069; Description=ycf48-like protein os synechocystis sp. (strain pcc 6803 / kazusa) gn slr2034 pe 3 sv 1; Ontology_term=InterPro:IPR016705,InterPro:IPR028203; score=240.74; evalue=3.34e-74;	Name=Pfam:BNR; Dbxref=Pfam:PF02012.15; Description=bnr/asp-box repeat; Ontology_term=InterPro:IPR002860; score=29.50; evalue=2.20e-07;	0	-1.99	-1.34217	-0.885327		-1.35
OG_599	Plastid oxygen evolving enhancer	UniRef90_Q5I4B7_Plastid_oxygen-evolving_enhancer_1-2_n=2_Tax=Heterocapsa_triquetra_RepID=Q5I4B7_HETTR	null	Name=SUPERFAMILY:0053719; Dbxref=SCOP:56925; Description=ompa-like; score=28.50; evalue=8.30e-07;	null	Name=Pfam:MSP; Dbxref=Pfam:PF01716.13; Description=manganese-stabilising protein / photosystem ii polypeptide; Ontology_term=InterPro:IPR002628; score=27.40; evalue=1.40e-06;	0	-1.76	-1.25273	-1.00499		-1.37	-0.980888	-1.61801
OG_21828	Plastocyanin	UniRef90_K0SZ08_Plastocyanin_n=1_Tax=Thalassiosira_oceanica_RepID=K0SZ08_THAOC	Name=JCVI_TIGRFAMS:TIGR02375; Dbxref=JCVI_TIGRFAMS:TIGR02375; Description=pseudoazurin: pseudoazurin; Ontology_term=InterPro:IPR012745; score=29.50; evalue=1.10e-07;	Name=SUPERFAMILY:0042368; Dbxref=SCOP:49503; Description=cupredoxins; score=77.00; evalue=8.90e-22;	Name=Swiss-Prot:P56274; Dbxref=Swiss-Prot:P56274; Description=plastocyanin os ulva pertusa gn pete pe 1 sv 1; Ontology_term=InterPro:IPR000923,InterPro:IPR001235,InterPro:IPR002387,InterPro:IPR008972; score=114.78; evalue=1.12e-30;	Name=Pfam:Copper-bind; Dbxref=Pfam:PF00127.15; Description=copper binding proteins plastocyanin/azurin family; Ontology_term=InterPro:IPR000923; score=96.30; evalue=8.50e-28;	K02638		-1.28473	-1.30244			-1.47186	-1.67864
OG_1884	Polyketide cyclase	UniRef90_B7FV97_Predicted_protein_n=1_Tax=Phaeodactylum_tricornutum_(strain_CCAP_1055/1)_RepID=B7FV97_PHATC	null	Name=SUPERFAMILY:0054900; Dbxref=SCOP:55961; Description=bet v1-like; score=27.00; evalue=3.90e-06;	null	Name=Pfam:Polyketide_cyc; Dbxref=Pfam:PF03364.15; Description=polyketide cyclase / dehydrase and lipid transport; Ontology_term=InterPro:IPR005031; score=26.80; evalue=3.60e-06;	0	-1.21		-0.760236		-1.33		-1.06291
OG_2305	Porphobilinogen deaminase	UniRef90_A0A0G4GNY0_Genome_assembly_Vbrassicaformis_n=1_Tax=Vitrella_brassicaformis_CCMP3155_RepID=A0A0G4GNY0_9ALVE	Name=JCVI_TIGRFAMS:TIGR00212; Dbxref=JCVI_TIGRFAMS:TIGR00212; Description=hemc: porphobilinogen deaminase; Ontology_term=InterPro:IPR000860; score=228.10; evalue=2.50e-68;	Name=SUPERFAMILY:0042263; Dbxref=SCOP:53850; Description=periplasmic binding protein-like ii; score=213.50; evalue=1.10e-63;	Name=Swiss-Prot:Q92LH7; Dbxref=Swiss-Prot:Q92LH7; Description=porphobilinogen deaminase os rhizobium meliloti (strain 1021) gn hemc pe 3 sv 1; Ontology_term=InterPro:IPR000860,InterPro:IPR022417,InterPro:IPR022418,InterPro:IPR022419; score=191.81; evalue=4.51e-58;	Name=Pfam:Porphobil_deam; Dbxref=Pfam:PF01379.15; Description=porphobilinogen deaminase dipyromethane cofactor binding domain; Ontology_term=InterPro:IPR022417; score=217.80; evalue=6.90e-65;	K01749	-1.93	-1.3876	-1.21798		-0.79		-1.32208
OG_9869	Porphobilinogen synthase	UniRef90_Q9ARD8_Delta-aminolevulinic_acid_dehydratase_(Fragment)_n=1_Tax=Lingulodinium_polyedrum_RepID=Q9ARD8_LINPO	null	Name=SUPERFAMILY:0035351; Dbxref=SCOP:51569; Description=aldolase; score=417.80; evalue=1.30e-125;	Name=Swiss-Prot:Q9SFH9; Dbxref=Swiss-Prot:Q9SFH9; Description=delta-aminolevulinic acid dehydratase chloroplastic os arabidopsis thaliana gn hemb pe 1 sv 1; Ontology_term=InterPro:IPR001731,InterPro:IPR013785; score=438.34; evalue=3.85e-150;	Name=Pfam:ALAD; Dbxref=Pfam:PF00490.16; Description=delta-aminolevulinic acid dehydratase; Ontology_term=InterPro:IPR001731; score=463.20; evalue=3.10e-139;	K01698	-1.57	-1.12236			-1.03
OG_9520	Potassium channel	UniRef90_R1D002_Uncharacterized_protein_n=2_Tax=Emiliania_huxleyi_CCMP1516_RepID=R1D002_EMIHU	null	Name=SUPERFAMILY:0041998; Dbxref=SCOP:81324; Description=voltage-gated potassium channels; score=26.00; evalue=6.50e-06;	null	Name=Pfam:IRK; Dbxref=Pfam:PF01007.15; Description=inward rectifier potassium channel; Ontology_term=InterPro:IPR016449; score=58.40; evalue=4.40e-16;	K05330	0.79		0.925772		1.28
OG_13859	Predicted aconitase	UniRef90_B8LC13_Putative_uncharacterized_protein_(Fragment)_n=1_Tax=Thalassiosira_pseudonana_RepID=B8LC13_THAPS	null	null	Name=Swiss-Prot:O27472; Dbxref=Swiss-Prot:O27472; Description=uncharacterized protein mth_1421 os methanothermobacter thermautotrophicus (strain atcc 29096 / dsm 1053 / jcm 10044 / nbrc 100330 / delta h) gn mth_1421 pe 4 sv 1; Ontology_term=InterPro:IPR007506; score=174.10; evalue=1.69e-46;	Name=Pfam:DUF521; Dbxref=Pfam:PF04412.8; Description=protein of unknown function (duf521); Ontology_term=InterPro:IPR007506; score=373.00; evalue=1.20e-111;	K09123					0.88		1.40696
OG_23395	Protein kinase	UniRef90_R1CAW3_Uncharacterized_protein_n=2_Tax=Emiliania_huxleyi_CCMP1516_RepID=R1CAW3_EMIHU	null	Name=SUPERFAMILY:0037714; Dbxref=SCOP:56112; Description=protein kinase-like (pk-like); score=40.50; evalue=1.60e-10;	null	null	0		-1.10639	-0.828297				-1.02208
OG_1907	Protein-L-isoaspartate o-methyltransferase	UniRef90_R1D5K8_Uncharacterized_protein_n=1_Tax=Emiliania_huxleyi_CCMP1516_RepID=R1D5K8_EMIHU	Name=JCVI_TIGRFAMS:TIGR00080; Dbxref=JCVI_TIGRFAMS:TIGR00080; Description=pimt: protein-l-isoaspartate o-methyltransferase; Ontology_term=InterPro:IPR000682; score=99.60; evalue=4.70e-29;	Name=SUPERFAMILY:0037982; Dbxref=SCOP:53335; Description=s-adenosyl-l-methionine-dependent methyltransferases; score=63.00; evalue=2.30e-17;	Name=Swiss-Prot:Q5R7E5; Dbxref=Swiss-Prot:Q5R7E5; Description=protein-l-isoaspartate o-methyltransferase domain-containing protein 1 os pongo abelii gn pcmtd1 pe 2 sv 1; Ontology_term=InterPro:IPR000682; score=126.33; evalue=1.21e-29;	Name=Pfam:Methyltransf_31; Dbxref=Pfam:PF13847.1; Description=methyltransferase domain; Ontology_term=InterPro:IPR025714; score=34.10; evalue=1.60e-08;	K00573		0.824442	1.02208		2.95	0.815299	1.82465
OG_487	Protochlorophyllide reductase	UniRef90_K9ZAL1_Light-dependent_protochlorophyllide_reductase_n=1_Tax=Anabaena_cylindrica_(strain_ATCC_27899_/_PCC_7122)_RepID=K9ZAL1_ANACC	Name=JCVI_TIGRFAMS:TIGR03206; Dbxref=JCVI_TIGRFAMS:TIGR03206; Description=benzo_badh: 2-hydroxycyclohexanecarboxyl-coa dehydrogenase; Ontology_term=InterPro:IPR017619; score=26.40; evalue=8.60e-07;	Name=SUPERFAMILY:0038042; Dbxref=SCOP:51735; Description=nad(p)-binding rossmann-fold domains; score=111.10; evalue=4.20e-32;	Name=Swiss-Prot:Q9SDT1; Dbxref=Swiss-Prot:Q9SDT1; Description=protochlorophyllide reductase chloroplastic os daucus carota gn por1 pe 2 sv 1; Ontology_term=InterPro:IPR002198,InterPro:IPR002347,InterPro:IPR005979,InterPro:IPR016040; score=313.15; evalue=2.88e-100;	Name=Pfam:Eno-Rase_NADH_b; Dbxref=Pfam:PF12242.3; Description=nad(p)h binding domain of trans-2-enoyl-coa reductase; Ontology_term=InterPro:IPR010758; score=30.70; evalue=1.70e-07;	K00218	-0.91				-1.18		-0.842085
OG_20893	PsbP family (photosystem II)	UniRef90_B7FU11_Predicted_protein_n=1_Tax=Phaeodactylum_tricornutum_(strain_CCAP_1055/1)_RepID=B7FU11_PHATC	null	Name=SUPERFAMILY:0044594; Dbxref=SCOP:55724; Description=mog1p/psbp-like; score=33.10; evalue=3.90e-08;	null	Name=Pfam:PsbP; Dbxref=Pfam:PF01789.11; Description=psbp; Ontology_term=InterPro:IPR002683; score=30.40; evalue=2.00e-07;	0		-0.999083			-0.8	-1.15336
OG_25	PT repeat	UniRef90_X6NYI8_Uncharacterized_protein_(Fragment)_n=1_Tax=Reticulomyxa_filosa_RepID=X6NYI8_RETFI	null	null	null	Name=Pfam:PT; Dbxref=Pfam:PF04886.7; Description=pt repeat; Ontology_term=InterPro:IPR006970; score=133.30; evalue=1.10e-39;	0	0.71	0.806794	0.766652		-0.84		0.866149
OG_4557	Purine transporter	UniRef90_R1G0K6_Uncharacterized_protein_n=1_Tax=Emiliania_huxleyi_CCMP1516_RepID=R1G0K6_EMIHU	null	null	Name=Swiss-Prot:O94300; Dbxref=Swiss-Prot:O94300; Description=putative xanthine/uracil permease c887.17 os schizosaccharomyces pombe (strain 972 / atcc 24843) gn spbc887.17 pe 2 sv 1; Ontology_term=InterPro:IPR006043; score=122.48; evalue=1.43e-27;	Name=Pfam:Xan_ur_permease; Dbxref=Pfam:PF00860.15; Description=permease family; Ontology_term=InterPro:IPR006043; score=104.30; evalue=4.30e-30;	K06901			1.27338		3.66		2.1858
OG_1681	Putative permase	UniRef90_A0A0F9V9E2_Uncharacterized_protein_n=1_Tax=marine_sediment_metagenome_RepID=A0A0F9V9E2_9ZZZZ	Name=JCVI_TIGRFAMS:TIGR02872; Dbxref=JCVI_TIGRFAMS:TIGR02872; Description=spore_ytvi: sporulation integral membrane protein ytvi; Ontology_term=InterPro:IPR014227; score=29.80; evalue=8.60e-08;	null	null	Name=Pfam:UPF0118; Dbxref=Pfam:PF01594.11; Description=domain of unknown function duf20; Ontology_term=InterPro:IPR002549; score=91.20; evalue=5.20e-26;	K11744		0.744918					0.776222
OG_7271	Putative serine/threonine kinase	UniRef90_E4N5Y8_Putative_serine/threonine_protein_kinase_n=1_Tax=Kitasatospora_setae_(strain_ATCC_33774_/_DSM_43861_/_JCM_3304_/_KCC_A-0304_/_NBRC_14216_/_KM-6054)_RepID=E4N5Y8_KITSK	null	null	null	null	0			0.806822			0.889016	1.50786
OG_21115	Pyridoxal phosphate-dependent transferase	UniRef90_B7G9R3_Predicted_protein_n=1_Tax=Phaeodactylum_tricornutum_(strain_CCAP_1055/1)_RepID=B7G9R3_PHATC	null	Name=SUPERFAMILY:0040526; Dbxref=SCOP:53383; Description=plp-dependent transferases; score=25.70; evalue=5.20e-06;	null	null	0					8		5.65947
OG_10229	Pyridoxal phosphate-dependent transferase	UniRef90_R1DL15_Uncharacterized_protein_n=1_Tax=Emiliania_huxleyi_CCMP1516_RepID=R1DL15_EMIHU	null	null	null	null	0	6.86		6.23957		-1.18
OG_10144	Pyruvate dehydrogenase	UniRef90_B7FZE1_Precursor_of_dehydrogenase_pyruvate_dehydrogenase_E1,_alpha_and_beta_subunits_n=1_Tax=Phaeodactylum_tricornutum_(strain_CCAP_1055/1)_RepID=B7FZE1_PHATC	Name=JCVI_TIGRFAMS:TIGR00204; Dbxref=JCVI_TIGRFAMS:TIGR00204; Description=dxs: 1-deoxy-d-xylulose-5-phosphate synthase; Ontology_term=InterPro:IPR005477; score=51.30; evalue=1.50e-14;	Name=SUPERFAMILY:0049028; Dbxref=SCOP:52518; Description=thiamin diphosphate-binding fold (thdp-binding); score=212.00; evalue=1.00e-62;	Name=Swiss-Prot:Q6B8T1; Dbxref=Swiss-Prot:Q6B8T1; Description=pyruvate dehydrogenase e1 component subunit beta os gracilaria tenuistipitata var. liui gn pdhb pe 3 sv 1; Ontology_term=InterPro:IPR005475,InterPro:IPR005476,InterPro:IPR009014; score=216.08; evalue=1.62e-61;	Name=Pfam:Transket_pyr; Dbxref=Pfam:PF02779.19; Description=transketolase pyrimidine binding domain; Ontology_term=InterPro:IPR005475; score=58.40; evalue=5.50e-16;	K00162	-2.07	-1.20907
OG_831	Pyruvate kinase	UniRef90_R1EEU6_Pyruvate_kinase_n=1_Tax=Emiliania_huxleyi_CCMP1516_RepID=R1EEU6_EMIHU	Name=JCVI_TIGRFAMS:TIGR01064; Dbxref=JCVI_TIGRFAMS:TIGR01064; Description=pyruv_kin: pyruvate kinase; Ontology_term=InterPro:IPR001697; score=53.30; evalue=3.40e-15;	Name=SUPERFAMILY:0045708; Dbxref=SCOP:51621; Description=phosphoenolpyruvate/pyruvate domain; score=25.90; evalue=4.50e-06;	null	Name=Pfam:PK; Dbxref=Pfam:PF00224.16; Description=pyruvate kinase barrel domain; Ontology_term=InterPro:IPR015793; score=53.10; evalue=1.60e-14;	0		-1.9339	-1.26084			-1.07019	-0.767165
OG_5542	Rab-GTPase-TBC domain	UniRef90_L8HH52_TBC_domaincontaining_protein_n=1_Tax=Acanthamoeba_castellanii_str._Neff_RepID=L8HH52_ACACA	null	Name=SUPERFAMILY:0050571; Dbxref=SCOP:50729; Description=ph domain-like; score=31.90; evalue=8.30e-08;	Name=Swiss-Prot:Q6GLZ0; Dbxref=Swiss-Prot:Q6GLZ0; Description=growth hormone-regulated tbc protein 1 os xenopus laevis gn grtp1 pe 2 sv 1; Ontology_term=InterPro:IPR000195; score=130.95; evalue=3.16e-31;	Name=Pfam:RabGAP-TBC; Dbxref=Pfam:PF00566.13; Description=rab-gtpase-tbc domain; Ontology_term=InterPro:IPR000195; score=105.50; evalue=2.30e-30;	0					3.24		4.15227
OG_23441	RHD3/Sey1 family protein	UniRef90_R1E8L5_Uncharacterized_protein_n=1_Tax=Emiliania_huxleyi_CCMP1516_RepID=R1E8L5_EMIHU	null	null	null	Name=Pfam:RHD3; Dbxref=Pfam:PF05879.7; Description=root hair defective 3 gtp-binding protein (rhd3); Ontology_term=InterPro:IPR008803; score=34.30; evalue=5.70e-09;	0		-0.857278	-0.901201				-1.84307
OG_3036	Rhodanese/cell cycle control phosphatase	UniRef90_K0S0T5_Uncharacterized_protein_n=1_Tax=Thalassiosira_oceanica_RepID=K0S0T5_THAOC	null	Name=SUPERFAMILY:0051398; Dbxref=SCOP:52821; Description=rhodanese/cell cycle control phosphatase; score=36.40; evalue=2.80e-09;	null	null	0	4.74	6.14992		-2.02627
OG_3333	Ribonuclease	UniRef90_U6MQ96_Uncharacterized_protein_n=1_Tax=Eimeria_necatrix_RepID=U6MQ96_9EIME	Name=JCVI_TIGRFAMS:TIGR01388; Dbxref=JCVI_TIGRFAMS:TIGR01388; Description=rnd: ribonuclease d; Ontology_term=InterPro:IPR006292; score=40.40; evalue=4.50e-11;	Name=SUPERFAMILY:0047793; Dbxref=SCOP:53098; Description=ribonuclease h-like; score=53.70; evalue=1.60e-14;	null	Name=Pfam:DNA_pol_A_exo1; Dbxref=Pfam:PF01612.15; Description=3'-5' exonuclease; Ontology_term=InterPro:IPR002562; score=56.00; evalue=2.80e-15;	0		0.727107	1.14578
OG_1571	Ribose 5-phosphate isomerase	UniRef90_Q5ENN9_Chloroplast_ribose-5-phosphate_isomerase_n=1_Tax=Heterocapsa_triquetra_RepID=Q5ENN9_HETTR	Name=JCVI_TIGRFAMS:TIGR00021; Dbxref=JCVI_TIGRFAMS:TIGR00021; Description=rpia: ribose 5-phosphate isomerase a; Ontology_term=InterPro:IPR004788; score=255.20; evalue=8.60e-77;	Name=SUPERFAMILY:0047983; Dbxref=SCOP:75445; Description=d-ribose-5-phosphate isomerase (rpia) lid domain; score=66.90; evalue=6.30e-19;	Name=Swiss-Prot:Q55766; Dbxref=Swiss-Prot:Q55766; Description=ribose-5-phosphate isomerase a os synechocystis sp. (strain pcc 6803 / kazusa) gn rpia pe 3 sv 1; Ontology_term=InterPro:IPR004788,InterPro:IPR020672; score=195.28; evalue=2.15e-58;	Name=Pfam:Rib_5-P_isom_A; Dbxref=Pfam:PF06026.9; Description=ribose 5-phosphate isomerase a (phosphoriboisomerase a); Ontology_term=InterPro:IPR004788; score=206.70; evalue=1.40e-61;	K01807	-2.23	-1.38126			-0.94	-0.830385
OG_4407	Ribosomal biosynthesis regulator	UniRef90_B8LE81_Predicted_protein_n=1_Tax=Thalassiosira_pseudonana_RepID=B8LE81_THAPS	null	null	null	Name=Pfam:RRS1; Dbxref=Pfam:PF04939.7; Description=ribosome biogenesis regulatory protein (rrs1); Ontology_term=InterPro:IPR007023; score=119.90; evalue=6.20e-35;	K14852	1.12		0.821235		2.19		0.911444
OG_12801	Ribosomal protein L10	UniRef90_B8BYW1_Uncharacterized_protein_n=1_Tax=Thalassiosira_pseudonana_RepID=B8BYW1_THAPS	null	Name=SUPERFAMILY:0053665; Dbxref=SCOP:160369; Description=ribosomal protein l10-like; score=120.40; evalue=4.50e-35;	Name=Swiss-Prot:P23350; Dbxref=Swiss-Prot:P23350; Description=50s ribosomal protein l10 os synechocystis sp. (strain pcc 6803 / kazusa) gn rplj pe 3 sv 1; Ontology_term=InterPro:IPR001790,InterPro:IPR002363,InterPro:IPR022973; score=96.29; evalue=4.26e-23;	Name=Pfam:Ribosomal_L10; Dbxref=Pfam:PF00466.15; Description=ribosomal protein l10; Ontology_term=InterPro:IPR001790; score=66.30; evalue=1.60e-18;	K02864	-3.07	-1.20478	-0.862648
OG_21662	Ribosomal protein L15	UniRef90_R1FSI7_50S_ribosomal_protein_L15_n=2_Tax=Emiliania_huxleyi_CCMP1516_RepID=R1FSI7_EMIHU	Name=JCVI_TIGRFAMS:TIGR01071; Dbxref=JCVI_TIGRFAMS:TIGR01071; Description=rplo_bact: ribosomal protein l15; Ontology_term=InterPro:IPR005749; score=114.90; evalue=5.60e-34;	Name=SUPERFAMILY:0037540; Dbxref=SCOP:52080; Description=ribosomal proteins l15p and l18e; score=54.60; evalue=5.90e-15;	Name=Swiss-Prot:A8G744; Dbxref=Swiss-Prot:A8G744; Description=50s ribosomal protein l15 os prochlorococcus marinus (strain mit 9215) gn rplo pe 3 sv 1; Ontology_term=InterPro:IPR001196,InterPro:IPR005749,InterPro:IPR021131; score=137.12; evalue=2.99e-36;	Name=Pfam:Ribosomal_L18e; Dbxref=Pfam:PF00828.14; Description=ribosomal protein l18e/l15; Ontology_term=InterPro:IPR021131; score=66.90; evalue=1.90e-18;	K02876		-1.15455	-0.908763
OG_976	Ribosomal protein L7/L12	UniRef90_A0A0G4GH79_Genome_assembly_Vbrassicaformis_n=1_Tax=Vitrella_brassicaformis_CCMP3155_RepID=A0A0G4GH79_9ALVE	Name=JCVI_TIGRFAMS:TIGR00855; Dbxref=JCVI_TIGRFAMS:TIGR00855; Description=l12: ribosomal protein l7/l12; Ontology_term=InterPro:IPR000206; score=33.60; evalue=9.40e-09;	Name=SUPERFAMILY:0036360; Dbxref=SCOP:48300; Description=ribosomal protein l7/12 oligomerisation (n-terminal) domain; score=36.40; evalue=1.80e-09;	null	null	0		-2.14203	-0.904709			-0.794376
OG_21262	Ribosomal protein S21	UniRef90_B8BSD7_Uncharacterized_protein_(Fragment)_n=1_Tax=Thalassiosira_pseudonana_RepID=B8BSD7_THAPS	Name=JCVI_TIGRFAMS:TIGR00030; Dbxref=JCVI_TIGRFAMS:TIGR00030; Description=s21p: ribosomal protein s21; Ontology_term=InterPro:IPR001911; score=50.90; evalue=2.20e-14;	null	null	Name=Pfam:Ribosomal_S21; Dbxref=Pfam:PF01165.15; Description=ribosomal protein s21; Ontology_term=InterPro:IPR001911; score=63.40; evalue=8.20e-18;	0	-2.42	-1.23228			-1.18
OG_14064	Ribulose bisphosphate carboxylase	UniRef90_G8GL64_Ribulose_bisphosphate_carboxylase_large_chain_(Fragment)_n=28_Tax=Bacillariophyta_RepID=G8GL64_9STRA	Name=JCVI_TIGRFAMS:TIGR03326; Dbxref=JCVI_TIGRFAMS:TIGR03326; Description=rubisco_iii: ribulose bisphosphate carboxylase type iii; Ontology_term=InterPro:IPR017712; score=74.40; evalue=1.70e-21;	Name=SUPERFAMILY:0049140; Dbxref=SCOP:51649; Description=rubisco c-terminal domain; score=146.10; evalue=1.00e-42;	Name=Swiss-Prot:Q9TK52; Dbxref=Swiss-Prot:Q9TK52; Description=ribulose bisphosphate carboxylase large chain os phaeodactylum tricornutum (strain ccap 1055/1) gn rbcl pe 3 sv 1; Ontology_term=InterPro:IPR000685,InterPro:IPR017443,InterPro:IPR017444,InterPro:IPR020878,InterPro:IPR020888; score=217.24; evalue=1.26e-67;	Name=Pfam:RuBisCO_large; Dbxref=Pfam:PF00016.15; Description=ribulose bisphosphate carboxylase large chain catalytic domain; Ontology_term=InterPro:IPR000685; score=185.30; evalue=1.00e-54;	K01601		2.0596	1.52823			0.789653
OG_1335	Ribulose-phosphate 3-epimerase	UniRef90_F0VZI0_Ribulose-phosphate_3-epimerase_n=2_Tax=Albugo_RepID=F0VZI0_9STRA	Name=JCVI_TIGRFAMS:TIGR01163; Dbxref=JCVI_TIGRFAMS:TIGR01163; Description=rpe: ribulose-phosphate 3-epimerase; Ontology_term=InterPro:IPR000056; score=198.40; evalue=1.90e-59;	Name=SUPERFAMILY:0047101; Dbxref=SCOP:51366; Description=ribulose-phoshate binding barrel; score=182.60; evalue=5.80e-54;	Name=Swiss-Prot:Q6FL81; Dbxref=Swiss-Prot:Q6FL81; Description=ribulose-phosphate 3-epimerase os candida glabrata (strain atcc 2001 / cbs 138 / jcm 3761 / nbrc 0622 / nrrl y-65) gn rpe1 pe 3 sv 1; Ontology_term=InterPro:IPR000056,InterPro:IPR011060,InterPro:IPR013785,InterPro:IPR026019; score=202.99; evalue=2.88e-62;	Name=Pfam:Ribul_P_3_epim; Dbxref=Pfam:PF00834.14; Description=ribulose-phosphate 3 epimerase family; Ontology_term=InterPro:IPR000056; score=202.30; evalue=3.70e-60;	K01783	-1.86	-1.30707				-0.768909
OG_14785	Ring hydroxyl A	UniRef90_R1BKA5_Uncharacterized_protein_n=1_Tax=Emiliania_huxleyi_CCMP1516_RepID=R1BKA5_EMIHU	null	Name=SUPERFAMILY:0052007; Dbxref=SCOP:55961; Description=bet v1-like; score=66.80; evalue=2.10e-18;	null	Name=Pfam:Ring_hydroxyl_A; Dbxref=Pfam:PF00848.14; Description=ring hydroxylating alpha subunit (catalytic domain); Ontology_term=InterPro:IPR015879; score=80.90; evalue=8.90e-23;	0						1.29304	1.18339
OG_1932	RNA helicase	UniRef90_A0A0D7BAQ5_RNA_helicase_n=1_Tax=Cylindrobasidium_torrendii_FP15055_ss-10_RepID=A0A0D7BAQ5_9HOMO	Name=JCVI_TIGRFAMS:TIGR00376; Dbxref=JCVI_TIGRFAMS:TIGR00376; Description=tigr00376: putative dna helicase; Ontology_term=InterPro:IPR004483; score=173.70; evalue=1.20e-51;	Name=SUPERFAMILY:0050357; Dbxref=SCOP:52540; Description=p-loop containing nucleoside triphosphate hydrolases; score=43.00; evalue=2.90e-11;	Name=Swiss-Prot:Q5ZKD7; Dbxref=Swiss-Prot:Q5ZKD7; Description=putative helicase mov-10 os gallus gallus gn mov10 pe 2 sv 1; Ontology_term=InterPro:IPR026122,InterPro:IPR027417; score=264.23; evalue=9.08e-72;	Name=Pfam:AAA_11; Dbxref=Pfam:PF13086.1; Description=aaa domain; score=73.50; evalue=1.70e-20;	K18422					1.11		0.791678
OG_21259	Rotamase	UniRef90_R1EID3_Uncharacterized_protein_n=1_Tax=Emiliania_huxleyi_CCMP1516_RepID=R1EID3_EMIHU	Name=JCVI_TIGRFAMS:TIGR02933; Dbxref=JCVI_TIGRFAMS:TIGR02933; Description=nifm_nitrog: nitrogen fixation protein nifm; Ontology_term=InterPro:IPR014282; score=25.00; evalue=3.30e-06;	Name=SUPERFAMILY:0037129; Dbxref=SCOP:54534; Description=fkbp-like; score=42.10; evalue=6.10e-11;	null	Name=Pfam:Rotamase_3; Dbxref=Pfam:PF13616.1; Description=ppic-type ppiase domain; score=41.80; evalue=9.80e-11;	0		-1.88224	-1.35518				-1.44439
OG_7760	S-adenosyl-L-methionine-dependent methyltransferase	UniRef90_A0A061R709_Uncharacterized_protein_n=1_Tax=Tetraselmis_sp._GSL018_RepID=A0A061R709_9CHLO	null	Name=SUPERFAMILY:0049532; Dbxref=SCOP:53335; Description=s-adenosyl-l-methionine-dependent methyltransferases; score=25.80; evalue=6.00e-06;	null	Name=Pfam:N6-adenineMlase; Dbxref=Pfam:PF10237.4; Description=probable n6-adenine methyltransferase; Ontology_term=InterPro:IPR019369; score=62.70; evalue=2.70e-17;	0	1.06	0.802487	1.04746				1.67834
OG_718	S-adenosylmethionine synthetase	UniRef90_B9ZZX4_S-adenosylmethionine_synthase_n=2_Tax=Bacillariophyta_RepID=B9ZZX4_9STRA	Name=JCVI_TIGRFAMS:TIGR01034; Dbxref=JCVI_TIGRFAMS:TIGR01034; Description=metk: methionine adenosyltransferase; Ontology_term=InterPro:IPR002133; score=101.50; evalue=9.80e-30;	Name=SUPERFAMILY:0041132; Dbxref=SCOP:55973; Description=s-adenosylmethionine synthetase; score=110.50; evalue=2.80e-32;	Name=Swiss-Prot:Q4LB23; Dbxref=Swiss-Prot:Q4LB23; Description=s-adenosylmethionine synthase 2 os hordeum vulgare gn sam2 pe 2 sv 1; Ontology_term=InterPro:IPR002133,InterPro:IPR022628,InterPro:IPR022629,InterPro:IPR022630,InterPro:IPR022631,InterPro:IPR022636; score=128.26; evalue=1.14e-34;	Name=Pfam:S-AdoMet_synt_M; Dbxref=Pfam:PF02772.11; Description=s-adenosylmethionine synthetase central domain; Ontology_term=InterPro:IPR022629; score=115.20; evalue=1.50e-33;	K00789		-1.97938	-0.987088			-1.02356
OG_10377	Septin	UniRef90_R1CID9_Uncharacterized_protein_n=2_Tax=Emiliania_huxleyi_CCMP1516_RepID=R1CID9_EMIHU	null	Name=SUPERFAMILY:0037407; Dbxref=SCOP:52540; Description=p-loop containing nucleoside triphosphate hydrolases; score=39.80; evalue=2.50e-10;	Name=Swiss-Prot:Q5ZMH1; Dbxref=Swiss-Prot:Q5ZMH1; Description=septin-2 os gallus gallus gn sept2 pe 2 sv 1; Ontology_term=InterPro:IPR000038,InterPro:IPR008113,InterPro:IPR016491,InterPro:IPR027417; score=143.28; evalue=1.37e-36;	Name=Pfam:Septin; Dbxref=Pfam:PF00735.13; Description=septin; Ontology_term=InterPro:IPR000038; score=200.30; evalue=2.70e-59;	K16944		0.879043	0.922991				1.06358
OG_2444	SGNH hydrolase	UniRef90_L1JT70_Uncharacterized_protein_n=1_Tax=Guillardia_theta_CCMP2712_RepID=L1JT70_GUITH	null	Name=SUPERFAMILY:0051447; Dbxref=SCOP:52266; Description=sgnh hydrolase; score=28.80; evalue=7.50e-07;	null	null	0			0.882911		0.95		1.26364
OG_529	Short-chain dehydrogenase/reductase	UniRef90_A7HTA5_Short-chain_dehydrogenase/reductase_SDR_n=1_Tax=Parvibaculum_lavamentivorans_(strain_DS-1_/_DSM_13023_/_NCIMB_13966)_RepID=A7HTA5_PARL1	Name=JCVI_TIGRFAMS:TIGR03206; Dbxref=JCVI_TIGRFAMS:TIGR03206; Description=benzo_badh: 2-hydroxycyclohexanecarboxyl-coa dehydrogenase; Ontology_term=InterPro:IPR017619; score=116.20; evalue=3.30e-34;	Name=SUPERFAMILY:0050383; Dbxref=SCOP:51735; Description=nad(p)-binding rossmann-fold domains; score=218.30; evalue=8.50e-65;	Name=Swiss-Prot:P06234; Dbxref=Swiss-Prot:P06234; Description=nodulation protein g os rhizobium meliloti (strain 1021) gn nodg pe 3 sv 1; Ontology_term=InterPro:IPR002198,InterPro:IPR002347,InterPro:IPR011284,InterPro:IPR016040,InterPro:IPR020904; score=129.03; evalue=9.68e-34;	Name=Pfam:KR; Dbxref=Pfam:PF08659.5; Description=kr domain; Ontology_term=InterPro:IPR013968; score=32.80; evalue=4.40e-08;	K00059	-1.57	-0.779827			-2.73
OG_23636	Signal peptide binding domain	UniRef90_R1BIB0_Uncharacterized_protein_n=1_Tax=Emiliania_huxleyi_CCMP1516_RepID=R1BIB0_EMIHU	Name=JCVI_TIGRFAMS:TIGR00959; Dbxref=JCVI_TIGRFAMS:TIGR00959; Description=ffh: signal recognition particle protein; Ontology_term=InterPro:IPR004780; score=41.80; evalue=1.30e-11;	Name=SUPERFAMILY:0045276; Dbxref=SCOP:47446; Description=signal peptide-binding domain; score=35.40; evalue=8.40e-09;	null	Name=Pfam:SRP_SPB; Dbxref=Pfam:PF02978.14; Description=signal peptide binding domain; Ontology_term=InterPro:IPR004125; score=45.30; evalue=7.50e-12;	K03106		-1.31759	-0.925906				-0.951036
OG_7373	Small nucleolar RNA-associated protein	UniRef90_A0A0G4H1B4_Genome_assembly_Vbrassicaformis_n=1_Tax=Vitrella_brassicaformis_CCMP3155_RepID=A0A0G4H1B4_9ALVE	null	null	Name=Swiss-Prot:Q68CQ4; Dbxref=Swiss-Prot:Q68CQ4; Description=digestive organ expansion factor homolog os homo sapiens gn diexf pe 1 sv 2; Ontology_term=InterPro:IPR010678,InterPro:IPR027417; score=203.76; evalue=1.37e-53;	Name=Pfam:DUF1253; Dbxref=Pfam:PF06862.7; Description=protein of unknown function (duf1253); Ontology_term=InterPro:IPR010678; score=239.00; evalue=5.80e-71;	K14774	1		-0.820285		2.26		-1.40867
OG_7007	Small subunit ribosomal protein S1	UniRef90_B8C8K9_RS1,_ribosomal_protein_1_(Fragment)_n=1_Tax=Thalassiosira_pseudonana_RepID=B8C8K9_THAPS	Name=JCVI_TIGRFAMS:TIGR03591; Dbxref=JCVI_TIGRFAMS:TIGR03591; Description=polynuc_phos: polyribonucleotide nucleotidyltransferase; Ontology_term=InterPro:IPR012162; score=25.10; evalue=1.20e-06;	Name=SUPERFAMILY:0051771; Dbxref=SCOP:50249; Description=nucleic acid-binding proteins; score=88.00; evalue=1.40e-25;	null	Name=Pfam:S1; Dbxref=Pfam:PF00575.18; Description=s1 rna binding domain; Ontology_term=InterPro:IPR003029; score=77.30; evalue=6.30e-22;	K02945	-3.53	-1.809	-0.904067		-1.04
OG_1845	Sodium symporter	UniRef90_A0A061S439_Bile_acid:Na+_symporter,_BASS_family_n=1_Tax=Tetraselmis_sp._GSL018_RepID=A0A061S439_9CHLO	Name=JCVI_TIGRFAMS:TIGR00841; Dbxref=JCVI_TIGRFAMS:TIGR00841; Description=bass: bile acid transporter; Ontology_term=InterPro:IPR004710; score=176.50; evalue=1.70e-52;	null	Name=Swiss-Prot:O34524; Dbxref=Swiss-Prot:O34524; Description=uncharacterized sodium-dependent transporter yocs os bacillus subtilis (strain 168) gn yocs pe 3 sv 1; Ontology_term=InterPro:IPR002657,InterPro:IPR004710; score=137.50; evalue=2.92e-34;	Name=Pfam:DUF4137; Dbxref=Pfam:PF13593.1; Description=sbf-like cpa transporter family (duf4137); Ontology_term=InterPro:IPR016833; score=37.90; evalue=9.30e-10;	K03453	-1.11	-2.57531				-0.881672
OG_5058	Sodium symporter	UniRef90_C1E525_Solute:Sodium_symporter_family_n=1_Tax=Micromonas_sp._(strain_RCC299_/_NOUM17)_RepID=C1E525_MICSR	Name=JCVI_TIGRFAMS:TIGR02119; Dbxref=JCVI_TIGRFAMS:TIGR02119; Description=panf: sodium/pantothenate symporter; Ontology_term=InterPro:IPR011849; score=33.60; evalue=4.70e-09;	null	null	Name=Pfam:SSF; Dbxref=Pfam:PF00474.12; Description=sodium:solute symporter family; Ontology_term=InterPro:IPR001734; score=101.00; evalue=4.90e-29;	K14158					1.23		1.89482
OG_1447	Spermidine synthase	UniRef90_R1EEV0_Uncharacterized_protein_n=1_Tax=Emiliania_huxleyi_CCMP1516_RepID=R1EEV0_EMIHU	Name=JCVI_TIGRFAMS:TIGR00417; Dbxref=JCVI_TIGRFAMS:TIGR00417; Description=spee: spermidine synthase; Ontology_term=InterPro:IPR001045; score=197.30; evalue=6.20e-59;	Name=SUPERFAMILY:0051885; Dbxref=SCOP:53335; Description=s-adenosyl-l-methionine-dependent methyltransferases; score=123.80; evalue=8.40e-36;	Name=Swiss-Prot:Q2JQ57; Dbxref=Swiss-Prot:Q2JQ57; Description=spermidine synthase os synechococcus sp. (strain ja-2-3b'a(2-13)) gn spee pe 3 sv 1; Ontology_term=InterPro:IPR001045; score=208.76; evalue=4.54e-63;	Name=Pfam:Methyltransf_25; Dbxref=Pfam:PF13649.1; Description=methyltransferase domain; score=25.80; evalue=9.10e-06;	K00797	0.9		-0.906521		0.72		-1.90017
OG_22072	SPX domain (phosphate transport regulator)	UniRef90_R1EK05_Uncharacterized_protein_n=1_Tax=Emiliania_huxleyi_CCMP1516_RepID=R1EK05_EMIHU	null	null	null	Name=Pfam:SPX; Dbxref=Pfam:PF03105.14; Description=spx domain; Ontology_term=InterPro:IPR004331; score=33.40; evalue=3.40e-08;	0		0.913535	3.14254
OG_1678	Succinyl-CoA synthetase	UniRef90_C5LX00_Succinyl-CoA_ligase_subunit_beta_n=2_Tax=Perkinsus_marinus_(strain_ATCC_50983_/_TXsc)_RepID=C5LX00_PERM5	Name=JCVI_TIGRFAMS:TIGR01016; Dbxref=JCVI_TIGRFAMS:TIGR01016; Description=succoabeta: succinate-coa ligase beta subunit; Ontology_term=InterPro:IPR005809; score=429.50; evalue=2.30e-129;	Name=SUPERFAMILY:0052286; Dbxref=SCOP:52210; Description=succinyl-coa synthetase domains; score=103.60; evalue=6.90e-30;	Name=Swiss-Prot:Q9Z2I9; Dbxref=Swiss-Prot:Q9Z2I9; Description=succinyl-coa ligase [adp-forming] subunit beta mitochondrial os mus musculus gn sucla2 pe 1 sv 2; Ontology_term=InterPro:IPR005809,InterPro:IPR005811,InterPro:IPR011761,InterPro:IPR013650,InterPro:IPR013815,InterPro:IPR013816,InterPro:IPR016102,InterPro:IPR017866; score=408.30; evalue=4.85e-137;	Name=Pfam:ATP-grasp_5; Dbxref=Pfam:PF13549.1; Description=atp-grasp domain; score=28.20; evalue=8.80e-07;	K01903		0.740421	0.720203
OG_913	Sulfate transporter	UniRef90_C5KMM3_Sulfate_transporter,_putative_n=1_Tax=Perkinsus_marinus_(strain_ATCC_50983_/_TXsc)_RepID=C5KMM3_PERM5	Name=JCVI_TIGRFAMS:TIGR00815; Dbxref=JCVI_TIGRFAMS:TIGR00815; Description=sulp: sulfate permease; Ontology_term=InterPro:IPR001902; score=352.50; evalue=7.90e-106;	Name=SUPERFAMILY:0038420; Dbxref=SCOP:52091; Description=spoiiaa-like; score=37.60; evalue=1.20e-09;	Name=Swiss-Prot:P53392; Dbxref=Swiss-Prot:P53392; Description=high affinity sulfate transporter 2 os stylosanthes hamata gn st2 pe 2 sv 1; Ontology_term=InterPro:IPR001902,InterPro:IPR002645,InterPro:IPR011547,InterPro:IPR018045; score=198.75; evalue=6.66e-53;	Name=Pfam:STAS; Dbxref=Pfam:PF01740.16; Description=stas domain; Ontology_term=InterPro:IPR002645; score=63.70; evalue=8.80e-18;	K18059	1.29	-0.937042	0.785051				0.794001
OG_262	Sulfhydryl oxidase	UniRef90_R1D4G6_Sulfhydryl_oxidase_n=1_Tax=Emiliania_huxleyi_CCMP1516_RepID=R1D4G6_EMIHU	null	null	null	null	0	-0.99	-1.13935
OG_13481	TAFII55 protein, conserved region	UniRef90_A0A0G4FIM6_Genome_assembly_Vbrassicaformis_n=1_Tax=Vitrella_brassicaformis_CCMP3155_RepID=A0A0G4FIM6_9ALVE	null	null	null	Name=Pfam:TAFII55_N; Dbxref=Pfam:PF04658.8; Description=tafii55 protein conserved region; Ontology_term=InterPro:IPR006751; score=59.60; evalue=2.30e-16;	0		0.82435	1.679				0.958346
OG_23216	Thioredoxin reductase	UniRef90_R1DCD3_Thioredoxin_reductase_n=2_Tax=Emiliania_huxleyi_CCMP1516_RepID=R1DCD3_EMIHU	Name=JCVI_TIGRFAMS:TIGR03540; Dbxref=JCVI_TIGRFAMS:TIGR03540; Description=dapc_direct: ll-diaminopimelate aminotransferase; Ontology_term=InterPro:IPR019881; score=25.70; evalue=1.10e-06;	Name=SUPERFAMILY:0047956; Dbxref=SCOP:53383; Description=plp-dependent transferases; score=65.40; evalue=5.00e-18;	null	Name=Pfam:Aminotran_1_2; Dbxref=Pfam:PF00155.16; Description=aminotransferase class i and ii; Ontology_term=InterPro:IPR004839; score=45.50; evalue=4.40e-12;	0		1.27294	2.68219			1.10014	1.77628
OG_6214	Thioredoxin-like	UniRef90_F0YC47_Selenoprotein_(Fragment)_n=1_Tax=Aureococcus_anophagefferens_RepID=F0YC47_AURAN	null	Name=SUPERFAMILY:0051125; Dbxref=SCOP:52833; Description=thioredoxin-like; score=25.80; evalue=7.00e-06;	null	Name=Pfam:AhpC-TSA_2; Dbxref=Pfam:PF13911.1; Description=ahpc/tsa antioxidant enzyme; score=57.60; evalue=9.40e-16;	0	-2.35		-0.814366
OG_3323	Threonine/serine dehydratase	UniRef90_R1D849_Putative_threonine/serine_dehydratase_n=1_Tax=Emiliania_huxleyi_CCMP1516_RepID=R1D849_EMIHU	Name=JCVI_TIGRFAMS:TIGR01136; Dbxref=JCVI_TIGRFAMS:TIGR01136; Description=cyskm: cysteine synthases; Ontology_term=InterPro:IPR005856; score=57.40; evalue=3.20e-16;	Name=SUPERFAMILY:0039474; Dbxref=SCOP:53686; Description=tryptophan synthase beta subunit-like plp-dependent enzymes; score=286.50; evalue=1.90e-85;	Name=Swiss-Prot:P46493; Dbxref=Swiss-Prot:P46493; Description=l-threonine dehydratase biosynthetic ilva os haemophilus influenzae (strain atcc 51907 / dsm 11121 / kw20 / rd) gn ilva pe 3 sv 1; Ontology_term=InterPro:IPR000634,InterPro:IPR001721,InterPro:IPR001926,InterPro:IPR005787; score=461.45; evalue=4.31e-154;	Name=Pfam:Thr_dehydrat_C; Dbxref=Pfam:PF00585.13; Description=c-terminal regulatory domain of threonine dehydratase; Ontology_term=InterPro:IPR001721; score=136.40; evalue=1.60e-40;	K01754	-0.84	-0.773727			0.77
OG_7461	Thylakoid lumenal 15.0 kDa protein	UniRef90_D8TB88_Putative_uncharacterized_protein_n=2_Tax=Selaginella_moellendorffii_RepID=D8TB88_SELML	null	null	Name=Swiss-Prot:Q9LVV5; Dbxref=Swiss-Prot:Q9LVV5; Description=thylakoid lumenal 15.0 kda protein 2 chloroplastic os arabidopsis thaliana gn at5g52970 pe 1 sv 2; Ontology_term=InterPro:IPR007621; score=128.64; evalue=4.88e-34;	null	0	-4.26	-1.01942			-1.57
OG_1820	Translation elongation factor	UniRef90_A0A0G4EAV7_Genome_assembly_Vbrassicaformis_n=1_Tax=Vitrella_brassicaformis_CCMP3155_RepID=A0A0G4EAV7_9ALVE	Name=JCVI_TIGRFAMS:TIGR00116; Dbxref=JCVI_TIGRFAMS:TIGR00116; Description=tsf: translation elongation factor ts; Ontology_term=InterPro:IPR001816; score=123.00; evalue=2.90e-36;	Name=SUPERFAMILY:0046543; Dbxref=SCOP:46934; Description=uba-like; score=47.80; evalue=2.90e-13;	Name=Swiss-Prot:A5CE05; Dbxref=Swiss-Prot:A5CE05; Description=elongation factor ts os orientia tsutsugamushi (strain boryong) gn tsf pe 3 sv 1; Ontology_term=InterPro:IPR000449,InterPro:IPR001816,InterPro:IPR009060,InterPro:IPR014039; score=145.21; evalue=1.57e-38;	Name=Pfam:UBA; Dbxref=Pfam:PF00627.26; Description=uba/ts-n domain; Ontology_term=InterPro:IPR000449; score=36.50; evalue=2.50e-09;	K02357	-0.81	-1.07155	-0.823089		-0.8
OG_7443	Translation initiation factor	UniRef90_E4TEN6_Translation_initiation_factor_IF-1_n=1_Tax=Calditerrivibrio_nitroreducens_(strain_DSM_19672_/_NBRC_101217_/_Yu37-1)_RepID=E4TEN6_CALNY	Name=JCVI_TIGRFAMS:TIGR00008; Dbxref=JCVI_TIGRFAMS:TIGR00008; Description=infa: translation initiation factor if-1; Ontology_term=InterPro:IPR004368; score=85.00; evalue=5.50e-25;	Name=SUPERFAMILY:0044179; Dbxref=SCOP:50249; Description=nucleic acid-binding proteins; score=43.80; evalue=8.60e-12;	null	Name=Pfam:eIF-1a; Dbxref=Pfam:PF01176.14; Description=translation initiation factor 1a / if-1; Ontology_term=InterPro:IPR006196; score=58.30; evalue=3.30e-16;	K02518	-2.76	-1.12268			-1.39
OG_10285	Transporter	UniRef90_R1DXG4_Uncharacterized_protein_n=3_Tax=Emiliania_huxleyi_CCMP1516_RepID=R1DXG4_EMIHU	null	Name=SUPERFAMILY:0042501; Dbxref=SCOP:103473; Description=mfs general substrate transporter; score=51.50; evalue=5.50e-14;	null	Name=Pfam:MFS_1; Dbxref=Pfam:PF07690.11; Description=major facilitator superfamily; Ontology_term=InterPro:IPR011701; score=49.10; evalue=3.10e-13;	K03327	2.42		2.63754
OG_164	Triosephosphate isomerase	UniRef90_C5LR08_Triosephosphate_isomerase_n=1_Tax=Perkinsus_marinus_(strain_ATCC_50983_/_TXsc)_RepID=C5LR08_PERM5	Name=JCVI_TIGRFAMS:TIGR00419; Dbxref=JCVI_TIGRFAMS:TIGR00419; Description=tim: triose-phosphate isomerase; Ontology_term=InterPro:IPR000652; score=153.40; evalue=1.70e-45;	Name=SUPERFAMILY:0053375; Dbxref=SCOP:51351; Description=triosephosphate isomerase (tim); score=191.00; evalue=1.50e-56;	Name=Swiss-Prot:P48492; Dbxref=Swiss-Prot:P48492; Description=triosephosphate isomerase cytosolic (fragment) os gracilaria gracilis gn tpi1 pe 3 sv 1; Ontology_term=InterPro:IPR000652,InterPro:IPR013785,InterPro:IPR020861,InterPro:IPR022896; score=189.50; evalue=1.70e-57;	Name=Pfam:TIM; Dbxref=Pfam:PF00121.13; Description=triosephosphate isomerase; Ontology_term=InterPro:IPR000652; score=196.20; evalue=3.90e-58;	K01803	-0.8	-1.10431
OG_271	Triose-phosphate/phosphate_translocator	UniRef90_B7FQ79_Plastidic_triose-phosphate/phosphate_translocator_n=1_Tax=Phaeodactylum_tricornutum_(strain_CCAP_1055/1)_RepID=B7FQ79_PHATC	Name=JCVI_TIGRFAMS:TIGR00817; Dbxref=JCVI_TIGRFAMS:TIGR00817; Description=tpt: tpt phosphate/phosphoenolpyruvate translocator; Ontology_term=InterPro:IPR004696; score=264.30; evalue=3.40e-79;	Name=SUPERFAMILY:0043518; Dbxref=SCOP:103481; Description=multidrug resistance efflux transporter emre; score=32.60; evalue=6.30e-08;	Name=Swiss-Prot:Q5VQL3; Dbxref=Swiss-Prot:Q5VQL3; Description=phosphoenolpyruvate/phosphate translocator 3 chloroplastic os oryza sativa subsp. japonica gn ppt3 pe 2 sv 1; Ontology_term=InterPro:IPR000620,InterPro:IPR004696,InterPro:IPR004853; score=224.56; evalue=2.05e-67;	Name=Pfam:EamA; Dbxref=Pfam:PF00892.15; Description=eama-like transporter family; Ontology_term=InterPro:IPR000620; score=41.70; evalue=9.60e-11;	K15283	-0.95	-1.06421			-1.84
OG_9897	Tryptophanyl-tRNA synthetase	UniRef90_A0A0D2KPK9_Tryptophanyl-tRNA_synthetase_n=1_Tax=Monoraphidium_neglectum_RepID=A0A0D2KPK9_9CHLO	Name=JCVI_TIGRFAMS:TIGR00234; Dbxref=JCVI_TIGRFAMS:TIGR00234; Description=tyrs: tyrosine--trna ligase; Ontology_term=InterPro:IPR002307; score=36.80; evalue=5.30e-10;	Name=SUPERFAMILY:0047114; Dbxref=SCOP:52374; Description=nucleotidylyl transferase; score=190.50; evalue=4.10e-56;	Name=Swiss-Prot:Q7VBM9; Dbxref=Swiss-Prot:Q7VBM9; Description=tryptophan--trna ligase os prochlorococcus marinus (strain sarg / ccmp1375 / ss120) gn trps pe 3 sv 1; Ontology_term=InterPro:IPR002305,InterPro:IPR002306,InterPro:IPR014729,InterPro:IPR024109; score=368.62; evalue=1.12e-122;	Name=Pfam:tRNA-synt_1b; Dbxref=Pfam:PF00579.20; Description=trna synthetases class i (w and y); Ontology_term=InterPro:IPR002305; score=273.30; evalue=1.80e-81;	K01867	-1.6	-1.41862
OG_3244	TspO/MBR-related protein	UniRef90_R1F1L4_Uncharacterized_protein_n=1_Tax=Emiliania_huxleyi_CCMP1516_RepID=R1F1L4_EMIHU	null	null	null	Name=Pfam:TspO_MBR; Dbxref=Pfam:PF03073.10; Description=tspo/mbr family; Ontology_term=InterPro:IPR004307; score=45.20; evalue=5.70e-12;	0	-1.03	-0.785614			-1.49
OG_14008	Tyrosyl-tRNA synthetase	UniRef90_B7FZQ5_Tyrosine--tRNA_ligase_n=2_Tax=Phaeodactylum_tricornutum_RepID=B7FZQ5_PHATC	Name=JCVI_TIGRFAMS:TIGR00234; Dbxref=JCVI_TIGRFAMS:TIGR00234; Description=tyrs: tyrosine--trna ligase; Ontology_term=InterPro:IPR002307; score=99.20; evalue=6.00e-29;	Name=SUPERFAMILY:0039322; Dbxref=SCOP:52374; Description=nucleotidylyl transferase; score=65.60; evalue=3.70e-18;	Name=Swiss-Prot:Q2W2T6; Dbxref=Swiss-Prot:Q2W2T6; Description=tyrosine--trna ligase os magnetospirillum magneticum (strain amb-1 / atcc 700264) gn tyrs pe 3 sv 1; Ontology_term=InterPro:IPR002305,InterPro:IPR002307,InterPro:IPR002942,InterPro:IPR014729,InterPro:IPR024088,InterPro:IPR024107; score=142.12; evalue=5.17e-40;	Name=Pfam:tRNA-synt_1b; Dbxref=Pfam:PF00579.20; Description=trna synthetases class i (w and y); Ontology_term=InterPro:IPR002305; score=75.90; evalue=2.40e-21;	K01866	-3.16	-0.969408			-2.35
OG_1830	UAA transporter family	UniRef90_F0XXG9_Putative_uncharacterized_protein_(Fragment)_n=1_Tax=Aureococcus_anophagefferens_RepID=F0XXG9_AURAN	null	null	null	Name=Pfam:UAA; Dbxref=Pfam:PF08449.6; Description=uaa transporter family; Ontology_term=InterPro:IPR013657; score=109.70; evalue=1.10e-31;	0		-0.859474			-1.04		-0.752777
OG_23207	Ubiquinone biosynthesis methyltransferase	UniRef90_R1B5P3_Uncharacterized_protein_n=2_Tax=Emiliania_huxleyi_CCMP1516_RepID=R1B5P3_EMIHU	Name=JCVI_TIGRFAMS:TIGR01934; Dbxref=JCVI_TIGRFAMS:TIGR01934; Description=meng_menh_ubie: ubiquinone/menaquinone biosynthesis methyltransferase; Ontology_term=InterPro:IPR004033; score=37.50; evalue=3.20e-10;	Name=SUPERFAMILY:0050242; Dbxref=SCOP:53335; Description=s-adenosyl-l-methionine-dependent methyltransferases; score=53.10; evalue=2.60e-14;	null	Name=Pfam:Ubie_methyltran; Dbxref=Pfam:PF01209.13; Description=ubie/coq5 methyltransferase family; Ontology_term=InterPro:IPR004033; score=27.20; evalue=1.70e-06;	0		1.99667				1.956	1.91838
OG_12468	Ubiquitin-like	UniRef90_A0A0H5RDB8_Uncharacterized_protein_(Fragment)_n=1_Tax=Spongospora_subterranea_RepID=A0A0H5RDB8_9EUKA	null	Name=SUPERFAMILY:0050743; Dbxref=SCOP:54236; Description=ubiquitin-like; score=37.40; evalue=1.20e-09;	null	Name=Pfam:ubiquitin; Dbxref=Pfam:PF00240.18; Description=ubiquitin family; Ontology_term=InterPro:IPR000626; score=25.90; evalue=3.90e-06;	0	-0.7		-1.1975
OG_6144	UDP-glucose 4-epimerase	UniRef90_F0Y8L3_Putative_uncharacterized_protein_n=1_Tax=Aureococcus_anophagefferens_RepID=F0Y8L3_AURAN	Name=JCVI_TIGRFAMS:TIGR01179; Dbxref=JCVI_TIGRFAMS:TIGR01179; Description=gale: udp-glucose 4-epimerase; Ontology_term=InterPro:IPR005886; score=22.80; evalue=7.30e-06;	Name=SUPERFAMILY:0046034; Dbxref=SCOP:51735; Description=nad(p)-binding rossmann-fold domains; score=75.10; evalue=6.30e-21;	null	Name=Pfam:NmrA; Dbxref=Pfam:PF05368.8; Description=nmra-like family; Ontology_term=InterPro:IPR008030; score=26.60; evalue=2.80e-06;	0		-1.43799	-0.947785			-0.883781	-0.824652
OG_14026	UDP-sulfoquinovose synthase	UniRef90_B8C7K5_Sulfolipid_biosynthesis_protein_n=1_Tax=Thalassiosira_pseudonana_RepID=B8C7K5_THAPS	Name=JCVI_TIGRFAMS:TIGR02197; Dbxref=JCVI_TIGRFAMS:TIGR02197; Description=heptose_epim: adp-glyceromanno-heptose 6-epimerase; Ontology_term=InterPro:IPR011912; score=31.10; evalue=2.80e-08;	Name=SUPERFAMILY:0052116; Dbxref=SCOP:51735; Description=nad(p)-binding rossmann-fold domains; score=149.80; evalue=9.60e-44;	Name=Swiss-Prot:O48917; Dbxref=Swiss-Prot:O48917; Description=udp-sulfoquinovose synthase chloroplastic os arabidopsis thaliana gn sqd1 pe 1 sv 1; Ontology_term=InterPro:IPR001509,InterPro:IPR016040; score=310.46; evalue=3.24e-98;	Name=Pfam:Epimerase; Dbxref=Pfam:PF01370.16; Description=nad dependent epimerase/dehydratase family; Ontology_term=InterPro:IPR001509; score=91.20; evalue=5.80e-26;	K06118		-1.04535	-0.725459				-0.804287
OG_10134	Uncharacterized protein	UniRef90_B8C035_Uncharacterized_protein_n=1_Tax=Thalassiosira_pseudonana_RepID=B8C035_THAPS	null	null	null	null	0	-2.06	-1.10613					-2.41553
OG_10263	Uncharacterized protein	UniRef90_K0QYN9_Uncharacterized_protein_n=1_Tax=Thalassiosira_oceanica_RepID=K0QYN9_THAOC	null	null	null	null	0	0.91				3.47		4.86399
OG_10312	Uncharacterized protein	UniRef90_R1EZC9_Uncharacterized_protein_n=1_Tax=Emiliania_huxleyi_CCMP1516_RepID=R1EZC9_EMIHU	null	null	null	null	0		-1.22619	-0.908555				-1.29068
OG_10402	Uncharacterized protein	UniRef90_R1D7M1_Uncharacterized_protein_n=1_Tax=Emiliania_huxleyi_CCMP1516_RepID=R1D7M1_EMIHU	null	null	null	null	0		-1.91085	-1.06414			-1.3841	-0.836103
OG_10508	Uncharacterized protein	UniRef90_R1E829_Uncharacterized_protein_n=2_Tax=Emiliania_huxleyi_CCMP1516_RepID=R1E829_EMIHU	null	null	null	null	0		-2.51117	-1.26725			-1.39197
OG_10587	Uncharacterized protein	UniRef90_R1DB21_Uncharacterized_protein_n=1_Tax=Emiliania_huxleyi_CCMP1516_RepID=R1DB21_EMIHU	null	null	null	null	0						1.01512	0.79911
OG_11209	Uncharacterized protein	UniRef90_K0SQH9_Uncharacterized_protein_n=2_Tax=Thalassiosira_oceanica_RepID=K0SQH9_THAOC	null	null	null	null	0	-2.57	-1.14694	-0.932766		-1.79		-1.54139
OG_11767	Uncharacterized protein	UniRef90_B7G1C3_Predicted_protein_n=1_Tax=Phaeodactylum_tricornutum_(strain_CCAP_1055/1)_RepID=B7G1C3_PHATC	null	null	null	null	0	-0.86	-0.992571			-2.46
OG_13806	Uncharacterized protein	UniRef90_B7GD45_Predicted_protein_n=1_Tax=Phaeodactylum_tricornutum_(strain_CCAP_1055/1)_RepID=B7GD45_PHATC	null	null	null	null	0	-1.96	-1.46071			-1.31	-0.908355	-0.792541
OG_13838	Uncharacterized protein	UniRef90_B7FW64_Predicted_protein_n=1_Tax=Phaeodactylum_tricornutum_(strain_CCAP_1055/1)_RepID=B7FW64_PHATC	null	null	null	null	0	0.82		1.74588		1.31		1.63236
OG_13843	Uncharacterized protein	n/a	null	null	null	null	0	-1.4	-0.968347				-1.00018
OG_23185	Uncharacterized protein	UniRef90_R1FEA6_Uncharacterized_protein_n=1_Tax=Emiliania_huxleyi_CCMP1516_RepID=R1FEA6_EMIHU	null	null	null	null	0		1.05887	2.01741			1.13493	2.49439
OG_23188	Uncharacterized protein	UniRef90_R1CZF8_Uncharacterized_protein_n=1_Tax=Emiliania_huxleyi_CCMP1516_RepID=R1CZF8_EMIHU	null	null	null	null	0		1.07056	1.01704			1.16809	2.02288
OG_23537	Uncharacterized protein	UniRef90_R1FE78_Uncharacterized_protein_n=1_Tax=Emiliania_huxleyi_CCMP1516_RepID=R1FE78_EMIHU	null	null	null	null	0		0.983553	1.1605
OG_8587	Uncharacterized protein	UniRef90_A7RC56_Putative_uncharacterized_protein_c603R_n=1_Tax=Paramecium_bursaria_Chlorella_virus_AR158_RepID=A7RC56_PBCVA	null	null	null	null	0		1.41228				1.49102		0.919821
OG_13926	Uncharacterized protein	UniRef90_B5Y533_Predicted_protein_n=1_Tax=Phaeodactylum_tricornutum_(strain_CCAP_1055/1)_RepID=B5Y533_PHATC	null	null	null	null	0	-1.08	-1.09779
OG_13966	Uncharacterized protein	UniRef90_B7FV53_Predicted_protein_n=1_Tax=Phaeodactylum_tricornutum_(strain_CCAP_1055/1)_RepID=B7FV53_PHATC	null	null	null	null	0	-0.8						-1.18374
OG_14017	Uncharacterized protein	UniRef90_B8LD08_Predicted_protein_n=1_Tax=Thalassiosira_pseudonana_RepID=B8LD08_THAPS	null	null	null	null	0	-4.37	-1.10767			-2.44
OG_14031	Uncharacterized protein	UniRef90_B8C928_Uncharacterized_protein_n=1_Tax=Thalassiosira_pseudonana_RepID=B8C928_THAPS	null	null	null	null	0	-3.36	-1.55113			-0.89	-0.855279
OG_14033	Uncharacterized protein	UniRef90_F0YPD1_Putative_uncharacterized_protein_n=1_Tax=Aureococcus_anophagefferens_RepID=F0YPD1_AURAN	null	null	null	null	0	-1.85	-1.03638			-1.64
OG_14043	Uncharacterized protein	UniRef90_B8BW83_Uncharacterized_protein_n=1_Tax=Thalassiosira_pseudonana_RepID=B8BW83_THAPS	null	null	null	null	0		-1.24918	-0.985872
OG_14210	Uncharacterized protein	UniRef90_R1CW36_Uncharacterized_protein_(Fragment)_n=4_Tax=Emiliania_huxleyi_CCMP1516_RepID=R1CW36_EMIHU	null	null	null	null	0		-0.757242	-0.752308
OG_14237	Uncharacterized protein	UniRef90_R1CRS8_Uncharacterized_protein_n=2_Tax=Emiliania_huxleyi_CCMP1516_RepID=R1CRS8_EMIHU	null	null	null	null	0		-1.13116				-0.804288	-0.891299
OG_14499	Uncharacterized protein	UniRef90_R1BKA6_Uncharacterized_protein_(Fragment)_n=1_Tax=Emiliania_huxleyi_CCMP1516_RepID=R1BKA6_EMIHU	null	null	null	null	0			-0.989266			-0.832192	-1.42222
OG_14592	Uncharacterized protein	UniRef90_A0A059A9D6_Uncharacterized_protein_n=2_Tax=Eucalyptus_grandis_RepID=A0A059A9D6_EUCGR	null	null	null	null	0		0.821541	1.08386
OG_1567	Uncharacterized protein	UniRef90_A0A061QUB2_Uncharacterized_protein_n=4_Tax=Tetraselmis_sp._GSL018_RepID=A0A061QUB2_9CHLO	null	null	null	null	0	-1.35				-2.32	-0.806682
OG_2066	Uncharacterized protein	UniRef90_B8BRV5_Uncharacterized_protein_n=1_Tax=Thalassiosira_pseudonana_RepID=B8BRV5_THAPS	null	null	null	Name=Pfam:DUF1499; Dbxref=Pfam:PF07386.6; Description=protein of unknown function (duf1499); Ontology_term=InterPro:IPR010865; score=56.40; evalue=2.70e-15;	0	-1.84	-0.996483			-3.18
OG_20980	Uncharacterized protein	UniRef90_B8C0M2_Uncharacterized_protein_n=1_Tax=Thalassiosira_pseudonana_RepID=B8C0M2_THAPS	null	null	null	Name=Pfam:DUF1997; Dbxref=Pfam:PF09366.5; Description=protein of unknown function (duf1997); Ontology_term=InterPro:IPR018971; score=50.50; evalue=1.60e-13;	0	-2.22	-1.58589			-1.72
OG_21096	Uncharacterized protein	UniRef90_A0YCR5_Uncharacterized_protein_n=2_Tax=marine_gamma_proteobacterium_HTCC2143_RepID=A0YCR5_9GAMM	null	null	null	null	0	0.9		1.05352		1.21		0.994709
OG_21281	Uncharacterized protein	UniRef90_B7FYA5_Predicted_protein_n=1_Tax=Phaeodactylum_tricornutum_(strain_CCAP_1055/1)_RepID=B7FYA5_PHATC	null	null	null	null	0	-2.79	-1.18885
OG_21348	Uncharacterized protein	UniRef90_R1E2T1_Uncharacterized_protein_n=1_Tax=Emiliania_huxleyi_CCMP1516_RepID=R1E2T1_EMIHU	null	null	null	null	0		-1.19062	-0.968721
OG_21428	Uncharacterized protein	UniRef90_R1E2C4_Uncharacterized_protein_n=1_Tax=Emiliania_huxleyi_CCMP1516_RepID=R1E2C4_EMIHU	null	null	null	Name=Pfam:DUF4399; Dbxref=Pfam:PF14347.1; Description=domain of unknown function (duf4399); Ontology_term=InterPro:IPR025512; score=90.50; evalue=4.70e-26;	0			-0.907986			-1.07684	-1.20924
OG_21634	Uncharacterized protein	UniRef90_X5CQJ4_Uncharacterized_protein_n=1_Tax=Tisochrysis_lutea_RepID=X5CQJ4_9EUKA	null	null	null	null	0			-2.96471			-1.36774	-2.83493
OG_21701	Uncharacterized protein	UniRef90_R1DLA7_Uncharacterized_protein_n=1_Tax=Emiliania_huxleyi_CCMP1516_RepID=R1DLA7_EMIHU	null	null	null	null	0		-0.83523	-0.80398			-0.906175	-1.30083
OG_21766	Uncharacterized protein	n/a	null	null	null	null	0		-1.01967				1.69435	1.32441
OG_22338	Uncharacterized protein	UniRef90_R1FRV9_Uncharacterized_protein_n=1_Tax=Emiliania_huxleyi_CCMP1516_RepID=R1FRV9_EMIHU	null	null	null	null	0		2.65451	3.67761
OG_22361	Uncharacterized protein	n/a	null	null	null	null	0		-0.780298	-0.96535			-1.17112
OG_22507	Uncharacterized protein	UniRef90_R1FEP5_Uncharacterized_protein_n=1_Tax=Emiliania_huxleyi_CCMP1516_RepID=R1FEP5_EMIHU	null	null	null	null	0		-1.25575	-3.17893				-1.3199
OG_22608	Uncharacterized protein	UniRef90_R1DXC4_Uncharacterized_protein_n=1_Tax=Emiliania_huxleyi_CCMP1516_RepID=R1DXC4_EMIHU	null	null	null	null	0		-1.10337	-0.734551
OG_22690	Uncharacterized protein	UniRef90_R1DGB0_Uncharacterized_protein_n=1_Tax=Emiliania_huxleyi_CCMP1516_RepID=R1DGB0_EMIHU	null	null	null	null	0		-1.00803	-1.2643			-0.996488	-1.64983
OG_2275	Uncharacterized protein	n/a	null	null	null	null	0	-2.52	-0.896867			-1.49
OG_23135	Uncharacterized protein	UniRef90_R1BQK0_Uncharacterized_protein_n=1_Tax=Emiliania_huxleyi_CCMP1516_RepID=R1BQK0_EMIHU	null	null	null	null	0		-0.780112				-0.772387	-1.53326
OG_23304	Uncharacterized protein	UniRef90_R1DC28_Uncharacterized_protein_n=1_Tax=Emiliania_huxleyi_CCMP1516_RepID=R1DC28_EMIHU	null	null	null	null	0		-0.810531	-0.719349
OG_23399	Uncharacterized protein	UniRef90_R1DVJ1_Uncharacterized_protein_n=1_Tax=Emiliania_huxleyi_CCMP1516_RepID=R1DVJ1_EMIHU	null	null	null	null	0		-1.48603	-0.754789
OG_23400	Uncharacterized protein	UniRef90_R1DHF2_Uncharacterized_protein_n=1_Tax=Emiliania_huxleyi_CCMP1516_RepID=R1DHF2_EMIHU	null	null	null	null	0		-2.8489	-0.937633			-1.33662
OG_23405	Uncharacterized protein	n/a	null	null	null	null	0		-1.78165	-1.33137				-0.839598
OG_23406	Uncharacterized protein	UniRef90_R1BLW4_Uncharacterized_protein_n=1_Tax=Emiliania_huxleyi_CCMP1516_RepID=R1BLW4_EMIHU	null	null	null	null	0		-0.912142	-0.789357			-0.860871
OG_23429	Uncharacterized protein	UniRef90_R1FYZ8_Uncharacterized_protein_n=2_Tax=Emiliania_huxleyi_CCMP1516_RepID=R1FYZ8_EMIHU	null	null	null	null	0		-1.38175	-2.05335				-1.91499
OG_23459	Uncharacterized protein	n/a	null	null	null	null	0		-1.39336	-0.92367
OG_23468	Uncharacterized protein	n/a	null	null	null	null	0		-1.66031	-0.856108
OG_23514	Uncharacterized protein	UniRef90_R1FC57_Uncharacterized_protein_(Fragment)_n=1_Tax=Emiliania_huxleyi_CCMP1516_RepID=R1FC57_EMIHU	null	null	null	null	0		-0.852762	-1.20829			-0.822339	-1.69199
OG_23532	Uncharacterized protein	UniRef90_R1DD60_Uncharacterized_protein_n=1_Tax=Emiliania_huxleyi_CCMP1516_RepID=R1DD60_EMIHU	null	null	null	null	0		-1.42034	-1.55715			-1.18075
OG_23579	Uncharacterized protein	UniRef90_R1F545_Uncharacterized_protein_(Fragment)_n=1_Tax=Emiliania_huxleyi_CCMP1516_RepID=R1F545_EMIHU	null	null	null	null	0		-1.432	-0.790862			-0.832428	-1.04881
OG_2617	Uncharacterized protein	UniRef90_A4RTT6_Uncharacterized_protein_n=1_Tax=Ostreococcus_lucimarinus_(strain_CCE9901)_RepID=A4RTT6_OSTLU	null	null	null	null	0		-0.829122	-0.822737
OG_2965	Uncharacterized protein	UniRef90_F1L056_Protein_FAM98A_n=1_Tax=Ascaris_suum_RepID=F1L056_ASCSU	null	null	null	null	0						1.65036	0.912946
OG_3864	Uncharacterized protein	UniRef90_R1CFL2_Uncharacterized_protein_n=2_Tax=Emiliania_huxleyi_CCMP1516_RepID=R1CFL2_EMIHU	null	null	null	null	0	-2.75	-0.912541			-2.22
OG_4773	Uncharacterized protein	UniRef90_U6GLU3_Uncharacterized_protein_(Fragment)_n=1_Tax=Eimeria_praecox_RepID=U6GLU3_9EIME	null	null	null	null	0			1.34759		0.78		1.07414
OG_5979	Uncharacterized protein	UniRef90_R1FRS5_Uncharacterized_protein_n=1_Tax=Emiliania_huxleyi_CCMP1516_RepID=R1FRS5_EMIHU	null	null	null	Name=Pfam:DUF1499; Dbxref=Pfam:PF07386.6; Description=protein of unknown function (duf1499); Ontology_term=InterPro:IPR010865; score=65.50; evalue=4.20e-18;	0	-2.12	-1.14357			-2.36
OG_6652	Uncharacterized protein	UniRef90_F0YBK7_Putative_uncharacterized_protein_n=1_Tax=Aureococcus_anophagefferens_RepID=F0YBK7_AURAN	null	null	null	Name=Pfam:DUF1092; Dbxref=Pfam:PF06485.6; Description=protein of unknown function (duf1092); Ontology_term=InterPro:IPR009472; score=158.40; evalue=1.50e-46;	0	-2.43	-1.10584			-1.46
OG_8427	Uncharacterized protein	UniRef90_R4MDK7_Uncharacterized_protein_n=1_Tax=Mycobacterium_tuberculosis_CAS/NITR204_RepID=R4MDK7_MYCTX	null	null	null	null	0	-2.3	-0.994808			-1.2
OG_997	Uncharacterized protein	UniRef90_K0SZI6_Uncharacterized_protein_n=1_Tax=Thalassiosira_oceanica_RepID=K0SZI6_THAOC	null	null	null	null	0	-3.46	-1.08764			-3.09
OG_7907	Uncharacterized protein	UniRef90_B7G128_Predicted_protein_n=1_Tax=Phaeodactylum_tricornutum_(strain_CCAP_1055/1)_RepID=B7G128_PHATC	null	null	null	Name=Pfam:DUF1118; Dbxref=Pfam:PF06549.7; Description=protein of unknown function (duf1118); Ontology_term=InterPro:IPR009500; score=49.00; evalue=5.20e-13;	0	-2.03	-1.6353			-2.56
OG_1669	Uroporphyrinogen decarboxylase	UniRef90_A0A061R1L8_Uroporphyrinogen_decarboxylase_n=1_Tax=Tetraselmis_sp._GSL018_RepID=A0A061R1L8_9CHLO	Name=JCVI_TIGRFAMS:TIGR01463; Dbxref=JCVI_TIGRFAMS:TIGR01463; Description=mtaa_cmua: methyltransferase mtaa/cmua family; Ontology_term=InterPro:IPR006360; score=39.40; evalue=9.10e-11;	Name=SUPERFAMILY:0049768; Dbxref=SCOP:51726; Description=urod/mete-like; score=154.20; evalue=4.90e-45;	Name=Swiss-Prot:Q9V595; Dbxref=Swiss-Prot:Q9V595; Description=uroporphyrinogen decarboxylase os drosophila melanogaster gn updo pe 3 sv 1; Ontology_term=InterPro:IPR000257,InterPro:IPR006361; score=229.95; evalue=4.32e-68;	Name=Pfam:URO-D; Dbxref=Pfam:PF01208.12; Description=uroporphyrinogen decarboxylase (uro-d); Ontology_term=InterPro:IPR000257; score=293.60; evalue=1.50e-87;	K01599	-1.43	-1.15372	-0.798655		-1.48		-1.03509
OG_13914	Vacuolar protein	UniRef90_K0RP48_Uncharacterized_protein_n=1_Tax=Thalassiosira_oceanica_RepID=K0RP48_THAOC	null	null	Name=Swiss-Prot:Q5E9L7; Dbxref=Swiss-Prot:Q5E9L7; Description=vacuolar protein sorting-associated protein 16 homolog os bos taurus gn vps16 pe 2 sv 1; Ontology_term=InterPro:IPR006925,InterPro:IPR006926,InterPro:IPR016534; score=166.39; evalue=1.05e-40;	Name=Pfam:Vps16_C; Dbxref=Pfam:PF04840.7; Description=vps16 c-terminal region; Ontology_term=InterPro:IPR006925; score=120.50; evalue=6.20e-35;	0					0.92		0.791566
OG_7400	Violaxanthin de-epoxidase	UniRef90_C1DYN6_Violaxanthin_de-epoxidase_n=1_Tax=Micromonas_sp._(strain_RCC299_/_NOUM17)_RepID=C1DYN6_MICSR	null	null	null	null	0	-1.47	-0.961366
OG_4066	Violaxanthin de-epoxidase	UniRef90_R1D4Z1_Uncharacterized_protein_n=2_Tax=Emiliania_huxleyi_CCMP1516_RepID=R1D4Z1_EMIHU	null	null	Name=Swiss-Prot:Q9SM43; Dbxref=Swiss-Prot:Q9SM43; Description=violaxanthin de-epoxidase chloroplastic os spinacia oleracea gn vde1 pe 1 sv 2; Ontology_term=InterPro:IPR010788,InterPro:IPR011038,InterPro:IPR012674; score=96.67; evalue=9.32e-21;	Name=Pfam:VDE; Dbxref=Pfam:PF07137.6; Description=violaxanthin de-epoxidase (vde); Ontology_term=InterPro:IPR010788; score=45.90; evalue=5.10e-12;	K09839	-0.95	-0.890189			-1.94	-0.86854	-0.767791
OG_5821	Violaxanthin de-epoxidase	UniRef90_A0A0G4F7V7_Genome_assembly_Vbrassicaformis_n=1_Tax=Vitrella_brassicaformis_CCMP3155_RepID=A0A0G4F7V7_9ALVE	null	Name=SUPERFAMILY:0035442; Dbxref=SCOP:50814; Description=lipocalins; score=41.80; evalue=1.10e-10;	Name=Swiss-Prot:Q40593; Dbxref=Swiss-Prot:Q40593; Description=violaxanthin de-epoxidase chloroplastic os nicotiana tabacum gn vde1 pe 2 sv 1; Ontology_term=InterPro:IPR010788,InterPro:IPR011038,InterPro:IPR012674,InterPro:IPR022272; score=261.54; evalue=1.08e-79;	Name=Pfam:VDE; Dbxref=Pfam:PF07137.6; Description=violaxanthin de-epoxidase (vde); Ontology_term=InterPro:IPR010788; score=190.40; evalue=2.60e-56;	K09839	-2.21	-1.4068
OG_3725	Voltage gated chloride channel	UniRef90_A0A067LF76_Chloride_channel_protein_n=2_Tax=Jatropha_curcas_RepID=A0A067LF76_JATCU	null	Name=SUPERFAMILY:0040199; Dbxref=SCOP:81340; Description=clc chloride channel; score=171.50; evalue=2.90e-50;	Name=Swiss-Prot:A8ALD3; Dbxref=Swiss-Prot:A8ALD3; Description=h(+)/cl(-) exchange transporter clca os citrobacter koseri (strain atcc baa-895 / cdc 4225-83 / sgsc4696) gn clca pe 3 sv 1; Ontology_term=InterPro:IPR001807,InterPro:IPR014743,InterPro:IPR023861; score=99.75; evalue=8.12e-21;	Name=Pfam:Voltage_CLC; Dbxref=Pfam:PF00654.15; Description=voltage gated chloride channel; Ontology_term=InterPro:IPR001807; score=190.30; evalue=4.30e-56;	0	1.14				1.75		0.802154
OG_1273	Winged helix dna-binding domain	UniRef90_R1E9U0_Uncharacterized_protein_n=2_Tax=Emiliania_huxleyi_CCMP1516_RepID=R1E9U0_EMIHU	null	Name=SUPERFAMILY:0046839; Dbxref=SCOP:46785; Description="winged helix" dna-binding domain; score=25.50; evalue=6.90e-06;	null	null	0		-1.20707				-0.753712	-0.735415
OG_3288	Xanthine permease	UniRef90_B7GBV6_Purine_permease_(Fragment)_n=1_Tax=Phaeodactylum_tricornutum_(strain_CCAP_1055/1)_RepID=B7GBV6_PHATC	Name=JCVI_TIGRFAMS:TIGR03616; Dbxref=JCVI_TIGRFAMS:TIGR03616; Description=rutg: pyrimidine utilization transport protein g; Ontology_term=InterPro:IPR019918; score=54.10; evalue=2.20e-15;	null	Name=Swiss-Prot:P0AGM9; Dbxref=Swiss-Prot:P0AGM9; Description=xanthine permease xanp os escherichia coli (strain k12) gn xanp pe 1 sv 1; Ontology_term=InterPro:IPR006042,InterPro:IPR006043; score=195.67; evalue=4.76e-54;	Name=Pfam:Xan_ur_permease; Dbxref=Pfam:PF00860.15; Description=permease family; Ontology_term=InterPro:IPR006043; score=211.10; evalue=1.60e-62;	K16345	1.24		1.841		3.43		6.22247
OG_13943	Zeta-carotene isomerase	UniRef90_B7GE43_Predicted_protein_(Fragment)_n=1_Tax=Phaeodactylum_tricornutum_(strain_CCAP_1055/1)_RepID=B7GE43_PHATC	null	null	Name=Swiss-Prot:B4FHU1; Dbxref=Swiss-Prot:B4FHU1; Description=15-cis-zeta-carotene isomerase chloroplastic os zea mays pe 1 sv 1; Ontology_term=InterPro:IPR009915; score=310.07; evalue=4.52e-101;	Name=Pfam:NnrU; Dbxref=Pfam:PF07298.6; Description=nnru protein; Ontology_term=InterPro:IPR009915; score=116.20; evalue=9.70e-34;	K15744	-1.35	-1.23508			-1.4
OG_5021	Zinc finger	UniRef90_R1EZA6_Uncharacterized_protein_n=1_Tax=Emiliania_huxleyi_CCMP1516_RepID=R1EZA6_EMIHU	null	Name=SUPERFAMILY:0049158; Dbxref=SCOP:90229; Description=ccch zinc finger; score=42.20; evalue=2.20e-11;	null	Name=Pfam:UBA; Dbxref=Pfam:PF00627.26; Description=uba/ts-n domain; Ontology_term=InterPro:IPR000449; score=25.80; evalue=6.00e-06;	0			2.34232		1.11		2.25679
